# Supplementary material for: Long-Term Warming of Baltic Sea Coastal Waters Affects Bacterial Communities in Bottom Water and Sediments Differently
Source: Front Microbiol. 2022 Jun 10;13:873281. doi: 10.3389/fmicb.2022.873281 (PMC9226639; doi:10.3389/fmicb.2022.873281)
Supplement: Supplementary file 2 [file Table_2.XLSX]

## Sheet: TableS2_track
sample_name	sample_ID from sequencing facility	sample	bay	concentration DNA [ng/µL]	sequencing platform	read length	Mreads	sample	input	filtered	denoisedF	denoisedR	merged	non-chimera
Apr2018_SED_A1	P13603_2001	X2001	heated	16.4	Illumina	2x301 bp	0.24	1	244235	222745	189205	208107	144013	140558
Apr2018_SED_A2	P13603_2002	X2002	heated	5.06	Illumina	2x301 bp	0.29	2	290664	272032	240260	259762	190507	188578
Apr2018_SED_A3	P13603_2003	X2003	heated	7.48	Illumina	2x301 bp	0.36	3	356999	332181	270794	307115	164496	158428
Apr2018_SED_B1	P13603_2004	X2004	heated	11.1	Illumina	2x301 bp	0.18	4	176344	165509	140853	155232	98892	97277
Apr2018_SED_B2	P13603_2005	X2005	heated	15.8	Illumina	2x301 bp	0.1	5	104993	98132	80525	88111	51196	50735
Apr2018_SED_B3	P13603_2006	X2006	heated	15	Illumina	2x301 bp	0.06	6	56326	52358	40600	46018	26720	26573
Apr2018_SED_C1	P13603_2007	X2007	heated	42.4	Illumina	2x301 bp	0.07	7	67539	62459	48567	56129	32059	31579
Apr2018_SED_C2	P13603_2008	X2008	heated	23.8	Illumina	2x301 bp	0.13	8	127763	118791	97734	107120	62992	61798
Apr2018_SED_C3	P13603_2009	X2009	heated	10.5	Illumina	2x301 bp	0.32	9	320079	300543	241913	275251	130724	116049
Apr2018_SED_D1	P13603_2010	X2010	heated	22.8	Illumina	2x301 bp	0.16	10	158998	150135	125195	138971	83497	74347
Apr2018_SED_D2	P13603_2011	X2011	heated	31.6	Illumina	2x301 bp	0.01	11	5123	4416	2220	2833	1165	1161
Apr2018_SED_D3	P13603_2012	X2012	heated	12.8	Illumina	2x301 bp	0.15	12	147001	137898	103392	122103	61785	46240
Apr2018_SED_E1	P13603_2013	X2013	heated	15.9	Illumina	2x301 bp	0.02	13	24033	22432	13514	17112	5660	5519
Apr2018_SED_E2	P13603_2014	X2014	heated	9.88	Illumina	2x301 bp	0.11	14	107697	101511	84785	92852	55505	53864
Apr2018_SED_E3	P13603_2015	X2015	heated	13	Illumina	2x301 bp	0.03	15	30950	28509	17395	21938	6970	6699
Apr2018_SED_F1	P13603_2016	X2016	heated	11	Illumina	2x301 bp	0.06	16	56685	52524	37029	42758	17707	16187
Apr2018_SED_F2	P13603_2017	X2017	heated	11.8	Illumina	2x301 bp	0.09	17	86550	81170	61313	69399	31451	29160
Apr2018_SED_F3	P13603_2018	X2018	heated	14.4	Illumina	2x301 bp	0.08	18	78062	73038	54290	62408	29050	27713
Apr2018_SED_G1	P13603_2019	X2019	heated	5.95	Illumina	2x301 bp	0.08	19	76631	72241	54500	62564	30864	30555
Apr2018_SED_G2	P13603_2020	X2020	heated	7.66	Illumina	2x301 bp	0.07	20	73823	69473	51508	59142	27702	27272
Apr2018_SED_G3	P13603_2021	X2021	heated	10.7	Illumina	2x301 bp	0.24	21	242191	229418	188381	209203	113754	106187
Apr2018_SED_H1	P13603_2022	X2022	heated	16.6	Illumina	2x301 bp	0.08	22	84914	79886	58383	68277	28256	27483
Apr2018_SED_H2	P13603_2023	X2023	heated	15	Illumina	2x301 bp	0.3	23	300668	283706	236833	264241	135944	125081
Apr2018_SED_H3	P13603_2024	X2024	heated	8.33	Illumina	2x301 bp	0.08	24	77081	71979	54816	63000	32350	31718
Apr2018_SED_I1	P13603_2025	X2025	control	25	Illumina	2x301 bp	0.03	25	30471	27921	14753	21373	6090	4848
Apr2018_SED_I2	P13603_2026	X2026	control	10	Illumina	2x301 bp	0.02	26	16665	15126	7925	10909	3384	3206
Apr2018_SED_I3	P13603_2027	X2027	control	25.3	Illumina	2x301 bp	0.05	27	47341	44089	24170	35434	9433	7433
Apr2018_SED_J1	P13603_2028	X2028	control	31.9	Illumina	2x301 bp	0.05	28	51746	47983	28022	38137	10209	8881
Apr2018_SED_J2	P13603_2029	X2029	control	36.9	Illumina	2x301 bp	0.03	29	28525	26545	15103	20544	6648	5885
Apr2018_SED_J3	P13603_2030	X2030	control	32.1	Illumina	2x301 bp	0.08	30	75502	70526	48798	60307	24471	21062
Apr2018_SED_K1	P13603_2031	X2031	control	33.1	Illumina	2x301 bp	0.12	31	117770	110827	81544	102338	58587	38651
Apr2018_SED_K2	P13603_2032	X2032	control	29	Illumina	2x301 bp	0.06	32	62736	58588	41902	52296	28977	21929
Apr2018_SED_K3	P13603_2033	X2033	control	36.4	Illumina	2x301 bp	0.07	33	70266	66021	48091	58793	29504	20750
Apr2018_SED_L1	P13603_2034	X2034	control	26.4	Illumina	2x301 bp	0.04	34	36317	34013	23718	29990	16426	13057
Apr2018_SED_L2	P13603_2035	X2035	control	19	Illumina	2x301 bp	0.07	35	73197	69262	53547	64109	39425	34113
Apr2018_SED_L3	P13603_2036	X2036	control	22.8	Illumina	2x301 bp	0.2	36	201609	190986	174439	185651	163866	162402
Apr2018_SED_M1	P13603_2037	X2037	control	58	Illumina	2x301 bp	0.08	37	80289	76040	60520	67674	36750	34103
Apr2018_SED_M2	P13603_2038	X2038	control	45.5	Illumina	2x301 bp	0.05	38	49059	46077	34988	40662	21035	19226
Apr2018_SED_M3	P13603_2039	X2039	control	54	Illumina	2x301 bp	0.18	39	182254	171728	139480	157919	86731	74942
Apr2018_SED_N1	P13603_2040	X2040	control	15.6	Illumina	2x301 bp	0.07	40	69195	65195	54504	59542	36590	35008
Apr2018_SED_N2	P13603_2041	X2041	control	58	Illumina	2x301 bp	0.06	41	63044	58970	44724	51681	25977	20478
Apr2018_SED_N3	P13603_2042	X2042	control	21.8	Illumina	2x301 bp	0.12	42	120687	114117	96888	106161	64794	59214
Apr2018_SED_O1	P13603_2043	X2043	control	14.4	Illumina	2x301 bp	0.2	43	201565	190712	164693	179281	106465	101483
Apr2018_SED_O2	P13603_2044	X2044	control	16.3	Illumina	2x301 bp	0.17	44	172779	163119	141862	153595	92360	87324
Apr2018_SED_O3	P13603_2045	X2045	control	27.7	Illumina	2x301 bp	0.16	45	159852	150992	127678	139362	78294	74871
Apr2018_SED_P1	P13603_2046	X2046	control	33.7	Illumina	2x301 bp	0.3	46	299651	283061	250581	271866	186325	169552
Apr2018_SED_P2	P13603_2047	X2047	control	38.9	Illumina	2x301 bp	0.22	47	217731	205028	180764	196210	141444	129653
Apr2018_SED_P3	P13603_2048	X2048	control	28.9	Illumina	2x301 bp	0.39	48	386736	365430	332152	354407	267597	244861
June2018_SED_A1	P13603_2049	X2049	heated	4.95	Illumina	2x301 bp	0.26	49	264359	249604	220177	235077	160019	157393
June2018_SED_A2	P13603_2050	X2050	heated	10.8	Illumina	2x301 bp	0.04	50	35623	33208	24945	27676	14599	14475
June2018_SED_A3	P13603_2051	X2051	heated	12.6	Illumina	2x301 bp	0	51	3272	2716	1000	1521	519	516
June2018_SED_B1	P13603_2052	X2052	heated	22.5	Illumina	2x301 bp	0.15	52	151799	142989	115968	129227	72856	71681
June2018_SED_B2	P13603_2053	X2053	heated	9.43	Illumina	2x301 bp	0.09	53	92164	86857	68618	76577	42211	41827
June2018_SED_B3	P13603_2054	X2054	heated	34.4	Illumina	2x301 bp	0.06	54	56859	53347	38838	45012	22484	22178
June2018_SED_C1	P13603_2055	X2055	heated	24.5	Illumina	2x301 bp	0.49	55	488757	460829	413750	442185	308578	289850
June2018_SED_C2	P13603_2056	X2056	heated	18.5	Illumina	2x301 bp	0.15	56	154267	145376	122676	134408	80892	77763
June2018_SED_C3	P13603_2057	X2057	heated	10.4	Illumina	2x301 bp	0.1	57	96031	90366	74295	81859	50526	49791
June2018_SED_D1	P13603_2058	X2058	heated	9.93	Illumina	2x301 bp	0.07	58	69634	65625	55524	60947	41535	40246
June2018_SED_D2	P13603_2059	X2059	heated	20.2	Illumina	2x301 bp	0.07	59	73782	69669	55310	62949	37459	34344
June2018_SED_D3	P13603_2060	X2060	heated	4.66	Illumina	2x301 bp	0.14	60	136777	129314	113347	123122	91493	87325
June2018_SED_E1	P13603_2061	X2061	heated	14.3	Illumina	2x301 bp	0.1	61	97446	92107	74451	83333	48198	46764
June2018_SED_E2	P13603_2062	X2062	heated	14.6	Illumina	2x301 bp	0.09	62	94660	89278	72018	80298	46260	44817
June2018_SED_E3	P13603_2063	X2063	heated	8.96	Illumina	2x301 bp	0.16	63	161920	152679	127852	140975	83177	79461
June2018_SED_F1	P13603_2064	X2064	heated	15.5	Illumina	2x301 bp	0.13	64	128733	121132	98348	110046	62740	59339
June2018_SED_F2	P13603_2065	X2065	heated	4.79	Illumina	2x301 bp	0.08	65	77151	72430	58610	65340	38737	37924
June2018_SED_F3	P13603_2066	X2066	heated	21.4	Illumina	2x301 bp	0.18	66	178670	168211	138022	155916	88480	83058
June2018_SED_G1	P13603_2067	X2067	heated	6.84	Illumina	2x301 bp	0.08	67	79727	74490	51344	63487	26014	25583
June2018_SED_G2	P13603_2068	X2068	heated	4.74	Illumina	2x301 bp	0.11	68	106178	99131	72862	86934	39397	38058
June2018_SED_G3	P13603_2069	X2069	heated	4.23	Illumina	2x301 bp	0.13	69	127698	119214	87698	104373	45871	43744
June2018_SED_H1	P13603_2070	X2070	heated	14	Illumina	2x301 bp	0.07	70	70841	66076	46249	56656	24719	24269
June2018_SED_H2	P13603_2071	X2071	heated	5.03	Illumina	2x301 bp	0.18	71	175752	164184	127971	147969	71276	67636
June2018_SED_H3	P13603_2072	X2072	heated	3.12	Illumina	2x301 bp	0.1	72	100855	85577	61957	74116	32057	30868
June2018_SED_I1	P13603_2073	X2073	control	7.91	Illumina	2x301 bp	0.15	73	153064	142656	110556	127931	62966	58180
June2018_SED_I2	P13603_2074	X2074	control	55	Illumina	2x301 bp	0.07	74	72889	68159	47703	57590	23758	21468
June2018_SED_I3	P13603_2075	X2075	control	6.97	Illumina	2x301 bp	0.08	75	79811	74726	55385	65460	31049	29560
June2018_SED_J1	P13603_2076	X2076	control	8.91	Illumina	2x301 bp	0.09	76	93127	86897	63350	75446	33607	31822
June2018_SED_J2	P13603_2077	X2077	control	8.98	Illumina	2x301 bp	0.06	77	62582	58720	43219	50826	24255	23723
June2018_SED_J3	P13603_2078	X2078	control	51	Illumina	2x301 bp	0.15	78	145111	136333	103510	121094	53550	47824
June2018_SED_K1	P13603_2079	X2079	control	16.1	Illumina	2x301 bp	0.18	79	175314	164899	133217	152784	89824	79718
June2018_SED_K2	P13603_2080	X2080	control	6.28	Illumina	2x301 bp	0.17	80	171478	160362	123544	144395	71459	63015
June2018_SED_K3	P13603_2081	X2081	control	9.37	Illumina	2x301 bp	0.29	81	293082	278524	245806	268792	195457	175267
June2018_SED_L1	P13603_2082	X2082	control	53	Illumina	2x301 bp	0.27	82	269583	255899	210130	242713	152373	123015
June2018_SED_L2	P13603_2083	X2083	control	57	Illumina	2x301 bp	0.2	83	198498	188359	151882	177213	110896	92247
June2018_SED_L3	P13603_2084	X2084	control	19.4	Illumina	2x301 bp	0.13	84	132505	125425	102905	118232	76478	63843
June2018_SED_M1	P13603_2085	X2085	control	8.8	Illumina	2x301 bp	0.19	85	190230	180386	153876	170103	111036	104820
June2018_SED_M2	P13603_2086	X2086	control	8.47	Illumina	2x301 bp	0.12	86	120843	114411	97473	106962	71963	68981
June2018_SED_M3	P13603_2087	X2087	control	6.51	Illumina	2x301 bp	0.23	87	233293	220798	183443	205542	119332	109040
June2018_SED_N1	P13603_2088	X2088	control	10.3	Illumina	2x301 bp	0.1	88	104008	98124	73141	88423	38005	33250
June2018_SED_N2	P13603_2089	X2089	control	11	Illumina	2x301 bp	0.28	89	277310	262702	229572	250394	170150	158090
June2018_SED_N3	P13603_2090	X2090	control	13	Illumina	2x301 bp	0.12	90	123084	116470	104561	110680	88945	87865
June2018_SED_O1	P13603_2091	X2091	control	6.08	Illumina	2x301 bp	0.18	91	175727	166709	156825	162299	139392	137088
June2018_SED_O2	P13603_2092	X2092	control	52	Illumina	2x301 bp	0.13	92	128106	120836	104987	113214	78059	76625
June2018_SED_O3	P13603_2093	X2093	control	25.7	Illumina	2x301 bp	0.16	93	164485	155607	103197	136827	24662	19692
June2018_SED_P1	P13603_2094	X2094	control	6.44	Illumina	2x301 bp	0.1	94	100237	94623	76171	85351	49822	48512
June2018_SED_P2	P13603_2095	X2095	control	56	Illumina	2x301 bp	0.16	95	159440	150437	119787	136045	74206	68606
June2018_SED_P3	P13603_2096	X2096	control	13.4	Illumina	2x301 bp	0.17	96	165073	155988	132521	146010	93709	90621
Apr2018_BW_A1	P13857_2001	X2001	heated	11.9	Illumina	2x301 bp	0.91	2001	905032	802114	742987	770998	577093	424946
Apr2018_BW_A2	P13857_2002	X2002	heated	4.57	Illumina	2x301 bp	0.23	2002	228234	201613	192114	195994	161599	102433
Apr2018_BW_A3	P13857_2003	X2003	heated	3.76	Illumina	2x301 bp	0.22	2003	222565	197919	189975	193213	164137	116650
Apr2018_BW_B1	P13857_2004	X2004	heated	5.87	Illumina	2x301 bp	0.22	2004	221935	197451	185027	190010	152912	104918
Apr2018_BW_B2	P13857_2005	X2005	heated	5.64	Illumina	2x301 bp	0.2	2005	204830	181875	170559	175141	141449	97555
Apr2018_BW_B3	P13857_2006	X2006	heated	4.87	Illumina	2x301 bp	0.23	2006	230640	204464	190309	195756	155376	109619
Apr2018_BW_C1	P13857_2007	X2007	heated	6.8	Illumina	2x301 bp	0.23	2007	228179	202288	187349	193521	150406	104449
Apr2018_BW_C2	P13857_2008	X2008	heated	56	Illumina	2x301 bp	0.19	2008	185527	160923	124888	140260	71606	65565
Apr2018_BW_C3	P13857_2009	X2009	heated	8.36	Illumina	2x301 bp	0.24	2009	237283	209826	189668	198062	145330	103266
Apr2018_BW_D1	P13857_2010	X2010	heated	13.1	Illumina	2x301 bp	0.15	2010	145221	127427	111334	118620	79943	60493
Apr2018_BW_D2	P13857_2011	X2011	heated	11	Illumina	2x301 bp	0.2	2011	196765	174399	157597	164671	119822	89164
Apr2018_BW_D3	P13857_2012	X2012	heated	5.72	Illumina	2x301 bp	0.29	2012	288580	256307	243668	248998	203721	143167
Apr2018_BW_E1	P13857_2013	X2013	heated	9.19	Illumina	2x301 bp	0.32	2013	319238	283296	259867	269414	202135	140718
Apr2018_BW_E2	P13857_2014	X2014	heated	8.91	Illumina	2x301 bp	0.19	2014	185702	164098	148294	154511	114430	79232
Apr2018_BW_E3	P13857_2015	X2015	heated	29.8	Illumina	2x301 bp	0.17	2015	168094	146857	116448	129155	67158	57250
Apr2018_BW_F1	P13857_2016	X2016	heated	5.56	Illumina	2x301 bp	0.21	2016	213712	188731	176678	181516	145917	102610
Apr2018_BW_F2	P13857_2017	X2017	heated	41.3	Illumina	2x301 bp	0.22	2017	221247	194595	154607	172772	89266	71991
Apr2018_BW_F3	P13857_2018	X2018	heated	60	Illumina	2x301 bp	0.14	2018	136907	118674	83365	99643	39689	33654
Apr2018_BW_G1	P13857_2019	X2019	heated	4.41	Illumina	2x301 bp	0.24	2019	235266	208771	190176	198631	147841	112808
Apr2018_BW_G2	P13857_2020	X2020	heated	5.01	Illumina	2x301 bp	0.23	2020	230922	204490	185285	193207	145216	108166
Apr2018_BW_G3	P13857_2021	X2021	heated	3	Illumina	2x301 bp	0.24	2021	235938	209783	199654	204305	171147	122721
Apr2018_BW_H1	P13857_2022	X2022	heated	4.39	Illumina	2x301 bp	0.24	2022	235828	210406	200568	204603	173091	128845
Apr2018_BW_H2	P13857_2023	X2023	heated	4.06	Illumina	2x301 bp	0.19	2023	193558	172361	163242	167084	139609	106481
Apr2018_BW_H3	P13857_2024	X2024	heated	4.32	Illumina	2x301 bp	0.21	2024	212911	188188	178660	182810	154061	115009
Apr2018_BW_I1	P13857_2025	X2025	control	2.51	Illumina	2x301 bp	0.34	2025	342664	290233	256357	273530	191551	157293
Apr2018_BW_I2	P13857_2026	X2026	control	9.92	Illumina	2x301 bp	0.22	2026	224670	190030	160838	175952	115592	101909
Apr2018_BW_I3	P13857_2027	X2027	control	4.84	Illumina	2x301 bp	0.24	2027	239045	204027	173345	189380	123211	107073
Apr2018_BW_J1	P13857_2028	X2028	control	15.3	Illumina	2x301 bp	0.27	2028	269189	229746	204700	217130	157666	138136
Apr2018_BW_J2	P13857_2029	X2029	control	10.9	Illumina	2x301 bp	0.25	2029	249607	211098	186868	198338	145079	121146
Apr2018_BW_J3	P13857_2030	X2030	control	19.1	Illumina	2x301 bp	0.49	2030	490937	416640	371933	396014	283127	242324
Apr2018_BW_K1	P13857_2031	X2031	control	6	Illumina	2x301 bp	0.23	2031	228748	192694	167667	179700	123526	96692
Apr2018_BW_K2	P13857_2032	X2032	control	12.7	Illumina	2x301 bp	0.22	2032	217869	183563	152428	169577	104658	88355
Apr2018_BW_K3	P13857_2033	X2033	control	3.2	Illumina	2x301 bp	0.26	2033	260911	227703	200808	215185	151046	117600
Apr2018_BW_L1	P13857_2034	X2034	control	2.15	Illumina	2x301 bp	0.21	2034	206979	178775	149952	164487	104910	80533
Apr2018_BW_L2	P13857_2035	X2035	control	2.99	Illumina	2x301 bp	0.29	2035	289623	254544	239505	246306	199613	151621
Apr2018_BW_L3	P13857_2036	X2036	control	3.3	Illumina	2x301 bp	0.23	2036	232722	204287	191992	197764	159194	119898
Apr2018_BW_M1	P13857_2037	X2037	control	1.3	Illumina	2x301 bp	0.37	2037	373059	325570	296719	310857	233760	193039
Apr2018_BW_M2	P13857_2038	X2038	control	2.03	Illumina	2x301 bp	0.29	2038	287968	249944	224291	236306	173269	143747
Apr2018_BW_M3	P13857_2039	X2039	control	2.42	Illumina	2x301 bp	0.27	2039	270015	234546	205231	219632	155380	136611
Apr2018_BW_N1	P13857_2040	X2040	control	2.22	Illumina	2x301 bp	0.25	2040	252346	218975	194131	206191	148443	128427
Apr2018_BW_N2	P13857_2041	X2041	control	1.88	Illumina	2x301 bp	0.39	2041	393054	343733	304642	325925	223916	183112
Apr2018_BW_N3	P13857_2042	X2042	control	1.38	Illumina	2x301 bp	0.23	2042	226822	197005	168482	183010	118431	99313
Apr2018_BW_O1	P13857_2043	X2043	control	2.18	Illumina	2x301 bp	0.17	2043	169887	149499	133072	141657	99239	69564
Apr2018_BW_O2	P13857_2044	X2044	control	2.84	Illumina	2x301 bp	0.24	2044	235720	206645	184673	195494	135424	94075
Apr2018_BW_O3	P13857_2045	X2045	control	1.26	Illumina	2x301 bp	0.21	2045	214762	188206	168724	177714	130126	98357
Apr2018_BW_P1	P13857_2046	X2046	control	1.65	Illumina	2x301 bp	0.15	2046	146599	129833	120151	125092	95100	66684
Apr2018_BW_P2	P13857_2047	X2047	control	1.96	Illumina	2x301 bp	0.25	2047	246329	214805	182335	199063	128800	104270
Apr2018_BW_P3	P13857_2048	X2048	control	3.92	Illumina	2x301 bp	0.2	2048	198675	171871	137007	154425	89174	77999
Jun2018_BW_A1	P13857_2049	X2049	heated	0.999	Illumina	2x301 bp	0.2	2049	196733	173606	164522	168936	139679	99439
Jun2018_BW_A2	P13857_2050	X2050	heated	0.775	Illumina	2x301 bp	0.2	2050	198272	174157	164206	168895	136165	96128
Jun2018_BW_A3	P13857_2051	X2051	heated	0.849	Illumina	2x301 bp	0.2	2051	198097	174946	164482	169673	136628	95089
Jun2018_BW_B1	P13857_2052	X2052	heated	4.9	Illumina	2x301 bp	0.17	2052	169769	147364	116415	130408	70245	59232
Jun2018_BW_B2	P13857_2053	X2053	heated	2.41	Illumina	2x301 bp	0.22	2053	216680	190589	175991	183566	138838	103155
Jun2018_BW_B3	P13857_2054	X2054	heated	6.83	Illumina	2x301 bp	0.21	2054	213260	185456	145090	164921	89455	73765
Jun2018_BW_C1	P13857_2055	X2055	heated	11.6	Illumina	2x301 bp	0.12	2055	119120	103230	78318	88362	42777	36519
Jun2018_BW_C2	P13857_2056	X2056	heated	2.04	Illumina	2x301 bp	0.17	2056	168718	147730	132189	139455	102672	76681
Jun2018_BW_C3	P13857_2057	X2057	heated	16.5	Illumina	2x301 bp	0.21	2057	209981	181050	134153	154506	64374	49573
Jun2018_BW_D1	P13857_2058	X2058	heated	2.22	Illumina	2x301 bp	0.16	2058	155255	135259	122407	128183	98687	74979
Jun2018_BW_D2	P13857_2059	X2059	heated	5.1	Illumina	2x301 bp	0.12	2059	118337	103232	89050	95115	66274	49992
Jun2018_BW_D3	P13857_2060	X2060	heated	6.02	Illumina	2x301 bp	0.12	2060	124973	108568	91460	98654	64816	47605
Jun2018_BW_E1	P13857_2061	X2061	heated	5.58	Illumina	2x301 bp	0	2061	1966	1332	575	716	368	366
Jun2018_BW_E2	P13857_2062	X2062	heated	23.5	Illumina	2x301 bp	0.14	2062	142056	123825	102067	111696	72440	62043
Jun2018_BW_E3	P13857_2063	X2063	heated	1.56	Illumina	2x301 bp	0.1	2063	99858	86650	63567	72893	34892	28897
Jun2018_BW_F1	P13857_2064	X2064	heated	2.25	Illumina	2x301 bp	0.19	2064	187494	164430	150981	157531	125016	105525
Jun2018_BW_F2	P13857_2065	X2065	heated	1.72	Illumina	2x301 bp	0.18	2065	179200	158495	151129	155012	130908	95793
Jun2018_BW_F3	P13857_2066	X2066	heated	3.18	Illumina	2x301 bp	0.19	2066	193594	170573	161778	165700	136410	98618
Jun2018_BW_G1	P13857_2067	X2067	heated	0.219	Illumina	2x301 bp	0.17	2067	167161	147941	137344	142665	113776	80649
Jun2018_BW_G2	P13857_2068	X2068	heated	1.28	Illumina	2x301 bp	0.22	2068	220457	193140	183575	187647	156989	115230
Jun2018_BW_G3	P13857_2069	X2069	heated	0.657	Illumina	2x301 bp	0.2	2069	200100	175890	166223	170773	139415	93194
Jun2018_BW_H1	P13857_2070	X2070	heated	1.44	Illumina	2x301 bp	0.21	2070	206531	181935	173939	178055	148756	105983
Jun2018_BW_H2	P13857_2071	X2071	heated	0.985	Illumina	2x301 bp	0.2	2071	203043	178702	167912	173053	138608	93169
Jun2018_BW_H3	P13857_2072	X2072	heated	1.32	Illumina	2x301 bp	0.21	2072	211256	185067	173398	179075	145531	108914
Jun2018_BW_I1	P13857_2073	X2073	control	2.51	Illumina	2x301 bp	0.21	2073	207866	184147	173181	178620	145437	103750
Jun2018_BW_I2	P13857_2074	X2074	control	9.92	Illumina	2x301 bp	0.19	2074	192242	168317	143993	156668	107186	86699
Jun2018_BW_I3	P13857_2075	X2075	control	4.84	Illumina	2x301 bp	0.17	2075	166526	144888	115279	130188	75277	66791
Jun2018_BW_J1	P13857_2076	X2076	control	15.3	Illumina	2x301 bp	0.17	2076	173034	151058	121398	135986	81248	69167
Jun2018_BW_J2	P13857_2077	X2077	control	10.9	Illumina	2x301 bp	0.14	2077	141155	122305	96752	108498	60246	45373
Jun2018_BW_J3	P13857_2078	X2078	control	19.1	Illumina	2x301 bp	0.18	2078	175274	152531	128452	140108	92903	73641
Jun2018_BW_K1	P13857_2079	X2079	control	6	Illumina	2x301 bp	0.13	2079	127220	110016	83623	94877	49452	39309
Jun2018_BW_K2	P13857_2080	X2080	control	12.7	Illumina	2x301 bp	0.16	2080	163117	142022	118698	131175	85498	70530
Jun2018_BW_K3	P13857_2081	X2081	control	3.2	Illumina	2x301 bp	0.18	2081	180913	158869	129605	144740	85020	66120
Jun2018_BW_L1	P13857_2082	X2082	control	2.15	Illumina	2x301 bp	0.38	2082	381850	336375	304971	323116	243477	179510
Jun2018_BW_L2	P13857_2083	X2083	control	2.99	Illumina	2x301 bp	0.19	2083	192340	169583	149528	161289	116128	79380
Jun2018_BW_L3	P13857_2084	X2084	control	3.3	Illumina	2x301 bp	0.19	2084	186428	163801	139311	154089	103743	76925
Jun2018_BW_M1	P13857_2085	X2085	control	1.3	Illumina	2x301 bp	0.17	2085	165290	144682	112835	129297	74571	66878
Jun2018_BW_M2	P13857_2086	X2086	control	2.03	Illumina	2x301 bp	0.11	2086	112999	97982	67711	83142	36780	30057
Jun2018_BW_M3	P13857_2087	X2087	control	2.42	Illumina	2x301 bp	0.17	2087	172425	151069	121074	137965	82816	67039
Jun2018_BW_N1	P13857_2088	X2088	control	2.22	Illumina	2x301 bp	0.22	2088	219279	191605	167431	181266	131244	106672
Jun2018_BW_N2	P13857_2089	X2089	control	1.88	Illumina	2x301 bp	0.09	2089	92674	80053	52706	66316	27330	22014
Jun2018_BW_N3	P13857_2090	X2090	control	1.38	Illumina	2x301 bp	0.1	2090	95041	82118	58492	70529	35053	29680
Jun2018_BW_O1	P13857_2091	X2091	control	2.18	Illumina	2x301 bp	0.22	2091	219340	193577	176153	185705	141673	103236
Jun2018_BW_O2	P13857_2092	X2092	control	2.84	Illumina	2x301 bp	0.19	2092	186555	164257	150296	158157	123825	91489
Jun2018_BW_O3	P13857_2093	X2093	control	1.26	Illumina	2x301 bp	0.08	2093	84104	73253	48990	61933	25452	19571
Jun2018_BW_P1	P13857_2094	X2094	control	1.65	Illumina	2x301 bp	0.14	2094	135383	117174	77339	98907	41504	34907
Jun2018_BW_P2	P13857_2095	X2095	control	1.96	Illumina	2x301 bp	0.18	2095	181352	158476	133370	146723	100434	79010
Jun2018_BW_P3	P13857_2096	X2096	control	3.92	Illumina	2x301 bp	0.11	2096	108899	93947	63059	79178	35123	32250
OKG Dec 17 Sed A1	P10162_1097	X1097	heated		Illumina	2x301 bp	0.07	1097	73430	50170	37626	42540	21753	21576
OKG Dec 17 Sed A2	P10162_1098	X1098	heated		Illumina	2x301 bp	0.52	1098	522137	426018	365262	402066	200770	187455
OKG Dec 17 Sed A3	P10162_1099	X1099	heated		Illumina	2x301 bp	0.21	1099	207651	170455	146855	158814	96395	93868
OKG Dec 17 Sed B1	P10162_1100	X1100	heated		Illumina	2x301 bp	0.53	1100	529790	433303	357698	407349	190812	124185
OKG Dec 17 Sed B2	P10162_1101	X1101	heated		Illumina	2x301 bp	0.35	1101	347195	286550	236915	265611	125163	119504
OKG Dec 17 Sed B3	P10162_1102	X1102	heated		Illumina	2x301 bp	0.32	1102	321198	257810	176262	233735	47501	39690
OKG Dec 17 Sed C1	P10162_1103	X1103	heated		Illumina	2x301 bp	0.69	1103	693245	568143	460453	529679	156602	113967
OKG Dec 17 Sed C2	P10162_1104	X1104	heated		Illumina	2x301 bp	0.3	1104	303621	240281	159248	210801	48186	42347
OKG Dec 17 Sed C3	P10162_1105	X1105	heated		Illumina	2x301 bp	0.29	1105	285802	232754	190448	212258	88784	81195
OKG Dec 17 Sed D1	P10162_1106	X1106	heated		Illumina	2x301 bp	0.1	1106	102883	79943	56833	69401	25598	22050
OKG Dec 17 Sed D2	P10162_1107	X1107	heated		Illumina	2x301 bp	0.04	1107	43782	33402	23452	27591	11946	11508
OKG Dec 17 Sed D3	P10162_1108	X1108	heated		Illumina	2x301 bp	0.12	1108	123771	98795	74573	87102	37239	31033
OKG Dec 17 Sed E1	P10162_1109	X1109	heated		Illumina	2x301 bp	0.08	1109	79018	62048	40208	50794	14521	13969
OKG Dec 17 Sed E2	P10162_1110	X1110	heated		Illumina	2x301 bp	0.13	1110	126251	99856	75936	86665	35973	35014
OKG Dec 17 Sed E3	P10162_1111	X1111	heated		Illumina	2x301 bp	0.28	1111	279475	228294	181896	207520	67008	56003
OKG Dec 17 Sed F1	P10162_1112	X1112	heated		Illumina	2x301 bp	0.11	1112	109562	85499	63418	73834	29433	27955
OKG Dec 17 Sed F2	P10162_1113	X1113	heated		Illumina	2x301 bp	0.44	1113	444276	371974	310068	345126	144692	103485
OKG Dec 17 Sed F3	P10162_1114	X1114	heated		Illumina	2x301 bp	0.35	1114	346615	288687	248548	270698	152001	136674
OKG Dec 17 Sed G1	P10162_1115	X1115	heated		Illumina	2x301 bp	0.11	1115	113871	93728	73561	82287	37853	37279
OKG Dec 17 Sed G2	P10162_1116	X1116	heated		Illumina	2x301 bp	0.18	1116	182674	149730	110359	130578	45131	42829
OKG Dec 17 Sed G3	P10162_1117	X1117	heated		Illumina	2x301 bp	0.23	1117	227334	190306	155185	172307	75385	72682
OKG Dec 17 Sed H1	P10162_1118	X1118	heated		Illumina	2x301 bp	0.23	1118	226120	187180	150830	170148	74438	71703
OKG Dec 17 Sed H2	P10162_1119	X1119	heated		Illumina	2x301 bp	0.22	1119	220051	178894	129769	158138	38712	34739
OKG Dec 17 Sed H3	P10162_1120	X1120	heated		Illumina	2x301 bp	0.23	1120	225702	183651	134831	163171	56682	53693
OKG Dec 17 Sed I1	P10162_1121	X1121	control		Illumina	2x301 bp	0.47	1121	473722	386163	323183	360286	165907	127079
OKG Dec 17 Sed I2	P10162_1122	X1122	control		Illumina	2x301 bp	0.49	1122	487529	400597	340788	375038	186209	147677
OKG Dec 17 Sed I3	P10162_1123	X1123	control		Illumina	2x301 bp	0.08	1123	82460	65451	50863	58007	28787	26869
OKG Dec 17 Sed J1	P10162_1124	X1124	control		Illumina	2x301 bp	0.31	1124	311312	251908	206332	231423	98810	83782
OKG Dec 17 Sed J2	P10162_1125	X1125	control		Illumina	2x301 bp	0.32	1125	315214	255778	210715	235450	109923	92597
OKG Dec 17 Sed J3	P10162_1126	X1126	control		Illumina	2x301 bp	0.23	1126	225146	178117	137574	160650	65727	56497
OKG Dec 17 Sed K1	P10162_1127	X1127	control		Illumina	2x301 bp	0.69	1127	692510	575680	491037	556404	343823	237841
OKG Dec 17 Sed K2	P10162_1128	X1128	control		Illumina	2x301 bp	0.28	1128	282406	232529	189247	219915	125556	84515
OKG Dec 17 Sed K3	P10162_1129	X1129	control		Illumina	2x301 bp	0.25	1129	253397	211267	174588	199465	112239	77408
OKG Dec 17 Sed L1	P10162_1130	X1130	control		Illumina	2x301 bp	0.32	1130	324331	270706	216605	253524	126974	82939
OKG Dec 17 Sed L2	P10162_1131	X1131	control		Illumina	2x301 bp	0.19	1131	186809	157252	137255	149728	107597	102087
OKG Dec 17 Sed L3	P10162_1132	X1132	control		Illumina	2x301 bp	0.31	1132	305296	255157	204742	240257	122399	84041
OKG Dec 17 Sed M1	P10162_1133	X1133	control		Illumina	2x301 bp	0.19	1133	194340	160188	124903	142928	59435	51240
OKG Dec 17 Sed M2	P10162_1134	X1134	control		Illumina	2x301 bp	0.23	1134	233261	191920	149446	176069	71270	60271
OKG Dec 17 Sed M3	P10162_1135	X1135	control		Illumina	2x301 bp	0.17	1135	167342	133262	90935	114744	28271	20643
OKG Dec 17 Sed N1	P10162_1136	X1136	control		Illumina	2x301 bp	0.14	1136	144555	116278	88107	103365	42415	37780
OKG Dec 17 Sed N2	P10162_1137	X1137	control		Illumina	2x301 bp	0.21	1137	207417	169176	127470	151056	47727	40380
OKG Dec 17 Sed N3	P10162_1138	X1138	control		Illumina	2x301 bp	0.04	1138	38588	26829	19017	21887	10873	10713
OKG Dec 17 Sed O1	P10162_1139	X1139	control		Illumina	2x301 bp	0.37	1139	366676	308424	258450	288379	137669	126922
OKG Dec 17 Sed O2	P10162_1140	X1140	control		Illumina	2x301 bp	0.14	1140	141111	113129	78773	99574	29283	27258
OKG Dec 17 Sed O3	P10162_1141	X1141	control		Illumina	2x301 bp	0.18	1141	181968	149139	121361	136280	63272	59443
OKG Dec 17 Sed P1	P10162_1142	X1142	control		Illumina	2x301 bp	0.27	1142	271135	222807	192847	210603	124470	118359
OKG Dec 17 Sed P2	P10162_1143	X1143	control		Illumina	2x301 bp	0.31	1143	312634	253579	213022	237233	110942	97028
OKG Dec 17 Sed P3	P10162_1144	X1144	control		Illumina	2x301 bp	0.23	1144	233169	189787	159043	178285	97582	92810
OKG Dec 17 BW A1	P10162_1145	X1145	heated		Illumina	2x301 bp	0.35	1145	353723	290943	268089	281203	224211	220932
OKG Dec 17 BW A2	P10162_1146	X1146	heated		Illumina	2x301 bp	0.44	1146	435894	361534	337939	350754	291539	287453
OKG Dec 17 BW A3	P10162_1147	X1147	heated		Illumina	2x301 bp	0.15	1147	153169	126014	116758	120391	95528	76567
OKG Dec 17 BW B1	P10162_1148	X1148	heated		Illumina	2x301 bp	0.27	1148	271822	221318	204803	212297	160972	114712
OKG Dec 17 BW B2	P10162_1149	X1149	heated		Illumina	2x301 bp	0.25	1149	250917	205680	181285	193767	125845	114293
OKG Dec 17 BW B3	P10162_1150	X1150	heated		Illumina	2x301 bp	0.16	1150	163663	130281	100047	117585	46833	41818
OKG Dec 17 BW C1	P10162_1151	X1151	heated		Illumina	2x301 bp	0.03	1151	28395	18469	12725	15278	8413	8261
OKG Dec 17 BW C2	P10162_1152	X1152	heated		Illumina	2x301 bp	0.25	1152	251768	204213	184796	194234	135898	87982
OKG Dec 17 BW C3	P10162_1153	X1153	heated		Illumina	2x301 bp	0.29	1153	285576	234951	217469	226764	176868	143262
OKG Dec 17 BW D1	P10162_1154	X1154	heated		Illumina	2x301 bp	0.33	1154	333364	274994	244309	262134	180627	169874
OKG Dec 17 BW D2	P10162_1155	X1155	heated		Illumina	2x301 bp	0.15	1155	147180	121173	107777	113971	81870	78806
OKG Dec 17 BW D3	P10162_1156	X1156	heated		Illumina	2x301 bp	0.06	1156	64752	48110	38107	43667	26385	25921
OKG Dec 17 BW E1	P10162_1157	X1157	heated		Illumina	2x301 bp	0.33	1157	326135	271022	255860	263325	225965	221918
OKG Dec 17 BW E2	P10162_1158	X1158	heated		Illumina	2x301 bp	0.18	1158	180037	144630	129270	137740	105758	102909
OKG Dec 17 BW E3	P10162_1159	X1159	heated		Illumina	2x301 bp	0.41	1159	407694	335237	315957	326131	262177	195095
OKG Dec 17 BW F1	P10162_1160	X1160	heated		Illumina	2x301 bp	0.26	1160	261769	212467	176555	197527	110410	83352
OKG Dec 17 BW F2	P10162_1161	X1161	heated		Illumina	2x301 bp	0.59	1161	588211	484480	418186	456505	245571	221780
OKG Dec 17 BW F3	P10162_1162	X1162	heated		Illumina	2x301 bp	0.37	1162	365150	296380	235944	275714	109058	81223
OKG Dec 17 BW G1	P10162_1163	X1163	heated		Illumina	2x301 bp	0.38	1163	382340	317013	281216	301178	198616	147828
OKG Dec 17 BW G2	P10162_1164	X1164	heated		Illumina	2x301 bp	0.03	1164	29485	19164	13244	15611	8792	8627
OKG Dec 17 BW G3	P10162_1165	X1165	heated		Illumina	2x301 bp	0.14	1165	135648	108534	79678	95850	36007	33603
OKG Dec 17 BW H1	P10162_1166	X1166	heated		Illumina	2x301 bp	0.27	1166	272626	220499	201285	210744	147374	76297
OKG Dec 17 BW H2	P10162_1167	X1167	heated		Illumina	2x301 bp	0.38	1167	381427	307633	281862	294506	206126	108789
OKG Dec 17 BW H3	P10162_1168	X1168	heated		Illumina	2x301 bp	0.43	1168	427998	345402	333185	337911	293828	276643
OKG Dec 17 BW I1	P10162_1169	X1169	control		Illumina	2x301 bp	0.16	1169	160072	128945	96602	117290	46813	31182
OKG Dec 17 BW I2	P10162_1170	X1170	control		Illumina	2x301 bp	0.38	1170	381623	311571	280662	298115	206245	194509
OKG Dec 17 BW I3	P10162_1171	X1171	control		Illumina	2x301 bp	0.1	1171	98440	79317	64644	71847	41233	39522
OKG Dec 17 BW J1	P10162_1172	X1172	control		Illumina	2x301 bp	0.2	1172	196839	160143	126931	145949	69198	55205
OKG Dec 17 BW J2	P10162_1173	X1173	control		Illumina	2x301 bp	0.14	1173	142035	115111	91035	104159	49278	43063
OKG Dec 17 BW J3	P10162_1174	X1174	control		Illumina	2x301 bp	0.22	1174	222469	181993	154696	169629	100841	89445
OKG Dec 17 BW K1	P10162_1175	X1175	control		Illumina	2x301 bp	0.13	1175	126066	101193	74091	91469	35466	25521
OKG Dec 17 BW K2	P10162_1176	X1176	control		Illumina	2x301 bp	0.09	1176	89603	70599	53086	63799	30669	22300
OKG Dec 17 BW K3	P10162_1177	X1177	control		Illumina	2x301 bp	0.14	1177	141667	115715	93017	107032	52458	38172
OKG Dec 17 BW L1	P10162_1178	X1178	control		Illumina	2x301 bp	0.2	1178	202021	166845	136124	155178	78067	62051
OKG Dec 17 BW L2	P10162_1179	X1179	control		Illumina	2x301 bp	0.04	1179	41631	32198	24792	28950	16879	11975
OKG Dec 17 BW L3	P10162_1180	X1180	control		Illumina	2x301 bp	0.2	1180	201114	167019	145774	157754	105690	89463
OKG Dec 17 BW M1	P10162_1181	X1181	control		Illumina	2x301 bp	0.22	1181	216937	180601	152790	167791	96968	78466
OKG Dec 17 BW M2	P10162_1182	X1182	control		Illumina	2x301 bp	0.22	1182	217417	179120	148933	166819	86947	76855
OKG Dec 17 BW M3	P10162_1183	X1183	control		Illumina	2x301 bp	0.18	1183	177271	144205	110932	130471	50819	42267
OKG Dec 17 BW N1	P10162_1184	X1184	control		Illumina	2x301 bp	0.31	1184	306481	253853	229552	243051	174151	152497
OKG Dec 17 BW N2	P10162_1185	X1185	control		Illumina	2x301 bp	0.36	1185	356415	292131	258452	279072	179767	68001
OKG Dec 17 BW N3	P10162_1186	X1186	control		Illumina	2x301 bp	0.61	1186	610452	507723	461370	490054	333336	273765
OKG Dec 17 BW O1	P10162_1187	X1187	control		Illumina	2x301 bp	0.1	1187	98185	78950	65591	73093	46235	32662
OKG Dec 17 BW O2	P10162_1188	X1188	control		Illumina	2x301 bp	0.27	1188	267089	217919	192161	205618	132766	79072
OKG Dec 17 BW O3	P10162_1189	X1189	control		Illumina	2x301 bp	0.2	1189	200145	162555	136138	151278	85299	35784
OKG Dec 17 BW P1	P10162_1190	X1190	control		Illumina	2x301 bp	0.25	1190	250551	203692	176420	192053	121838	93907
OKG Dec 17 BW P2	P10162_1191	X1191	control		Illumina	2x301 bp	0.3	1191	303240	245550	208179	231177	129058	97431
OKG Dec 17 BW P3	P10162_1192	X1192	control		Illumina	2x301 bp	0.48	1192	475136	391686	355932	376843	265731	212424
OKG sept 17 Sed A1	P10162_1001	X1001	heated		Illumina	2x301 bp	0.42	1001	415250	279152	217548	254850	69111	59625
OKG sept 17 Sed A2	P10162_1002	X1002	heated		Illumina	2x301 bp	0.47	1002	468499	320325	270416	297739	130472	117285
OKG sept 17 Sed A3	P10162_1003	X1003	heated		Illumina	2x301 bp	0.12	1003	124258	83722	66038	73869	34682	34282
OKG sept 17 Sed B1	P10162_1004	X1004	heated		Illumina	2x301 bp	0.25	1004	254847	168323	123725	148124	39625	37171
OKG sept 17 Sed B2	P10162_1005	X1005	heated		Illumina	2x301 bp	0.21	1005	208330	138268	97789	117259	32568	31089
OKG sept 17 Sed B3	P10162_1006	X1006	heated		Illumina	2x301 bp	0.2	1006	198934	131708	82879	115735	18841	17036
OKG sept 17 Sed C1	P10162_1007	X1007	heated		Illumina	2x301 bp	0.13	1007	126606	75967	40871	60589	9007	8406
OKG sept 17 Sed C2	P10162_1008	X1008	heated		Illumina	2x301 bp	0.38	1008	384397	263813	219468	242089	108564	102490
OKG sept 17 Sed C3	P10162_1009	X1009	heated		Illumina	2x301 bp	0.2	1009	203162	131489	95866	112783	27779	25537
OKG sept 17 Sed D1	P10162_1010	X1010	heated		Illumina	2x301 bp	0.27	1010	267377	178087	140960	158993	60297	50439
OKG sept 17 Sed D2	P10162_1011	X1011	heated		Illumina	2x301 bp	0.08	1011	82225	53540	41060	45754	20140	18362
OKG sept 17 Sed D3	P10162_1012	X1012	heated		Illumina	2x301 bp	0.15	1012	148182	95119	70745	83641	28860	23496
OKG sept 17 Sed E1	P10162_1013	X1013	heated		Illumina	2x301 bp	0.14	1013	136387	87133	59544	71935	16764	16007
OKG sept 17 Sed E2	P10162_1014	X1014	heated		Illumina	2x301 bp	0.21	1014	213700	140384	107571	122903	43500	38544
OKG sept 17 Sed E3	P10162_1015	X1015	heated		Illumina	2x301 bp	0.29	1015	287994	183850	136321	161330	46268	35838
OKG sept 17 Sed F1	P10162_1016	X1016	heated		Illumina	2x301 bp	0.2	1016	201612	129931	94032	111400	32138	27176
OKG sept 17 Sed F2	P10162_1017	X1017	heated		Illumina	2x301 bp	0.39	1017	394064	273164	205547	246873	69822	49432
OKG sept 17 Sed F3	P10162_1018	X1018	heated		Illumina	2x301 bp	0.25	1018	251258	168335	109643	145881	30896	22868
OKG sept 17 Sed G1	P10162_1019	X1019	heated		Illumina	2x301 bp	0.13	1019	126363	86321	64406	75485	30583	30068
OKG sept 17 Sed G2	P10162_1020	X1020	heated		Illumina	2x301 bp	0.36	1020	360691	249369	195689	225641	83569	79795
OKG sept 17 Sed G3	P10162_1021	X1021	heated		Illumina	2x301 bp	0.23	1021	229357	155974	110174	138570	34307	32795
OKG sept 17 Sed H1	P10162_1022	X1022	heated		Illumina	2x301 bp	0.3	1022	296168	202854	159604	185859	71129	68431
OKG sept 17 Sed H2	P10162_1023	X1023	heated		Illumina	2x301 bp	0.28	1023	283214	185863	123811	164039	28532	25682
OKG sept 17 Sed H3	P10162_1024	X1024	heated		Illumina	2x301 bp	0.37	1024	368965	253152	198044	228693	80675	75527
OKG sept 17 Sed I1	P10162_1025	X1025	control		Illumina	2x301 bp	0.59	1025	586315	398060	340456	374387	191340	144567
OKG sept 17 Sed I2	P10162_1026	X1026	control		Illumina	2x301 bp	0.54	1026	543653	377347	323616	356442	193765	145702
OKG sept 17 Sed I3	P10162_1027	X1027	control		Illumina	2x301 bp	0.1	1027	104364	69762	57585	62629	35858	32234
OKG sept 17 Sed J1	P10162_1028	X1028	control		Illumina	2x301 bp	0.17	1028	165735	105722	80240	92496	36846	30567
OKG sept 17 Sed J2	P10162_1029	X1029	control		Illumina	2x301 bp	0.18	1029	175192	115132	87685	100856	39119	31834
OKG sept 17 Sed J3	P10162_1030	X1030	control		Illumina	2x301 bp	0.12	1030	121534	76705	50756	64936	19149	14677
OKG sept 17 Sed K1	P10162_1031	X1031	control		Illumina	2x301 bp	0.44	1031	442847	302689	245401	284805	137947	75129
OKG sept 17 Sed K2	P10162_1032	X1032	control		Illumina	2x301 bp	0.16	1032	160826	107742	84235	97977	49395	34746
OKG sept 17 Sed K3	P10162_1033	X1033	control		Illumina	2x301 bp	0.03	1033	30064	14841	10056	11553	5769	5706
OKG sept 17 Sed L1	P10162_1034	X1034	control		Illumina	2x301 bp	0.69	1034	690931	486404	434312	466976	277332	252789
OKG sept 17 Sed L2	P10162_1035	X1035	control		Illumina	2x301 bp	0.03	1035	26043	15509	9188	12205	5014	4441
OKG sept 17 Sed L3	P10162_1036	X1036	control		Illumina	2x301 bp	0.06	1036	55841	34878	21875	28894	12416	8281
OKG sept 17 Sed M1	P10162_1037	X1037	control		Illumina	2x301 bp	0.11	1037	113367	75897	47003	65885	14857	10963
OKG sept 17 Sed M2	P10162_1038	X1038	control		Illumina	2x301 bp	0.11	1038	114669	76169	51558	67418	17427	13831
OKG sept 17 Sed M3	P10162_1039	X1039	control		Illumina	2x301 bp	0.21	1039	210331	139889	99198	124896	29543	19744
OKG sept 17 Sed N1	P10162_1040	X1040	control		Illumina	2x301 bp	0.24	1040	235364	160950	136251	148383	73307	67669
OKG sept 17 Sed N2	P10162_1041	X1041	control		Illumina	2x301 bp	0.22	1041	216457	141849	99195	127672	28492	20022
OKG sept 17 Sed N3	P10162_1042	X1042	control		Illumina	2x301 bp	0.41	1042	407791	277760	221999	259056	82342	64076
OKG sept 17 Sed O1	P10162_1043	X1043	control		Illumina	2x301 bp	0.04	1043	41676	25550	13759	20697	4565	4455
OKG sept 17 Sed O2	P10162_1044	X1044	control		Illumina	2x301 bp	0.18	1044	183691	120747	81599	107074	20460	18138
OKG sept 17 Sed O3	P10162_1045	X1045	control		Illumina	2x301 bp	0.18	1045	183363	122462	91795	108968	28856	26539
OKG sept 17 Sed P1	P10162_1046	X1046	control		Illumina	2x301 bp	0.44	1046	439036	302238	267481	288852	172367	162352
OKG sept 17 Sed P2	P10162_1047	X1047	control		Illumina	2x301 bp	0.39	1047	394359	256942	211348	238468	92526	76566
OKG sept 17 Sed P3	P10162_1048	X1048	control		Illumina	2x301 bp	0.16	1048	163709	105770	71651	93397	22269	18028
OKG sept 17 BW A1	P10162_1049	X1049	heated		Illumina	2x301 bp	0.36	1049	360343	241253	226995	234201	166404	69860
OKG sept 17 BW A2	P10162_1050	X1050	heated		Illumina	2x301 bp	0.41	1050	410123	277214	263431	269655	201986	90348
OKG sept 17 BW A3	P10162_1051	X1051	heated		Illumina	2x301 bp	0.11	1051	110180	71888	65068	68772	47716	25508
OKG sept 17 BW B1	P10162_1052	X1052	heated		Illumina	2x301 bp	0.32	1052	316131	202137	177083	188897	111304	60429
OKG sept 17 BW B2	P10162_1053	X1053	heated		Illumina	2x301 bp	0.44	1053	435479	285288	266112	274158	195223	96357
OKG sept 17 BW B3	P10162_1054	X1054	heated		Illumina	2x301 bp	0.3	1054	304010	197089	184088	190165	140383	61308
OKG sept 17 BW C1	P10162_1055	X1055	heated		Illumina	2x301 bp	0.38	1055	384733	248229	230911	240128	167245	49089
OKG sept 17 BW C2	P10162_1056	X1056	heated		Illumina	2x301 bp	0.26	1056	261514	166108	139054	151724	84447	54827
OKG sept 17 BW C3	P10162_1057	X1057	heated		Illumina	2x301 bp	0.32	1057	321562	216624	190237	204710	120545	48181
OKG sept 17 BW D1	P10162_1058	X1058	heated		Illumina	2x301 bp	0.89	1058	887826	613892	568101	591287	394256	205672
OKG sept 17 BW D2	P10162_1059	X1059	heated		Illumina	2x301 bp	0.24	1059	243920	169100	160363	164331	129291	84828
OKG sept 17 BW D3	P10162_1060	X1060	heated		Illumina	2x301 bp	0.3	1060	301013	197451	171662	185490	107863	87212
OKG sept 17 BW E1	P10162_1061	X1061	heated		Illumina	2x301 bp	0.36	1061	361700	254291	243363	248226	198421	151651
OKG sept 17 BW E2	P10162_1062	X1062	heated		Illumina	2x301 bp	0.33	1062	329147	228151	216113	222062	171085	99405
OKG sept 17 BW E3	P10162_1063	X1063	heated		Illumina	2x301 bp	0.41	1063	409503	277759	263512	270472	203374	87569
OKG sept 17 BW F1	P10162_1064	X1064	heated		Illumina	2x301 bp	0.29	1064	288701	194330	174116	183921	119754	81391
OKG sept 17 BW F2	P10162_1065	X1065	heated		Illumina	2x301 bp	0.46	1065	463068	316696	296881	305913	224335	125939
OKG sept 17 BW F3	P10162_1066	X1066	heated		Illumina	2x301 bp	0.48	1066	477578	328151	310901	319044	241048	111522
OKG sept 17 BW G1	P10162_1067	X1067	heated		Illumina	2x301 bp	0.13	1067	125855	84321	74908	80115	54956	24960
OKG sept 17 BW G2	P10162_1068	X1068	heated		Illumina	2x301 bp	0.15	1068	153199	97029	70888	86608	37356	19905
OKG sept 17 BW G3	P10162_1069	X1069	heated		Illumina	2x301 bp	0.2	1069	198719	131866	110315	122828	69890	26661
OKG sept 17 BW H1	P10162_1070	X1070	heated		Illumina	2x301 bp	0.14	1070	137232	87863	70300	80424	44646	16569
OKG sept 17 BW H2	P10162_1071	X1071	heated		Illumina	2x301 bp	0.45	1071	445464	299484	284573	291543	219510	77050
OKG sept 17 BW H3	P10162_1072	X1072	heated		Illumina	2x301 bp	0.06	1072	58962	34069	21469	28089	12040	7894
OKG sept 17 BW I1	P10162_1073	X1073	control		Illumina	2x301 bp	0.44	1073	440193	301045	259408	283775	158283	120595
OKG sept 17 BW I2	P10162_1074	X1074	control		Illumina	2x301 bp	0.32	1074	321107	217350	189018	205885	125504	88942
OKG sept 17 BW I3	P10162_1075	X1075	control		Illumina	2x301 bp	0.05	1075	46673	28520	19535	25079	11882	10209
OKG sept 17 BW J1	P10162_1076	X1076	control		Illumina	2x301 bp	0.15	1076	152697	98347	67842	87558	27269	15572
OKG sept 17 BW J2	P10162_1077	X1077	control		Illumina	2x301 bp	0.27	1077	269529	180946	160293	172951	109177	68581
OKG sept 17 BW J3	P10162_1078	X1078	control		Illumina	2x301 bp	0.23	1078	229076	152371	134514	144879	92107	53153
OKG sept 17 BW K1	P10162_1079	X1079	control		Illumina	2x301 bp	0.12	1079	116977	71431	60382	66937	41709	22637
OKG sept 17 BW K2	P10162_1080	X1080	control		Illumina	2x301 bp	0.19	1080	191179	125535	105583	118560	62959	23759
OKG sept 17 BW K3	P10162_1081	X1081	control		Illumina	2x301 bp	0.1	1081	104937	66711	56922	62737	43510	38151
OKG sept 17 BW L1	P10162_1082	X1082	control		Illumina	2x301 bp	0.4	1082	401878	282494	264325	274135	199448	79438
OKG sept 17 BW L2	P10162_1083	X1083	control		Illumina	2x301 bp	0.13	1083	129998	90095	81613	86401	62863	43146
OKG sept 17 BW L3	P10162_1084	X1084	control		Illumina	2x301 bp	0.18	1084	181498	121671	104418	114260	71762	40035
OKG sept 17 BW M1	P10162_1085	X1085	control		Illumina	2x301 bp	0.18	1085	178340	122280	101460	115566	65087	40344
OKG sept 17 BW M2	P10162_1086	X1086	control		Illumina	2x301 bp	0.55	1086	550977	393180	359292	378958	256699	156604
OKG sept 17 BW M3	P10162_1087	X1087	control		Illumina	2x301 bp	0.37	1087	373407	257189	204039	239494	97446	35214
OKG sept 17 BW N1	P10162_1088	X1088	control		Illumina	2x301 bp	0.26	1088	257298	177525	160712	170200	118115	69199
OKG sept 17 BW N2	P10162_1089	X1089	control		Illumina	2x301 bp	0.08	1089	75546	48480	44173	45811	38526	37663
OKG sept 17 BW N3	P10162_1090	X1090	control		Illumina	2x301 bp	0.22	1090	217496	148009	109561	134565	53284	32742
OKG sept 17 BW O1	P10162_1091	X1091	control		Illumina	2x301 bp	0.11	1091	111550	77581	72069	74771	60650	50774
OKG sept 17 BW O2	P10162_1092	X1092	control		Illumina	2x301 bp	0.02	1092	18183	7972	5495	6307	4033	4002
OKG sept 17 BW O3	P10162_1093	X1093	control		Illumina	2x301 bp	0.01	1093	14895	6718	4295	5256	3110	3081
OKG sept 17 BW P1	P10162_1094	X1094	control		Illumina	2x301 bp	0.11	1094	112816	76288	70491	72923	62271	60081
OKG sept 17 BW P2	P10162_1095	X1095	control		Illumina	2x301 bp	0.06	1095	60537	36591	31810	33813	26780	26377
OKG sept 17 BW P3	P10162_1096	X1096	control		Illumina	2x301 bp	0.04	1096	36555	21020	17952	19069	15188	15028
