# Supplementary material for: Long-Term Warming of Baltic Sea Coastal Waters Affects Bacterial Communities in Bottom Water and Sediments Differently
Source: Front Microbiol. 2022 Jun 10;13:873281. doi: 10.3389/fmicb.2022.873281 (PMC9226639; doi:10.3389/fmicb.2022.873281)
Supplement: Supplementary file 3 [file Table_3.XLSX]

## Sheet: BW_heated_vs_control
Order	average	sd	ratio	ava (heated)	avb (control)	cumsum
Flavobacteriales	0.081129	0.0754176	1.07573	14761.8	7837.11	0.144632
Synechococcales_A	0.0609328	0.0841788	0.72385	7245.02	6174.05	0.25326
Microtrichales	0.0394077	0.0316965	1.24328	8144.6	6993.55	0.323514
Betaproteobacteriales	0.0362608	0.0318291	1.13924	5854.63	6054.09	0.388158
Nanopelagicales	0.0336582	0.029077	1.15756	6279.87	5478.71	0.448162
Actinomycetales	0.030856	0.0387806	0.795656	5617.14	2441.04	0.50317
Rhodobacterales	0.0298001	0.0241748	1.2327	5799.23	3204.67	0.556296
Corynebacteriales	0.0222046	0.0339951	0.653169	3905	2171.71	0.595881
Pirellulales	0.0159337	0.0179502	0.887658	2454.72	1999.07	0.624287
Anaerolineales	0.0142303	0.0155655	0.914221	1526.43	1870.21	0.649656
Cyanobacteriales	0.0125948	0.0234001	0.538237	689.126	2190.94	0.672109
Pseudomonadales	0.0125531	0.0107687	1.1657	2527.2	1566.33	0.694488
Desulfobacterales	0.012104	0.0102639	1.17929	1244.51	1874.39	0.716067
Cytophagales	0.0118425	0.0103531	1.14387	2304.55	848.344	0.737179
Rhizobiales	0.0107424	0.0102744	1.04555	1275.47	2267.06	0.75633
Chromatiales	0.00857486	0.00817249	1.04924	1048.93	1254.8	0.771617
Bacteroidales	0.00697099	0.0075952	0.917815	1016.95	813.885	0.784044
Caldilineales	0.00680696	0.00860649	0.79091	906.432	671.896	0.796179
Desulfobulbales	0.0066722	0.00680563	0.980394	926	825.125	0.808074
Solirubrobacterales	0.00529462	0.00544123	0.973056	838.526	761.167	0.817513
Verrucomicrobiales	0.00523563	0.00480126	1.09047	627.189	1062.54	0.826847
SAR86	0.00443305	0.00564656	0.785089	618.821	428.667	0.83475
Pelagibacterales	0.00435117	0.00504957	0.861691	611.926	513.208	0.842507
NS11-12g	0.00429424	0.00453314	0.947299	701.811	359.188	0.850163
Sphingomonadales	0.00378236	0.00345729	1.09402	549.253	560.823	0.856906
Campylobacterales	0.0036037	0.00548802	0.656649	605.842	248.312	0.86333
Opitutales	0.00332083	0.00677892	0.489876	523.2	212.698	0.86925
Planctomycetales	0.00303308	0.00307811	0.985369	498.337	394.573	0.874657
Ignavibacteriales	0.00279716	0.00240483	1.16314	248.2	444.052	0.879644
Steroidobacterales	0.00219525	0.0024622	0.89158	325.695	231.865	0.883558
Chitinophagales	0.00213659	0.00192021	1.11269	352.589	338.823	0.887367
CSP1-4	0.00191806	0.00214504	0.894187	274.168	206.771	0.890786
Woeseiales	0.00191071	0.00276093	0.692052	296	166.229	0.894192
Pseudanabaenales	0.0018252	0.0051523	0.35425	251.547	43.1146	0.897446
Thermoanaerobaculales	0.00174723	0.00179982	0.970779	219.274	210.844	0.900561
Aminicenantales	0.00173489	0.00194127	0.893686	156.674	227.167	0.903654
Enterobacterales	0.00157433	0.00208476	0.75516	260.074	63.3542	0.906461
Chthoniobacterales	0.00144556	0.00169924	0.850711	165.211	205.698	0.909038
Ga0077560	0.00140188	0.00144758	0.968431	208.853	207.365	0.911537
Xanthomonadales	0.00133649	0.00152901	0.874088	201.547	156.656	0.913919
Methylococcales	0.00126216	0.00284784	0.443199	36.7789	231.417	0.91617
Calditrichales	0.00120736	0.00117295	1.02933	110.526	176.729	0.918322
UBA8416	0.00119994	0.00153156	0.783475	140.947	137.833	0.920461
Luteitaleales	0.0011716	0.00160552	0.729735	194.221	92.6875	0.92255
Spirochaetales	0.00116327	0.00117903	0.98663	99.1474	166.823	0.924624
Phycisphaerales	0.00115674	0.00152827	0.756897	203.789	112.844	0.926686
UBA9983	0.0010701	0.00119614	0.894629	106.653	178.385	0.928594
Thermodesulfovibrionales	0.00106191	0.0011612	0.914493	106.032	141.365	0.930487
IMCC26256	0.00101359	0.000979523	1.03477	138.453	136.042	0.932294
Sphingobacteriales	0.00100833	0.0010831	0.930959	106.116	139.854	0.934091
Desulfatiglanales	0.000985108	0.00093937	1.04869	71.8211	147.854	0.935847
Thiohalomonadales	0.000979235	0.00100922	0.970287	79.2	154.073	0.937593
Rickettsiales	0.000785023	0.00110219	0.71224	123.295	53.2083	0.938993
OPB41	0.000737163	0.000860791	0.856379	65.3053	112.594	0.940307
Streptomycetales	0.000686969	0.000960232	0.71542	107.589	36.2604	0.941531
Gemmatales	0.000669567	0.00112421	0.59559	52.3053	101.823	0.942725
SG8-23	0.000663785	0.000757152	0.876686	94.4105	77.3854	0.943909
Caulobacterales	0.000654787	0.000675274	0.969662	93.5579	104.625	0.945076
Methylacidiphilales	0.000632683	0.000784434	0.806548	106.547	59.5729	0.946204
Acetivibrionales	0.000629406	0.00091531	0.687643	75.3579	55.8854	0.947326
Saccharimonadales	0.000598781	0.000588644	1.01722	66.5789	94.4792	0.948393
Gemmatimonadales	0.000589019	0.00085014	0.69285	87.8211	63.3021	0.949443
LZORAL124-64-63	0.000583097	0.000673085	0.866305	58.0105	74.0833	0.950483
GCA-001735895	0.000582671	0.000657785	0.885809	21.7579	103.896	0.951522
Isosphaerales	0.000578264	0.000797245	0.725328	43.4105	84.7708	0.952553
Moranbacterales	0.000568163	0.000708149	0.802321	57.5368	74.4792	0.953565
4572-78	0.0005575	0.000623934	0.893524	44.7789	85.0521	0.954559
SJA-28	0.000547754	0.000537889	1.01834	40.7053	87.4792	0.955536
Desulfuromonadales	0.00054278	0.000622524	0.871902	49.9263	74.5833	0.956503
MGII	0.000535148	0.000715447	0.747991	73.8842	46.0208	0.957457
Mor1	0.000534802	0.000723084	0.739612	64.1368	63.3646	0.958411
Puniceispirillales	0.000527881	0.000714547	0.738764	56.2105	65.1562	0.959352
UBA2386	0.000526144	0.000884912	0.594573	88.2526	49.3438	0.96029
Chlorobiales	0.000499211	0.00170184	0.293337	80	0.729167	0.96118
Rhodospirillales	0.000489908	0.000474642	1.03216	58.5474	72.6562	0.962053
Acetobacterales	0.000489857	0.000874285	0.560294	20.1579	75.2812	0.962927
Thiomicrospirales	0.000485467	0.000711731	0.682094	74	35.3229	0.963792
Pedosphaerales	0.000477884	0.000507887	0.940927	26.0842	75.8021	0.964644
Thiotrichales	0.000469811	0.00123161	0.38146	68.8105	16.1146	0.965482
Rhodothermales	0.00044713	0.000510844	0.875278	73.3579	48.2812	0.966279
Acholeplasmatales	0.000433558	0.000753098	0.575699	61.2316	25.8021	0.967052
Acidimicrobiales	0.000429025	0.000467469	0.917762	54.6526	49.9167	0.967816
Desulfovibrionales	0.000380491	0.000468475	0.81219	57.0842	25.75	0.968495
Peptostreptococcales	0.000376521	0.000491389	0.766237	60.7579	22.4583	0.969166
Parachlamydiales	0.000374984	0.000507856	0.738365	42.7158	53.4792	0.969834
Phormidesmiales	0.000371669	0.000624126	0.595502	39.3263	23.4375	0.970497
Solibacterales	0.000349074	0.000556127	0.627688	53.3684	31.125	0.971119
UBA101185	0.000343489	0.000427233	0.803985	28.6526	54.625	0.971732
Thalassobaculales	0.000338256	0.000365033	0.926645	39.4526	36.625	0.972335
Pyrinomonadales	0.000331745	0.000763019	0.434779	58.9474	11.3438	0.972926
Polyangiales	0.000328904	0.000495291	0.664063	43.8842	34.0625	0.973513
MBNT15	0.000323177	0.000469074	0.688968	22.6632	41.3333	0.974089
Nitriliruptorales	0.00032254	0.000562258	0.573652	50.0526	23.5833	0.974664
UBA4738	0.000321565	0.000615629	0.522336	44.0316	9.33333	0.975237
Legionellales	0.000314521	0.000496765	0.633138	49.5684	25.0104	0.975798
Falkowbacterales	0.000312407	0.000406689	0.768173	40.6105	30.1042	0.976355
UBA2199	0.000306799	0.000373048	0.822411	29.0947	35.5833	0.976902
Kofleriales	0.000283764	0.000327629	0.866114	23.7895	37.0729	0.977407
Myxococcales	0.000260943	0.000265406	0.983186	18.1579	38.1771	0.977873
Thermomicrobiales	0.000256867	0.000518013	0.49587	44.9158	4.35417	0.978331
Nitrospirales	0.0002545	0.000608966	0.417922	50.4211	7.35417	0.978784
Clostridiales	0.000241506	0.000265947	0.908099	31.7158	28.0208	0.979215
SB-45	0.000233439	0.000423926	0.55066	34.3474	23.0208	0.979631
bin76	0.000232293	0.000344467	0.674353	21.3368	23.6979	0.980045
Tissierellales	0.000214759	0.000438549	0.489703	30.7579	1.25	0.980428
Acidiferrobacterales	0.000209922	0.000356552	0.588756	31.3263	16.4792	0.980802
Dehalococcoidales	0.000208384	0.000421279	0.494646	29.9789	14.2083	0.981174
SG8-4	0.000207699	0.000333627	0.622548	25.3263	22.875	0.981544
UBA8473	0.000206583	0.000291673	0.708269	32.2947	12.2917	0.981912
Kiritimatiellales	0.000202288	0.000227755	0.888184	18.7053	26.5208	0.982273
AKYH767	0.000198408	0.000218466	0.908189	11.4105	31.5521	0.982627
Geminicoccales	0.000198018	0.000252261	0.784972	27.9895	18.3021	0.98298
Nitrospinales	0.000188032	0.000521648	0.360458	5.94737	33.5729	0.983315
Lachnospirales	0.000186189	0.000283019	0.657869	30.2632	6.71875	0.983647
DHVEG-1	0.000183116	0.000265302	0.690218	14.9895	20.8854	0.983973
UBA6911	0.000181174	0.000238162	0.760716	21.8632	16.3438	0.984296
MSB-5A5	0.000181051	0.000220467	0.821216	14.0526	24.4167	0.984619
Sporichthyales	0.000180246	0.000179314	1.0052	21.9474	20.1875	0.98494
Kapabacteriales	0.000174771	0.000221481	0.7891	26.8842	10.7708	0.985252
Geobacterales	0.000174726	0.000214649	0.814007	8.81053	27.3125	0.985563
UBA9160	0.00017179	0.00028657	0.599469	30.9789	13.0729	0.98587
Omnitrophales	0.000167024	0.000194804	0.857391	13.5263	24.5625	0.986167
RFN20	0.000159295	0.000272377	0.584833	21.0316	3.77083	0.986451
Frankiales	0.000157966	0.000226252	0.698185	11.8526	16.2604	0.986733
Fusobacteriales	0.000156702	0.000263398	0.594924	5.05263	21.0312	0.987012
UBA2361	0.000154424	0.000270414	0.571066	18.5895	12.3958	0.987288
Bacteriovoracales	0.000154183	0.000175418	0.878942	11.8526	24.9167	0.987562
LD1-PB3	0.000149485	0.000194074	0.770245	13.1368	18.2188	0.987829
GIF10	0.000143128	0.000155372	0.921195	10.6947	21.3958	0.988084
Fimbriimonadales	0.00013899	0.000293199	0.474045	25.7789	1.44792	0.988332
Nitrososphaerales	0.000137046	0.000328174	0.417601	10.4211	21.4479	0.988576
UBA1400	0.00013497	0.000154446	0.873899	13.1368	17.8854	0.988817
UBA10015	0.000134765	0.000210366	0.64062	14.1263	13.625	0.989057
AKYH767-A	0.000131886	0.000225838	0.583984	17.9684	11.7396	0.989292
SBR1031	0.000127857	0.00024513	0.521589	17.9895	8.79167	0.98952
SSS58A	0.000127415	0.000150939	0.844146	9.69474	16.8021	0.989747
Nannocystales	0.00012629	0.000206552	0.611418	16.0211	12.7188	0.989972
Caedibacterales	0.000125109	0.000312802	0.399963	15.9474	3.75	0.990195
Chloroflexales	0.000124193	0.000480766	0.258324	22.2	1.61458	0.990417
Cloacimonadales	0.000116841	0.000148766	0.785402	7.89474	16.3333	0.990625
Holosporales	0.000115805	0.00021268	0.544506	18.3053	2.09375	0.990832
Uhrbacterales	0.0001148	0.000195861	0.586129	18.8632	9.15625	0.991036
UBA2258	0.000113293	0.000151393	0.748337	12.0737	12.6354	0.991238
Leptolyngbyales	0.000108059	0.000188853	0.572187	14.8947	3.08333	0.991431
UBA4802	0.000106414	0.000159992	0.665125	10.6842	11.0833	0.991621
Deinococcales	0.000105629	0.000159498	0.662258	8.04211	13.8333	0.991809
RFP12	0.000104433	0.0001402	0.744884	11.0947	9.39583	0.991995
Saccharofermentanales	9.77661e-05	0.000117991	0.828588	9.22105	11.2292	0.992169
Syntrophobacterales	9.77461e-05	0.000168883	0.578779	12.7053	5.39583	0.992344
Babeliales	9.77156e-05	0.000130231	0.750323	12.5158	10.7708	0.992518
SC72	9.73983e-05	0.000135548	0.718552	12.0316	9.91667	0.992692
UBA1301	9.30936e-05	0.000110788	0.840285	8.73684	10.2188	0.992857
Fermentibacterales	9.1696e-05	0.000129936	0.705701	8.18947	9.86458	0.993021
Mariprofundales	8.45759e-05	0.000535319	0.157992	0.231579	9.98958	0.993172
BD1-5	8.35741e-05	0.000137886	0.606109	9.42105	9.52083	0.993321
ctinobacteria-3	8.25805e-05	0.000100532	0.821433	5.78947	10.3333	0.993468
Yanofskybacterales	8.09909e-05	0.000228086	0.355089	14.2947	1.11458	0.993612
Magnetococcales	7.96446e-05	0.00018096	0.440123	0.642105	14.3542	0.993754
Oligoflexales	7.81615e-05	0.000126445	0.618145	3.91579	10.3021	0.993894
Bdellovibrionales	7.785e-05	0.00012085	0.644186	11.7684	5.45833	0.994032
OLB16	7.66172e-05	0.000145326	0.527209	11.3895	6.11458	0.994169
Syntrophales	7.62052e-05	0.000157699	0.483233	9.49474	6.07292	0.994305
Bacillales	7.21979e-05	0.000174738	0.413179	8.54737	2.78125	0.994434
UBA7976	7.18949e-05	0.00015569	0.461783	9.70526	1.95833	0.994562
Berkiellales	7.13134e-05	0.000100234	0.711467	7.42105	8.69792	0.994689
Diplorickettsiales	7.07992e-05	0.000125821	0.5627	1.88421	11.7292	0.994815
Peribacterales	6.81641e-05	0.000117955	0.577882	7.35789	8.9375	0.994937
Pacearchaeales	6.78052e-05	0.000107636	0.629946	5.66316	10.0625	0.995057
Leptospirales	6.71804e-05	9.19468e-05	0.730644	2.49474	10.6875	0.995177
Magasanikibacterales	6.50717e-05	0.00011327	0.574482	11.7789	3.40625	0.995293
UBA4486	6.38421e-05	9.41352e-05	0.678196	11.5684	1.60417	0.995407
0-14-0-20-40-13	6.2615e-05	6.71858e-05	0.931968	2.96842	9.38542	0.995519
O2-12-FULL-45-9	6.21375e-05	9.97734e-05	0.622787	6.25263	5.76042	0.995629
UBA1784	6.14899e-05	9.52329e-05	0.64568	5.52632	8.26042	0.995739
Desulfobaccales	5.6655e-05	8.64346e-05	0.655466	5.98947	3.8125	0.99584
Christensenellales	5.63579e-05	0.000109176	0.51621	7.8	1.05208	0.995941
Silvanigrellales	5.59998e-05	9.8552e-05	0.568226	6.70526	4.13542	0.99604
UBA6257	5.52123e-05	7.60467e-05	0.726032	7.38947	5.45833	0.996139
Micavibrionales	5.48915e-05	8.57199e-05	0.640359	7.55789	4.9375	0.996237
UBA2979	5.4455e-05	0.000103299	0.527159	9.16842	3.0625	0.996334
Reyranellales	5.34333e-05	8.24916e-05	0.647742	4.09474	7.48958	0.996429
Brocadiales	5.25492e-05	8.05626e-05	0.652278	5.29474	6.03125	0.996523
Fibrobacterales	5.19067e-05	7.36314e-05	0.704954	9.31579	2.51042	0.996615
Peregrinibacterales	5.08396e-05	8.54094e-05	0.595247	8.85263	3.26042	0.996706
Sneathiellales	4.69312e-05	7.82173e-05	0.600011	8.24211	0.979167	0.99679
Obscuribacterales	4.66022e-05	7.75509e-05	0.600924	7.94737	2.02083	0.996873
Absconditabacterales	4.6335e-05	6.88706e-05	0.672783	5.27368	5.3125	0.996955
Parvibaculales	4.54795e-05	7.13985e-05	0.636982	4.47368	3.39583	0.997036
Latescibacterales	4.49594e-05	6.74788e-05	0.666274	4.78947	4.32292	0.997116
UBA8953	4.32955e-05	5.79906e-05	0.746595	3.69474	4.97917	0.997194
Methanotrichales	4.28154e-05	6.53508e-05	0.655162	1.98947	5.70833	0.99727
Treponematales	4.21504e-05	5.16369e-05	0.816285	4.05263	4.57292	0.997345
Granulosicoccales	4.2046e-05	9.36489e-05	0.448975	5.49474	0.447917	0.99742
SG8-5	4.0283e-05	6.67899e-05	0.603131	4.09474	3.53125	0.997492
Defluviicoccales	3.96495e-05	6.15861e-05	0.643806	5.12632	3.21875	0.997563
Hydrogenedentiales	3.64158e-05	6.39038e-05	0.569853	5.48421	3.0625	0.997628
Oceanibaculales	3.64077e-05	6.20134e-05	0.587093	3.34737	2.95833	0.997692
Marinisomatales	3.59731e-05	4.72208e-05	0.761808	1.43158	5.51042	0.997757
um-filter-43-11	3.5689e-05	6.7299e-05	0.530304	5.73684	2.78125	0.99782
SM23-61	3.37294e-05	7.5243e-05	0.448273	3.82105	2.70833	0.99788
GIF9	3.31138e-05	6.35997e-05	0.520659	4.47368	2.59375	0.997939
GWA2-44-7	3.27334e-05	5.20389e-05	0.629018	2.69474	4.32292	0.997998
Lactobacillales	3.12759e-05	4.84119e-05	0.646038	1.58947	4.66667	0.998053
SM23-78	2.90899e-05	5.65195e-05	0.514688	4.93684	1.19792	0.998105
Methylomirabilales	2.88432e-05	5.51868e-05	0.522646	1.25263	3.73958	0.998157
HK1	2.86742e-05	6.28346e-05	0.456344	4.85263	1.22917	0.998208
UBA10025	2.76988e-05	3.81307e-05	0.726419	2.86316	3.19792	0.998257
Neosynechococcales	2.60208e-05	4.34001e-05	0.599556	3.06316	1.13542	0.998304
Oscillospirales	2.48882e-05	7.67742e-05	0.324174	5.37895	0.604167	0.998348
Komeilibacterales	2.45576e-05	3.43628e-05	0.714656	2.4	2.90625	0.998392
Gastranaerophilales	2.32888e-05	0.000105908	0.219897	3.86316	1.58333	0.998433
UBA4248	2.30641e-05	3.76624e-05	0.61239	2.21053	2.17708	0.998474
JdFR-76	2.05127e-05	3.56509e-05	0.575378	2.76842	1.1875	0.998511
AABM5-125-24	1.97489e-05	2.96053e-05	0.667071	1.85263	2.32292	0.998546
Francisellales	1.88664e-05	2.9718e-05	0.634848	2.6	0.6875	0.99858
Methanomicrobiales	1.86571e-05	3.76119e-05	0.496043	1	2.25	0.998613
UBA1135	1.78113e-05	5.19118e-05	0.343108	3.66316	0.354167	0.998645
GWE2-31-10	1.69702e-05	2.98189e-05	0.569107	1.77895	1.5625	0.998675
Balneolales	1.68731e-05	4.01153e-05	0.420615	1.4	1.34375	0.998705
UBA9968	1.67864e-05	5.20218e-05	0.32268	3.71579	0.208333	0.998735
Kiloniellales	1.63402e-05	4.50418e-05	0.362779	3.68421	0.260417	0.998764
Levybacterales	1.60824e-05	2.58675e-05	0.621721	1.91579	1.61458	0.998793
UBA8248	1.60365e-05	2.74053e-05	0.58516	0.568421	2.19792	0.998821
UBA1151	1.53059e-05	3.59079e-05	0.426255	1.73684	1.57292	0.998849
UBA1146	1.49369e-05	4.35456e-05	0.343016	2.6	0.21875	0.998875
PCC-7407	1.48459e-05	3.61303e-05	0.410899	1.30526	1.0625	0.998902
UBA4664	1.43185e-05	2.99263e-05	0.478459	1.85263	0.864583	0.998927
Buchananbacterales	1.41275e-05	2.7613e-05	0.511625	1.86316	0.75	0.998953
Nitrosococcales	1.40551e-05	3.18006e-05	0.441975	1.68421	0.947917	0.998978
SM23-42	1.40489e-05	4.06305e-05	0.345772	2.35789	0.0416667	0.999003
Beggiatoales	1.33249e-05	3.88481e-05	0.343001	0.736842	2.08333	0.999026
UBA4055	1.30006e-05	2.87046e-05	0.452909	0.978947	1.34375	0.99905
HGW-BRC1-1	1.28781e-05	2.67693e-05	0.481076	2.03158	0.479167	0.999073
Deferrisomatales	1.25616e-05	3.71277e-05	0.338335	2.50526	0.197917	0.999095
UBA8108	1.21119e-05	2.37317e-05	0.510367	1.63158	0.791667	0.999117
XYC2-FULL-46-14	1.20936e-05	2.76762e-05	0.436969	1.61053	0.854167	0.999138
Ectothiorhodospirales	1.19899e-05	2.78875e-05	0.429939	1.73684	0.822917	0.999159
Endomicrobiales	1.18275e-05	2.08511e-05	0.567235	0.831579	1.59375	0.999181
GWF2-35-9	1.17333e-05	2.38753e-05	0.49144	0.557895	1.83333	0.999201
UBA920	1.16443e-05	3.21111e-05	0.362627	0.631579	1.66667	0.999222
UBA7539	1.14075e-05	2.85027e-05	0.400225	1.21053	0.989583	0.999243
2-02-FULL-44-16	1.13305e-05	2.8326e-05	0.400005	1.27368	0.625	0.999263
Staphylococcales	1.11386e-05	7.75275e-05	0.143673	1.87368	0.791667	0.999283
Azospirillales	1.08838e-05	2.63225e-05	0.413477	1.48421	0.625	0.999302
SAR324	1.06606e-05	1.98334e-05	0.537508	1.14737	1.01042	0.999321
2-12-FULL-45-22	1.02591e-05	2.28269e-05	0.449432	1.47368	0.677083	0.999339
UBA9655	9.52536e-06	3.10519e-05	0.306756	0.126316	1.60417	0.999356
UBA9339	9.51484e-06	2.68853e-05	0.353904	1.11579	0.635417	0.999373
Kerfeldbacterales	9.10446e-06	1.62143e-05	0.561509	0.452632	1.15625	0.99939
Kazan-3B-28	9.00402e-06	1.67154e-05	0.538665	0.884211	0.989583	0.999406
Mycoplasmatales	8.85947e-06	3.19019e-05	0.27771	0.789474	0.697917	0.999421
Sporomusales	8.67299e-06	5.19415e-05	0.166976	1.86316	0	0.999437
CG08-08-20-14	8.2857e-06	1.76289e-05	0.470005	0.694737	1.08333	0.999452
Methanosarcinales	8.25793e-06	1.82996e-05	0.451262	0.157895	1.41667	0.999466
UBA12501	8.18908e-06	1.78956e-05	0.457603	0.968421	0.666667	0.999481
Selenomonadales	8.18604e-06	5.66562e-05	0.144486	1.94737	0	0.999495
Synergistales	7.66483e-06	2.0453e-05	0.374753	0.336842	0.989583	0.999509
Propionibacteriales	7.62601e-06	3.60535e-05	0.211519	0.631579	0.9375	0.999523
Elusimicrobiales	7.59591e-06	1.97252e-05	0.385086	1.12632	0.552083	0.999536
Paceibacterales	7.22346e-06	1.70752e-05	0.423039	0.842105	0.71875	0.999549
UBA2565	7.14832e-06	5.76292e-05	0.12404	2.73684	0.0520833	0.999562
Bipolaricaulales	7.05746e-06	1.7049e-05	0.413952	1.03158	0.479167	0.999574
Propionisporales	6.90336e-06	3.61422e-05	0.191006	1.44211	0.21875	0.999587
Turneriellales	6.81596e-06	2.03304e-05	0.335259	0.8	0.28125	0.999599
Lentisphaerales	6.70886e-06	2.28995e-05	0.29297	0.652632	0.520833	0.999611
UBA10190	6.67926e-06	1.26725e-05	0.527065	0.736842	0.614583	0.999623
Bacillales_A	6.64968e-06	3.50473e-05	0.189734	0.421053	0.760417	0.999635
UBA5158	6.50887e-06	1.63944e-05	0.397018	0.642105	0.583333	0.999646
Dongiales	6.17672e-06	2.05495e-05	0.300578	1	0.322917	0.999657
Veblenbacterales	6.15795e-06	1.63477e-05	0.376686	1.10526	0.239583	0.999668
Roizmanbacterales	5.9298e-06	1.29331e-05	0.458499	0.789474	0.385417	0.999679
UBA6215	5.81797e-06	1.4901e-05	0.390442	0.4	0.84375	0.999689
XYB2-FULL-38-15	5.75653e-06	1.77339e-05	0.324605	0.431579	0.604167	0.999699
UBA9649	5.62708e-06	1.32983e-05	0.423143	0.452632	0.604167	0.99971
Syntrophomonadales	5.33107e-06	1.35678e-05	0.39292	0.221053	0.729167	0.999719
um-filter-46-8	5.25962e-06	1.6419e-05	0.320338	0.778947	0.197917	0.999728
D2-FULL-39-29	5.19107e-06	2.86083e-05	0.181453	0.547368	0.0625	0.999738
Halanaerobiales	4.75951e-06	1.59028e-05	0.299289	0.336842	0.447917	0.999746
2-12-FULL-50-11	4.67245e-06	1.34999e-05	0.34611	0.568421	0.260417	0.999754
CG2-30-59-28	4.6535e-06	1.38826e-05	0.335204	0.589474	0.333333	0.999763
Brevinematales	4.61336e-06	1.18452e-05	0.389471	0.0421053	0.864583	0.999771
Immundisolibacterales	4.5032e-06	1.80654e-05	0.249272	0.873684	0.104167	0.999779
Eubacteriales	4.12021e-06	1.443e-05	0.28553	0.684211	0.239583	0.999786
Holophagales	3.90566e-06	1.77263e-05	0.220331	0.0526316	0.447917	0.999793
Streptosporangiales	3.8111e-06	1.32439e-05	0.287763	0.115789	0.729167	0.9998
GW2011-AR9	3.57477e-06	9.70021e-06	0.368525	0.368421	0.447917	0.999806
Paenibacillales	3.4683e-06	1.28604e-05	0.269688	0.221053	0.354167	0.999813
Coxiellales	3.44771e-06	1.11568e-05	0.309024	0.189474	0.427083	0.999819
UBA9989	3.34021e-06	1.14347e-05	0.292113	0.526316	0.145833	0.999825
S15B-MN24	3.2323e-06	1.41024e-05	0.229203	0	0.489583	0.999831
UBA1565	3.11566e-06	1.35558e-05	0.229841	0.536842	0.208333	0.999836
SCGC-AAA011-G17	3.0778e-06	8.53629e-06	0.360555	0.473684	0.21875	0.999842
Methanofastidiosales	3.00808e-06	1.24642e-05	0.241338	0.368421	0	0.999847
UBA10121	2.9544e-06	1.12738e-05	0.262058	0.473684	0	0.999852
UBA2169	2.8989e-06	9.45845e-06	0.306488	0.421053	0.114583	0.999857
UBA12157	2.80171e-06	7.93043e-06	0.353285	0.547368	0.177083	0.999862
Goldbacteria-1	2.70575e-06	7.57837e-06	0.357036	0.357895	0.15625	0.999867
Izimaplasmatales	2.6337e-06	8.16358e-06	0.322615	0.326316	0.21875	0.999872
Desulfarculales	2.50469e-06	1.08809e-05	0.230192	0.421053	0	0.999876
Cardiobacteriales	2.48085e-06	8.1631e-06	0.30391	0.231579	0.25	0.999881
Curtissbacterales	2.46937e-06	6.31637e-06	0.390948	0.126316	0.385417	0.999885
CPR3	2.4627e-06	8.92048e-06	0.276073	0.263158	0.166667	0.99989
Methanomassiliicoccales	2.34914e-06	1.08161e-05	0.21719	0.126316	0.239583	0.999894
Portnoybacterales	2.32877e-06	1.08213e-05	0.215203	0.294737	0.104167	0.999898
SM23-31	2.09609e-06	7.08751e-06	0.295744	0.368421	0.09375	0.999902
UBA2963	2.07742e-06	8.68358e-06	0.239235	0.410526	0.177083	0.999905
IMC4	2.0263e-06	6.98819e-06	0.28996	0.189474	0.15625	0.999909
UBA10216	2.02492e-06	7.79302e-06	0.259837	0.378947	0.135417	0.999913
UBA7540	2.02341e-06	8.45274e-06	0.239379	0.421053	0	0.999916
Acidobacteriales	1.93285e-06	9.39691e-06	0.20569	0	0.3125	0.99992
Erysipelotrichales	1.89046e-06	1.02148e-05	0.185071	0.357895	0.0520833	0.999923
SAR202	1.86235e-06	8.23008e-06	0.226286	0.347368	0.09375	0.999926
Desulfitobacteriales	1.68993e-06	6.97493e-06	0.242286	0.0631579	0.34375	0.999929
Alicyclobacillales	1.59202e-06	5.71783e-06	0.278431	0.126316	0.177083	0.999932
Tenderiales	1.4169e-06	7.84171e-06	0.180688	0.0526316	0.197917	0.999935
UBA2242	1.40498e-06	9.64131e-06	0.145725	0.0631579	0.145833	0.999937
Pseudophormidiales	1.34072e-06	8.56915e-06	0.156459	0.147368	0.0208333	0.99994
Methanobacteriales	1.32294e-06	5.59011e-06	0.236657	0.0421053	0.1875	0.999942
Kuenenbacterales	1.27201e-06	7.86989e-06	0.16163	0.263158	0	0.999944
Caenarcaniphilales	1.24934e-06	5.22624e-06	0.239051	0.0947368	0.15625	0.999946
UBA8231	1.17823e-06	5.07226e-06	0.232289	0.0210526	0.166667	0.999949
SM23-32	1.1325e-06	5.91312e-06	0.191523	0.136842	0.104167	0.999951
Elsterales	1.09334e-06	5.00466e-06	0.218465	0.157895	0	0.999953
Acidaminococcales	1.06991e-06	5.42562e-06	0.197195	0.157895	0.0208333	0.999954
Iainarchaeales	1.0667e-06	4.2233e-06	0.252574	0.0421053	0.177083	0.999956
ARS49	1.05063e-06	6.61383e-06	0.158853	0.0947368	0.0729167	0.999958
GW2011-AR4	1.02402e-06	6.37956e-06	0.160516	0.136842	0.0729167	0.99996
GWC2-55-46	9.89149e-07	9.01011e-06	0.109782	0	0.104167	0.999962
RF39	9.73485e-07	5.51321e-06	0.176573	0.147368	0	0.999964
Veillonellales	9.62755e-07	9.42499e-06	0.102149	0.284211	0	0.999965
CG1-02-37-114	8.69524e-07	3.3298e-06	0.261134	0.105263	0.104167	0.999967
UBA12135	7.83952e-07	3.01365e-06	0.260134	0.136842	0.0520833	0.999968
UBA1384	7.61913e-07	4.46541e-06	0.170625	0.0315789	0.135417	0.99997
Ktedonobacterales	7.11661e-07	4.27496e-06	0.166472	0	0.114583	0.999971
UBA8228	6.68306e-07	3.25842e-06	0.205101	0.0947368	0.0520833	0.999972
OXYB2-FULL-49-7	6.61069e-07	3.08513e-06	0.214276	0.136842	0.0208333	0.999973
UBA2968	6.37885e-07	3.54649e-06	0.179864	0.0631579	0.0520833	0.999974
1-14-2-50-48-13	6.31258e-07	3.24569e-06	0.194491	0.105263	0.0625	0.999975
Sphaerochaetales	5.76911e-07	4.20311e-06	0.137258	0.0631579	0	0.999976
4C28d-15	5.56686e-07	3.16344e-06	0.175975	0.105263	0.0520833	0.999977
Halobacteriales	5.5551e-07	3.25093e-06	0.170878	0.0947368	0	0.999978
Symbiobacteriales	5.47917e-07	2.79312e-06	0.196166	0.0315789	0.09375	0.999979
CG07-land	5.24984e-07	2.66735e-06	0.196818	0.0421053	0.0729167	0.99998
um-filter-49-7	5.04912e-07	3.09988e-06	0.162881	0.0842105	0.0208333	0.999981
Tumebacillales	5.00039e-07	3.03698e-06	0.16465	0.115789	0.0208333	0.999982
2-01-FULL-66-17	4.93353e-07	3.06201e-06	0.161121	0.105263	0	0.999983
Thermoactinomycetales	4.90917e-07	3.5076e-06	0.139958	0.0526316	0.0416667	0.999984
Exiguobacterales	4.89751e-07	3.77044e-06	0.129892	0	0.114583	0.999985
Brachyspirales	4.35093e-07	2.45406e-06	0.177295	0.105263	0	0.999986
Sungbacterales	4.14753e-07	3.08716e-06	0.134348	0.126316	0.0208333	0.999986
UBA8480	3.78399e-07	2.19601e-06	0.172312	0.0947368	0.0208333	0.999987
WO2-41-13	3.78067e-07	2.2935e-06	0.164843	0.0210526	0.0416667	0.999988
Azambacterales	3.11845e-07	2.25876e-06	0.13806	0	0.0520833	0.999988
GWA2-38-11	3.07573e-07	2.20337e-06	0.139592	0.0421053	0.0208333	0.999989
Syntrophorhabdales	2.89338e-07	2.9693e-06	0.0974432	0.0315789	0	0.999989
UBA10214	2.76785e-07	2.03055e-06	0.136311	0.0210526	0.0208333	0.99999
TANB77	2.6487e-07	1.91284e-06	0.138469	0.0421053	0.0208333	0.99999
GWA2-35-9	2.49905e-07	2.52084e-06	0.0991357	0	0.0416667	0.999991
UBA9629	2.49905e-07	2.52084e-06	0.0991357	0	0.0416667	0.999991
UBA1280	2.2704e-07	1.70677e-06	0.133023	0.0210526	0.03125	0.999992
Halothiobacillales	2.19781e-07	2.28942e-06	0.0959986	0.0210526	0	0.999992
Chlamydiales	2.17641e-07	1.54655e-06	0.140727	0.0421053	0	0.999992
Woykebacterales	2.17579e-07	2.1389e-06	0.101725	0.0526316	0	0.999993
Borreliales	2.12218e-07	2.161e-06	0.0982038	0	0.03125	0.999993
SCGC-AAA003-L08	2.09926e-07	1.46119e-06	0.143668	0.0736842	0	0.999993
WGA-4E	2.06117e-07	1.51075e-06	0.136434	0.0421053	0	0.999994
CG10238-14	2.05093e-07	2.11862e-06	0.096805	0.0210526	0	0.999994
Caldicoprobacterales	2.01297e-07	2.07509e-06	0.0970066	0.0210526	0	0.999995
2-02-FULL-50-16	1.80344e-07	1.77961e-06	0.101339	0	0.0520833	0.999995
UBA11654	1.78288e-07	1.74537e-06	0.102149	0.0526316	0	0.999995
Syntrophoarchaeales	1.74064e-07	1.71112e-06	0.101725	0.0421053	0	0.999995
Aerophobales	1.69917e-07	1.65535e-06	0.102647	0.0736842	0	0.999996
UBA3495	1.69917e-07	1.65535e-06	0.102647	0.0736842	0	0.999996
Proteinivoracales	1.66476e-07	1.64881e-06	0.100967	0	0.0416667	0.999996
Nevskiales	1.62749e-07	1.64566e-06	0.0988959	0.0210526	0	0.999997
Coriobacteriales	1.61965e-07	1.60255e-06	0.101067	0.0315789	0	0.999997
UBA6191	1.46159e-07	1.49269e-06	0.0979168	0	0.0208333	0.999997
YNP-45	1.45643e-07	1.41887e-06	0.102647	0.0631579	0	0.999997
Shapirobacterales	1.44276e-07	1.42369e-06	0.101339	0	0.0416667	0.999998
LCB-4	1.34802e-07	1.34691e-06	0.100082	0.0210526	0	0.999998
GCA-001788215	1.34527e-07	1.32555e-06	0.101488	0	0.0416667	0.999998
Synechococcales_B	1.32781e-07	1.31761e-06	0.100774	0	0.03125	0.999998
Desulfotomaculales	1.30548e-07	1.28334e-06	0.101725	0.0315789	0	0.999999
RF32	1.27545e-07	1.25311e-06	0.101783	0.0315789	0	0.999999
Thermosynechococcales	1.24416e-07	1.25465e-06	0.0991639	0	0.0208333	0.999999
Daviesbacterales	1.10405e-07	1.10565e-06	0.0998558	0	0.0208333	0.999999
OLB7	1.06973e-07	1.04722e-06	0.102149	0.0315789	0	1
UBA10199	8.85568e-08	8.70931e-07	0.101681	0.0210526	0	1
CG2-30-33-46	7.90203e-08	7.81496e-07	0.101114	0	0.0208333	1
AB16	4.85477e-08	4.72958e-07	0.102647	0.0210526	0	1
Rokubacteriales	4.85477e-08	4.72958e-07	0.102647	0.0210526	0	1

## Sheet: SED_heated_vs_control
Order	average	sd	ratio	ava(heated)	avb(control)	cumsum
Cyanobacteriales	0.0385932	0.0438468	0.880181	1656.32	3899.97	0.0723789
Betaproteobacteriales	0.0352069	0.0247533	1.42231	2971.65	4359.65	0.138407
Desulfobacterales	0.0330806	0.0247926	1.33429	2519.34	3924.73	0.200447
Anaerolineales	0.0284434	0.0214406	1.32662	2546.54	2989.64	0.253791
Flavobacteriales	0.0274303	0.0226823	1.20932	2147.8	3261.61	0.305235
Chromatiales	0.022591	0.0181205	1.24671	1892.33	2444.73	0.347603
Bacteroidales	0.0212228	0.0159581	1.32991	1675.44	2338.39	0.387405
Pirellulales	0.0194333	0.0177326	1.09591	1900.13	1405.74	0.423851
Pseudomonadales	0.0187651	0.0156439	1.19951	1864.35	1856.36	0.459043
Desulfobulbales	0.0158242	0.0140423	1.1269	1273.76	1658.3	0.488721
Microtrichales	0.0141327	0.0134701	1.04919	1351.76	1499.09	0.515226
Verrucomicrobiales	0.0133173	0.0151675	0.878013	837.553	1316.72	0.540201
Woeseiales	0.0110941	0.0108858	1.01914	1005.61	631.146	0.561008
Rhizobiales	0.00869773	0.00728619	1.19373	894.862	657.792	0.57732
Cytophagales	0.00863745	0.00655114	1.31847	810.606	904.344	0.593518
Steroidobacterales	0.00822067	0.00701368	1.17209	730.436	835.833	0.608936
Ignavibacteriales	0.00804176	0.00585405	1.37371	551.33	959.812	0.624018
Synechococcales_A	0.0074419	0.00642478	1.15831	585.723	830.562	0.637974
Rhodobacterales	0.00634411	0.00509895	1.2442	609.234	576.885	0.649872
Phycisphaerales	0.0063176	0.00835621	0.756036	700.872	341.594	0.661721
Chitinophagales	0.00622198	0.00515879	1.20609	556.096	562.583	0.67339
Caldilineales	0.00608569	0.00482282	1.26185	602.298	542.448	0.684803
Xanthomonadales	0.00498674	0.00492226	1.0131	442.936	482.896	0.694155
Campylobacterales	0.00484605	0.00675242	0.717676	400.085	209.604	0.703244
Corynebacteriales	0.00453181	0.0120683	0.375514	404.319	320.583	0.711743
Planctomycetales	0.00450757	0.00476085	0.946799	453.511	290.469	0.720196
UBA2386	0.00441675	0.0054591	0.809063	464.34	274.792	0.72848
Nitrospirales	0.00414737	0.00521676	0.79501	326.255	161.562	0.736258
Spirochaetales	0.00399202	0.00328243	1.21618	288.085	385.729	0.743745
Solibacterales	0.00389667	0.00380861	1.02312	384.734	254.76	0.751052
Thermodesulfovibrionales	0.00377109	0.00325143	1.15982	264.745	406.188	0.758125
Thermoanaerobaculales	0.00372978	0.00285123	1.30813	346.064	376.917	0.76512
Calditrichales	0.00356714	0.00276984	1.28785	270	365.844	0.77181
Aminicenantales	0.00330815	0.00296849	1.11442	245.766	297.167	0.778014
Gemmatimonadales	0.00318337	0.00304126	1.04673	275.957	229.573	0.783984
CSP1-4	0.00301545	0.00291791	1.03343	238.34	274.823	0.789639
Desulfatiglanales	0.00296223	0.00257883	1.14867	169.894	310.062	0.795195
Luteitaleales	0.00292039	0.00276328	1.05685	250.819	229.812	0.800672
UBA8416	0.00290096	0.00260029	1.11563	196.883	295.406	0.806112
Desulfuromonadales	0.00275728	0.00284137	0.970406	167.564	269.875	0.811284
GCA-001735895	0.00250532	0.00268214	0.934077	109.511	260.115	0.815982
Polyangiales	0.00240266	0.00239294	1.00406	217.862	177	0.820488
SG8-23	0.00231281	0.00187894	1.23091	231.149	184.823	0.824826
Solirubrobacterales	0.00228542	0.00238931	0.956521	186.894	230.344	0.829112
UBA9983	0.00225815	0.00243313	0.928084	188.468	182.969	0.833347
SBR1031	0.00221735	0.00238414	0.930041	221.777	122.635	0.837505
Thiohalomonadales	0.00220618	0.00193217	1.14182	153.255	224.969	0.841643
Pedosphaerales	0.00220171	0.00205012	1.07395	103.904	237.438	0.845772
Mor1	0.0021477	0.00171616	1.25146	180.5	173.135	0.8498
Acetivibrionales	0.00194054	0.00284239	0.682714	107.83	132.51	0.853439
MBNT15	0.00178511	0.0017252	1.03473	129.926	154.188	0.856787
Nanopelagicales	0.00172519	0.00366461	0.47077	154.085	98.3646	0.860023
Actinomycetales	0.00160197	0.00274126	0.584393	111.681	96.4896	0.863027
LZORAL124-64-63	0.00157444	0.00119226	1.32055	112.638	160.667	0.86598
SJA-28	0.00155372	0.00202756	0.766299	80.2979	184.229	0.868894
Caulobacterales	0.00154366	0.00137988	1.11869	148.83	105.438	0.871789
Kofleriales	0.00148672	0.00113152	1.31391	116.117	145.625	0.874577
Acidiferrobacterales	0.00147455	0.00174786	0.843631	105.702	98.4062	0.877342
Pyrinomonadales	0.00142657	0.00175772	0.811606	126.032	65.7396	0.880018
Peptostreptococcales	0.00141936	0.00309744	0.458237	108.564	44.0938	0.88268
Enterobacterales	0.00133282	0.00163215	0.816607	91.3617	100.458	0.885179
UBA9160	0.00132759	0.00162498	0.816988	124.415	67.7292	0.887669
Desulfovibrionales	0.00127733	0.00129791	0.984143	130.819	82.8646	0.890065
UBA8473	0.00121227	0.00102008	1.18841	108.319	93.4479	0.892338
SB-45	0.00120048	0.00413753	0.290143	95.4362	45.5104	0.89459
Chlorobiales	0.00113277	0.00191605	0.591198	79.5426	8.33333	0.896714
SG8-4	0.00106944	0.00108999	0.981146	85.1277	82.8333	0.89872
4572-78	0.00106106	0.00101183	1.04865	98.7872	75.7812	0.90071
Kiritimatiellales	0.00105314	0.000984578	1.06963	70.2766	96.3125	0.902685
UBA10015	0.00104794	0.000964833	1.08613	66.8936	82.75	0.90465
Saccharimonadales	0.00101509	0.00081743	1.24181	68.6489	104.885	0.906554
Methylococcales	0.00099254	0.000856129	1.15933	68.1489	94.3438	0.908415
Rhodothermales	0.000965071	0.000885577	1.08976	82.4468	76.5104	0.910225
Geminicoccales	0.000956117	0.000918684	1.04075	72.0638	82.9062	0.912018
Fimbriimonadales	0.000953814	0.00129702	0.735391	90.1915	29.5625	0.913807
Falkowbacterales	0.000891119	0.000900573	0.989502	57.7447	71.9271	0.915478
bin76	0.000855115	0.00131346	0.651039	67.4043	38.5208	0.917082
Myxococcales	0.000829887	0.000683891	1.21348	56.6809	77.1979	0.918639
Tissierellales	0.000797987	0.00181304	0.440138	46.9362	34.1875	0.920135
Sphingomonadales	0.000769077	0.00080359	0.957052	58.8191	56.7708	0.921577
UBA2199	0.000746213	0.000925443	0.806331	54.117	39.7708	0.922977
OPB41	0.000745326	0.000775862	0.960644	49.2766	74.8542	0.924375
Nannocystales	0.000710691	0.000743027	0.95648	59.6702	42.7396	0.925708
UBA2979	0.000707163	0.000884267	0.799716	58.5532	31.6771	0.927034
Moranbacterales	0.000687863	0.00062643	1.09807	28.6915	72.8438	0.928324
Kapabacteriales	0.000687643	0.000643133	1.06921	59.3404	53.0625	0.929614
Opitutales	0.000684808	0.000689524	0.993161	59.5957	51.5729	0.930898
UBA4738	0.000679618	0.000891463	0.762362	55.5638	32.5625	0.932172
UBA2361	0.000654549	0.00090368	0.724315	49.7234	29.9583	0.9334
AKYH767-A	0.000641914	0.000715459	0.897205	46.7021	45.5312	0.934604
Chthoniobacterales	0.000624803	0.000922029	0.677639	26.6702	64.25	0.935776
Dehalococcoidales	0.000617548	0.000899261	0.686728	49.8936	43.6458	0.936934
Uhrbacterales	0.00060568	0.00100293	0.603914	63.8085	26.7604	0.93807
Phormidesmiales	0.000605385	0.000892841	0.678043	21.5532	49.9375	0.939205
UBA101185	0.000590864	0.000463396	1.27507	37.7766	61.875	0.940313
Rhodospirillales	0.000589502	0.00102486	0.575201	36.0957	33.3958	0.941419
MSB-5A5	0.000581334	0.000497587	1.16831	31.8723	56.5312	0.942509
Syntrophobacterales	0.000563175	0.000597476	0.94259	45.5426	28.7396	0.943565
UBA4486	0.000559689	0.000573076	0.976641	48.1809	12.2604	0.944615
IMCC26256	0.000556731	0.000603422	0.922622	47.5213	31.9375	0.945659
HK1	0.000544243	0.000704428	0.772603	41.117	26.5833	0.94668
Acetobacterales	0.000541298	0.000507659	1.06626	32.383	56.2292	0.947695
AKYH767	0.000527548	0.000514471	1.02542	26.5957	50.3854	0.948684
DHVEG-1	0.000527408	0.000736633	0.715971	21.0106	47.2292	0.949673
Cloacimonadales	0.000510945	0.00066806	0.764818	15.5106	44.9271	0.950632
Acidimicrobiales	0.000499285	0.000456052	1.0948	41.3404	43.5625	0.951568
Streptomycetales	0.000496183	0.000516125	0.961363	43.9681	26.0208	0.952499
NS11-12g	0.000473407	0.000485054	0.975988	38.0851	32.9583	0.953386
Nitrospinales	0.000472902	0.000812427	0.582086	32.6383	22.4792	0.954273
Deinococcales	0.000467423	0.000753362	0.620449	21.9362	43.8021	0.95515
UBA2258	0.000458825	0.00049422	0.928383	20.3298	44.7917	0.95601
Frankiales	0.000458047	0.000731559	0.626124	17.4787	44.7292	0.956869
RFP12	0.000448328	0.000436241	1.02771	26.0106	37.9167	0.95771
Oceanibaculales	0.000441458	0.000592459	0.745128	32.0213	23.1146	0.958538
GIF10	0.000436823	0.000512259	0.852739	14.8936	40.9792	0.959357
Sneathiellales	0.000434991	0.00115012	0.378215	33.766	9.22917	0.960173
UBA6911	0.000420525	0.000408248	1.03007	30.3191	29.7188	0.960962
Rickettsiales	0.000419712	0.000504025	0.83272	29.0319	27.1042	0.961749
Syntrophales	0.000417343	0.000541325	0.770965	29.4149	24.3333	0.962532
Thermomicrobiales	0.00040833	0.000648688	0.62947	35.1596	12.8021	0.963297
OLB16	0.00039941	0.000414077	0.96458	34.7553	25.4271	0.964047
Parachlamydiales	0.000397291	0.000453454	0.876145	33.5426	24.6875	0.964792
Geobacterales	0.000396041	0.000385977	1.02607	13.2766	36.4271	0.965534
Gemmatales	0.000384865	0.000600231	0.641195	37.1596	18.1979	0.966256
Acholeplasmatales	0.00037404	0.000460106	0.812944	10.9255	31.1875	0.966958
Hydrogenedentiales	0.000364707	0.000390754	0.933342	33.0106	21.9479	0.967642
UBA4802	0.000358141	0.000389582	0.919296	21.5	26.7708	0.968313
Isosphaerales	0.0003405	0.00037247	0.914168	21.8936	31.3021	0.968952
Lachnospirales	0.000336552	0.000582318	0.577952	21	20.7188	0.969583
Deferrisomatales	0.000334722	0.000454143	0.73704	26.234	12.3854	0.970211
Fusobacteriales	0.000334374	0.000640878	0.521743	7.82979	27.1042	0.970838
Acidithiobacillales	0.000327436	0.00103062	0.317706	2.30851	26.9167	0.971452
Clostridiales	0.000324651	0.000416892	0.77874	23.0745	22.3333	0.972061
UBA1400	0.000323662	0.000304495	1.06295	20.7021	30.1979	0.972668
UBA1784	0.000322592	0.000367952	0.876722	23.2021	21.6875	0.973273
Bdellovibrionales	0.000317666	0.000295771	1.07402	27.2128	19.5729	0.973869
Brocadiales	0.000312153	0.000309944	1.00713	27	19.9167	0.974454
Christensenellales	0.000303222	0.00179442	0.168981	26.5106	2.23958	0.975023
UBA9968	0.000289573	0.000477449	0.6065	25.5851	10.3542	0.975566
SSS58A	0.000287706	0.000289577	0.993538	11.8404	27.2708	0.976105
Obscuribacterales	0.000285026	0.000559606	0.509333	24.9468	7.96875	0.97664
Dongiales	0.000275695	0.000791976	0.34811	23.0213	3.75	0.977157
Omnitrophales	0.000272517	0.000325195	0.838013	11.2553	23	0.977668
Yanofskybacterales	0.000269697	0.000378686	0.712191	24.4787	7.1875	0.978174
Chloroflexales	0.000263952	0.000640216	0.412285	19.7979	3.27083	0.978669
Beggiatoales	0.000245482	0.000586132	0.418818	3.04255	18.75	0.979129
Sporichthyales	0.000244777	0.000260713	0.938877	15.9043	18.3646	0.979588
Fermentibacterales	0.000240902	0.000290649	0.82884	13.5213	14.0938	0.98004
Bacteriovoracales	0.000226237	0.000303297	0.745925	11.1596	21.9062	0.980464
Peregrinibacterales	0.000221033	0.000284252	0.777595	18.2128	16.3333	0.980879
Thiotrichales	0.000219308	0.000367661	0.596493	11.5319	9.32292	0.98129
Berkiellales	0.000215961	0.000254719	0.847842	15.4149	15.2604	0.981695
Ga0077560	0.000212034	0.00036809	0.576038	15.3085	15.3646	0.982093
UBA8108	0.00020029	0.000221745	0.903244	16.3085	13.3021	0.982469
SC72	0.000197832	0.000208728	0.9478	11.3404	14.7708	0.98284
Saccharofermentanales	0.000196871	0.000212315	0.927259	11.1915	14.3542	0.983209
UBA6257	0.000190558	0.000237341	0.802889	18.117	9.875	0.983566
Latescibacterales	0.000187157	0.000173317	1.07986	12.1809	14.4479	0.983917
SM23-61	0.000178958	0.000287924	0.621546	14.5851	7.71875	0.984253
Leptospirales	0.00017262	0.000225183	0.766575	5.32979	15.4583	0.984577
UBA8953	0.000170357	0.000169688	1.00394	6.80851	16.5417	0.984896
Treponematales	0.000169239	0.000234814	0.720736	9.1383	10.2083	0.985213
Peribacterales	0.000168109	0.00017041	0.986493	10.7553	14.0208	0.985529
um-filter-43-11	0.000157026	0.000174781	0.898415	12.1702	9.5625	0.985823
LD1-PB3	0.000156326	0.000164516	0.950214	8.94681	11.875	0.986116
Magasanikibacterales	0.000155734	0.000254262	0.612493	16.7872	4.97917	0.986408
Kiloniellales	0.000149441	0.000203434	0.734594	11.8085	7.47917	0.986689
UBA7976	0.000144078	0.000206508	0.697688	11.6489	6.9375	0.986959
UBA4248	0.000143605	0.000176085	0.815544	8.45745	10.2917	0.987228
Pseudanabaenales	0.000142742	0.000247994	0.575586	2.71277	10.5729	0.987496
Caedibacterales	0.00013683	0.000185737	0.736687	7.20213	9.3125	0.987753
Nitrososphaerales	0.000135469	0.000119442	1.13419	8.89362	11.125	0.988007
Granulosicoccales	0.00013452	0.000280508	0.479559	9.02128	3.69792	0.988259
MGII	0.000132963	0.000177393	0.74954	10.0745	4.33333	0.988508
Ectothiorhodospirales	0.000131447	0.000204009	0.644319	6.67021	10.4583	0.988755
0-14-0-20-40-13	0.000129962	0.000178022	0.730033	2.07447	12.2396	0.988999
SG8-5	0.000129958	0.000169377	0.76727	6.80851	8.55208	0.989242
Pacearchaeales	0.000127666	0.000154011	0.82894	7.8617	9.85417	0.989482
Leptolyngbyales	0.000127164	0.00013897	0.915043	10.5319	4.1875	0.98972
UBA1151	0.000126386	0.000208596	0.605889	11.5957	3.79167	0.989957
Babeliales	0.00012529	0.000153068	0.818522	9.26596	9.5	0.990192
GIF9	0.000125036	0.000216627	0.577194	8.43617	6.84375	0.990427
Fibrobacterales	0.000124885	0.000205566	0.607519	9.73404	5.66667	0.990661
UBA1146	0.000123549	0.000190439	0.648758	10.3511	5.45833	0.990893
Pelagibacterales	0.000122907	0.000326515	0.376421	9.65957	2.86458	0.991123
BD1-5	0.000122546	0.000162958	0.75201	5.15957	10.1458	0.991353
GWA2-44-7	0.000121814	0.000147461	0.826071	6.04255	11.7812	0.991581
Methylomirabilales	0.00011992	0.000154008	0.778658	4.28723	9.53125	0.991806
UBA1135	0.000119079	0.000263847	0.451319	11.0426	3.77083	0.99203
Micavibrionales	0.00011643	0.000174544	0.667052	8.54255	6.14583	0.992248
Oligoflexales	0.000113904	0.000166199	0.685345	2.76596	12.2083	0.992462
Absconditabacterales	0.00011046	0.000128562	0.859199	4.55319	10.1562	0.992669
Silvanigrellales	0.000107624	0.000198341	0.542621	5.23404	8.67708	0.992871
SAR324	0.000104852	0.000230032	0.455814	7.03191	4.61458	0.993067
O2-12-FULL-45-9	9.96187e-05	0.000158617	0.628046	4.74468	6.27083	0.993254
AABM5-125-24	9.70392e-05	0.000111189	0.872738	5.51064	7.36458	0.993436
Komeilibacterales	8.90071e-05	0.000105956	0.840035	5.7234	6.14583	0.993603
Leptospirillales	8.62831e-05	0.000231723	0.372355	2.2766	5.47917	0.993765
GWE2-31-10	8.54758e-05	0.00016897	0.505865	5.05319	5.26042	0.993925
Methanotrichales	8.54141e-05	0.000169417	0.504166	1.51064	7.9375	0.994085
Defluviicoccales	8.4298e-05	0.00015173	0.555579	6.90426	3.41667	0.994243
D2-FULL-39-29	8.32221e-05	0.00067854	0.122649	7.78723	0.114583	0.994399
2-12-FULL-45-22	8.18648e-05	0.000137763	0.594245	6.21277	3.63542	0.994553
Magnetococcales	8.07376e-05	0.000209075	0.386167	1.12766	5.46875	0.994704
SM23-78	7.77738e-05	9.6174e-05	0.808678	7.1383	3.10417	0.99485
UBA10025	7.77253e-05	9.51272e-05	0.817067	3.69149	7.16667	0.994996
Marinisomatales	7.72723e-05	0.000108366	0.713064	3.31915	5.59375	0.995141
Sphingobacteriales	7.5914e-05	0.000181273	0.418784	4.64894	4.10417	0.995283
SAR86	7.30988e-05	0.000271123	0.269615	6.7766	1.05208	0.99542
Staphylococcales	7.26222e-05	0.00062383	0.116413	0.244681	10.6042	0.995557
JdFR-76	6.65047e-05	7.29272e-05	0.911932	4.74468	3.91667	0.995681
Desulfobaccales	6.21121e-05	8.21684e-05	0.755913	3.30851	4.17708	0.995798
2-02-FULL-44-16	5.96525e-05	0.000115023	0.518616	2.68085	3.5	0.99591
UBA7539	5.89989e-05	0.000100746	0.585621	2.2766	4.27083	0.99602
Reyranellales	5.77449e-05	0.000129706	0.445199	0.914894	5.20833	0.996129
Azospirillales	5.53741e-05	0.000109446	0.505951	3.29787	3.94792	0.996232
Methanomicrobiales	5.4529e-05	0.000100019	0.545189	2.35106	3.91667	0.996335
2-12-FULL-50-11	4.72395e-05	0.00021047	0.224448	5.79787	1.66667	0.996423
Buchananbacterales	4.30779e-05	5.48648e-05	0.785165	2.30851	3.20833	0.996504
UBA9339	4.15192e-05	6.89702e-05	0.601987	2.67021	2.16667	0.996582
Propionibacteriales	4.10472e-05	0.000201852	0.203353	1.17021	4.54167	0.996659
UBA4055	4.06965e-05	7.36244e-05	0.552758	1.20213	2.6875	0.996735
Thiomicrospirales	3.85573e-05	8.40283e-05	0.45886	2.95745	1.30208	0.996808
Thalassobaculales	3.65092e-05	0.000142452	0.256292	3.03191	1.69792	0.996876
Immundisolibacterales	3.5813e-05	8.79957e-05	0.406986	2.74468	0.4375	0.996943
UBA2963	3.57794e-05	0.000107617	0.332469	3.05319	0.489583	0.99701
Legionellales	3.40993e-05	9.30312e-05	0.366536	2.56383	1.63542	0.997074
UBA8248	3.38149e-05	5.61377e-05	0.602356	2.25532	1.84375	0.997138
Holophagales	3.37707e-05	6.47933e-05	0.521206	0.734043	2.85417	0.997201
Endomicrobiales	3.35378e-05	5.73451e-05	0.584841	1.12766	2.91667	0.997264
Kazan-3B-28	3.31293e-05	6.52628e-05	0.507629	1.56383	2.45833	0.997326
UBA9649	3.25204e-05	5.60242e-05	0.580471	2.21277	1.71875	0.997387
Methylacidiphilales	3.24806e-05	0.000146442	0.221799	3.24468	0.510417	0.997448
Balneolales	3.22071e-05	0.000123727	0.260307	1.71277	1.23958	0.997508
Bipolaricaulales	3.18328e-05	7.03431e-05	0.452536	1.78723	1.69792	0.997568
SM23-42	3.15117e-05	7.95778e-05	0.395986	2.88298	0.84375	0.997627
2-01-FULL-66-17	3.14681e-05	9.1359e-05	0.344445	2.97872	0.354167	0.997686
Gastranaerophilales	3.13994e-05	4.86491e-05	0.645426	0.93617	2.625	0.997745
SM23-31	3.10727e-05	6.83063e-05	0.454903	2.42553	1.19792	0.997803
Tenderiales	3.08833e-05	0.000105113	0.29381	2.20213	0.520833	0.997861
Turneriellales	3.06178e-05	6.70897e-05	0.45637	2.60638	1.16667	0.997919
Lactobacillales	2.96968e-05	0.000110333	0.269157	0.425532	3.39583	0.997974
Parvibaculales	2.86357e-05	0.000109239	0.262138	2.43617	0.125	0.998028
UBA1565	2.77523e-05	5.30471e-05	0.523164	2.17021	1.0625	0.99808
HGW-BRC1-1	2.74125e-05	3.7613e-05	0.728804	1.55319	2.11458	0.998132
SAR202	2.7266e-05	5.55392e-05	0.490933	2.62766	0.78125	0.998183
UBA920	2.64313e-05	4.75866e-05	0.555435	2.32979	0.9375	0.998232
Levybacterales	2.63717e-05	4.05611e-05	0.650172	2.23404	1.21875	0.998282
Halanaerobiales	2.61818e-05	6.24245e-05	0.419415	0.56383	2.27083	0.998331
Neosynechococcales	2.60738e-05	4.23478e-05	0.615706	1.30851	1.71875	0.99838
Oscillospirales	2.58044e-05	8.91621e-05	0.28941	0.702128	1.76042	0.998428
PCC-7407	2.48976e-05	8.67143e-05	0.287122	2.30851	0.5625	0.998475
UBA4664	2.37859e-05	5.08418e-05	0.467842	2.44681	0.739583	0.998519
ctinobacteria-3	2.3453e-05	4.61513e-05	0.508175	1.03191	1.94792	0.998563
Kerfeldbacterales	2.25006e-05	3.87728e-05	0.58032	1.14894	1.5625	0.998606
Bacillales	2.22679e-05	4.89715e-05	0.454711	0.87234	2.04167	0.998647
UBA12501	2.12874e-05	4.49611e-05	0.473463	0.904255	1.33333	0.998687
XYB2-FULL-38-15	2.11889e-05	4.57531e-05	0.463115	0.882979	1.78125	0.998727
UBA10190	2.11134e-05	5.14381e-05	0.410463	1.47872	1.08333	0.998767
GWC2-55-46	2.03558e-05	5.48508e-05	0.371112	0.585106	1.58333	0.998805
GWF2-35-9	2.02663e-05	3.49905e-05	0.579195	0.553191	1.75	0.998843
XYC2-FULL-46-14	1.92493e-05	4.17187e-05	0.461406	0.808511	1.20833	0.998879
CG08-08-20-14	1.89418e-05	3.82044e-05	0.495803	0.819149	1.3125	0.998914
Veblenbacterales	1.88121e-05	3.26874e-05	0.575513	1.26596	0.854167	0.99895
Synergistales	1.87489e-05	5.59951e-05	0.334831	0.319149	1.375	0.998985
CG2-30-59-28	1.87214e-05	4.57904e-05	0.408849	1.31915	0.739583	0.99902
Roizmanbacterales	1.80722e-05	3.59641e-05	0.502506	1.09574	1.375	0.999054
Paceibacterales	1.78402e-05	4.06631e-05	0.438732	0.914894	1.39583	0.999087
Elusimicrobiales	1.77555e-05	4.19283e-05	0.423473	0.840426	0.958333	0.999121
Methanosarcinales	1.64827e-05	3.53053e-05	0.466861	0.925532	0.770833	0.999152
Mariprofundales	1.52264e-05	4.71796e-05	0.322733	0.723404	0.96875	0.99918
UBA6215	1.50035e-05	3.30267e-05	0.454285	0.489362	1.23958	0.999208
UBA3495	1.48139e-05	6.23571e-05	0.237566	1.57447	0.520833	0.999236
Methanomassiliicoccales	1.44599e-05	4.60928e-05	0.313712	0.287234	1.19792	0.999263
Synechococcales_B	1.44378e-05	6.81003e-05	0.212009	0	1.88542	0.99929
Nitriliruptorales	1.27232e-05	8.39206e-05	0.151609	1.46809	0.0520833	0.999314
Brevinematales	1.17751e-05	3.22972e-05	0.364586	0.244681	1.0625	0.999336
Nitrosococcales	1.17584e-05	4.3011e-05	0.27338	0.755319	0.322917	0.999358
Francisellales	1.16545e-05	4.72751e-05	0.246524	0.648936	0.71875	0.99938
UBA12157	1.14706e-05	2.92751e-05	0.391822	0.340426	1.21875	0.999402
UBA8228	1.12307e-05	3.82343e-05	0.293735	0.808511	0.552083	0.999423
Goldbacteria-1	1.10383e-05	3.48777e-05	0.316486	0.595745	0.520833	0.999443
Syntrophomonadales	1.03309e-05	2.63738e-05	0.391712	0.287234	0.9375	0.999463
Curtissbacterales	9.97321e-06	2.34017e-05	0.426174	0.404255	0.895833	0.999481
Lentisphaerales	9.59925e-06	2.65768e-05	0.361188	0.5	0.791667	0.999499
Desulfarculales	9.45601e-06	3.93997e-05	0.240002	0.840426	0.0833333	0.999517
um-filter-46-8	9.39999e-06	2.67229e-05	0.351757	0.670213	0.541667	0.999535
CPR3	9.18274e-06	2.22566e-05	0.412585	0.606383	0.510417	0.999552
UBA9655	8.98902e-06	3.03756e-05	0.295928	0.297872	0.708333	0.999569
Sungbacterales	8.23149e-06	5.93156e-05	0.138774	1.42553	0.0520833	0.999584
UBA2169	8.13635e-06	2.57071e-05	0.316502	0.723404	0.416667	0.9996
Thermosynechococcales	7.99336e-06	4.12964e-05	0.193561	0.510638	0.604167	0.999615
SCGC-AAA011-G17	7.26937e-06	2.09846e-05	0.346414	0.62766	0.1875	0.999628
UBA7540	6.62277e-06	2.35238e-05	0.281535	0.5	0.322917	0.999641
UBA2565	6.3819e-06	2.46815e-05	0.25857	0.425532	0.104167	0.999653
Veillonellales	6.34006e-06	5.18305e-05	0.122323	0	0.96875	0.999665
UBA10216	6.19131e-06	1.58233e-05	0.391278	0.404255	0.270833	0.999676
CG1-02-37-114	6.11477e-06	2.52105e-05	0.242549	0.37234	0.166667	0.999688
UBA1384	5.84162e-06	2.93192e-05	0.199242	0.265957	0.520833	0.999699
SM23-32	5.73541e-06	1.85649e-05	0.308939	0.276596	0.447917	0.999709
Acidobacteriales	5.58121e-06	2.19747e-05	0.253984	0.382979	0.385417	0.99972
UBA12135	5.41037e-06	1.56904e-05	0.344822	0.148936	0.458333	0.99973
Izimaplasmatales	5.17395e-06	2.24119e-05	0.230858	0.265957	0.114583	0.99974
TANB77	5.16994e-06	4.52795e-05	0.114178	0	0.760417	0.999749
Portnoybacterales	5.11311e-06	1.96346e-05	0.260414	0.393617	0.354167	0.999759
ARS49	4.71573e-06	1.46529e-05	0.321828	0.170213	0.270833	0.999768
Methanofastidiosales	4.58876e-06	2.14209e-05	0.214219	0.287234	0.15625	0.999776
1-14-2-50-48-13	4.49262e-06	1.50385e-05	0.29874	0.159574	0.614583	0.999785
Puniceispirillales	4.39543e-06	4.13204e-05	0.106374	0.659574	0	0.999793
UBA9989	4.36407e-06	1.29429e-05	0.33718	0.244681	0.302083	0.999801
UBA1301	4.32779e-06	4.26897e-05	0.101378	0.648936	0	0.999809
UBA2242	4.31846e-06	1.46565e-05	0.294645	0.212766	0.34375	0.999817
Borreliales	4.16869e-06	3.34662e-05	0.124564	0.255319	0	0.999825
Caenarcaniphilales	3.89539e-06	1.52778e-05	0.254971	0	0.510417	0.999833
CG2-30-33-46	3.75135e-06	1.41243e-05	0.265594	0.0957447	0.520833	0.99984
LCB-4	3.64893e-06	1.2964e-05	0.281466	0.148936	0.322917	0.999846
UBA8231	3.64443e-06	1.01993e-05	0.35732	0.234043	0.166667	0.999853
Coxiellales	3.62654e-06	1.2314e-05	0.294505	0.191489	0.333333	0.99986
Rokubacteriales	3.36156e-06	4.46137e-05	0.0753481	0.106383	0	0.999866
um-filter-49-7	3.27085e-06	1.45526e-05	0.22476	0.276596	0.0208333	0.999872
IMC4	3.18868e-06	9.84403e-06	0.32392	0.265957	0.197917	0.999878
Iainarchaeales	3.17763e-06	1.04344e-05	0.304533	0.148936	0.197917	0.999884
UBA10199	3.15023e-06	1.01195e-05	0.311304	0.244681	0.135417	0.99989
Sulfobacillales	3.12174e-06	2.23302e-05	0.139799	0.0851064	0.166667	0.999896
GW2011-AR9	3.06097e-06	1.0151e-05	0.301543	0.0531915	0.291667	0.999902
Erysipelotrichales	2.64248e-06	1.40997e-05	0.187413	0.170213	0.0625	0.999907
UBA5158	2.52543e-06	1.15748e-05	0.218184	0.170213	0.145833	0.999912
Diplorickettsiales	2.46865e-06	1.21119e-05	0.20382	0	0.302083	0.999916
Eubacteriales	2.18865e-06	9.16581e-06	0.238784	0.0851064	0.135417	0.99992
UBA2968	2.09404e-06	1.096e-05	0.191062	0.159574	0.0520833	0.999924
RF39	2.08055e-06	1.23411e-05	0.168587	0.170213	0	0.999928
UBA1062	2.02323e-06	9.72101e-06	0.20813	0.117021	0.0833333	0.999932
Mycoplasmatales	1.62007e-06	7.89796e-06	0.205125	0.106383	0.135417	0.999935
Propionisporales	1.58281e-06	8.01051e-06	0.197592	0.0212766	0.177083	0.999938
OXYB2-FULL-49-7	1.54347e-06	1.0685e-05	0.144451	0.117021	0.0520833	0.999941
Sphaerochaetales	1.41193e-06	8.54616e-06	0.165213	0.0638298	0.0520833	0.999944
UBA10214	1.23633e-06	7.27624e-06	0.169914	0.0531915	0.0729167	0.999946
Halobacteriales	1.2321e-06	6.66364e-06	0.1849	0.0638298	0.104167	0.999948
Streptosporangiales	1.20782e-06	1.19428e-05	0.101134	0	0.197917	0.99995
Halothiobacillales	1.16924e-06	9.01159e-06	0.129749	0.106383	0	0.999953
UBA8480	1.14367e-06	8.51082e-06	0.134378	0.148936	0.03125	0.999955
UBA10121	1.11126e-06	5.82122e-06	0.190897	0.0957447	0.0416667	0.999957
WGA-4E	1.09463e-06	5.54757e-06	0.197318	0.0425532	0.09375	0.999959
Sporomusales	9.88366e-07	7.15904e-06	0.138058	0.0319149	0.0520833	0.999961
OLB7	9.60257e-07	5.30591e-06	0.180979	0.12766	0.03125	0.999963
WO2-41-13	9.5792e-07	7.3214e-06	0.130838	0.0957447	0	0.999964
Azambacterales	9.56007e-07	7.35325e-06	0.130011	0.0744681	0	0.999966
Methanobacteriales	9.25766e-07	6.85102e-06	0.135128	0	0.135417	0.999968
Tumebacillales	8.75064e-07	4.30674e-06	0.203185	0.0957447	0.0625	0.99997
Shapirobacterales	8.11401e-07	5.60119e-06	0.144862	0.0638298	0.0416667	0.999971
Aerophobales	7.99337e-07	6.18967e-06	0.129141	0.0319149	0.09375	0.999973
40CM-2-53-6	7.87919e-07	4.99964e-06	0.157595	0	0.114583	0.999974
SCGC-AAA003-L08	7.59489e-07	4.54247e-06	0.167197	0.0425532	0.0729167	0.999975
Paenibacillales	7.38815e-07	4.30667e-06	0.171551	0	0.09375	0.999977
UBA9629	6.96898e-07	4.19256e-06	0.166223	0.0212766	0.0416667	0.999978
Exiguobacterales	6.83897e-07	5.74933e-06	0.118952	0.0212766	0.09375	0.999979
RF32	6.72836e-07	5.59311e-06	0.120297	0	0.0729167	0.999981
Selenomonadales	6.19581e-07	4.46883e-06	0.138645	0	0.0520833	0.999982
Terrybacterales	6.06629e-07	6.2494e-06	0.0970699	0	0.0416667	0.999983
UBA1280	5.65002e-07	4.34206e-06	0.130123	0.0425532	0	0.999984
Syntrophorhabdales	5.39691e-07	5.75999e-06	0.0936965	0.0319149	0	0.999985
Syntrophoarchaeales	5.26821e-07	5.2135e-06	0.101049	0	0.0833333	0.999986
UBA2766	5.184e-07	5.21155e-06	0.0994714	0	0.0520833	0.999987
RBG-16-48-13	5.04651e-07	3.58245e-06	0.140867	0.0319149	0.0208333	0.999988
S15B-MN24	4.98042e-07	4.06412e-06	0.122546	0.0319149	0.03125	0.999989
Pseudophormidiales	4.5649e-07	3.41276e-06	0.13376	0	0.0833333	0.99999
GCA-001788215	4.52496e-07	3.25252e-06	0.139122	0.0319149	0.0208333	0.999991
RFN20	4.25423e-07	4.39908e-06	0.0967074	0.0319149	0	0.999991
Petrotogales	4.09425e-07	4.21629e-06	0.0971056	0.0319149	0	0.999992
GWA2-35-9	3.28127e-07	2.49982e-06	0.13126	0	0.0520833	0.999993
Coriobacteriales	2.86797e-07	2.9693e-06	0.0965874	0.0212766	0	0.999993
GW2011-AR4	2.81584e-07	1.95341e-06	0.14415	0.0425532	0	0.999994
SM1-40	2.79379e-07	2.7542e-06	0.101437	0.0425532	0	0.999994
Desulfitobacteriales	2.74561e-07	2.74526e-06	0.100013	0	0.03125	0.999995
Ryanbacterales	2.74561e-07	2.74526e-06	0.100013	0	0.03125	0.999995
AB16	2.64712e-07	2.63706e-06	0.100382	0.0319149	0	0.999996
UBA8468	2.6341e-07	2.60675e-06	0.101049	0	0.0416667	0.999996
Bacillales_A	2.54278e-07	2.51428e-06	0.101134	0	0.0416667	0.999997
SPLOWO2-01-44-7	2.44674e-07	2.43619e-06	0.100433	0	0.03125	0.999997
CG07-land	2.2241e-07	2.24881e-06	0.0989014	0.0212766	0	0.999998
4484-211	2.09534e-07	2.06565e-06	0.101437	0.0319149	0	0.999998
UBA543	2.05209e-07	2.06293e-06	0.0994745	0.0212766	0	0.999999
SCGC-AAA252-I15	1.97611e-07	1.9556e-06	0.101049	0	0.03125	0.999999
Kuenenbacterales	1.9597e-07	1.96415e-06	0.0997733	0.0212766	0	0.999999
Spechtbacterales	1.3969e-07	1.3771e-06	0.101437	0.0212766	0	1
Alicyclobacillales	1.38643e-07	1.36295e-06	0.101723	0	0.03125	1
Thermoactinomycetales	1.14985e-07	1.11757e-06	0.102888	0.0319149	0	1
