# Supplementary material for: Long-Term Warming of Baltic Sea Coastal Waters Affects Bacterial Communities in Bottom Water and Sediments Differently
Source: Front Microbiol. 2022 Jun 10;13:873281. doi: 10.3389/fmicb.2022.873281 (PMC9226639; doi:10.3389/fmicb.2022.873281)
Supplement: Supplementary file 4 [file Table_4.XLSX]

## Sheet: BW_September
ASV	baseMean	control bay	heated bay	log2FoldChange	lfcSE	stat	pvalue	padj	Kingdom	Phylum	Class	Order	Family	Genus	Species
TGAGGAATATTGGACAATGGGCGAGAGCCTGATCCAGCCATGCCGCGTGCAGGAAGACTGCCCTATGGGTTGTAAACTGCTTTTATACAGGAAGAATAAGCCTTACGTGTAAGGTGATGACGGTACTGTAAGAATAAGGACCGGCTAACTCCGTGCCAGCAGCCGCGGTAATACGGAGGGTCCGAGCGTTATCCGGAATTATTGGGTTTAAAGGGTCCGTAGGCGGATGATTAAGTCAGGGGTGAAAGTTTGCAGCTCAACTGTAAAATTGCCTTTGATACTGGTCATCTTGAGTTGTATTGAAGTAGGCGGAATATGTAGTGTAGCGGTGAAATGCATAGATATTACATAGAACACCAATTGCGAAGGCAGCTTACTAAGTACTAACTGACGCTGATG…	7234.47	589.057	2193.86	-1.89924	0.415931	388.573	6.7246e-80	1.64222e-78	Bacteria	Bacteroidota	Bacteroidia	Flavobacteriales	Flavobacteriaceae	Cellulophaga	Unclassified
TGGGGAATTTTCCGCAATGGGCGCAAGCCTGACGGAGCAACGCCGCGTGAGGGATGAAGGCCTCTGGGCTGTAAACCTCTTTTATCAAGGAAGAAGATCTGACGGTACTTGATGAATAAGCCACGGCTAATTCCGTGCCAGCAGCCGCGGTAATACGGGAGTGGCAAGCGTTATCCGGAATTATTGGGCGTAAAGCGTCCGCAGGCGGTTTTACAAGTCTGTCGTTAAAACGTGGAGCTCAACTCCATTTCGGCGATGGAAACTGTAAGACTAGAGTGTGGTAGGGGCAGAGGGAATTCCCGGTGTAGCGGTGAAATGCGTAGATATCGGGAAGAACACCAGTGGCGAAGGCGCTCTGCTGGGCCATAACTGACGCTCATGGACGAAAGCTAGGGGAGC…	3703.65	1782.56	381.705	2.22282	0.378138	371.608	2.90509e-76	6.73981e-75	Bacteria	Cyanobacteriota	Cyanobacteriia	Synechococcales_A	Cyanobiaceae	RCC307	Unclassified
TGGGGAATTTTCCGCAATGGGCGAAAGCCTGACGGAGCAACGCCGCGTGAGGGATGAAGGCCTCTGGGCTGTAAACCTCTTTTATCAAGGAAGAAGATCTGACGGTACTTGATGAATAAGCCACGGCTAATTCCGTGCCAGCAGCCGCGGTAATACGGGAGTGGCAAGCGTTATCCGGAATTATTGGGCGTAAAGCGTCCGCAGGCGGTCTTGTAAGTCTGTTGTTAAAGCGTGGAGCTTAACTCCATTTCAGCAATGGAAACTGCAAGACTAGAGTGTGGTAGGGGCAGAGGGAATTCCCGGTGTAGCGGTGAAATGCGTAGATATCGGGAAGAACACCAGTGGCGAAGGCGCTCTGCTGGGCCATAACTGACGCTCATGGACGAAAGCCAGGGGAGC…	3129.5	45.3737	60.1593	-0.388261	0.758505	424.279	1.47618e-87	5.70791e-86	Bacteria	Cyanobacteriota	Cyanobacteriia	Synechococcales_A	Cyanobiaceae	Cyanobium	Unclassified
TGGGGAATCTTAGACAATGGGCGCAAGCCTGATCTAGCCATGCCGCGTGATCGATGAAGGCCTTAGGGTTGTAAAGATCTTTCAGTTGGGAAGATAATGACGGTACCAACAGAAGAAGCCCCGGCTAACTCCGTGCCAGCAGCCGCGGTAATACGGAGGGGGCTAGCGTTATTCGGAATTACTGGGCGTAAAGCGCACGTAGGCGGATTAGAAAGTCAGAGGTGAAATCCCAGGGCTCAACCTTGGAACTGCCTTTGAAACTTCTAGTCTTGAGTTCGAGAGAGGTGAGTGGAATTCCGAGTGTAGAGGTGAAATTCGTAGATATTCGGAGGAACACCAGTGGCGAAGGCGGCTCACTGGCTCGATACTGACGCTGAGGTGCGAAAGCGTGGGGAGCAA…	2836.69	201.806	145.252	0.465155	0.470398	294.741	8.03046e-60	9.31533e-59	Bacteria	Proteobacteria	Alphaproteobacteria	Rhodobacterales	Rhodobacteraceae	Pseudorhodobacter	Unclassified
TGGGGAATATTGCACAATGGGCGCAAGCCTGATGCAGCGACGCCGCGTGGGGGATGACGGCCTTCGGGTTGTAAACCTCTTTCACCAGGGACGAAGCGCAAGTGACGGTACCTGGAGAAGAAGCACCGGCCAACTACGTGCCAGCAGCCGCGGTAATACGTAGGGTGCGAGCGTTGTCCGGAATTACTGGGCGTAAAGAGCTCGTAGGTGGTTTGTCGCGTTGTTCGTGAAATCTCACAGCTCAACTGTGGGCGTGCGGGCGATACGGGCAGACTGGAGTACTGCAGGGGAGACTGGAATTCCTGGTGTAGCGGTGGAATGCGCAGATATCAGGAGGAACACCGGTGGCGAAGGCGGGTCTCTGGGCAGTAACTGACGCTGAGGAGCGAAAGCGTGGGG…	2303.64	1366.18	2459.85	-0.847864	0.363479	103.639	1.90902e-19	5.75185e-19	Bacteria	Actinobacteriota	Actinobacteria	Corynebacteriales	Corynebacteriaceae	Mycobacterium	Unclassified
TAGGGAATATTGGGCAATGGTCGCAAGACTGACCCAGCCATGCCGCGTGCAGGAAGACGGCCCTCTGGGTTGTAAACTGCTTTTATCTGGGAAGAAAAAGTCCATGCGTGGAAAATTGCCGGTACCAGATGAATAAGCACCGGCTAACTCCGTGCCAGCAGCCGCGGTAATACGGAGGGTGCAAGCGTTGTCCGGATTTATTGGGTTTAAAGGGTGCGTAGGCGGCTGAATAAGTCAGCGGTGAAAGACTTCGGCTTAACCGGAGCAGTGCCGTTGATACTGTTTAGCTTGAGTGTTGGAGGGGTACATGGAATTGATGGTGTAGCGGTGAAATGCATAGATACCATCAGGAACACCGATAGCGAAGGCATTGTACTGGCCAACAACTGACGCTGAGGC…	1849.35	364.269	2083.27	-2.51694	0.3644	359.858	9.55269e-74	2.11069e-72	Bacteria	Bacteroidota	Bacteroidia	Cytophagales	Cyclobacteriaceae	Algoriphagus	Unclassified
TGGGGAATTTTGGACAATGGGCGAAAGCCTGATCCAGCAATACCGCGTGCAGGAAGAAGGCCTTCGGGTTGTAAACTGCTTTTGTACGGAACGAAACGGTCTGGATTAATACTCTGGGCTAATGACGGTACCGTAAGAATAAGCACCGGCTAACTACGTGCCAGCAGCCGCGGTAATACGTAGGGTGCAAGCGTTAATCGGAATTACTGGGCGTAAAGCGTGCGCAGGCGGTTTTGTAAGACAGGCGTGAAATCCCCGGGCTCAACCTGGGAATTGCGCTTGTGACTGCAAGGCTAGAGTACGGTAGAGGGGGGTAGAATTCCGCGTGTAGCAGTGAAATGCGTAGATATGCGGAGGAACACCGATGGCGAAGGCAGCCCTCTGGACCTGTACTGACGC…	1674.32	160.426	167.536	-0.0522123	0.431398	400.615	1.76058e-82	5.10569e-81	Bacteria	Proteobacteria	Gammaproteobacteria	Betaproteobacteriales	Burkholderiaceae	Hydrogenophaga	Unclassified
TGGGGAATCTTGCGCAATGGGCGAAAGCCTGACGCAGCAACGCCGCGTGCGGGAAGAAGGCTTTCGGGCTGTAAACCGCTTTCAGCAGGAACGAAAATGACGGTACCTGCAGAAGAAGGAGCGGCCAACTATGTGCCAGCAGCCGCGGTGATACATAGGCTTCAAGCGTTGTCCGGATTTATTGGGCGTAAAGAGTTCGTAGGCGGTCGAGTAAGTCGGGTGTGAAAATTCTGGGCTCAACCCAGAGACGCCACCCGATACTGCTTAACTTGAGTTCGATAGGGGAGTGGGGAATTCCTAGTGTAGCGGTGAAATGCGCAGATATTAGGAGGAACACCGGTGGCGAAGGCGCCACTCTGGATCGACACTGACGCTGAGGAACGAAAGCATGGGTAGCAA…	1589.7	1058.72	1162.1	-0.133778	0.37616	81.3541	7.2915e-15	1.7996e-14	Bacteria	Actinobacteriota	Acidimicrobiia	Microtrichales	Ilumatobacteraceae	UBA3006	Unclassified
TGGGGAATATTGCACAATGGGCGCAAGCCTGATGCAGCAACGCCGCGTGAGGGACGAAGGCCTTCGGGTTGTAAACCTCTTTTAGCAGGGAAGAAGCGAAAGTGACGGTACCTGCAGAAAAAGCACCGGCTAACTACGTGCCAGCAGCCGCGGTAATACGTAGGGTGCAAGCGTTGTCCGGAATTATTGGGCGTAAAGAGCTCGTAGGCGGTTTGTCACGTCTGCTGTGAAATTTCGAGGCTCAACCTCGAACTTGCAGTGGGTACGGGCAGGCTAGAGTGCGGTAGGGGAGATGGGAATTCCTGGTGTAGCGGTGGAATGCGCAGATATCAGGAGGAACACCAATGGCGAAGGCACATCTCTGGGCCGTAACTGACGCTGAGGAGCGAAAGCGTGGGG…	1454.24	1346.34	6683.27	-2.31292	0.343821	535.357	1.99642e-111	3.0878e-109	Bacteria	Actinobacteriota	Actinobacteria	Actinomycetales	Microbacteriaceae	Aquiluna	Unclassified
TAGGGAATATTGGGCAATGGGCGAAAGCCTGACCCAGCGACGCCGCGTGAGGGATGAAGGTCTTCGGATTGTAAACCTCTTTCAGTAGGGAAGAAGCGAAAGTGACGGTACCTAAAGAAGAAGCACCGGCTAACTATGTGCCAGCAGCCGCGGTAATACATAGGGTGCAAGCGTTGTCCGGAATTATTGGGCGTAAAGAGCTCGTAGGTCGTTTGTCGCGTCGATTGTGAAAATCTGAGGCTCAACCTCAGACCTGCAGTCGATACGGGCAAACTAGAGTGTGGTAGGGGAGACTGGAATTCCTGGTGTAGCGGTGGAATGCGCAGATATCAGGAGGAACACCAATGGCGAAGGCAGGTCTCTGGGCCATAACTGACACTGAGGAGCGAAAGTGCGGGG…	1381.34	1537.09	1904.91	-0.308507	0.357363	58.7333	2.70103e-10	5.74898e-10	Bacteria	Actinobacteriota	Actinobacteria	Nanopelagicales	Nanopelagicaceae	Nanopelagicus	Unclassified
TGGGGAATCTTGCGCAATGGGCGAAAGCCTGACGCAGCAACGCCGCGTGCGGGATGAAGGCCTTCGGGTTGTAAACCGCTTTCAGCAGGAACGAAAATGACGGTACCTGCAGAAGAAGGAGCGGCCAACTACGTGCCAGCAGCCGCGGTGACACGTAGGCTCCAAGCGTTGTCCGGATTTATTGGGCGTAAAGAGCTCGTAGGCGGTTTAGTAAGTCGGGTGTTAAAACTCTGGGCTCAACCCGGAGACGCCATCCGATACTACTATGACTTGAGTTCAGGAGGGGAGCGGGGAATTCCTAGTGTAGCGGTGAAATGCGCAGATATTAGGAGGAACACCGGTGGCGAAGGCGCCGCTCTGGACTGAAACTGACGCTGAGGAGCGAAAGCATGGGTAGCA…	1354.8	486.831	791.782	-0.697557	0.439049	130.571	4.77506e-25	1.73096e-24	Bacteria	Actinobacteriota	Acidimicrobiia	Microtrichales	Ilumatobacteraceae	UBA3006	Unclassified
TGGGGAATATTGGGCAATGGAGGAAACTCTGACCCAGCGACGCCGCGTGCGGGATGAAGGCCTTCGGGTTGTAAACCGCTTTCAGCAGGGAAGAAGCGAAAGTGACGGTACCTGCAGAAGAAGCACCGGCTAACTATGTGCCAGCAGCCGCGGTAATACATAGGGTGCAAGCGTTGTCCGGAATTATTGGGCGTAAAGAGCTCGTAGGTGGTTCGTCACGTCGGATGTGAAACTCTGGGGCTTAACCCCAGACCTGCATTCGATACGGGCGAGCTTGAGTATGGTAGGGGAGTCTGGAATTCCTGGTGTAGCGGTGGAATGCGCAGATATCAGGAGGAACACCAATGGCGAAGGCAGGACTCTGGGCCATTACTGACACTGAGGAGCGAAAGCGTGGGG…	1353.46	3394.47	2372.39	0.516042	0.311718	276.664	5.77767e-56	6.09282e-55	Bacteria	Actinobacteriota	Actinobacteria	Nanopelagicales	Nanopelagicaceae	Planktophila	Unclassified
TGAGGAATATTGGACAATGGGCGCAAGCCTGATCCAGCCATGCCGCGTGCAGGATGACGGCCCTATGGGTTGTAAACTGCTTTTGTACGGGAAGAAACACCTCCACGTGTGGAGGTTTGACGGTACCGTAAGAATAAGCATCGGCTAACTCCGTGCCAGCAGCCGCGGTAATACGGAGGATGCAAGCGTTATCCGGAATCATTGGGTTTAAAGGGTCCGTAGGCGGACAATTAAGTCAGGGGTGAAATTCTGCGGCTCAACCGTAGAACTGCCCTTGATACTGGTTGTCTTGAATCGTTGTGAAGTGGTTAGAATGAGTAGTGTAGCGGTGAAATGCTTAGAGATTACTCAGAATACCGATTGCGAAGGCAGATCACTAACAACGTATTGACGCTGAGG…	1193.25	60.6138	1.46665	5.23929	0.60916	352.006	4.58534e-72	9.25043e-71	Bacteria	Bacteroidota	Bacteroidia	Flavobacteriales	Flavobacteriaceae	Unclassified	Unclassified
TGAGGAATATTGGTCAATGGGCGCAAGCCTGAACCAGCCATGCCGCGTGCAGGAAGAATGCCCTATGGGTTGTAAACTGCTTTTATTTGGGAATAAACCTCTTTACGTGTAGAGAGCTGAAGGTACCAAATGAATAAGCACCGGCTAACTCCGTGCCAGCAGCCGCGGTAATACGGAGGGTGCAAGCGTTATCCGGAATCATTGGGTTTAAAGGGTCCGCAGGCGGATTTATAAGTCAGTGGTGAAATCCTATCGCTTAACGATAGAACTGCCATTGATACTGTAAGTCTTGAATTCGGTCGGAGTGGGCGGAATGTGTAGTGTAGCGGTGAAATGCATAGATATTACACAGAACACCGATAGCGAAGGCAGCTCACTAGGCCTGAATTGACGCTCAGG…	1026.5	320.796	583.382	-0.877008	0.368902	389.197	4.94196e-80	1.27393e-78	Bacteria	Bacteroidota	Bacteroidia	Flavobacteriales	Crocinitomicaceae	Fluviicola	Unclassified
TGGGGAATCTTGCGCAATGGGCGAAAGCCTGACGCAGCAACGCCGCGTGCGGGATGAAGGCCTTCGGGCTGTAAACCGCTTTCAGCAGGAACGAAAATGACGGTACCTGCAGAAGAAGGAGCGGCCAACTACGTGCCAGCAGCCGCGGTGACACGTAGGCTCCAAGCGTTGTCCGGATTTATTGGGCGTAAAGAGCTCGTAGGCGGTTGAGTAAGTCGGGTGTGAAAACTCTGGGCTTAACCCGGAGACGCCATCCGATACTGCTCTGACTAGAGTTCAGGAGGGGAGTGGGGAATTCCTAGTGTAGCGGTGAAATGCGCAGATATTAGGAGGAACACCGGTGGCGAAGGCGCCACTCTGGACTGAAACTGACGCTGAGGAGCGAAAGCATGGGTAGCA…	1024.98	2297.1	2873.48	-0.323809	0.326134	207.866	2.4728e-41	1.61602e-40	Bacteria	Actinobacteriota	Acidimicrobiia	Microtrichales	Ilumatobacteraceae	UBA3006	Unclassified
TGGGGAATATTGGGCAATGGAGGAAACTCTGACCCAGCGACGCCGCGTGCGGGATGAAGGCCTTCGGGTTGTAAACCGCTTTCAGTAGGGAAGAAGCGAAAGTGACGGTACCTACAAAAGAAGCACCGGCTAACTATGTGCCAGCAGCCGCGGTAATACATAGGGTGCAAGCGTTGTCCGGAATTATTGGGCGTAAAGAGCTCGTAGGTCGTTTGTTACGTCGGATGTGAAAACCTGAGGCTCAACCTCAGGCCTGCATTCGATACGGGCAAACTAGAGTTTGGTAGGGGAGACTGGAATTCCTGGTGTAGCGGTGGAATGCGCAGATATCAGGAGGAACACCAATGGCGAAGGCAGGTCTCTGGGCCAATACTGACACTGAGGAGCGAAAGTCTGGGG…	998.059	2038.4	1601.59	0.346544	0.341609	77.2466	5.01123e-14	1.20477e-13	Bacteria	Actinobacteriota	Actinobacteria	Nanopelagicales	Nanopelagicaceae	Nanopelagicus	Nanopelagicus_limnes(RS_GCF_002287885.2)
TGGGGAATCTTAGACAATGGGGGAAACCCTGATCTAGCCATGCCGCGTGATCGATGAAGGCCTTAGGGTTGTAAAGATCTTTCAGTTGGGAAGATAATGACGGTACCAACAGAAGAAGCCCCGGCTAACTCCGTGCCAGCAGCCGCGGTAATACGGAGGGGGCTAGCGTTATTCGGAATTACTGGGCGTAAAGCGCACGTAGGCGGATTAGAAAGTCAGAGGTGAAATCCCAGGGCTCAACCTTGGAACTGCCTTTGAAACTCCTAGTCTTGAGGTCGAGAGAGGTGAGTGGAATTCCGAGTGTAGAGGTGAAATTCGTAGATATTCGGAGGAACACCAGTGGCGAAGGCGGCTCACTGGCTCGATACTGACGCTGAGGTGCGAAAGCGTGGGGAGCAA…	950.607	282.976	967.706	-1.77535	0.453932	191.252	8.15518e-38	4.78988e-37	Bacteria	Proteobacteria	Alphaproteobacteria	Rhodobacterales	Rhodobacteraceae	Pseudorhodobacter_A	Unclassified
TGGGGAATATTGGACAATGGGCGCAAGCCTGATCCAGCCATACCGCGTGTGTGAAGAAGGCCTTAGGGTTGTAAAGCACTTTAAGTTGGGAAGAAAGGTTATTGGCTAATACCCAATAACTGTGACATTACCATCAGAATAAGGACCGGCTAATTCCGTGCCAGCAGCCGCGGTAATACGGAAGGTCCAAGCGTTAATCGGAATTACTGGGCGTAAAGCGCGCGTAGGTGGTTTATTAAGTTGGATGTGAAATCCCCGGGCTCAACCTGGGAACTGCATTCAAAACTGGTTCACTAGAGTACGATAGAGGGAGGTAGAATTCACAGTGTAGCGGTGGAATGCGTAGATATTGTGAAGAATACCAATGGCGAAGGCAGCCTCCTGGATCTGTACTGACAC…	896.497	268.978	118.835	1.16175	0.50869	162.034	1.19691e-31	5.60975e-31	Bacteria	Proteobacteria	Gammaproteobacteria	SAR86	D2472	D2472	Unclassified
TGGGGAATCTTGCACAATGGGCGAAAGCCTGATGCAGCGATGCCGCGTGCGGGAAGAAGGCCTTAGGGTTGTAAACCGCTTTCAGGAGGGAAGAAAATGACGGTACCTCCAGAAGAAGGTGCGGCCAACTACGTGCCAGCAGCCGCGGTGACACGTAGGCACCAAGCGTTATCCGGATTTATTGGGCGTAAAGAGCTCGTAGGCGGTTTGGTAAGTCGGGTGTGAAAACTCTGGGCTCAACCCAGAGAGGCCACTCGATACTGCTATGACTAGAGTACGGTAGGGGAGCGGGGAATTCCTGGTGTAGCGGTGAAATGCGCAGATATCAGGAGGAACACCAGCGGCGAAGGCGCCGCTCTGGGCCGTAACTGACGCTGAGGAGCGAAAGCATGGGTAGCA…	878.059	3.39285	33.9115	-3.12967	0.617633	301.005	3.6912e-61	4.50714e-60	Bacteria	Actinobacteriota	Acidimicrobiia	Microtrichales	Ilumatobacteraceae	Ilumatobacter_A	Unclassified
TGGGGAATATTGGACAATGGGCGCAAGCCTGATCCAGCCATGCCGCGTGTGTGAAGAAGGCTCTAGGGTTGTAAAGCACTTTCAGTAGGGAGGAAGGCCAGAGTGTTAATAGCGCTTTGGATTGACGTTACCTACAGAAGCAGCACCGGCTAACTCCGTGCCAGCAGCCGCGGTAATACGGAGGGTGCAAGCGTTAATCGGAATTACTGGGCGTAAAGCGCGCGTAGGCGGTTTGTTAAGTGTGATGTGAAAGCCCAGGGCTCAACCTTGGAACTGCATCACATACTGGCAAGCTAGAGTACGGTAGAGGGGGGTAGAATTCCATGTGTAGCGGTGAAATGCGTAGAGATGTGGAGGAATACCAGTGGCGAAGGCGGCCCCCTGGATCGATACTGACGC…	845.789	164.105	149.362	0.144138	0.469275	195.433	1.06331e-38	6.32535e-38	Bacteria	Proteobacteria	Gammaproteobacteria	Pseudomonadales	Pseudohongiellaceae	OM182	Unclassified
TAGGGAATATTGGTCAATGGACGCAAGTCTGAACCAGCCATGCCGCGTGCAGGAAGACGGCCCTATGGGTTGTAAACTGCTTTTATATAGGAAGAAACCTTTCCACGTGTGGAAAGCTGACGGTACTATTTGAATAAGGACCGGCTAACTCCGTGCCAGCAGCCGCGGTAATACGGAGGGTCCAAGCGTTGTCCGGATTTATTGGGTTTAAAGGGTACGTAGGCGGGATTTTAAGTCAGTGGTGAAAGCCTCCAGCTCAACTGGAGAACTGCCATTGAAACTGAAATTCTTGAATATGGATGAGGTGGTTGGAATATAACATGTAGCGGTGAAATGCTTAGATATGTTATAGAACACCAATTGCGAAGGCAGATCACTAAACCATTATTGACGCTGAGG…	815.076	12.166	70.7143	-2.44466	0.482239	340.205	1.53839e-69	2.97422e-68	Bacteria	Bacteroidota	Bacteroidia	NS11-12g	UBA9320	UBA9320	Unclassified
TGGGGAATCTTAGACAATGGGCGCAAGCCTGATCTAGCCATGCCGCGTGAGTGACGAAGGCCTTAGGGTCGTAAAGCTCTTTCGCCAGAGATGATAATGACAGTATCTGGTAAAGAAACCCCGGCTAACTCCGTGCCAGCAGCCGCGGTAATACGGAGGGGGTTAGCGTTGTTCGGAATTACTGGGCGTAAAGCGCACGTAGGCGGATTGGAAAGTATGGGGTGAAATCCCAGGGCTCAACCCTGGAACGGCCTTGTAAACTCCCAGTCTAGAGTTCGAGAGAGGTGAGTGGAATTCCAAGTGTAGAGGTGAAATTCGTAGATATTTGGAGGAACACCAGTGGCGAAGGCGGCTCACTGGCTCGATACTGACGCTGAGGTGCGAAAGTGTGGGGAGCAA…	783.824	224.11	121.253	0.878741	0.38265	389.278	4.74812e-80	1.27393e-78	Bacteria	Proteobacteria	Alphaproteobacteria	Rhodobacterales	Rhodobacteraceae	Loktanella	Unclassified
TGGGGAATATTGCACAATGGGCGCAAGCCTGATGCAGCAACGCCGCGTGAGGGATGAAGGCCTTCGGGTTGTAAACCTCTTTTAGCAGGGAAGAAGCGAAAGTGACGGTACCTGCAGAAAAAGCACCGGCTAACTACGTGCCAGCAGCCGCGGTAATACGTAGGGTGCAAGCGTTGTCCGGAATTATTGGGCGTAAAGAGCTCGTAGGCGGTTTGTCGCGTCTGCTGTGAAAATCCAAGGCTCAACCTTGGACCTGCAGTGGGTACGGGCAGACTAGAGTGCGGTAGGGGAGATGGGAATTCCTGGTGTAGCGGTGGAATGCGCAGATATCAGGAGGAACACCAATGGCGAAGGCACATCTCTGGGCCGTAACTGACGCTGAGGAGCGAAAGCGTGGGG…	723.991	958.273	2261.54	-1.24346	0.348756	171.576	1.16804e-33	5.76565e-33	Bacteria	Actinobacteriota	Actinobacteria	Actinomycetales	Microbacteriaceae	Rhodoluna	Unclassified
TGGGGAATATTGGGCAATGGAGGAAACTCTGACCCAGCGACGCCGCGTGAGGGATGAAGGCCTTCGGGTTGTAAACCTCTTTCAGTAGGGAAGAAGCGAAAGTGACGGTACCTACAGAAGAAGCACCGGCTAACTATGTGCCAGCAGCCGCGGTAATACATAGGGTGCAAGCGTTGTCCGGAATTATTGGGCGTAAAGAGCTCGTAGGTGGTTCGATACGTCGGATGTGAAAATCAGGGGCTCAACCCCTGACCTGCATCCGATACGGTCGAGCTAGAGTTTGGTAGGGGAGACTGGAATTCCTGGTGTAGCGGTGGAATGCGCAGATATCAGGAGGAACACCGATGGCGAAGGCAGGTCTCTGGGCCAATACTGACACTGAGGAGCGAAAGCGTGGGG…	699.16	843.308	802.851	0.0691851	0.352304	109.788	1.01589e-20	3.2066e-20	Bacteria	Actinobacteriota	Actinobacteria	Nanopelagicales	Nanopelagicaceae	Planktophila	(GB_GCA_000372185.1)
TGGGGAATCTTGCACAATGGGCGAAAGCCTGATGCAGCAACGCCGCGTGCGGGAAGAAGGCCCTAGGGTTGTAAACCGCTTTCAGTAGGGAAGAAAATGACGGTACCTACAGAAGAAGGTGCGGCCAACTACGTGCCAGCAGCCGCGGTGACACGTAGGCACCAAGCGTTATCCGGATTTATTGGGCGTAAAGAGCTCGTAGGCGGTTTGGTAAGTCGGGTGTGAAAACTCTGGGCTCAACCCAGAGAGGCCACCCGATACTGCTATGACTAGAGTACGGTAGGGGAGCGGGGAATTCATGGTGTAGCGGTGAAATGCGCAGATATCATGAGGAACACCAGCGGCGAAGGCGCCGCTCTGGGCCGTAACTGACGCTGAGGAGCGAAAGCATGGGTAGCA…	695.487	504.348	542.042	-0.100614	0.303409	22.0855	0.00245559	0.00338099	Bacteria	Actinobacteriota	Acidimicrobiia	Microtrichales	Ilumatobacteraceae	Ilumatobacter_A	Unclassified
TGGGGAATCTTGCACAATGGGCGAAAGCCTGATGCAGCGATGCCGCGTGAGTGAAGAAGGCCTTTGGGTTGTAAAGCTCTTTTGTCGGGAAAGATAATGACTGTACCCGAAGAATAAGGTCCGGCTAACTTCGTGCCAGCAGCCGCGGTAATACGAAGGGACCTAGCGTAGTTCGGAATTACTGGGCGTAAAGAGTATGTAGGCGGCTAGATAAGTTAATTGTGAAAGCCCAAAGCTTAACTTTGGAATTGCAATTAAAACTATTTAGCTGGAGTATGATAGAGGAAAGCGGAATACATAGTGTAGAGGTGAAATTCGTAGATATTATGTAGAACACCAGTTGCGAAGGCGGCTTTCTGGATCATTACTGACGCTGAGATACGAAAGTATGGGTAGCGA…	655.191	447.616	242.829	0.875426	0.407916	262.614	5.70715e-53	5.40432e-52	Bacteria	Proteobacteria	Alphaproteobacteria	Pelagibacterales	Pelagibacteraceae	Fonsibacter	Unclassified
TGGGGAATATTGGGCAATGGAGGAAACTCTGACCCAGCGACGCCGCGTGAGGGATGAAGGCCTTCGGGTTGTAAACCTCTTTCAGTAGGGAAGAAGCGAAAGTGACGGTACCTACAGAAGAAGCACCGGCTAACTATGTGCCAGCAGCCGCGGTAATACATAGGGTGCAAGCGTTGTCCGGAATTATTGGGCGTAAAGAGCTCGTAGGTGGTTCGATACGTCGGATGTGAAAATCAGGGGCTCAACCCCTGACCTGCATCCGATACGGTCGAGCTGGAGTTTGGTAGGGGAGACTGGAATTCCTGGTGTAGCGGTGGAATGCGCAGATATCAGGAGGAACACCGATGGCGAAGGCAGGTCTCTGGGCCAATACTGACACTGAGGAGCGAAAGCGTGGGG…	649.141	43.914	783.955	-4.12608	0.564963	200.101	1.0927e-39	6.85154e-39	Bacteria	Actinobacteriota	Actinobacteria	Nanopelagicales	Nanopelagicaceae	Planktophila	Planktophila_versatilis(RS_GCF_002288105.1)
TGGGGAATATTGCACAATGGGCGCAAGCCTGATGCAGCGACGCCGCGTGGGGGATGACGGCCTTCGGGTTGTAAACCTCTTTCAGTAGGGACGAAGCGCAAGTGACGGTACCTACAGAAGAAGCACCGGCCAACTACGTGCCAGCAGCCGCGGTAATACGTAGGGTGCGAGCGTTGTCCGGAATTACTGGGCGTAAAGAGCTCGTAGGTGGTTTGTCGCGTTGTTCGTGAAATCTCACAGCTTAACTGTGAGCGTGCGAGCGATACGGGCAGACTGGAGTACTGCAGGGGAGACTGGAATTCCTGGTGTAGCGGTGGAATGCGCAGATATCAGGAGGAACACCGGTGGCGAAGGCGGGTCTCTGGGCAGTAACTGACGCTGAGGAGCGAAAGCGTGGGG…	630.649	583.615	1479.49	-1.33851	0.32461	98.9147	1.80717e-18	5.27376e-18	Bacteria	Actinobacteriota	Actinobacteria	Corynebacteriales	Corynebacteriaceae	Mycobacterium	Unclassified
TGGGGAATATTGGACAATGGGCGAAAGCCTGATCCAGCCATGCCGCGTGTGTGAAGAAGGCCTTAGGGTTGTAAAGCACTTTCAGTGGGGAGGAAAGGTTCGAGATTAATACTCTCGAGCTGTGACGTTACCTACAGAAGAAGCACCGGCAAACTCCGTGCCAGCAGCCGCGGTAATACGGAGGGTGCGAGCGTTAATCGGAATTACTGGGCGTAAAGCGCGCGTAGGCGGTTTGATAAGCTAGCTGTGAAAGCCCTGGGCTCAACCTGGGAACTGCAGTTAGAACTGTCTGACTAGAGTACAGTAGAGGGTGGCGGAATTTCCTGTGTAGCGGTGAAATGCGTAGATATAGGAAGGAACATCAGTGGCGAAGGCGGCCACCTGGACTGATACTGACGC…	599.448	50.6469	178.856	-1.79117	0.461789	317.485	1.11171e-64	1.56313e-63	Bacteria	Proteobacteria	Gammaproteobacteria	Pseudomonadales	Porticoccaceae	HTCC2207	Unclassified
TGGGGAATATTGCACAATGGGCGCAAGCCTGATGCAGCAACGCCGCGTGAGGGATGAAGGCCTTCGGGTTGTAAACCTCTTTTATCAGGGAAGAAGCGAAAGTGACGGTACCTGAAGAAAAAGCACCGGCTAACTACGTGCCAGCAGCCGCGGTAATACGTAGGGTGCAAGCGTTGTCCGGAATTATTGGGCGTAAAGAGCTCGTAGGCGGTTTGTCGCGTCTGCTGTGAAAATCCAAGGCTCAACCTTGGACCTGCAGTGGGTACGGGCAGACTAGAGTGCGGTAGGGGAGATGGGAATTCCTGGTGTAGCGGTGGAATGCGCAGATATCAGGAGGAACACCAATGGCGAAGGCACATCTCTGGGCCGTAACTGACGCTGAGGAGCGAAAGCGTGGGG…	561.693	310.152	2678.5	-3.11861	0.350193	328.38	5.20711e-67	8.05366e-66	Bacteria	Actinobacteriota	Actinobacteria	Actinomycetales	Microbacteriaceae	Rhodoluna	Unclassified
TGGGGAATTTTCCGCAATGGGCGAAAGCCTGACGGAGCAACGCCGCGTGAGGGATGAAGGCCTCTGGGCTGTAAACCTCTTTTATCAAGGAAGAAGATCTGACGGTACTTGATGAATAAGCCACGGCTAATTCCGTGCCAGCAGCCGCGGTAATACGGGAGTGGCAAGCGTTATCCGGAATTATTGGGCGTAAAGCGTCCGCAGGCGGTTTTGTAAGTCTGTTGTTAAAGCGTGGAGCTTAACTCCATTTCAGCAATGGAAACTGCAAGACTAGAGTGTGGTAGGGGCAGAGGGAATTCCCGGTGTAGCGGTGAAATGCGTAGATATCGGGAAGAACACCAGTGGCGAAGGCGCTCTGCTGGGCCATAACTGACGCTCATGGACGAAAGCCAGGGGAGC…	558.088	1426.47	488.843	1.54459	0.425859	464.16	4.03815e-96	2.67671e-94	Bacteria	Cyanobacteriota	Cyanobacteriia	Synechococcales_A	Cyanobiaceae	Cyanobium	Unclassified
TGGGGAATATTGCACAATGGACGAAAGTCTGATGCAGCAACGCCGCGTGAGGGACGAAGGCCTTCGGGTTGTAAACCTCTTTTAGCAGGGAAGAAGCGAAAGTGACGGTACCTGCAGAAAAAGCACCGGCTAACTACGTGCCAGCAGCCGCGGTAATACGTAGGGTGCAAGCGTTGTCCGGAATTATTGGGCGTAAAGAGCTCGTAGGCGGTTTGTCGCGTCTGCTGTGAAATTTCGAGGCTCAACCTCGAACTTGCAGTGGGTACGGGCAGGCTAGAGTGCAGTAGGGGAGATGGGAATTCCTGGTGTAGCGGTGGAATGCGCAGATATCAGGAGGAACACCAATGGCGAAGGCACATCTCTGGGCTGTAACTGACGCTGAGGAGCGAAAGCGTGGGG…	544.318	20.8434	91.3097	-2.07018	0.510565	340.106	1.61514e-69	2.9977e-68	Bacteria	Actinobacteriota	Actinobacteria	Actinomycetales	Microbacteriaceae	Aquiluna	Aquiluna_sp1(RS_GCF_000257665.1)
TGAGGAATTTTCCGCAATGGGCGAAAGCCTGACGGAGCAATGCCGCGTGGAGGAGGAAGGCCTGTGGGTCGTAAACTCCTTTTCTCAGAGAAGAAGTTCTGACGGTATCTGAGGAATAAGCATCGGCTAACTCTGTGCCAGCAGCCGCGGTAATACAGGGGATGCAAGCGTTATCCGGAATTATTGGGCGTAAAGCGTCCTGAGGTGGCTTACCCAGTCGACTGTGAAAGCTCAAGGCTTAACCTTGAAACGGCAGTCGAAACTTGTAAGCTTGAGTACGGTAGGGGCAGAGGGAATTCCCGGAGGAGAGGTGAAATTCGTAGATATCGGGAGGAAGGCCAAAGGCGAAAGCACTCTGCTGGGCCGATTACTGACACTGACAGACGAAAGCTAGGGGAG…	503.569	277.052	89.7741	1.62861	0.453196	238.742	6.87961e-48	4.98772e-47	Bacteria	Proteobacteria	Alphaproteobacteria	Rhizobiales	Rhizobiaceae	Leaf454	Unclassified
TGGGGAATTTTGGACAATGGACGCAAGTCTGATCCAGCCATTCCGCGTGCAGGATGAAGGCCCTCGGGTTGTAAACTGCTTTTGTACGGAACGAAAAGGTCTCTATTAATACTAGGGGCTCATGACGGTACCGTAAGAATAAGCACCGGCTAACTACGTGCCAGCAGCCGCGGTAATACGTAGGGTGCAAGCGTTAATCGGAATTACTGGGCGTAAAGCGTGCGCAGGCGGTTATGTAAGACAGAGGTGAAATCCCCGGGCTCAACCTGGGAACTGCCTTTGTGACTGCATAGCTAGAGTACGGTAGAGGGGGATGGAATTCCGCGTGTAGCAGTGAAATGCGTAGATATGCGGAGGAACACCGATGGCGAAGGCAATCCCCTGGACCTGTACTGACGC…	477.827	103.665	269.673	-1.36412	0.451563	253.635	4.66561e-51	3.93608e-50	Bacteria	Proteobacteria	Gammaproteobacteria	Betaproteobacteriales	Burkholderiaceae	Limnohabitans	Unclassified
TGAGGAATATTGGTCAATGGGCGCAAGCCTGAACCAGCCATGCCGCGTGCAGGAAGACGGTCCTATGGATTGTAAACTGCTTTTATACAGGAAGAAACAACGCTACGTGTAGCGTCTTGACGGTACTGTAGGAATAAGGATCGGCTAACTCCGTGCCAGCAGCCGCGGTAATACGGAGGATCCAAGCGTTATCCGGAATCATTGGGTTTAAAGGGTCCGTAGGCGGCCTTATAAGTCAGTGGTGAAATCTCCTAGCTCAACTAGGAAACTGCCATTGATACTGTAGGGCTTGAATTTTTGTGAAGTAACTAGAATATGTAGTGTAGCGGTGAAATGCTTAGATATTACATGGAATACCAATTGCGAAGGCAGGTTACTAACAAACGATTGACGCTGATG…	462.669	149.125	205.132	-0.451143	0.464407	223.547	1.1653e-44	7.83623e-44	Bacteria	Bacteroidota	Bacteroidia	Flavobacteriales	Flavobacteriaceae	Flavobacterium	Unclassified
TGAGGAATATTGGTCAATGGACGCAAGTCTGAACCAGCCATGCCGCGTGCAGGAAGACGGCCCTACGGGTTGTAAACTGCTTTTATATAGGAATAAACCCATCTACGTGTAGATGGCTGAAGGTACTATATGAATAAGCACCGGCTAACTCCGTGCCAGCAGCCGCGGTAATACGGAGGGTGCAAGCGTTATCCGGATTTATTGGGTTTAAAGGGTGCGTAGGCGGGGTATTAAGTCAGTGGTGAAATCTTTCGGCTCAACCGAGAAACTGCCATTGATACTGATACTCTTGAATTTGGTTGAAGTAGGCGGAATGAGGCATGTAGCGGTGAAATGCATAGATATGCCTCAGAACACCGATTGCGAAGGCAGCTTACTAAGTCAATATTGACGCTGAGG…	441.788	16.8883	141.891	-3.01396	0.524311	723.263	6.64715e-152	3.08428e-149	Bacteria	Bacteroidota	Bacteroidia	Bacteroidales	Unclassified	Unclassified	Unclassified
TGGGGAATATTGCACAATGGGCGAAAGCCTGATGCAGCAACGCCGCGTGAGGGACGAAGGCCTTCGGGTTGTAAACCTCTTTTAGCAGGGAAGAAGCGAAAGTGACGGTACCTGCAGAAAAAGCACCGGCTAACTACGTGCCAGCAGCCGCGGTAATACGTAGGGTGCAAGCGTTGTCCGGAATTATTGGGCGTAAAGAGCTCGTAGGCGGTTTGTCACGTCTGCTGTGAAATTTCGAGGCTCAACCTCGAACTTGCAGTGGGTACGGGCAGGCTAGAGTGCGGTAGGGGAGATGGGAATTCCTGGTGTAGCGGTGGAATGCGCAGATATCAGGAGGAACACCAATGGCGAAGGCACATCTCTGGGCCGTAACTGACGCTGAGGAGCGAAAGCGTGGGG…	436.098	234.544	129.397	0.860824	0.548596	242.506	1.08912e-48	8.15083e-48	Bacteria	Actinobacteriota	Actinobacteria	Actinomycetales	Microbacteriaceae	Aquiluna	Unclassified
TGGGGAATATTGCGCAATGGGCGAAAGCCTGACGCAGCAACGCCGCGTGCGGGATGAAGGCCTTCGGGTTGTAAACCGCTTTCAGCAGGGAAGAAGCCGCAAGGTGACGGTACCTGCAGAAGAAGCACCGGCTAACTACGTGCCAGCAGCCGCGGTAATACGTAGGGTGCAAGCGTTGTCCGGATTTATTGGGCGTAAAGAGCTCGTAGGCGGTTTGTCACGTCGGGTGTGAAAATCCGGGGCTCAACCCCGGACCTGCATCCGATACGGGCAGACTTGAGTGTGGTAGGGGAGACTGGAATTCCTGGTGTAGCGGTGAAATGCGCAGATATCAGGAGGAACACCAATGGCGAAGGCAGGTCTCTGGGCCACAACTGACGCTGAGGAGCGAAAGCGTGG…	435.482	164.427	384.371	-1.20532	0.361243	72.0135	5.78364e-13	1.3418e-12	Bacteria	Actinobacteriota	Actinobacteria	Actinomycetales	Dermatophilaceae	Tetrasphaera_A	Unclassified
TGGGGAATTTTGGACAATGGGCGAAAGCCTGATCCAGCAATACCGCGTGCAGGAAGAAGGCCCTCGGGTTGTAAACTGCTTTTGTACGGAACGAAACGGCGCGCTCTAATAAAGTGCGCTAATGACGGTACCGTAAGAATAAGCACCGGCTAACTACGTGCCAGCAGCCGCGGTAATACGTAGGGTGCAAGCGTTAATCGGAATTACTGGGCGTAAAGCGTGCGCAGGCGGTTTTGTAAGACAGGCGTGAAATCCCCGGGCTTAACCTGGGAATTGCGCTTGTGACTGCAAGGCTAGAGTACGGTAGAGGGGGGTAGAATTCCGCGTGTAGCAGTGAAATGCGTAGATATGCGGAGGAACACCGATGGCGAAGGCAGCCCCCTGGACCTGTACTGACGC…	433.918	407.561	378.517	0.10015	0.393506	102.39	3.45937e-19	1.01592e-18	Bacteria	Proteobacteria	Gammaproteobacteria	Betaproteobacteriales	Burkholderiaceae	Hydrogenophaga	Unclassified
TGGGGAATCTTGTGCAATGGGCGAAAGCCTGACACAGCAACGCCGCGTGCGGGAAGAAGGCCTTCGGGTCGTAAACCGCTTTCAGCAGGAACGAAAATGACGGTACCTGCAGAAGAAGGTGCGGCCAACTACGTGCCAGCAGCCGCGGTGACACGTAGGCACCAAGCGTTGTCCGGATTTATTGGGCGTAAAGAGCTCGTAGGCGGTTCAGCAAGTCGGGTGTGAAAACTCTGGGCTCAACCCAGAGCCTGCACCCGAAACTGCTGTGACTAGAGTTCGGTAGGGGAGCGGGGAATTCCTAGTGTAGCGGTGAAATGCGCAGATATTAGGAGGAACACCGGTGGCGAAGGCGCCGCTCTGGGCCGATACTGACGCTGAGGAGCGAAAGCGTGGGTAGCA…	426.537	166.054	1753.68	-3.40084	0.720855	316.558	1.75432e-64	2.39413e-63	Bacteria	Actinobacteriota	Acidimicrobiia	Microtrichales	Ilumatobacteraceae	UBA3006	Unclassified
TGAGGAATATTGGACAATGGGCGGAAGCCTGATCCAGCCATGCCGCGTGCAGGAAGACGGCCCTATGGGTTGTAAACTGCTTTTAAACGGGAAGAATAAGACCTACGTGTAGGTTGATGACGGTACCGTAAGAATAAGGACCGGCTAACTCCGTGCCAGCAGCCGCGGTAATACGGAGGGTCCGAGCGTTATCCGGAATTATTGGGTTTAAAGGGTCCGTAGGCGGGCTATTAAGTCAGGGGTGAAAGTTTGCAGCTCAACTGTAAAATTGCCTTTGATACTGGTAGTCTTGAGTTGTATTGAAGTGGCTGGAATATGTAGTGTAGCGGTGAAATGCATAGATATTACATAGAACACCGATTGCGAAGGCAGGTCACTAAGTACACACTGACGCTGATG…	424.994	143.895	269.778	-0.913279	0.398042	339.266	2.4433e-69	4.36035e-68	Bacteria	Bacteroidota	Bacteroidia	Flavobacteriales	Flavobacteriaceae	Cellulophaga	Unclassified
TGGGGAATTTTGGACAATGGGGGCAACCCTGATCCAGCCATTCCGCGTGAGTGAAGAAGGCCTTCGGGTTGTAAAGCTCTTTCAGCTGGAACGAAACGGTACATCCTAATACGGTGTGCTAATGACGGTACCAGCAGAAGAAGCACCGGCTAACTACGTGCCAGCAGCCGCGGTAATACGTAGGGTGCGAGCGTTAATCGGAATTACTGGGCGTAAAGCGTGCGCAGGCGGATTGTTAAGCAAGATGTGAAATCCCCGGGCTTAACCTGGGAATGGCATTTTGAACTGGCAGTCTAGAGTGTGTCAGAGGGGGGTGGAATTCCACGTGTAGCAGTGAAATGCGTAGAGATGTGGAGGAACACCAATGGCGAAGGCAGCCCCCTGGGATAACACTGACGC…	419.263	445.186	120.202	1.92287	0.329926	125.957	4.38981e-24	1.56683e-23	Bacteria	Proteobacteria	Gammaproteobacteria	Betaproteobacteriales	Hydrogenophilaceae	Thiobacillus	Unclassified
TGAGGAATATTGGACAATGGAGGCAACTCTGATCCAGCCATGCCGCGTGCAGGAAGAATGCCCTATGGGTTGTAAACTGCTTTTATTTGGGAATAAACCCCTCTACGTGTAGAGGGCTGAAGGTACCAAAAGAATAAGCACCGGCTAACTCCGTGCCAGCAGCCGCGGTAATACGGAGGGTGCAAGCGTTATCCGGAATCATTGGGTTTAAAGGGTCCGCAGGCGGGCGTATAAGTCAGTGGTGAAATCTCTCGGCTTAACCGAGAAACTGCCATTGATACTGTACGTCTTGAATTCGGTCGAAGTGGGCGGAATATGACATGTAGCGGTGAAATGCTTAGATATGTCATAGAACACCGATAGCGAAGGCAGCTCACTAGGCCTGGATTGACGCTCAGG…	413.851	1.32748	3.63735	-1.2926	0.684051	481.948	6.08438e-100	4.70525e-98	Bacteria	Bacteroidota	Bacteroidia	Flavobacteriales	Crocinitomicaceae	UBA952	Unclassified
TGAGGAATATTGGGCAATGGAGGCAACTCTGACCCAGCCATGCCGCGTGCAGGAATAAGGTCCTATGGATTGTAAACTGCTTTTATACAGGAAGAAACCTCTCTACGTGTAGAGACTTGACGGTACTGTATGAATAAGCACCGGCTAACTCCGTGCCAGCAGCCGCGGTAATACGGAGGGTGCAAGCGTTATCCGGAATCATTGGGTTTAAAGGGTCCGCAGGCGGTTAATTAAGTCAGAGGTGAAATCCAGTCGCTTAACGATTGAACTGCCTTTGATACTGGTTGACTTGAGTCATATGGAAGTAGATAGAATGTGTAGTGTAGCGGTGAAATGCTTAGATATTACACAGAATACCGATTGCGAAGGCAGTCTACTACGTATGTACTGACGCTCATG…	407.283	135.323	332.538	-1.32468	0.386873	433.462	1.57835e-89	7.32352e-88	Bacteria	Bacteroidota	Bacteroidia	Flavobacteriales	Flavobacteriaceae	Polaribacter	Unclassified
TGGGGAATATTGGGCAATGGACGCAAGTCTGACCCAGCGACGCCGCGTGCGGGATGAAGGCCTTAGGGTTGTAAACCGCTTTCAGCAGGGAAGAAGCGAAAGTGACGGTACCTGCAAAAGAAGCACCGGCTAACTATGTGCCAGCAGCCGCGGTAATACATAGGGTGCAAGCGTTGTCCGGAATTATTGGGCGTAAAGAGTTCGTAGGTGGTTCGTTACGTCGGATGTGAAAATCTGGGGCTCAACCCCAGACCTGCATTCGATACGGGCGAGCTAGAGTTTGGTAGGGGAGACTGGAATTCCTGGTGTAGCGGTGGAATGCGCAGATATCAGGAGGAACACCAATGGCGAAGGCAGGTCTCTGGGCCAATACTGACACTGAGGAACGAAAGCGTGGGG…	406.955	358.878	503.155	-0.493766	0.348066	90.0657	1.19939e-16	3.21687e-16	Bacteria	Actinobacteriota	Actinobacteria	Nanopelagicales	Nanopelagicaceae	AAA044-D11	Unclassified
TGGGGAATATTGGGCAATGGACGCAAGTCTGACCCAGCGACGCCGCGTGCGGGATGAAGGCCTTCGGGTTGTAAACCGCTTTCAGCAGGGAAGAAGCGAAAGTGACGGTACCTGCAAAAGAAGCACCGGCTAACTATGTGCCAGCAGCCGCGGTAATACATAGGGTGCAAGCGTTGTCCGGAATTATTGGGCGTAAAGAGTTCGTAGGTGGTTCGTTACGTCGGATGTGAAAATCTGGGGCTCAACCCCAGACCTGCATTCGATACGGGCGAGCTAGAGTTTGGTAGGGGAGACTGGAATTCCTGGTGTAGCGGTGGAATGCGCAGATATCAGGAGGAACACCAATGGCGAAGGCAGGTCTCTGGGCCAATACTGACACTGAGGAACGAAAGCGTGGGG…	392.076	171.959	235.645	-0.445667	0.432713	141.731	2.20519e-27	8.74537e-27	Bacteria	Actinobacteriota	Actinobacteria	Nanopelagicales	Nanopelagicaceae	AAA044-D11	Unclassified
TGAGGAATATTGGACAATGGGCGAGAGCCTGATCCAGCCATGCCGCGTGCAGGAAGACTGCCCTATGGGTTGTAAACTGCTTTTATACAGGAAGAATAAGCCTTACGAGTAAGGTGATGACGGTACTGTAAGAATAAGGACCGGCTAACTCCGTGCCAGCAGCCGCGGTAATACGGAGGGTCCGAGCGTTATCCGGAATTATTGGGTTTAAAGGGTCCGTAGGCGGATGATTAAGTCAGGGGTGAAAGTTTGCAGCTCAACTGTAAAATTGCCTTTGATACTGGTCATCTTGAGTTGTATTGAAGTAGGCGGAATATGTAGTGTAGCGGTGAAATGCATAGATATTACATAGAACACCAATTGCGAAGGCAGCTTACTAAGTACTAACTGACGCTGATG…	387.145	14.1264	52.1163	-1.82881	0.756789	152.041	1.51279e-29	6.56015e-29	Bacteria	Bacteroidota	Bacteroidia	Flavobacteriales	Flavobacteriaceae	Cellulophaga	Unclassified
TGAGGAATTTTGCGCAATGGGGGAAACCCTGACGCAGCAACGCCGCGTGAGTGATGAAGGCTTTCGGGTCGTAAAGCTCTGTCAAGTGGGAAGAACCCGCGCCGTACAAATAGTGCGGTGCGCTGACGGTACCACTGAAGGAAGCACCGGCTAACTCCGTGCCAGCAGCCGCGGTAATACGGGGGGTGCAAGCGTTATTCGGAATCATTGGGCGTAAAGAGCGCGTAGGCGGTCTTCTATGTCAGGTGTGAAAGCCCGGGGCTCAACCCCGGAAGTGCATTTGAAACTGGGAGACTTGAGTATGGGAGAGGGAAGTGGAATTCCTGGTGTAGCGGTGAAATGCGTAGATATCAGGAGGAACACCGGTGGCGAAGGCGACTTCCTGGACCAATACTGACG…	381.968	220.793	568.238	-1.36533	0.429571	14.5212	0.0426509	0.0507577	Bacteria	Desulfobacterota	Desulfobacteria	Desulfobacterales	Desulfosarcinaceae	Desulfatitalea	Unclassified
TGGGGAATTTTCCGCAATGGGCGCAAGCCTGACGGAGCAACGCCGCGTGAGGGATGAAGGCCTCTGGGCTGTAAACCTCTTTTATCAAGGAAGAAGATCTGACGGTACTTGATGAATAAGCCACGGCTAATTCCGTGCCAGCAGCCGCGGTAATACGGGAGTGGCAAGCGTTATCCGGAATTATTGGGCGTAAAGCGTCCGCAGGCGGTTTTACAAGTCTGTCGTTAAAACGTGGAGCTCAACTCCATTTCGGCGATGGAAACTGTAAGACTAGAGTGTGGTAGGGGCAGAGGGAATTCCCGGTGTAGCGGTGAAATGCGTAGATATCGGGAAGAACACCAGTGGCGAAGGCGCTCTGCTGGGCCATAACTGACGCTCATGGACGAAAGCCAGGGGAGC…	371.974	281.209	21.9348	3.67683	0.786663	197.335	4.20954e-39	2.53666e-38	Bacteria	Cyanobacteriota	Cyanobacteriia	Synechococcales_A	Cyanobiaceae	RCC307	Unclassified
TGGGGAATCTTAGACAATGGGGGAAACCCTGATCTAGCCATGCCGCGTGAGTGACGAAGGCCTTAGGGTCGTAAAGCTCTTTCACCAGGGATGATAATGACAGTACCTGGAGAAGAAACCCCGGCTAACTCCGTGCCAGCAGCCGCGGTAATACGGAGGGGGTTAGCGTTGTTCGGAATTACTGGGCGTAAAGCGCACGTAGGCGGATTAGTCAGTCAGAGGTGAAATCCCAGGGCTCAACCTTGGAACTGCCTTTGATACTGCTAGTCTTGAGTTCGAGAGAGGTGAGTGGAATTCCGAGTGTAGAGGTGAAATTCGTAGATATTCGGAGGAACACCAGTGGCGAAGGCGGCTCACTGGCTCGATACTGACGCTGAGGTGCGAAAGCGTGGGGAGCAA…	371.323	446.233	671.873	-0.592798	0.486176	295.297	6.10983e-60	7.26913e-59	Bacteria	Proteobacteria	Alphaproteobacteria	Rhodobacterales	Rhodobacteraceae	Unclassified	Unclassified
TGAGGAATATTGGACAATGGGCGCAAGCCTGATCCAGCCATGCCGCGTGCAGGATGACGGTCCTATGGATTGTAAACTGCTTTTGTACAGGAAGAAACACTCCCTCGTGAGGGAGCTTGACGGTACTGTAAGAATAAGGATCGGCTAACTCCGTGCCAGCAGCCGCGGTAATACGGAGGATCCAAGCGTTATCCGGAATCATTGGGTTTAAAGGGTCCGTAGGCGGTTTAATAAGTCAGTGGTGAAAGCCCATCGCTCAACGGTGGAACGGCCATTGATACTGTTAAACTTGAATTATTAGGAAGTAACTAGAATATGTAGTGTAGCGGTGAAATGCTTAGAGATTACATGGAATACCAATTGCGAAGGCAGGTTACTACTAATGGATTGACGCTGATG…	369.686	49.1774	797.572	-3.99823	0.543	320.485	2.53946e-65	3.801e-64	Bacteria	Bacteroidota	Bacteroidia	Flavobacteriales	Flavobacteriaceae	Flavobacterium	Unclassified
TGGGGAATCTTGCACAATGGGCGCAAGCCTGATGCAGCGATGCCGCGTGCGGGAAGAAGGCCTTAGGGTTGTAAACCGCTTTCAGGAGGGAAGAAAATGACGGTACCTCCAGAAGAAGGTGCGGCCAACTACGTGCCAGCAGCCGCGGTGACACGTAGGCACCAAGCGTTATCCGGATTTATTGGGCGTAAAGAGCTCGTAGGCGGTTTGGTAAGTCGGGTGTGAAAACTCTGGGCTCAACCCAGAGAGGCCACTCGATACTGCTATGACTAGAGTACGGTAGGGGAGCGGGGAATTCCTGGTGTAGCGGTGAAATGCGCAGATATCAGGAGGAACACCAGCGGCGAAGGCGCCGCTCTGGGCCGTAACTGACGCTGAGGAGCGAAAGCATGGGTAGCA…	368.888	0	0	0	0.832465	486.795	5.52695e-101	5.12901e-99	Bacteria	Actinobacteriota	Acidimicrobiia	Microtrichales	Ilumatobacteraceae	Ilumatobacter_A	Unclassified
TGGGGAATTTTGGACAATGGGCGCAAGCCTGATCCAGCAATGCCGCGTGCAGGAAGAAGGCCTTCGGGTTGTAAACTGCTTTTGTACGGAACGAAACGGTCTGAGTTAATACCTCGGGCTAATGACGGTACCGTAAGAATAAGCACCGGCTAACTACGTGCCAGCAGCCGCGGTAATACGTAGGGTGCAAGCGTTAATCGGAATTACTGGGCGTAAAGCGTGCGCAGGCGGTGATGTAAGACAGTCGTGAAATCCCCGGGCTCAACCTGGGAATTGCGATTGTGACTGCATCGCTGGAGTGCGGCAGAGGGGGATGGAATTCCGCGTGTAGCAGTGAAATGCGTAGATATGCGGAGGAACACCGATGGCGAAGGCAATCCCCTGGGCCTGCACTGACGC…	368.231	288.143	1081.93	-1.90229	0.468009	160.365	2.68815e-31	1.23495e-30	Bacteria	Proteobacteria	Gammaproteobacteria	Betaproteobacteriales	Burkholderiaceae	Unclassified	Unclassified
TGGGGAATTTTGGACAATGGGCGAAAGCCTGATCCAGCAATACCGCGTGCAGGAAGAAGGCCTTCGGGTTGTAAACTGCTTTTGTACGGAACGAAACGGTCTAGATTAATACTCTGGGCTAATGACGGTACCGTAAGAATAAGCACCGGCTAACTACGTGCCAGCAGCCGCGGTAATACGTAGGGTGCAAGCGTTAATCGGAATTACTGGGCGTAAAGCGTGCGCAGGCGGTTTTGTAAGACAGGCGTGAAATCCCCGGGCTCAACCTGGGAATTGCGCTTGTGACTGCAAGGCTAGAGTACGGTAGAGGGGGGTAGAATTCCGCGTGTAGCAGTGAAATGCGTAGATATGCGGAGGAACACCGATGGCGAAGGCAGCCCTCTGGACCTGTACTGACGC…	365.739	48.8156	54.9988	-0.15429	0.588336	186.828	7.02779e-37	3.92879e-36	Bacteria	Proteobacteria	Gammaproteobacteria	Betaproteobacteriales	Burkholderiaceae	Hydrogenophaga	Unclassified
TGGGGAATCTTGCGCAATGGGCGAAAGCCTGACGCAGCAACGCCGCGTGCGGGAAGAAGGCTTTCGGGCTGTAAACCGCTTTCAGTGGGAACGAAACTGACGGTACCCACAGAAGAAGGAGCGGCCAACTATGTGCCAGCAGCCGCGGTGATACATAGGCTCCAAGCGTTGTCCGGATTTATTGGGCGTAAAGAGCTCGTAGGCGGTTGAGTAAGTCGGGTGTGAAAACTTTGGGCTTAACCCAAAGATGCCACTCGATACTGTTTAACTAGAGTTCGGTAGGGGAGCGGGGAATTCCTTGTGTAGCGGTGAAATGCGCAGATATAAGGAGGAACACCGGTGGCGAAGGCGCCGCTCTGGGCCGATACTGACGCTGAGGAGCGAAAGCGTGGGGAGCAA…	342.97	461.32	343.293	0.43093	0.367844	209.075	1.3706e-41	9.0851e-41	Bacteria	Actinobacteriota	Acidimicrobiia	Microtrichales	Ilumatobacteraceae	UBA3006	Unclassified
TGGGGAATATTGCACAATGGGCGCAAGCCTGATGCAGCAACGCCGCGTGAGGGACGAAGGCCTTCGGGTTGTAAACCTCTTTTAGCAGGGAAGAAGCGAAAGTGACGGTACCTGCAGAAAAAGCACCGGCTAACTACGTGCCAGCAGCCGCGGTAATACGTAGGGTGCAAGCGTTGTCCGGAATTATTGGGCGTAAAGAGCTCGTAGGCGGTTTGTCACGTCTGCTGTGAAATTTCGAGGCTCAACCTCGAACTTGCAGTGGGTACGGGCAGGCTAGAGTGCGGTAGGGGAGATGGGAATTCCTGGTGTAGCGGTGGAATGCGCAGATATCAGGAGGAACACCAATGGCGAAGGCACATCTCTGGGCCGTAACTGACGCTGAGGAGCGAAAGCGTGGGG…	340.665	199.89	1532.61	-2.93159	0.547907	147.02	1.71417e-28	7.10158e-28	Bacteria	Actinobacteriota	Actinobacteria	Actinomycetales	Microbacteriaceae	Aquiluna	Unclassified
TGGGGAATTTTCCGCAATGGGCGAAAGCCTGACGGAGCAACGCCGCGTGAGGGATGAAGGCCTCTGGGCTGTAAACCTCTTTTATCAAGGAAGAAGATCTGACGGTACTTGATGAATAAGCCACGGCTAATTCCGTGCCAGCAGCCGCGGTAATACGGGAGTGGCAAGCGTTATCCGGAATTATTGGGCGTAAAGCGTCCGCAGGCGGTCTTGTAAGTCTGTCGTTAAAGCGTGGAGCTTAACTCCATTTCGGCGGTGGAAACTACAAGACTAGAGTGTGGTAGGGGCAGAGGGAATTCCCGGTGTAGCGGTGAAATGCGTAGATATCGGGAAGAACACCAGTGGCGAAGGCGCTCTGCTGGGCCATAACTGACGCTCATGGACGAAAGCCAGGGGAGC…	337.263	1748.05	299.881	2.54121	0.454558	356.1	6.09076e-73	1.2846e-71	Bacteria	Cyanobacteriota	Cyanobacteriia	Synechococcales_A	Cyanobiaceae	Cyanobium	Unclassified
TGGGGAATCTTGCGCAATGGGCGAAAGCCTGACGCAGCAACGCCGCGTGCGGGATGAAGGCCTTCGGGCTGTAAACCGCTTTCAGCAGGAACGAAAATGACGGTACCTGCAGAAGAAGGAGCGGCCAACTACGTGCCAGCAGCCGCGGTGACACGTAGGCTCCAAGCGTTGTCCGGATTTATTGGGCGTAAAGAGCTCGTAGGCGGTTTAGTAAGTCGGGTGTGAAAACTCTGGGCTTAACCCGGAGACGCCATCCGATACTGCTATGACTTGAGTTCAGGAGGGGAGCGGGGAATTCCTAGTGTAGCGGTGAAATGCGCAGATATTAGGAGGAACACCGGTGGCGAAGGCGCCGCTCTGGACTGAAACTGACGCTGAGGAGCGAAAGCATGGGTAGCA…	330.127	629.372	751.655	-0.259804	0.35206	95.2615	1.02397e-17	2.89707e-17	Bacteria	Actinobacteriota	Acidimicrobiia	Microtrichales	Ilumatobacteraceae	UBA3006	Unclassified
TGGGGAATATTGCGCAATGGGCGAAAGCCTGACGCAGCGACGCCGCGTGAGGGACGACGGCCTTCGGGTTGTAAACCTCTTTCAGCAGGGACGAAGCGAAAGTGACGGTACCTGCAGAAGAAGCACCGGCCAACTACGTGCCAGCAGCCGCGGTAATACGTAGGGTGCAAGCGTTGTCCGGAATTATTGGGCGTAAAGAGCTCGTAGGCGGTCTGTCACGTCGGATGTGAAAACTCGGGGCTCAACCCCGAGCCTGCATACGATACGGGCAGACTTGAGTTCGGCAGGGGAGACTGGAATTCCTGGTGTAGCGGTGAAATGCGCAGATATCAGGAGGAACACCGGTGGCGAAGGCGGGTCTCTGGGCCGATACTGACGCTGAGGAGCGAAAGCGTGGGG…	317.166	228.498	310.071	-0.436081	0.317982	23.0162	0.00169356	0.0023669	Bacteria	Actinobacteriota	Actinobacteria	Unclassified	Unclassified	Unclassified	Unclassified
TGGGGAATCTTAGACAATGGGCGCAAGCCTGATCTAGCCATGCCGCGTGAGTGACGAAGGTCTTAGGATCGTAAAGCTCTTTCGCCAGAGATGATAATGACAGTATCTGGTAAAGAAACCCCGGCTAACTCCGTGCCAGCAGCCGCGGTAATACGGAGGGGGTTAGCGTTGTTCGGAATTACTGGGCGTAAAGCGCACGTAGGCGGATTAGAAAGCAAGAGGTGAAATCCCAGGGCTCAACCCTGGAACTGCCTTTTGAACTACTAGTCTAGAGTTCGAGAGAGGTGAGTGGAATTCCAAGTGTAGAGGTGAAATTCGTAGATATTTGGAGGAACACCAGTGGCGAAGGCGGCTCACTGGCTCGATACTGACGCTGAGGTGCGAAAGCGTGGGGAGCAA…	310.514	0	306.963	-26.6472	0.697933	250.13	2.5998e-50	2.11633e-49	Bacteria	Proteobacteria	Alphaproteobacteria	Rhodobacterales	Rhodobacteraceae	Loktanella	Unclassified
TGGGGAATTTTGGACAATGGGGGCAACCCTGATCCAGCCATTCCGCGTGAGTGAAGAAGGCCTTCGGGTTGTAAAGCTCTTTCGCAAGGGAAGAAATCTTGCCGTTTAATAAACGGCAAGGATGACGGTACCTTGACAAGAAGCACCGGCTAACTACGTGCCAGCAGCCGCGGTAATACGTAGGGTGCGAGCGTTAATCGGAATTACTGGGCGTAAAGCGTGCGCAGGCTGTTTTATAAGTCAGATGTGAAATCCCCGAGCTCAACTTGGGAACTGCGTTTGATACTGTAAGACTAGAGTGTGTCAGAGGGGGGTAGAATTCCACGTGTAGCAGTGAAATGCGTAGATATGTGGAGGAATACCAATGGCGAAGGCAGCCCCCTGGGATAACACTGACGC…	306.155	11.1785	15.2992	-0.378157	0.599712	254.685	2.78752e-51	2.39521e-50	Bacteria	Proteobacteria	Gammaproteobacteria	Betaproteobacteriales	Methylophilaceae	BACL14	Unclassified
TGAGGAATATTGGTCAATGGGCGCAAGCCTGAACCAGCCATGCCGCGTGCAGGAAGACGGTCCTATGGATTGTAAACTGCTTTTATACAGGAAGAAACAACTCTACGTGTAGAGTCTTGACGGTACTGTAGGAATAAGGATCGGCTAACTCCGTGCCAGCAGCCGCGGTAATACGGAGGATCCAAGCGTTATCCGGAATCATTGGGTTTAAAGGGTCCGTAGGCGGTCTTATAAGTCAGTGGTGAAATCTCCTAGCTCAACTAGGAAACTGCCATTGATACTGTAAGACTTGAATTTTTGTGAAGTAACTAGAATATGTAGTGTAGCGGTGAAATGCTTAGATATTACATGGAATACCAATTGCGAAGGCAGGTTACTAACAAACGATTGACGCTGATG…	305.197	169.159	468.789	-1.47609	0.47458	184.956	1.74818e-36	9.54299e-36	Bacteria	Bacteroidota	Bacteroidia	Flavobacteriales	Flavobacteriaceae	Flavobacterium	Unclassified
TGGGGAATCTTGCGCAATGGGCGAAAGCCTGACGCAGCAACGCCGCGTGCGGGATGAAGGCCTTCGGGTTGTAAACCGCTTTTAACAGGAACGAAAATGACGGTACCTGTAGAATAAGGTGCGGCCAACTACGTGCCAGCAGCCGCGGTGACACGTAGGCACCAAGCGTTGTCCGGATTTATTGGGCGTAAAGAGCTCGTAGGCGGTTCAGTAAGTCGGGTGTGAAAACTCTGGGCTTAACCCAGAGACGCCACTCGATACTACTGTGACTAGAGTTCGGTAGGGGAGCGGGGAATTCCTAGTGTAGCGGTGAAATGCGCAGATATTAGGAGGAACACCGGTGGCGAAGGCGCCGCTCTGGGCCGATACTGACGCTGAGGAGCGAAAGCGTGGGTAGCA…	296.368	346.414	444.726	-0.364546	0.3289	37.2172	4.26663e-06	7.61429e-06	Bacteria	Actinobacteriota	Acidimicrobiia	Microtrichales	Ilumatobacteraceae	UBA3006	Unclassified
TGGGGAATATTGCGCAATGGACGAAAGTCTGACGCAGCGACGCCTCGTGAGGGACGAAGGTCTTCGGATTGTAAACCTCTTTCAGCAGGGACGAAGCGAAAGTGACGGTACCTGCAGAAGAAGCACCGGCTAACTATGTGCCAGCAGCCGCGGTAATACATAGGGTGCAAGCGTTGTCCGGATTTATTGGGCGTAAAGAGTTCGTAGGCGGTTTTTCGCGTCGGATGTGAAAACTCAGGGCTCAACCCTGAGCCTGCATTCGATACGGGAAGACTCGAGGACGGCAGGGGAGACTGGAACTTCTGGTGTAGCGGTGGAATGCGCAGATATCAGAAAGAACACCAATGGCGAAGGCAGGTCTCTGGGCCGATCCTGACGCTGAGGAACGAAAGCGTGGGG…	288.477	519.268	501.449	0.0470521	0.329098	138.311	1.14811e-26	4.47667e-26	Bacteria	Actinobacteriota	Actinobacteria	Nanopelagicales	Nanopelagicaceae	AAA044-D11	Unclassified
TGGGGAATTTTGGACAATGGGGGAAACCCTGATCCAGCAATGCCGCGTGAGTGAAGAAGGCCTTCGGGTTGTAAAGCTCTTTTGTCAGGGAAGAAACACCGGCTCTAACACAGTCCGGGAATGACGGTACCTGAAGAATAAGCACCGGCTAACTACGTGCCAGCAGCCGCGGTAATACGTAGGGTGCAAGCGTTAATCGGAATTACTGGGCGTAAAGCGTGCGCAGGCGGTTATACAAGACAGGCGTGAAATCCCCGGGCTTAACCTGGGAATGGCGCCTGTGACTGTATAGCTAGAGTGTGTCAGAGGGGGGTAGAATTCCACGTGTAGCAGTGAAATGCGTAGATATGTGGAGGAATACCAATGGCGAAGGCAGCCCCCTGGGATAACACTGACGCT…	283.768	1.0551	1.67811	-0.510724	0.697342	414.567	1.79035e-85	6.39018e-84	Bacteria	Proteobacteria	Gammaproteobacteria	Betaproteobacteriales	Burkholderiaceae	Polynucleobacter	Polynucleobacter_duraquae(RS_GCF_000973625.1)
TAGGGAATATTGGTCAATGGACGCAAGTCTGAACCAGCCATGCCGCGTGCAGGATGACGGCCCTCTGGGTTGTAAACTGCTTTTATATGGGAAGAAACCCCGGGATGCGTTCCGGGCTGACGGTACCATACGAATAAGGATCGGCTAACTTCGTGCCAGCAGCCGCGGTAAGACGAAGGATCCAAGCGTTGTCCGGATTTACTGGGTTTAAAGGGTGCGTAGGCGGATGCTTAAGCCAGTGGTGAAATCTCTCAGCTCAACTGAGAAACTGCCATTGGAACTGGGTATCTTGAATTCGATTGAGGTAGATGGAATATAACATGTAGCGGTGAAATGCTTAGATATGTTATGGAACACCGATTGCGAAGGCAGTCTACTAAGTCGACATTGACGCTGAGG…	279.967	376.506	586.725	-0.64449	0.429654	430.946	5.47339e-89	2.30878e-87	Bacteria	Bacteroidota	Bacteroidia	Unclassified	Unclassified	Unclassified	Unclassified
TGGGGAATCTTAGACAATGGGCGCAAGCCTGATCTAGCCATGCCGCGTGAGCGATGAAGGCCTTAGGGTTGTAAAGCTCTTTCAGTGGGGAAGATAATGACGGTACCCACAGAAGAAGCCCCGGCTAACTCCGTGCCAGCAGCCGCGGTAATACGGAGGGGGCTAGCGTTGTTCGGAATTACTGGGCGTAAAGCGCGCGTAGGCGGATTGGAAAGTTGGAGGTGAAATCCCAGGGCTCAACCTTGGAACTGCCTTCAAAACTTCCAGTCTGGAGTTCGAGAGAGGTGAGTGGAATTCCGAGTGTAGAGGTGAAATTCGTAGATATTCGGAGGAACACCAGTGGCGAAGGCGGCTCACTGGCTCGATACTGACGCTGAGGTGCGAAAGCGTGGGGAGCAA…	277.132	697.749	479.449	0.540254	0.535793	283.661	1.85933e-57	2.05412e-56	Bacteria	Proteobacteria	Alphaproteobacteria	Rhodobacterales	Rhodobacteraceae	Unclassified	Unclassified
TGGGGAATCTTGCGCAATGCACGAAAGTGTGACGCAGCAACGCCGCGTGGAGGAAGAAGGCTCTCGGGTCGTAAACTCCTTTCAGTTGGGACGAAGCTTCGTCGGTTAATAGCCGGCTGGAGTGACGGTACCTTCACAAGAAGCACCGGCTAACTACGTGCCAGCAGCCGCGGTAATACGTAGGGTGCAAGCGTTGTCCGGAATCATTGGGCGTAAAGAGCGTGTAGGCGGCCCGATTAGTCCGCTGTGAAAGTCCAGGGCTCAACCCTGGAATGCCGGTGGATACTGTCGGGCTCGAGTCCGGAAGAGGCGAGTGGAATTCCTGGTGTAGCGGTGAAATGCGCAGATATCAGGAAGAACACCAACGGCGAAGGCAGCTCGCTGGGACGGTACTGACGC…	273.096	85.6984	148.261	-0.761611	0.397895	57.0289	5.8991e-10	1.24985e-09	Bacteria	Actinobacteriota	Thermoleophilia	Solirubrobacterales	Solirubrobacteraceae	Solirubrobacter	Unclassified
TGAGGAATTTTCCGCAATGGGCTAACGCCTGACGGAGCAATGCCGCGTGGAGGAGGAAGGCCTGTGGGTCGTAAACTCCTTTTCTCAGAGAAGAAGATCTGACGGTATCTGAGGAATAAGCATCGGCTAACTCTGTGCCAGCAGCCGCGGTAATACAGGGGATGCAAGCGTTATCCGGAATTATTGGGCGTAAAGCGTCCTGAGGTGGCTTACCCAGTCGACTGTGAAAGCTCAAGGCTCAACCTTGAAACGGCAGTCGAAACTTGTAAGCTTGAGTACGGTAGAGGCAGAGGGAATTCCCGGAGGAGAGGTGAAATTCGTAGATATCGGGAGGAAGGCCAAAGGCGAAAGCACTCTGCTGGGCCGATTACTGACACTGACAGACGAAAGCTAGGGGAG…	256.32	118.349	65.4923	0.862259	0.437895	85.5292	1.02149e-15	2.63318e-15	Bacteria	Proteobacteria	Alphaproteobacteria	Rhizobiales	Rhizobiaceae	Leaf454	Unclassified
TGGGGAATTTTGGACAATGGGGGCAACCCTGATCCAGCCATTCCGCGTGAGTGAAGAAGGCCTTCGGGTTGTAAAGCTCTTTCGCAAGAGAAGAAATCTTACTATCAAATAAATAGTAAGGATGACGGTATCTTGACAAGAAGCACCGGCTAACTATGTGCCAGCAGCCGCGGTAATACATAGGGTGCGAGCGTTAATCGGAATTACTGGGCGTAAAGGGTGCGCAGGCGGTTTTGTAAGTCAGATGTGAAATCCCCGAGCTCAACTTGGGAACTGCGTTTGAAACTACAAGACTAGAGTGTGTCAGAGGGGGGTAGAATTCCACGTGTAGCAGTGAAATGCGTAGATATGTGGAGGAATACCAATGGCGAAGGCAGCCCCCTGGGATAACACTGACGC…	255.028	8.54762	29.155	-1.65582	0.569596	244.375	4.36111e-49	3.37259e-48	Bacteria	Proteobacteria	Gammaproteobacteria	Betaproteobacteriales	Methylophilaceae	BACL14	Unclassified
TGGGGAATCTTGCGCAATGGGCGAAAGCCTGACGCAGCAACGCCGCGTGCGGGATGAAGGCCTTCGGGTTGTAAACCGCTTTCAGCAGGGAAGAAATTGACGGTACCTGCAGAAGAAGCCCCGGCCAACTACGTGCCAGCAGCCGCGGTAACACGTAGGGGGCGAGCGTTGTCCGGATTTATTGGGCGTAAAGAGCTCGTAGGCGGTTCGGTAAGTCGGGTGTGAAACCTCCAGGCTCAACCTGGAGACGCCACCTGATACTGCTGTGACTAGAGTCCGGTAGGGGAGTGTGGAACTCCTGGTGTAGCGGTGAAATGCGCAGATATCAGGAAGAACACCAGCGGCGAAGGCGGCACTCTGGGCCGGTACTGACGCTGAGGAGCGAAAGCGTGGGTAGCA…	254.589	362.897	274.405	0.391143	0.371813	10.383	0.16789	0.185038	Bacteria	Actinobacteriota	Acidimicrobiia	Microtrichales	Microtrichaceae	IMCC26207	Unclassified
TGAGGAATTTTGCGCAATGGGGGAAACCCTGACGCAGCAACGCCGCGTGAGTGATGAAGGCTTTCGGGTCGTAAAGCTCTGTCAAGTGGGAAGAACCCGCGCCGTACAAATAGTGCGGTGCGCTGACGGTACCACTGAAGGAAGCACCGGCTAACTCCGTGCCAGCAGCCGCGGTAATACGGGGGGTGCAAGCGTTATTCGGAATCATTGGGCGTAAAGAGCGCGTAGGCGGTCTTCTATGTCAGGTGTGAAAGCCCGGGGCTCAACCCCGGAAGTGCACTTGAAACTGGGAGACTTGAGTATGGGAGAGGGAAGTGGAATTCCTGGTGTAGCGGTGAAATGCGTAGATATCAGGAGGAACACCGGTGGCGAAGGCGACTTCCTGGACCAATACTGACG…	250.366	276.365	117.642	1.2461	0.507221	29.9682	9.62441e-05	0.000157244	Bacteria	Desulfobacterota	Desulfobacteria	Desulfobacterales	Desulfosarcinaceae	Desulfatitalea	Unclassified
TGGGGAATCTTGTGCAATGGACGAAAGTCTGACACAGCCACGCCGCGTGCGGGAAGAAGGCCTTCGGGTTGTAAACCGCTTTCAGCAGGAACGAAAATGACGGTACCTGCAGAAGAAGGAGCGGCCAACTACGTGCCAGCAGCCGCGGTGACACGTAGGCTCCAAGCGTTGTCCGGATTTATTGGGCGTAAAGAGCTCGTAGGCGGTTCAGCAAGTCGGGTGTGAAAACTCTGGGCTCAACCCAGAGCCTGCACCCGAAACTGCTGTGACTAGAGTTCGGTAGGGGAGTGGGGAATTCCTAGTGTAGCGGTGAAATGCGCAGATATTAGGAGGAACACCGATGGCGAAGGCACCACTCTGGGCCGAAACTGACGCTGAGGAGCGAAAGCGTGGGTAGCA…	245.198	213.436	200.641	0.101613	0.383911	63.1777	3.49146e-11	7.57026e-11	Bacteria	Actinobacteriota	Acidimicrobiia	Microtrichales	Ilumatobacteraceae	UBA3006	Unclassified
TCGAGAATCTTCGGCAATGGGCGAAAGCCTGACCGAGCGACGCCGCGTGCGGGATGAAGGCCCTCGGGTTGTAAACCGCTGTCGTAGAGGAGGAAGTGCAGGGGGGTTCTCCCCTTTGCTTGACCTATTCTAGGAGGAAGTACGGGCTAAGTTCGTGCCAGCAGCCGCGGTAAGACGAACCGTACAAACGTTACTCGGAATTACTGGGCTTAAAGGGTGCGTAGGCTGCGCGGAAAGTTGGGTGTGAAAGCCCTCGGCTCAACCGAGGAATTGCATCCAAAACTACCGTGCTCGAGGGAGACAGAGGTAAGCGGAACTCAAGGTGGAGCGGTGAAATGCGTTGATATCTTGAGGAACACCGGTGGCGAAGGCGGCTTACTGGGTCTCTTCTGACGCTGA…	243.9	1149.7	103.908	3.46609	0.397311	409.235	2.49316e-84	7.71218e-83	Bacteria	Planctomycetota	Planctomycetes	Pirellulales	Thermoguttaceae	Unclassified	Unclassified
TGAGGAATATTGGACAATGGAGGCAACTCTGATCCAGCCATGCCGCGTGCAGGAAGACGGCCCTATGGGTTGTAAACTGCTTTTATACAGGAAGAATTGTGCCTACGTGTAGGTATTTGACGGTACTGTACGAATAAGGATCGGCTAACTCCGTGCCAGCAGCCGCGGTAATACGGAGGATCCAAGCGTTATCCGGAATCATTGGGTTTAAAGGGTCCGTAGGCGGTCTGATAAGTCAGAGGTGAAATCCTGCAGCTCAACTGTAGCATTGCCTTTGATACTGTTAGACTTGAGTTATTGTGAAGTAGTTAGAATGTGTAGTGTAGCGGTGAAATGCATAGATATTACACAGAATACCGATTGCGAAGGCAGATTACTAACAATATACTGACGCTGAGG…	242.346	354.939	304.351	0.219505	0.421189	52.2073	5.31421e-09	1.09106e-08	Bacteria	Bacteroidota	Bacteroidia	Flavobacteriales	Flavobacteriaceae	MS024-2A	Unclassified
TGGGGAATATTGGACAATGGGCGAAAGCCTGATCCAGCAATGCCGCGTGAGTGATGAAGGCCTTAGGGTTGTAAAGCTCTTTTACCAGGGATGATAATGACAGTACCTGGAGAATAAGCTCCGGCTAACTCCGTGCCAGCAGCCGCGGTAATACGGAGGGAGCTAGCGTTGTTCGGAATTACTGGGCGTAAAGAGTACGTAGGCGGTTATTCAAGTCAGAGGTGAAAGCCTGGAGCTCAACTCCAGAACTGCCTTTGAAACTAGATAGCTAGAATCTTGGAGAGGTGAGTGGAATTCCGAGTGTAGAGGTGAAATTCGTAGATATTCGGAAGAACACCAGTGGCGAAGGCGACTCACTGGACAAGTATTGACGCTGAGGTACGAAAGCGTGGGGAGCAA…	236.225	138.081	139.183	-0.0255555	0.534399	146.361	2.35713e-28	9.67883e-28	Bacteria	Proteobacteria	Alphaproteobacteria	Sphingomonadales	Sphingomonadaceae	Unclassified	Unclassified
TCGAGAATCATTCACAATGGACGCAAGTCTGATGGTGCAACGCCGCGTGGAGGATGACGGCCCTAGGGTTGTAAACTCCTGTCATTGGGGAGTAAGACTTAGTTGTTAATAGCTTCTAAGTTTGATAGTACCCAAAGAGGAAGGGACGGCTAACTTCGTGCCAGCAGCCGCGGTAATACGAAGGTCCCAAGCGTTGTTCGGAATAACTGGGCGTAAAGCGTGTGTAGGCTGCGCGGAAAGTCAAATGTGAAAGCCCAGGGCTTAACCCTGGAACTGCATTCGATACTCCCGTGCTAGAGTAATGGAGAGGTAAGTGGAATTCCCGGTGTAGCAGTGAAATGCGTAGATATCGGGAGGAACATCAATGGCGAAGGCAACTTACTGGACATTTACTGACGC…	236.144	468.082	473.218	-0.0164691	0.442916	242.816	9.35936e-49	7.11925e-48	Bacteria	Verrucomicrobiota	Verrucomicrobiae	Verrucomicrobiales	Akkermansiaceae	Roseibacillus	Unclassified
TGGGGAATATTGGGCAATGGAGGGAACTCTGACCCAGCGACGCCGCGTGCGGGATGAAGGCCTTCGGGTTGTAAACCGCTTTCAGCAAGGAAGAAGCGAAAGTGACGGTACTTGCAGAAGAAGCACCGGCTAACTATGTGCCAGCAGCCGCGGTAATACATAGGGTGCAAGCGTTGTCCGGAATTATTGGGCGTAAAGAGCTCGTAGGTGGTTCGTCACGTCGGATGTGAAAATCTGGGGCTTAACCCCAGACCTGCATTCGATACGGGCGAGCTAGAGTGTGGTAGGGGAGACTGGAATTCCTGGTGTAGCGGTGGAATGCGCAGATATCAGGAGGAACACCAATGGCGAAGGCAGGTCTCTGGGCCATTACTGACACTGAGGAGCGAAAGCGTGGGG…	234.827	102.598	51.7106	0.993818	0.548965	133.212	1.33974e-25	5.01322e-25	Bacteria	Actinobacteriota	Actinobacteria	Nanopelagicales	Nanopelagicaceae	Planktophila	Unclassified
TGGGGAATATTGCGCAATGGGCGAAAGCCTGACGCAGCGACGCCGCGTGAGGGATGAAGGTCTTCGGATTGTAAACCTCTTTCAGCAGGGACGAAGCGAAAGTGACGGTACCTGCAGAAGAAGCACCGGCTAACTACGTGCCAGCAGCCGCGGTAATACGTAGGGTGCAAGCGTTGTCCGGATTTATTGGGCGTAAAGAGCTCGTAGGCGGTTAGACACGTCGGATGTGAAAACTGGGGGCTCAACCCCCAGCCTGCATTCGATACGGTCTGACTAGAGTGTGGTAGGGGTAACTGGAATTCCTGGTGTAGCGGTGAAATGCGCAGATATCAGGAGGAACACCGATGGCGAAGGCAGGTTACTGGGCCACCACTGACGCTGAGGAGCGAAAGCGTGGGG…	234.113	144.415	453.868	-1.63271	0.383718	72.1675	5.38277e-13	1.25508e-12	Bacteria	Actinobacteriota	Actinobacteria	Unclassified	Unclassified	Unclassified	Unclassified
TGAGGAATATTGGGCAATGGAGGCAACTCTGACCCAGCTATGCCGCGTGCAGGAAGACGGCCCTCTGGGTTGTAAACTGCTTTTGTTTGGGAATAAACCCTCCTACGTGTAGGAGGCTGAAGGTACCTTACGAATAAGCATCGGCTAACTCCGTGCCAGCAGCCGCGGTAATACGGAGGATGCAAGCGTTATCCGGATTTATTGGGTTTAAAGGGTCCGTAGGCGGATCTTTAAGTCAGTGGTGAAAGCCCACAGCTCAACTGTGGAACTGCCATTGATACTGGAGATCTTGAGTGTAGTAGAAGTAGGCGGAATAGGGCATGTAGCGGTGAAATGCATAGATATGCCCTAGAACACCGATTGCGAAGGCAGCTTACTATGTTACAACTGACGCTGAGG…	232.953	238.27	363.401	-0.633035	0.364795	122.801	1.99866e-23	7.02558e-23	Bacteria	Bacteroidota	Bacteroidia	Flavobacteriales	Cryomorphaceae	Coccinistipes	Coccinistipes_sp3(GB_GCA_001438615.1)
TGGGGAATCTTGCGCAATGGGCGAAAGCCTGACGCAGCAACGCCGCGTGCGGGAAGAAGGCTTTCGGGCTGTAAACCGCTTTCAGCAGGAACGAAAATGACGGTACCTGCAGAAGAAGGAGCGGCCAACTATGTGCCAGCAGCCGCGGTGATACATAGGCTTCAAGCGTTGTCCGGATTTATTGGGCGTAAAGAGTTCGTAGGCGGTCGAGTAAGTCGGGTGTGAAAATTCTGGGCTTAACCCAGAGACGCCACCCGATACTGCTTAACTTGAGTTCGATAGGGGAGTGGGGAATTCCTAGTGTAGCGGTGAAATGCGCAGATATTAGGAGGAACACCGGTGGCGAAGGCGCCACTCTGGATCGATACTGACGCTGAGGAACGAAAGCATGGGTAGCAA…	222.632	25.9606	23.512	0.182391	0.641563	64.3805	2.00281e-11	4.42527e-11	Bacteria	Actinobacteriota	Acidimicrobiia	Microtrichales	Ilumatobacteraceae	UBA3006	Unclassified
TGGGGAATTTTGGACAATGGGCGCAAGCCTGATCCAGCAATACCGCGTGCAGGAAGAAGGCCTTCGGGTTGTAAACTGCTTTTGTACGGAACGAAAAGGCTCTTTTTAATAAAGAGGGCTCATGACGGTACCGTAAGAATAAGCACCGGCTAACTACGTGCCAGCAGCCGCGGTAATACGTAGGGTGCGAGCGTTAATCGGAATTACTGGGCGTAAAGCGTGCGCAGGCGGTTTTGTAAGACAGACGTGAAATCCCCGGGCTCAACCTGGGAATTGCGTTTGTGACTGCAAGGCTAGAGTACGGTAGAGGGGGGTAGAATTCCGCGTGTAGCAGTGAAATGCGTAGATATGCGGAGGAACACCGATGGCGAAGGCAGCCCCCTGGACCTGTACTGACGC…	222.034	4.01284	857.164	-7.69531	0.796222	125.432	5.65066e-24	2.00145e-23	Bacteria	Proteobacteria	Gammaproteobacteria	Betaproteobacteriales	Burkholderiaceae	Unclassified	Unclassified
TGGGGAATTTTCCGCAATGGGCGCAAGCCTGACGGAGCAACGCCGCGTGAGGGACGAAGGCCTCTGGGCTGTAAACCTCTTTTCTCAAGGAAGAAGACATGACGGTACTTGAGGAATAAGCCACGGCTAATTCCGTGCCAGCAGCCGCGGTAATACGGGAGTGGCAAGCGTTATCCGGAATTATTGGGCGTAAAGCGTCCGCAGGCGGCCTTGAAAGTCTGTTGTTAAAGCGTGGAGCTCAACTCCATTTCAGCAATGGAAACTACAAGGCTAGAGTGTGGTAGGGGCAGAGGGAATTCCCGGTGTAGCGGTGAAATGCGTAGATATCGGGAAGAACACCAGTGGCGAAGGCGCTCTGCTGGGCCATAACTGACGCTCATGGACGAAAGCCAGGGGAGC…	220.574	192.968	162.329	0.284351	0.436819	5.18935	0.636869	0.650897	Bacteria	Cyanobacteriota	Cyanobacteriia	Synechococcales_A	Cyanobiaceae	Cyanobium	Unclassified
TGGGGAATATTGGGCAATGGAGGAAACTCTGACCCAGCGACGCCGCGTGCGGGATGAAGGCCTTCGGGTTGTAAACCGCTTTCAGTAGGGAAGAAGCGAAAGTGACGGTACCTACAGAAGAAGCACCGGCTAACTATGTGCCAGCAGCCGCGGTAATACATAGGGTGCAAGCGTTGTCCGGAATTATTGGGCGTAAAGAGCTCGTAGGTGGTTTGATACGTCGGGTGTGAAATTCAGGGGCTCAACCCCTGACCTGCATTCGATACGGTCAAGCTGGAGTTTGGTAGGGGAGACTGGAATTCCTGGTGTAGCGGTGGAATGCGCAGATATCAGGAGGAACACCGATGGCGAAGGCAGGTCTCTGGGCCAATACTGACACTGAGGAGCGAAAGCGTGGGG…	217.071	463.834	394.395	0.229781	0.36937	145.061	4.41735e-28	1.7823e-27	Bacteria	Actinobacteriota	Actinobacteria	Nanopelagicales	Nanopelagicaceae	Planktophila	Unclassified
TGGGGAATATTGGGCAATGGGCGGAAGCCTGACCCAGCGACGCCGCGTGAGGGATGAAGGCCTTCGGGTTGTAAACCTCTTTCAGCAGGGAAGAAGCGAAAGTGACGGTACCTGCAGAAGAAGCACCGGCTAACTATGTGCCAGCAGCCGCGGTAATACATAGGGTGCAAGCGTTGTCCGGAATTATTGGGCGTAAAGAGCTCGTAGGTGGCTCGTCACGTCGAATGTGAAACCCTGAGGCTCAACCTCAGGCCTGCATCCGATACGGGCGAACTGGAGTGTGGTAGGGGAGACTGGAATTCCTGGTGTAGCGGTGGAATGCGCAGATATCAGGAGGAACACCAATGGCGAAGGCAGGTCTCTGGGCCACTACTGACACTGAGGAGCGAAAGCGTGGGG…	213.996	341.278	297.322	0.196343	0.362246	40.6656	9.385e-07	1.74186e-06	Bacteria	Actinobacteriota	Actinobacteria	Nanopelagicales	Nanopelagicaceae	Planktophila	Unclassified
TGGGGAATTTTCCGCAATGGGCGAAAGCCTGACGGAGCAACGCCGCGTGAGGGATGAAGGCCTCTGGGCTGTAAACCTCTTTTCTCAAGGAAGAAGACATGACGGTACTTGAGGAATAAGCCACGGCTAATTCCGTGCCAGCAGCCGCGGTAATACGGGAGTGGCAAGCGTTATCCGGAATTATTGGGCGTAAAGCGTCCGCAGGCGGCCTTGTAAGTCTGCTGTCAAAACGTGGAGCTCAACTCCATTTCGGCAGTGGAAACTACAAGGCTTGAGTGTGGTAGGGGCAGAGGGAATTCCCGGTGTAGCGGTGAAATGCGTAGATATCGGGAAGAACACCAGTGGCGAAGGCGCTCTGCTGGGCCATAACTGACGCTCATGGACGAAAGCCAGGGGAGC…	213.744	163.169	267.504	-0.695496	0.378624	15.1301	0.0343672	0.0416355	Bacteria	Cyanobacteriota	Cyanobacteriia	Synechococcales_A	Cyanobiaceae	Cyanobium	Unclassified
TGGGGAATATTGCGCAATGGGCGAAAGCCTGACGCAGCAACGCCGCGTGCGGGATGAAGGCCTTCGGGTTGTAAACCGCTTTCAGCAGGGAAGAAGCGAAAGTGACGGTACCTGCAGAAGAAGCACCGGCTAACTACGTGCCAGCAGCCGCGGTAATACGTAGGGTGCAAGCGTTGTCCGGATTTATTGGGCGTAAAGAGCTCGTAGGCGGTTAGTCACGTCGGATGTGAAAACTCAGTGCTTAACACTGAGCCTGCATTCGATACGGGCTGACTAGAGTATTGTAGGGGAGACTGGAACTCCTGGTGTAGCGGTGAAATGCGCAGATATCAGGAAGAACACCGGTGGCGAAGGCGGGTCTCTGGGCAATTACTGACGCTGAGGAGCGAAAGCGTGGGG…	213.599	57.4052	104.363	-0.832862	0.473744	66.3885	7.90546e-12	1.77205e-11	Bacteria	Actinobacteriota	Actinobacteria	Nanopelagicales	S36-B12	S36-B12	Unclassified
TGGGGAATTTTGGACAATGGGCGAAAGCCTGATCCAGCAATGCCGCGTGTGCGAAGAAGGCCTTCGGGTTGTAAAGCACTTTTGTCAGGAAAGAAATTGTTCGGGCCAATACCCCGAGCCGTTGACGGTACCTGAAGAATAAGCACCGGCTAACTACGTGCCAGCAGCCGCGGTAATACGTAGGGTGCGAGCGTTAATCGGAATTACTGGGCGTAAAGCGTGCGCAGGCGGTTTGTTAAGACAGTTGTGAAATCCCCGGGCTCAACCTGGGAACTGCAATTGTGACTGGCAGGCTAGAGTTTGGCAGAGGGGGGTGGAATTCCTGGTGTAGCAGTGAAATGCGTAGATATCAGGAGGAACACCGATGGCGAAGGCAGCCCCCTGGGCCATGACTGACGC…	211.109	346.005	71.3774	2.27292	0.404661	168.406	5.44178e-33	2.65425e-32	Bacteria	Proteobacteria	Gammaproteobacteria	Betaproteobacteriales	Burkholderiaceae	Unclassified	Unclassified
TGAGGAATATTGGTCAATGGGCGCAAGCCTGAACCAGCCATGCCGCGTGCAGGAAGAATGCCCTATGGGTTGTAAACTGCTTTTATTTGGGAATAAACCTTTCTACGTGTAGGAAGCTGAAGGTACCAAATGAATAAGCACCGGCTAACTCCGTGCCAGCAGCCGCGGTAATACGGAGGGTGCAAGCGTTATCCGGAATCATTGGGTTTAAAGGGTCCGCAGGCGGATTTATAAGTCAGTGGTGAAAGCCTACAGCTTAACTGTAGAACTGCCATTGATACTGTAAGTCTTGAATTCGGTCGAAGTGGGCGGAATGTGTAGTGTAGCGGTGAAATGCATAGATATTACACAGAACACCGATAGCGAAGGCAGCTCACTAGGCCTGGATTGACGCTCAGG…	208.553	2.09304	26.0369	-3.29885	0.637124	289.95	8.45995e-59	9.57419e-58	Bacteria	Bacteroidota	Bacteroidia	Flavobacteriales	Crocinitomicaceae	UBA952	Unclassified
TGAGGAATATTGGACAATGGGCTCACGCCTGATCCAGCCATGCCGCGTGCAGGAAGACGGCCCTATGGGTTGTAAACTGCTTTTATACGGGAAGAATAAGGGGTACGTGTACCCTGGTGACGGTACCGTAAGAATAAGGACCGGCTAACTCCGTGCCAGCAGCCGCGGTAATACGGAGGGTCCGAGCGTTATCCGGAATCATTGGGTTTAAAGGGTCCGCAGGCGGGCGATTAAGTCAGGGGTGAAATGGTACGGCTCAACCGTAGCACTGCCCTTGATACTGGTTGCCTTGAGTCATAGTGGAGTGGCCGGAATATGTAGTGTAGCGGTGAAATGCATAGATATTACATAGAACACCGATCGCGAAGGCAGGTCACTAACTATGTACTGACGCTGATG…	199.186	250.232	96.5124	1.40768	0.384957	30.7418	6.93746e-05	0.000115791	Bacteria	Bacteroidota	Bacteroidia	Flavobacteriales	Flavobacteriaceae	Unclassified	Unclassified
TGGGGAATTTTCCGCAATGGGCGAAAGCCTGACGGAGCAACGCCGCGTGAGGGATGAAGGCCTCTGGGCTGTAAACCTCTTTTATCAAGGAAGAAGATCTGACGGTACTTGATGAATAAGCCACGGCTAATTCCGTGCCAGCAGCCGCGGTAATACGGGAGTGGCAAGCGTTATCCGGAATTATTGGGCGTAAAGCGTCCGCAGGCGGCCTTATAAGTCTGTTGTCAAAGCGTGGAGCTTAACTCCATTTCGGCAATGGAAACTGTGAGGCTTGAGTGTGGTAGGGGCAGAGGGAATTCCCGGTGTAGCGGTGAAATGCGTAGATATCGGGAAGAACACCAGTGGCGAAGGCGCTCTGCTGGGCCATAACTGACGCTCATGGACGAAAGCCAGGGGAGC…	193.415	704.688	5.36944	6.96619	0.838247	159.186	4.75982e-31	2.14423e-30	Bacteria	Cyanobacteriota	Cyanobacteriia	Synechococcales_A	Cyanobiaceae	Cyanobium	Unclassified
TGGGGAATATTGGACAATGGGCGAAAGCCTGATCCAGCAATGCCGCGTGAGTGATGAAGGCCTTAGGGTTGTAAAGCTCTTTTACCAGGGATGATAATGACAGTACCTGGAGAATAAGCTCCGGCTAACTCCGTGCCAGCAGCCGCGGTAATACGGAGGGAGCTAGCGTTGTTCGGAATTACTGGGCGTAAAGAGTACGTAGGCGGTGATTCAAGTCAGAGGTGAAAGCCTGGAGCTCAACTCCAGAACTGCCTTTGAAACTAGATCGCTAGAATTGTGGAGAGGTTAGTGGAATTCCGAGTGTAGAGGTGAAATTCGTAGATATTCGGAAGAACACCAGTGGCGAAGGCGACTAACTGGACACATATTGACGCTGAGGTACGAAAGCGTGGGGAGCAA…	183.313	53.2398	70.1682	-0.380068	0.509811	134.823	6.16537e-26	2.3258e-25	Bacteria	Proteobacteria	Alphaproteobacteria	Sphingomonadales	Sphingomonadaceae	Novosphingobium	Unclassified
TGGGGAATATTGGGCAATGGAGGAAACTCTGACCCAGCGACGCCGCGTGCGGGATGAAGGCCTTCGGGTTGTAAACCGCTTTCAGCAGGGAATAAGCGCAAGTGAAGGTACCTGCAGAAGAAGCACCGGCTAACTATGTGCCAGCAGCCGCGGTAATACATAGGGTGCAAGCGTTGTCCGGAATTATTGGGCGTAAAGAGCTCGTAGGTGGTTTGTTACGTCGGTTGTGAAATTCAGGGGCTCAACCCCTGACTTGCAGCCGATACGGGCAAGCTAGAGTTTGGTAGGGGAGACTGGAATTCCTGGTGTAGCGGTGGAATGCGCAGATATCAGGAGGAACACCGATGGCGAAGGCAGGTCTCTGGGCCAATACTGACACTGAGGAGCGAAAGCGTGGGG…	182.149	241.049	422.078	-0.81816	0.363675	104.65	1.17945e-19	3.57688e-19	Bacteria	Actinobacteriota	Actinobacteria	Nanopelagicales	Nanopelagicaceae	Planktophila	Unclassified
TGAGGAATATTGGGCAATGGAGGAAACTCTGACCCAGCCATGCCGCGTGCAGGAAGACGGCCCTATGGGTTGTAAACTGCTTTTATACGAGAATAAACCCTCCCACGTGTGGGAGGCTGAAGGTATCGTACGAATAAGGATCGGCTAACTCCGTGCCAGCAGCCGCGGTAATACGGAGGATCCAAGCGTTATCCGGATTTATTGGGTTTAAAGGGTCCGTAGGCGGGTCTTTAAGTCAGTGGTGAAAGCCTGCAGCTTAACTGTAGAATTGCCATTGATACTGGAGACCTTGAGTGTAGTAGAAGTAGGCGGAATAAGGCATGTAGCGGTGAAATGCATAGATATGCCTTAGAACACCGATTGCGAAGGCAGCTTACTATGTTACAACTGACGCTGAGG…	177.406	2.63536	4.42783	-0.62815	0.75799	201.615	5.22119e-40	3.31867e-39	Bacteria	Bacteroidota	Bacteroidia	Flavobacteriales	Cryomorphaceae	Coccinistipes	Unclassified
TGGGGAATATTGCACAATGGGCGAAAGCCTGATGCAGCAACGCCGCGTGAGGGACGACGGCCTTCGGGTTGTAAACCTCTTTTAGCAGGGAAGAAGCGAAAGTGACGGTACCTGCAGAAAAAGCACCGGCTAACTACGTGCCAGCAGCCGCGGTAATACGTAGGGTGCAAGCGTTGTCCGGAATTATTGGGCGTAAAGAGCTCGTAGGCGGTTTGTCGCGTCTGCTGTGAAAATCCGAGGCTCAACCTCGGACCTGCAGTGGGTACGGGCAAACTAGAGTGCGGTAGGGGAGATTGGAATTCCTGGTGTAGCGGTGGAATGCGCAGATATCAGGAGGAACACCAATGGCGAAGGCAGATCTCTGGGCCGTAACTGACGCTGAGGAGCGAAAGCGTGGGG…	177.255	124.024	440.983	-1.81188	0.385969	226.191	3.19871e-45	2.18265e-44	Bacteria	Actinobacteriota	Actinobacteria	Actinomycetales	Microbacteriaceae	Unclassified	Unclassified
TGGGGAATATTGGGCAATGGACGAAAGTCTGACCCAGCGACGCCGCGTGAGGGATGAAGGCCTTCGGGTTGTAAACCTCTTTCAGCAGGGAAGAAGCGAAAGTGACGGTACCTGCAGAAGAAGCACCGGCTAACTATGTGCCAGCAGCCGCGGTAATACATAGGGTGCAAGCGTTGTCCGGAATTATTGGGCGTAAAGAGCTCGTAGGTGGTTAGTTACGTCGGATGTGAAAATCTAGGGCTCAACCCTAGACCTGCATCCGATACGGGCTAGCTTGAGTTTGGTAGGGGAGACTGGAATTCCTGGTGTAGCGGTGGAATGCGCAGATATCAGGAGGAACACCAATGGCGAAGGCAGGTCTCTGGGCCAATACTGACACTGAGGAGCGAAAGTGTGGGG…	176.225	95.5083	91.0837	0.0826118	0.437744	106.632	4.58237e-20	1.41748e-19	Bacteria	Actinobacteriota	Actinobacteria	Nanopelagicales	Nanopelagicaceae	Planktophila	Unclassified
TGGGGAATCTTGCGCAATGCGCGAAAGCGTGACGCAGCAACACCGCGTGAGGGAAGACGGCCTTAGGGTTGTAAACCTCTTTCAGATGGGACGAAGGTTCAGCGGTGAATAGCCGACTGAATTGACGGTACCGTCAGAAGAAGCTCCGGCTAACTACGTGCCAGCAGCCGCGGTAATACGTAGGGAGCGAGCGTTGTCCGGAATCATTGGGCGTAAAGAGCACGTAGGTGGATCAATTAGTCTGCTGTGAAAGTCAAAGGCTCAACCTTTGAAAGCCGGTGGATACTGTTGATCTAGAGTACGGAAGAGGCGAGTGGAATTCCTGGTGTAGCGGTGGAATGCGCAGATATCAGGAGGAACACCAATAGCGAAGGCAGCTCGCTGGGACGTTACTGACAC…	173.585	39.1139	63.619	-0.665194	0.493995	87.3341	4.35948e-16	1.14283e-15	Bacteria	Actinobacteriota	Thermoleophilia	Solirubrobacterales	Solirubrobacteraceae	Solirubrobacter	Unclassified
TGGGGAATATTGCGCAATGGGCGAAAGCCTGACGCAGCAACGCCGCGTGAGGGATGACGGCCTTCGGGTTGTAAACCTCTTTCAGCAGGGAAGAAGCGAAAGTGACGGTACCTGCAGAAGAAGCACCGGCTAACTACGTGCCAGCAGCCGCGGTAATACGTAGGGTGCAAGCGTTGTCCGGATTTATTGGGCGTAAAGAGCTCGTAGGCGGTTAGTCACGTCGGATGTGAAATCCCAGGGCTTAACCCTGGGCCTGCATTCGATACGGGCTGACTAGAGTGTTGTAGGGGAGACTGGAACTCCTGGTGTAGCGGTGAAATGCGCAGATATCAGGAAGAACACCGGTGGCGAAGGCGGGTCTCTGGGCAACTACTGACGCTGAGGAGCGAAAGCGTGGGG…	172.831	238.387	777.324	-1.69813	0.407816	267.736	4.62463e-54	4.56559e-53	Bacteria	Actinobacteriota	Actinobacteria	Nanopelagicales	S36-B12	S36-B12	Unclassified
TGGGGAATATTGCGCAATGGGCGAAAGCCTGACGCAGCAACGCCGCGTGCGGGATGAAGGCCTTCGGGTTGTAAACCGCTTTCAGCAGGGAAGAAGCGAAAGTGACGGTACCTGCAGAAGAAGCACCGGCTAACTACGTGCCAGCAGCCGCGGTAATACGTAGGGTGCAAGCGTTGTCCGGATTTATTGGGCGTAAAGAGCTCGTAGGCGGTTAGTCACGTCGGATGTGAAAACTCAGTGCTCAACACTGAGCCTGCATTCGATACGGGCTGACTAGAGTATTGTAGGGGAGACTGGAACTCCTGGTGTAGCGGTGAAATGCGCAGATATCAGGAAGAACACCGGTGGCGAAGGCGGGTCTCTGGGCAATTACTGACGCTGAGGAGCGAAAGCGTGGGG…	171.67	509.694	447.813	0.186624	0.676603	115.905	5.45187e-22	1.78146e-21	Bacteria	Actinobacteriota	Actinobacteria	Nanopelagicales	S36-B12	S36-B12	Unclassified
TGGGGAATATTGGACAATGGGCGCAAGCCTGATCCAGCCATGCCGCGTGTGTGAAGAAGGCTCTAGGGTTGTAAAGCACTTTCAGTAGGGAGGAAGGCCAGGGAGTTAATAGCTTCTTGGATTGACGTTACCTACAGAAGCAGCACCGGCTAACTCCGTGCCAGCAGCCGCGGTAATACGGAGGGTGCAAGCGTTAATCGGAATTACTGGGCGTAAAGCGCGCGTAGGCGGTTTGTTAAGTGTGATGTGAAAGCCCAGGGCTCAACCTTGGAACTGCATCACATACTGGCAGGCTAGAGTACGGTAGAGGGGGGTAGAATTCCACGTGTAGCGGTGAAATGCGTAGAGATGTGGAGGAATACCAGTGGCGAAGGCGGCCCCCTGGATCGATACTGACGC…	168.843	366.941	291.7	0.328422	0.552497	120.035	7.53365e-23	2.55154e-22	Bacteria	Proteobacteria	Gammaproteobacteria	Pseudomonadales	Pseudohongiellaceae	OM182	Unclassified
TGAGGAATATTGGGCAATGGAGGCAACTCTGACCCAGCCATGCCGCGTGCAGGAAGACGGCCCTATGGGTTGTAAACTGCTTTTATACGGGAAGAAACACCCCCTCGTGAGGGGGCTTGACGGTACCGTAAGAATAAGCACCGGCTAACTCCGTGCCAGCAGCCGCGGTAATACGGAGGGTGCAAGCGTTATCCGGAATCATTGGGTTTAAAGGGTCCGCAGGCGGTCAATTAAGTCAGAGGTGAAATCCCATAGCTTAACTATGGAACTGCCTTTGATACTGGTTGACTTGAGTTATACGGAAGTAGATAGAATGTGTAGTGTAGCGGTGAAATGCATAGATATTACACAGAATACCGATTGCGAAGGCAGTCTACTACGTATATACTGACGCTCATG…	164.864	3.69106	83.3326	-4.28833	0.543962	330.758	1.61412e-67	2.67483e-66	Bacteria	Bacteroidota	Bacteroidia	Flavobacteriales	Flavobacteriaceae	Unclassified	Unclassified
TGAGGAATATTGCGCAATGGGGGAAACCCTGACGCAGCGACGCCGCGTGGATGATGAAGGCCTTCGGGTTGTAAAATCCTGTCAGATGGGAAGAAGTGTATCATGCCTAATAGGTGTGGTATTTGACGGTACCATCAAAGGAAGCACCGGCTAACTCCGTGCCAGCAGCCGCGGTAATACGGAGGGTGCAAGCGTTGTTCGGAATTACTGGGCGTAAAGCGCGCGTAGGCGGCTATGCAAGTCATTTGTGAAAGTCCCTGGCTCAACCAGGGAAGTGCATGTGAAACTGTATGGCTTGAGTACTGGAGGGGGTAGTGGAATTCCCGGTGTAGAGGTGAAATTCGTAGATATCGGGAGGAATACCGGTGGCGAAGGCGACTACCTGGCCAGATACTGACG…	162.399	169.892	45.7243	1.95909	0.353065	96.0522	7.03672e-18	2.00309e-17	Bacteria	Desulfobacterota	Desulfobulbia	Desulfobulbales	Desulfocapsaceae	Desulfofustis	Unclassified
TGAGGAATATTGGGCAATGGAGGCAACTCTGACCCAGCCATGCCGCGTGCAGGAAGACGGTCCTATGGATTGTAAACTGCTTTTATACAGGAAGAAACACTCCCTCGTGAGGGAGCTTGACGGTACTGTAAGAATAAGCACCGGCTAACTCCGTGCCAGCAGCCGCGGTAATACGGAGGGTGCAAGCGTTATCCGGAATCATTGGGTTTAAAGGGTCCGCAGGCGGTCAATTAAGTCAGAGGTGAAATACCATAGCTCAACTATGGAACTGCCTTTGATACTGGTTGACTTGAGTTATACGGAAGTAGATAGAATGTGTAGTGTAGCGGTGAAATGCATAGATATTACACAGAATACCGATTGCGAAGGCAGTCTACTACGTATATACTGACGCTCATG…	160.3	4.27036	18.3249	-2.09592	0.895771	161.791	1.34632e-31	6.24694e-31	Bacteria	Bacteroidota	Bacteroidia	Flavobacteriales	Flavobacteriaceae	Polaribacter	Unclassified
TGGGGAATATTGCGCAATGGGCGAAAGCCTGACGCAGCAACGCCGCGTGAGGGAAGACGGCTCTCGGGTTGTAAACCTCTTTCAGCAGGGACGAAATTGACGGTACCTGCAGAAGAAGCGCCGGCCAACTACGTGCCAGCAGCCGCGGTAACACGTAGGGCGCAAGCGTTGTCCGGATTTATTGGGCGTAAAGGGCTCGTAGGCGGTTTCGTAAGTCGGGTGTGAAAACTCAGGGCTCAACTCTGAGACGCCACTCGATACTGCGATGACTTGAGTCCGGTAGGGGAGCAGGGAATTCCTGGTGTAGCGGTGAAATGCGCAGATATCAGGAGGAACACCATTAGCGAAGGCGCTGCTCTGGGCCGGTACTGACGCTGAGGAGCGAAAGCATGGGGAGCG…	159.995	1032.11	29.2864	5.13196	0.495552	442.38	1.9212e-91	9.90484e-90	Bacteria	Actinobacteriota	Acidimicrobiia	Microtrichales	Unclassified	Unclassified	Unclassified
TGAGGAATATTGGACAATGGGCGCAAGCCTGATCCAGCCATGCCGCGTGCAGGAAGACGGTCCTATGGATTGTAAACTGCTTTTATACAGGAAGAAACAACTCTACGTGTAGAGTCTTGACGGTACTGTAGGAATAAGGATCGGCTAACTCCGTGCCAGCAGCCGCGGTAATACGGAGGATCCAAGCGTTATCCGGAATCATTGGGTTTAAAGGGTCCGTAGGCGGTCTTATAAGTCAGTGGTGAAATCTCCTAGCTCAACTAGGAAACTGCCATTGATACTGTAAGACTTGAATTTTTGTGAAGTAACTAGAATATGTAGTGTAGCGGTGAAATGCTTAGATATTACATGGAATACCAATTGCGAAGGCAGGTTACTAACAAACGATTGACGCTGATG…	159.208	21.2804	32.5528	-0.5764	0.683235	188.665	2.87471e-37	1.66733e-36	Bacteria	Bacteroidota	Bacteroidia	Flavobacteriales	Flavobacteriaceae	Flavobacterium	Unclassified
TGGGGAATTTTCCGCAATGGGCGCAAGCCTGACGGAGCAACGCCGCGTGAGGGACGAAGGCCTCTGGGCTGTAAACCTCTTTTCTCAAGGAAGAAGACATGACGGTACTTGAGGAATAAGCCACGGCTAATTCCGTGCCAGCAGCCGCGGTAATACGGGAGTGGCAAGCGTTATCCGGAATTATTGGGCGTAAAGCGTCCGCAGGCGGCCTTGAAAGTCTGTTGTTAAAGCGTGGAGCTCAACTCCATTTAAGCAATGGAAACTACAAGGCTAGAGTGTGGTAGGGGCAGAGGGAATTCCCGGTGTAGCGGTGAAATGCGTAGATATCGGGAAGAACACCAGTGGCGAAGGCGCTCTGCTGGGCCATAACTGACGCTCATGGACGAAAGCCAGGGGAGC…	146.967	128.311	92.6244	0.503155	0.675591	10.2075	0.177119	0.194747	Bacteria	Cyanobacteriota	Cyanobacteriia	Synechococcales_A	Cyanobiaceae	Cyanobium	Unclassified
CAGGGAATATTGCACAATGGGCGAAAGCCTGATGCAGCGACACCGCGTGCGGGATGAATGCCTTCGGGTTGTAAACCGCTTTCAGGAGGGACGAAAATGACGGTACCTCCAGAAGAAGGCCCGGCCAACTACGTGCCAGCAGCCGCGGTAATACGTAGGGGCCAAACGTTGTCCGGATTTATTGGGCGTAAAGGGCTCGTAGGCGGTTCAACAAGTCGATCGTGAAAGCCCGGGGCTCAACCCCGGGACGCCGGTCGAAACTGTTGTGACTAGGGTCCGGTAGAGGTGAGTGGAATTCTCGGTGTAGCGGTGGAATGCGCAGATATCGAGAGGAACACCAGTAGCGAAGGCGGCTCACTGGGCCGGTACCGACGCTGAGGAGCGAAAGCATGGGGAGCA…	145.273	222.711	15.6877	3.79351	0.65962	96.7893	4.9595e-18	1.4205e-17	Bacteria	Actinobacteriota	Unclassified	Unclassified	Unclassified	Unclassified	Unclassified
TAGGGAATATTGCACAATGGGCGAAAGCCTGATGCAGCAACGCCGCGTGCGCGAAGAAGGCCTTCGGGTCGTAAAGCGCTTTTCTGGAGGAAGAGGAAGGACGGTACTCCAGGAATAAGGATCGGCTAACTACGTGCCAGCAGCCGCGGTAACACGTAGGATCCGAGCGTTATCCGAATTTACTGGGCGTAAAGCGCGTGTAGGCGGTCAGGTAAGTTGGACGTGAAAGCTCCTGGCTCAACTAGGAGAGGTCGTTCAAAACTGCCTGGCTAGAGGGCGACAGAGGGAGGTGGAATTCCCGGTGTAGTGGTGAAATGCGTAGATATCGGGAGGAACACCAGTGGCGAAGGCGGCCTCCTGGGTCGCACCTGACGCTCAGACGCGAAAGCTAGGGGAGCG…	142.037	78.5651	121.517	-0.601112	0.444327	16.4368	0.021412	0.0265647	Bacteria	Chloroflexota	Anaerolineae	Anaerolineales	UBA6092	UBA6092	Unclassified
TGGGGAATATTGCACAATGGGCGCAAGCCTGATGCAGCAACGCCGCGTGAGGGATGAAGGCCTTCGGGTTGTAAACCTCTTTTAGCAGGGAAGAAGCGAAAGTGACGGTACCTGCAGAAAAAGCACCGGCTAACTACGTGCCAGCAGCCGCGGTAATACGTAGGGTGCAAGCGTTGTCCGGAATTATTGGGCGTAAAGAGCTCGTAGGCGGTTTGTCACGTCTGCTGTGAAAATCCAAGGCTCAACCTTGGACTTGCAGTGGGTACGGGCAGGCTAGAGTGCGGTAGGGGAGATGGGAATTCCTGGTGTAGCGGTGGAATGCGCAGATATCAGGAGGAACACCAATGGCGAAGGCACATCTCTGGGCCGTAACTGACGCTGAGGAGCGAAAGCGTGGGG…	141.441	207.768	455.665	-1.12502	0.519589	164.758	3.19465e-32	1.52816e-31	Bacteria	Actinobacteriota	Actinobacteria	Actinomycetales	Microbacteriaceae	Rhodoluna	Unclassified
TCGAGAATCTTCGGCAATGGGCGAAAGCCTGACCGAGCGACGCCGCGTGCGGGATGAAGGCCTTCGGGTTGTAAACCGCTGTCGTAGAGGAGGAAATGTGAGGGGGTTCTCCCCTTTGCTTGACCTATTCTAGGAGGAAGTACGGGCTAAGTTCGTGCCAGCAGCCGCGGTAAGACGAACCGTACAAACGTTACTCGGAATTACTGGGCTTAAAGGGTGCGTAGGCTGCGCGGAAAGTTGGGTGTGAAATCCCTCGGCTCAACCGGGGAATTGCATCCAAAACTGCCGTGCTCGAGGGAGACAGAGGTAAGCGGAACTCAAGGTGGAGCGGTGAAATGCGTTGATATCTTGAGGAACACCGGTGGCGAAGGCGGCTTACTGGGTCTCTTCTGACGCTGA…	129.444	6.55868	7.68067	-0.165913	0.766929	177.056	8.15102e-35	4.15612e-34	Bacteria	Planctomycetota	Planctomycetes	Pirellulales	Thermoguttaceae	RBG-16-64-12	Unclassified
TGAGGAATTTTCCGCAATGGGCGAAAGCCTGACGGAGCAATACCGCGTGAAGGATGACGGCCTATGGGTTGTAAACTTCTTTTCTCAGAGAAGAATTTTGACGGTATCTGAGGAATAAGCATCGGCTAACTCTGTGCCAGCAGCCGCGGTAAGACAGAGGATGCAAGCGTTATCCGGATTAATTGGGCGTAAAGCGTCTGTAGGTGGTTTATCAAGTCTTTTGTCAAAGATCAGGGCCTAACCCTGGGCAGGCAGAGGAAACTAGTAGACTTGAGTTCGGTAGGGGCAGAGGGAATTCCCGGTGGAGCGGTGAAATGCGTAGAGATCGGGAGGAACACCAAAGGCGAAGGCACTCTGCTGGGCCGCAACTGACACTGAGAGACGAAAGCGAGGGGAGCA…	128.509	429.07	366.749	0.221699	0.330766	648.422	9.03062e-136	2.0951e-133	Bacteria	Proteobacteria	Alphaproteobacteria	Rhizobiales	Rhizobiaceae	Leaf454	Unclassified
TGGGGAATCTTGCGCAATGGGCGAAAGCCTGACGCAGCAACGCCGCGTGCGGGAAGAAGGCCTTAGGGTTGTAAACCGCTTTCAGCAGGGAAGAAAATGACTGTACCTGCAGAAGAAGGTGCGGCCAACTACGTGCCAGCAGCCGCGGTGACACGTAGGCACCAAGCGTTGTCCGGATTTATTGGGCGTAAAGAGCTCGTAGGCTGTTCAGTTAGTTGGGTGTGAAAACTCCGGGCTTAACCCGGAGCCGCCACCCAATACTGCTGTGACTAGAGTTCGGTAGGGGAGCGGGGAATTCCTAGTGTAGCGGTGAAATGCGCAGATATTAGGAGGAACACCGGTGGCGAAGGCGCCGCTCTGGGCCGAAACTGACGCTGAGGAGCGAAAGCATGGGTAGCA…	128.079	144.042	285.758	-0.979396	0.384317	60.6129	1.13874e-10	2.43492e-10	Bacteria	Actinobacteriota	Acidimicrobiia	Microtrichales	Ilumatobacteraceae	UBA3006	Unclassified
TGGGGAATCTTGCGCAATGGGCGAAAGCCTGACGCAGCAACGCCGCGTGCGGGAAGAAGGCTTTCGGGCTGTAAACCGCTTTCAGCAGGAACGAAAATGACGGTACCTGCAGAAGAAGGAGCGGCCAACTATGTGCCAGCAGCCGCGGTGATACATAGGCTTCAAGCGTTGTCCGGATTTATTGGGCGTAAAGAGTTCGTAGGCGGTCGAGTAAGTCGGGTGTGAAAATTCTGGGCTTAACCCAGAGACGCCACCCGATACTGCTTAACTTGAGTTCGATAGGGGAGTGGGGAATTCCTAGTGTAGCGGTGAAATGCGCAGATATTAGGAGGAACACCGGTGGCGAAGGCGCCACTCTGGATCGAAACTGACGCTGAGGAACGAAAGCATGGGTAGCAA…	127.772	42.9555	26.7598	0.694022	0.770469	34.3646	1.47186e-05	2.52942e-05	Bacteria	Actinobacteriota	Acidimicrobiia	Microtrichales	Ilumatobacteraceae	UBA3006	Unclassified
TGAGGAATATTGGTCAATGGGCGAAAGCCTGAACCAGCAACGCCGCGTGAGGGATGAAGGCCTTCGGGTCGTAAACCTCTTTTCTGGGAGAAGAGACAAGGACGGTATCCCAGGAATAAGTCTCGGCTAACTACGTGCCAGCAGCCGCGGTAAAACGTAGGAGGCAAGCGTTATCCGGATTTACTGGGCGTAAAGCGCACGCAGGCGGCTGCGTAAGTCGGACGTGAAAGCTCCTGGCTCAACTGGGAGAGGTCGTTCGAAACTGCGCGGCTTGAGGTTGGAAGAGGAGAGCGGAATTCCCGGTGTAGTGGTGGAATGCGTAGATATCGGGAGGAACACCAGTGGCGAAAGCGGCTCTCTGGTCCACACCTGACGCTCAGGTGCGAAAGCGTGGGTAGC…	127.492	83.5607	135.934	-0.678492	0.748567	4.28881	0.745976	0.757402	Bacteria	Chloroflexota	Anaerolineae	Anaerolineales	envOPS12	Unclassified	Unclassified
TGGGGAATATTGGACAATGGGCGCAAGCCTGATCCAGCAATGCCGCGTGTGTGAAGAAGGCCTGCGGGTTGTAAAGCACTTTCAGTGGGGAAGAAAAGCGGGATGCTAATACCATCCTGTCTTGACGTTACCCACAGAAGAAGCACCGGCTAACTCCGTGCCAGCAGCCGCGGTAATACGGAGGGTGCGAGCGTTAATCGGAATCACTGGGCGTAAAGCGCACGTAGGCGGCTGTGTAAGTCAGATGTGAAATCCCCGGGCTTAACCTGGGAACTGCATTTGATACTGCGCAGCTCGAGTCTGATAGAGGGGGGTGGAATTCCAGGTGTAGCGGTGAAATGCGTAGATATCTGGAGGAACACCAGTGGCGAAGGCGGCCCCCTGGATCAAGACTGACGC…	125.43	87.4729	131.323	-0.541289	0.492236	13.2718	0.0657561	0.0768535	Bacteria	Proteobacteria	Gammaproteobacteria	Chromatiales	Chromatiaceae	Unclassified	Unclassified
TGAGGAATATTGGGCAATGGAGGAAACTCTGACCCAGCCATGCCGCGTGCAGGAAGACGGCCCTATGGGTTGTAAACTGCTTTTGTACGAGAATAAACCTTTCCACGTGTGGAAAGCTGAAGGTACCGTACGAATAAGGATCGGCTAACTCCGTGCCAGCAGCCGCGGTAATACGGAGGATCCAAGCGTTATCCGGATTTATTGGGTTTAAAGGGTCCGTAGGCGGGTCTTTAAGTCAGTGGTGAAAGCCTGCAGCTTAACTGTAGAATTGCCATTGATACTGGAGACCTTGAGTGTAGTAGAAGTAGGCGGAATAAGGCATGTAGCGGTGAAATGCATAGATATGCCTTAGAACACCGATTGCGAAGGCAGCTTACTATGTTACAACTGACGCTGAGG…	124.622	235.506	290.082	-0.307834	0.392023	155.156	3.35071e-30	1.46673e-29	Bacteria	Bacteroidota	Bacteroidia	Flavobacteriales	Cryomorphaceae	Coccinistipes	Unclassified
TGGGGAATATTGCACAATGGGCGCAAGCCTGATGCAGCAACGCCGCGTGAGGGACGACGGCCTTCGGGTTGTAAACCTCTTTTAGCAGGGAAGAAGCGAAAGTGACGGTACCTGCAGAAAAAGCACCGGCTAACTACGTGCCAGCAGCCGCGGTAATACGTAGGGTGCAAGCGTTGTCCGGAATTATTGGGCGTAAAGAGCTCGTAGGCGGTTTGTCGCGTCTGCTGTGAAAATCCGAGGCTCAACCTCGGACCTGCAGTGGGTACGGGCAAACTAGAGTGCGGTAGGGGAGATTGGAATTCCTGGTGTAGCGGTGGAATGCGCAGATATCAGGAGGAACACCAATGGCGAAGGCAGATCTCTGGGCCGTAACTGACGCTGAGGAGCGAAAGCGTGGGG…	124.265	111.332	404.935	-1.85017	0.59064	155.233	3.22762e-30	1.4263e-29	Bacteria	Actinobacteriota	Actinobacteria	Actinomycetales	Microbacteriaceae	Unclassified	Unclassified
TGGGGAATATTGCACAATGGGCGAAAGCCTGATGCAGCAATGCCGCGTGTGTGAAGAAGGCCTGCGGGTTGTAAAGCACTTTCAGTTGGGAGGAAAAGCAATGGGCCAATACCCCGTTGTCTTGACGTTACCTTCAGAAGAAGCACCGGCTAACTCTGTGCCAGCAGCCGCGGTAATACAGAGGGTGCAAGCGTTAATCGGAATTACTGGGCGTAAAGCGCGCGTAGGCGGTTTGGTCAGTCGGATGTGAAAGCCCCGGGCTTAACCTGGGAATTGCATTCGATACTGCCAAACTAGAGTGTAGTAGAGGGAAGCGGAATTCCAGGTGTAGCGGTGAAATGCGTAGATATCTGGAGGAACATCAGTGGCGAAGGCGGCTTCCTGGACTAACACTGACGC…	123.44	105.943	70.7259	0.625925	0.342038	29.0298	0.000142889	0.000227836	Bacteria	Proteobacteria	Gammaproteobacteria	Unclassified	Unclassified	Unclassified	Unclassified
TCGAGAATCTTCGGCAATGGGCGAAAGCCTGACCGAGCGACGCCGCGTGCGGGATGAAGGCCTTCGGGTTGTAAACCGCTGTCGTAGAGGAGGAAATGCAGGGGGGTTCTCCCCTTTGCTTGACCTATTCTAGGAGGAAGTACGGGCTAAGTTCGTGCCAGCAGCCGCGGTAAGACGAACCGTACGAACGTTACTCGGAATTACTGGGCTTAAAGGGTGCGTAGGCTGCGCGGTAAGTTGGGTGTGAAAGCCCTCGGCTCAACCGAGGAATTGCATCCAAAACTACCGTGCTCGAGGGAGACAGAGGTGAGCGGAACTCAAGGTGGAGCGGTGAAATGCGTTGATATCTTGAGGAACACCGGTGGCGAAGGCGGCTCACTGGGTCTCTTCTGACGCTGA…	122.555	586.746	41.9712	3.80095	0.626987	250.369	2.31255e-50	1.91611e-49	Bacteria	Planctomycetota	Planctomycetes	Pirellulales	Thermoguttaceae	RBG-16-64-12	Unclassified
TAGGGAATATTGGGCAATGGACGCAAGTCTGACCCAGCCATGCCGCGTGCAGGATGAAGGCGTTATGCGTTGTAAACTGCTTTTATACAGGAAGAAACGACTCTTGCGAGAGGCATTGACGGTACTGTATGAATAAGCACCGGCTAACTCCGTGCCAGCAGCCGCGGTAATACGGAGGGTGCAAGCGTTGTCCGGATTTATTGGGTTTAAAGGGTGCGCAGGTGGTTTATTAAGTCAGTGGTGAAAGACGGTCGCTCAACGATTGCAGTGCCATTGAAACTGGTAGACTTGAGTAAAGTAGAGGTGGGCGGAATTGATAGTGTAGCGGTGAAATGCATAGATATTATCAAGAACTCCAATTGCGTAGGCAGCTCACTTGGCTTTTACTGACACTCATGC…	121.517	3.21761	8.62936	-1.37194	0.58198	444.734	6.00135e-92	3.48078e-90	Bacteria	Bacteroidota	Bacteroidia	Cytophagales	Spirosomaceae	Flectobacillus	Unclassified
TCGAGAATCTTCCGCAATGGACGAAAGTCTGACGGAGCGACGCCGCGTGCGGGATGAAGGCCCTTGGGTTGTAAACCGCTGTCAGAGGGGATGAAATCATGGTTGGCAATCCTTCCATGTTGACAGAGCCTCAGAGGAAGCACGGGCTAAGTACGTGCCAGCAGCCGCGGTAACACGTACTGTGCGAACGTTATTCGGAATCACTGGGCTTAAAGGGTGCGTAGGCGGTTTATCAAGTCAGATGTGAAATGCCAGAGCTCAACTGTGGCACTGCGTTTGAAACTGATAGGCTAGAGTATTCCAGGGGTGTGCGGAACTTATGGTGGAGCGGTGAAATGCGTTGATATCATGAGGAACACCGGAGGCGAAGGCGGCACACTGGGGGATTACTGACGCTGA…	120.067	104.134	585.755	-2.48188	0.67627	148.492	8.41589e-29	3.54997e-28	Bacteria	Planctomycetota	Planctomycetes	Planctomycetales	Planctomycetaceae	Fuerstia	Unclassified
TGGGGAATCTTAGACAATGGGCGCAAGCCTGATCTAGCCATGCCGCGTGAGTGATGAAGGCCTTAGGGTCGTAAAGCTCTTTCGCCTGTGAAGATAATGACTGTAGCAGGTAAAGAAACCCCGGCTAACTCCGTGCCAGCAGCCGCGGTAATACGGAGGGGGTTAGCGTTGTTCGGAATTACTGGGCGTAAAGCGCGCGTAGGCGGACATTTAAGTCAGAGGTGAAATCCCAGGGCTCAACCCTGGAACTGCCTTTGATACTGGGTGTCTTGAGTTCGAGAGAGGTGAGTGGAATTCCGAGTGTAGAGGTGAAATTCGTAGATATTCGGAGGAACACCAGTGGCGAAGGCGGCTCACTGGCTCGATACTGACGCTGAGGTGCGAAAGTGTGGGGAGCAA…	119.9	26.0866	715.864	-4.75338	0.654212	281.325	5.85583e-57	6.31885e-56	Bacteria	Proteobacteria	Alphaproteobacteria	Rhodobacterales	Rhodobacteraceae	Marivita	Marivita_cryptomonadis(RS_GCF_002115725.1)
TGGGGAATATTGGACAATGGGCGAAAGCCTGATCCAGCAATGCCGCGTGAGTGATGAAGGCCTTAGGGTTGTAAAGCTCTTTTACCAGGGATGATAATGACAGTACCTGGAGAATAAGCTCCGGCTAACTCCGTGCCAGCAGCCGCGGTAATACGGAGGGAGCTAGCGTTGTTCGGAATTACTGGGCGTAAAGAGTACGTAGGCGGCGATTCAAGTCAGAGGTGAAAGCCTGGAGCTCAACTCCAGAACTGCCTTTGAAACTAGATCGCTAGAATTGTGGAGAGGTTAGTGGAATTCCGAGTGTAGAGGTGAAATTCGTAGATATTCGGAAGAACACCAGTGGCGAAGGCGACTAACTGGACACATATTGACGCTGAGGTACGAAAGCGTGGGGAGCAA…	119.497	6.62636	6.3029	0.126726	0.781403	103.511	2.02866e-19	6.07289e-19	Bacteria	Proteobacteria	Alphaproteobacteria	Sphingomonadales	Sphingomonadaceae	Novosphingobium	Unclassified
TGGGGAATCTTGCACAATGGGGGAAACCCTGATGCAGCGATGCCGCGTGAGTGAAGAAGGCCCTTGGGTTGTAAAACTCTTTCGTCGGGGAAGAAAATGACTGTACCCGAATAAGAAGGTCCGGCTAACTTCGTGCCAGCAGCCGCGGTAATACGAAGGGACCTAGCGTAGTTCGGAATTACTGGGCTTAAAGAGTTCGTAGGTGGTTAAAAAAGTTGATGGTGAAATCCCAAGGCTCAACCTTGGAACTGCCATCAAAACTTTTTAGCTAGAGTGTGATAGAGGAAAGTGGAATTTCTAGTGTAGAGGTGAAATTCGTAGATATTAGAAAGAACATCAAAAGCGAAGGCAACTTTCTGGATCATTACTGACACTGAGGAACGAAAGCATGGGTAGCGA…	119.44	193.048	98.6914	0.947309	0.498184	94.1151	1.76335e-17	4.89937e-17	Bacteria	Proteobacteria	Alphaproteobacteria	Pelagibacterales	Pelagibacteraceae	Pelagibacter_A	Unclassified
TAAGGAATATTGGTCAATGGGGGCAACCCTGAACCAGCCATGCCGCGTGCAGGAAGACGGCCCTACGGGTTGTAAACTGCTTTTATACGGGAATAAACCTCACTACGTGTAGTGAGCTGAATGTACTGTAAGAATAAGGATCGGCTAACTCCGTGCCAGCAGCCGCGGTAATACGGAGGATCCAAGCGTTATCCGGATTTATTGGGTTTAAAGGGTGCGTAGGCGGCCTATTAAGTCAGGGGTGAAAGACGGTGGCTCAACCATCGCAGTGCCTTTGATACTGATAGGCTTGATTACACTTGAGGTAGGCGGAATGTGACAAGTAGCGGTGAAATGCATAGATATGTCACAGAACACCAATTGCGAAGGCAGCTTACTAAAGTGTTAATGACGCTGAGG…	119.222	2.49787	9.32896	-1.70312	0.631656	182.532	5.68649e-36	2.99833e-35	Bacteria	Bacteroidota	Bacteroidia	Sphingobacteriales	Sphingobacteriaceae	Pedobacter_A	Unclassified
TGAGGAATATTGGTCAATGGGCGCAAGCCTGAACCAGCCATGCCGCGTGCAGGAAGACGGTCCTATGGATTGTAAACTGCTTTTATACAGGAAGAAACCCTCCCACGTGTGGGAGATTGACGGTACTGTAGGAATAAGGATCGGCTAACTCCGTGCCAGCAGCCGCGGTAATACGGAGGATCCAAGCGTTATCCGGAATCATTGGGTTTAAAGGGTCCGTAGGCGGTCTTATAAGTCAGTGGTGAAATCTCCTAGCTCAACTAGGAAACTGCCATTGATACTGTAAGACTTGAATTTTTGTGAAGTAACTAGAATATGTAGTGTAGCGGTGAAATGCTTAGATATTACATGGAATACCAATTGCGAAGGCAGGTTACTAACAAACGATTGACGCTGATG…	117.765	17.0371	10.6767	0.673984	0.5815	263.951	2.96226e-53	2.86352e-52	Bacteria	Bacteroidota	Bacteroidia	Flavobacteriales	Flavobacteriaceae	Flavobacterium	Unclassified
TGGGGAATTTTGGACAATGGGGGCAACCCTGATCCAGCCATTCCGCGTGAGTGAAGAAGGCCTTCGGGTTGTAAAGCTCTTTCAGCAGGAACGAAACGGTACGCTCTAACATAGTGTGCTAATGACGGTACCTGCAGAAGAAGCACCGGCTAACTACGTGCCAGCAGCCGCGGTAATACGTAGGGTGCGAGCGTTAATCGGAATTACTGGGCGTAAAGCGTGCGCAGGCGGATTGTTAAGCAAGATGTGAAATCCCCGGGCTTAACCTGGGAATGGCATTTTGAACTGGCAGTCTAGAGTGTGTCAGAGGGGGGTGGAATTCCACGTGTAGCAGTGAAATGCGTAGAGATGTGGAGGAACACCAATGGCGAAGGCAGCCCCCTGGGATAACACTGACGC…	117.533	117.598	53.1496	1.19225	0.692861	19.7214	0.00620394	0.00822465	Bacteria	Proteobacteria	Gammaproteobacteria	Betaproteobacteriales	Hydrogenophilaceae	Thiobacillus	Unclassified
TGGGGAATCTTAGACAATGGGCGCAAGCCTGATCTAGCCATGCCGCGTGAGTGATGAAGGCCTTAGGGTCGTAAAGCTCTTTCGCCAGAGATGATAATGACAGTATCTGGTAAAGAAACCCCGGCTAACTCCGTGCCAGCAGCCGCGGTAATACGGAGGGGGTTAGCGTTGTTCGGAATTACTGGGCGTAAAGCGCACGTAGGCGGATCAGAAAGTTGGGGGTGAAATCCCAGGGCTCAACCCTGGAACGGCCTCCAAAACTCCTGGTCTTGAGTTCGAGAGAGGTGAGTGGAATTCCGAGTGTAGAGGTGAAATTCGTAGATATTCGGAGGAACACCAGTGGCGAAGGCGGCTCACTGGCTCGATACTGACGCTGAGGTGCGAAAGTGTGGGGAGCAA…	115.666	39.0705	181.421	-2.17505	0.524449	182.413	6.02396e-36	3.14058e-35	Bacteria	Proteobacteria	Alphaproteobacteria	Rhodobacterales	Rhodobacteraceae	EhC02	Unclassified
TGAGGAATATTGCCCAATGGACGCAAGTCTGAGGCAGCAACGCCGCGTGGGCGACGAAGGCCTTCGGGTTGTAAAGCCCTTTTCTGGGGGACGAGAGAGGACGGTACCTCAGGAATAAGTCACGGCTAACTACGTGCCAGCAGCCGCGGTAATACGTAGGTGGCTAGCGTTATCCGGATTCACTGGGCGTAAAGCGCGTGCAGGCGGTTCCGTAAGTCGGACGTGAAAGCTCCTGGCTTAACTGGGAGAGGTCGTTCGATACTGCGGGACTTGAGGTTGGGAGAGGGACGTGGAATTCCCGGTGTAGTGGTGGAATGCGTAGAGATCGGGAGGAACACCAGTGGCGAAGGCGACGTCCTGGCCCATACCTGACGCTGAGACGCGAAAGCGTGGGGAGCG…	115.377	65.6445	130.529	-0.93333	0.475449	25.3305	0.000662906	0.00097338	Bacteria	Chloroflexota	Anaerolineae	Unclassified	Unclassified	Unclassified	Unclassified
TGAGGAATATTGCGCAATGGGGGCAACCCTGACGCAGCGACGCCGCGTGGATGATGAAGGCCTTCGGGTTGTAAAATCCTGTCAGATGGGAAGAACCGCACATGTTCTAACGGGATGTGTGCTTGACGGTACCATCAAAGGAAGCACCGGCTAACTCCGTGCCAGCAGCCGCGGTAATACGGAGGGTGCGAGCGTTGTTCGGAATTACTGGGCGTAAAGCGCGCGTAGGCGGCTGTCTAAGTCAGATGTGAAAGCCCGCGGCTCAACCGTGGAAGTGCATTTGAAACTGGATAGCTTGAGTACTGGAGGGGGTGGTGGAATTCCCGGTGTAGAGGTGAAATTCGTAGATATCGGGAGGAATACCGGTGGCGAAGGCGACCACCTGGCCAGATACTGACG…	113.508	25.0194	156.805	-2.65445	0.490782	88.7297	2.25536e-16	5.97993e-16	Bacteria	Desulfobacterota	Desulfobulbia	Desulfobulbales	Desulfocapsaceae	Desulfofustis	Unclassified
TGAGGAATATTGGTCAATGGGCGCAAGCCTGAACCAGCCATGCCGCGTGCAGGAAGAAGGTCCTATGGATTGTAAACTGCTTTTATTTGGGAATAAACCTATTTACGTGTAGATAGCTGAAGGTACCAAATGAATAAGCACCGGCTAACTCCGTGCCAGCAGCCGCGGTAATACGGAGGGTGCAAGCGTTATCCGGAATCATTGGGTTTAAAGGGTCCGCAGGCGGACATATAAGTCAGTGGTGAAAGCCTACAGCTCAACTGTAGAACTGCCATTGATACTGTATGTCTTGAATTCGGTCGAAGTGGGCGGAATATGACATGTAGCGGTGAAATGCTTAGATATGTCATAGAACACCGATAGCGAAGGCAGCTCACTAGGCCTGGATTGACGCTCAGG…	112.106	62.0722	45.1179	0.437582	0.629283	148.675	7.70281e-29	3.279e-28	Bacteria	Bacteroidota	Bacteroidia	Flavobacteriales	Crocinitomicaceae	Fluviicola	Unclassified
TGGGGAATATTGGGCAATGGAGGAAACTCTGACCCAGCGACGCCGCGTGCGGGATGAAGGCCTTCGGGTTGTAAACCGCTTTCAGTAGGGAAGAAGCGAAAGTGACGGTACCTACAGAAGAAGCACCGGCTAACTATGTGCCAGCAGCCGCGGTAATACATAGGGTGCAAGCGTTGTCCGGAATTATTGGGCGTAAAGAGCTCGTAGGTGGTTCGTTACGTCGGATGTGAAAATCTGGGGCTCAACCCCAGACCTGCATCCGATACGGTCGAGCTAGAGTTTGGTAGGGGAGACTGGAATTCCTGGTGTAGCGGTGGAATGCGCAGATATCAGGAGGAACACCAATGGCGAAGGCAGGTCTCTGGGCCAATACTGACACTGAGGAGCGAAAGCGTGGGG…	108.799	71.6364	175.55	-1.2722	0.480845	75.323	1.23309e-13	2.94924e-13	Bacteria	Actinobacteriota	Actinobacteria	Nanopelagicales	Nanopelagicaceae	Planktophila	Unclassified
TAGGGAATATTGGTCAATGGGCGAGAGCCTGAACCAGCCATGCCGCGTGCAGGAAGACGGCCTTCTGGGTTGTAAACTGCTTTTATATGGGAAGAAAAAAGCCTTGCGAGGCAAATTGACGGTACCATATGAATAAGCACCGGCTAACTCCGTGCCAGCAGCCGCGGTAATACGGAGGGTGCAAGCGTTGTCCGGATTTATTGGGTTTAAAGGGTACGTAGGCGGCCAATTAAGTCAGTGGTGAAAGCCAACAGCTCAACTGTTGAACTGCCATTGATACTGATTGGCTTGAGTTCTGTTAAGGTAGGCGGAATTGATGGTGTAGCGGTGAAATGCATAGATACCATCAGGAACACCGATTGCGAAGGCAGCTTACTAGGCAGAAACTGACGCTAATGT…	106.868	11.1227	7.88007	0.525145	0.684045	131.64	2.85521e-25	1.04316e-24	Bacteria	Bacteroidota	Bacteroidia	Cytophagales	Cyclobacteriaceae	UBA4465	Unclassified
TGGGGAATATTGCACAATGGGCGCAAGCCTGATGCAGCGACGCCGCGTGCGGGATGACGGCCTTAGGGTTGTAAACCGCTTTCAGCAGGGACGAAATTGACGGTACCTGCAGAAGAAGCCCCGGCCAACTACGTGCCAGCAGCCGCGGTAATACGTAGGGGGCAAGCGTTGTCCGGATTTATTGGGCGTAAAGAGCTCGTAGGCGGTCTGGTAAGTCGGATGTGAAATCTCCACGCTTAACGTGGAGGGGTCATTCGAAACTGCCATGGCTAGAGTTTGGTAGAGGAGTGCGGAACTCCCGGTGTAGCGGTGAAATGCGCAGATATCGGGAAGAACACCCGTAGCGAAGGCGGCACTCTGGGCCAATACTGACGCTGAGGAGCGAAAGCGTGGGGAGCA…	105.082	5.72911	11.2976	-0.884494	0.576658	158.941	5.35731e-31	2.39019e-30	Bacteria	Actinobacteriota	Acidimicrobiia	IMCC26256	IMCC26256	IMCC26256	Unclassified
TGGGGAATTTTGGACAATGGGGGCAACCCTGATCCAGCCATGCCGCGTGCGGGATGAAGGCCTTCGGGTTGTAAACCGCTTTCAGACGGAAAGAAACAGTACAAGCTAATACCTTGTACGAATGACGGTACCGTCAGAAGAAGCACCGGCTAACTACGTGCCAGCAGCCGCGGTAATACGTAGGGTGCGAGCGTTAATCGGAATTACTGGGCGTAAAGAGTGCGCAGGCGGCTCTCTAAGACAGGTGTGAAATCCCCGGGCTTAACCTGGGAATGGCGCTTGTGACTGGAGAGCTAGAGTGTGGCAGAGGGGAATGGAATTCCTGGTGTAGCAGTGAAATGCGTAGATATCAGGAGGAACACCAATGGCGAAGGCAGTTCCCTGGGCCAACACTGACGC…	103.379	6.87305	5.72948	0.308322	0.775811	118.226	1.7933e-22	5.98625e-22	Bacteria	Proteobacteria	Gammaproteobacteria	Betaproteobacteriales	Unclassified	Unclassified	Unclassified
TGAGGAATATTGGACAATGGTCGAAAGACTGATCCAGCCATGCCGCGTGCAGGATGAATGCCCTATGGGTTGTAAACTGCTTTTATACGGGAAGAACACCACCCACGTGTGGGTGACTGACGGTACCGTAAGAATAAGGACCGGCTAACTCCGTGCCAGCAGCCGCGGTAATACGGAGGGTCCAAGCGTTATCCGGAATCATTGGGTTTAAAGGGTCCGTAGGCGGGCTATTAAGTCAGAGGTGAAAGTTTGCAGCTCAACTGTAAAATTGCCTTTGATACTGGTAGTCTTGAGTTATAGTGAAGTGGTTAGAATATGTGGTGTAGCGGTGAAATGCATAGATATCACATAGAATACCAATTGCGAAGGCAGATCACTAACTATATACTGACGCTGATG…	103.133	177.258	87.5509	0.993393	0.449395	143.564	9.09943e-28	3.63977e-27	Bacteria	Bacteroidota	Bacteroidia	Flavobacteriales	Flavobacteriaceae	Unclassified	Unclassified
TGAGGAATATTGGGCAATGGAGGCAACTCTGACCCAGCCATGCCGCGTGCAGGAATAAGGTCCTATGGATTGTAAACTGCTTTTATACAGGAAGAAACACTCGGACGTGTCCGAGCTTGACGGTACTGTATGAATAAGCACCGGCTAACTCCGTGCCAGCAGCCGCGGTAATACGGAGGGTGCAAGCGTTATCCGGAATCATTGGGTTTAAAGGGTCCGCAGGCGGTCAATTAAGTCAGAGGTGAAATCCCATCGCTTAACGATGGAACTGCCTTTGATACTGGTTGACTTGAGTCATATGGAAGTAGATAGAATGTGTAGTGTAGCGGTGAAATGCATAGATATTACACAGAATACCGATTGCGAAGGCAGTCTACTACGTATGTACTGACGCTCATG…	102.591	3.3376	6.96846	-0.826803	0.673932	197.784	3.38115e-39	2.06428e-38	Bacteria	Bacteroidota	Bacteroidia	Flavobacteriales	Flavobacteriaceae	Polaribacter	Unclassified
TGGGGAATATTGCGCAATGGGCGAAAGCCTGACGCAGCAACGCCGCGTGCGGGATGACGGCCTTCGGGTTGTAAACCGCTTTCAGCAGGGAAGAAGCCGCAAGGTGACGGTACCTGCAGAAGAAGCACCGGCTAACTACGTGCCAGCAGCCGCGGTAATACGTAGGGTGCAAGCGTTGTCCGGATTTATTGGGCGTAAAGAGCTCGTAGGCGGTTTGTCACGTCGGGTGTGAAAATCCGGGGCTTAACCCCGGACCTGCATCCGATACGGGCAGACTTGAGTGTGGTAGGGGAGACTGGAATTCCTGGTGTAGCGGTGAAATGCGCAGATATCAGGAGGAACACCGATGGCGAAGGCAGGTCTCTGGGCCACAACTGACGCTGAGGAGCGAAAGCGTGG…	98.3589	106.485	123.626	-0.217329	0.590601	332.052	8.53484e-68	1.46673e-66	Bacteria	Actinobacteriota	Actinobacteria	Actinomycetales	Unclassified	Unclassified	Unclassified
TGGGGAATTTTGGACAATGGGGGAAACCCTGATCCAGCCATCCCGCGTGAGTGAAGAAGGCCTTCGGGTTGTAAAGCTCTTTCGGAAGTGAAGAAAACTTATTTCGTAATATGTTATAAGAATGACGGTAACTTTAGAAGAAGCACCGGCTAACTACGTGCCAGCAGCCGCGGTAATACGTAGGGTGCGAGCGTTAATCGGAATTACTGGGCGTAAAGCGTGCGCAGGCGGTTTTGTAAGTCAGATGTGAAATCCCCGAGCTTAACTTGGGAACTGCGTTTGAAACTACAAGACTAGAGTGTGTCAGAGGGGGGTAGAATTCCACGTGTAGCAGTGAAATGCGTAGAGATGTGGAGGAATATCAATGGCGAAGGCAGCCCCCTGGGATAACACTGACGC…	97.0117	318.493	201.043	0.657668	0.5192	272.786	3.8787e-55	3.99938e-54	Bacteria	Proteobacteria	Gammaproteobacteria	Betaproteobacteriales	Methylophilaceae	BACL14	Unclassified
TAGGGAATATTGCGCAATGGGGGAAACCCTGACGCAGCCATGCCGCGTGTGTGAAGAAGGCCTTAGGGTTGTAAAGCACTTTCAGTAGGGAGGAATTAGTTAGGTTAATATCCTAGCGAAATGACGTTACCTACAGAAGAAGTACCGGCTAACTCCGTGCCAGCAGCCGCGGTAATACGGAGGGTACAAACGTTAATCGGAATTACTGGGCGTAAAGCGCGCGTAGGTGGTTCGTTAAGTGGGATGTGAAAGCCCTGGGCTTAACCTAGGAATTGCATTCCAAACTGACAGACTAGAGTACGATAGAGGGGGGTAGAATTCAGAGTGTAGCGGTGAAATGCGTAGATATTCTGAGGAATACCGGTGGCGAAGGCGGCCCCCTGGATTGATACTGACACT…	95.403	18.7531	5.65663	1.70105	0.727948	140.098	4.8494e-27	1.90688e-26	Bacteria	Proteobacteria	Gammaproteobacteria	Unclassified	Unclassified	Unclassified	Unclassified
TAAGGAATATTGGTCAATGGACGAAAGTCTGAACCAGCTATGCCGCGTGAAGGATTAAGGTCCTCTGGATTGTAAACTTCTTTTATATGGGACGAAAAAAGGTCTTTCTAGATCACTTGACGGTACCATATGAATAAGCACCGGCTAACTCCGTGCCAGCAGCCGCGGTAATACGGAGGGTGCAAGCGTTATCCGGATTCACTGGGTTTAAAGGGTGCGTAGGCGGGCAGGTAAGTCAGTGGTGAAATCCTGGAGCTCAACTCCAGAACTGCCATTGATACTATCTGTCTTGAATATTGTGGAGGTAAGCGGAATATGTCATGTAGCGGTGAAATGCTTAGATATGACATAGAACACCTATTGCGAAGGCAGCTTACTACGCATATATTGACGCTGAGG…	95.2032	70.0866	266.391	-1.96651	0.53123	145.659	3.30856e-28	1.34664e-27	Bacteria	Bacteroidota	Bacteroidia	Chitinophagales	Chitinophagaceae	JJ008	Unclassified
TGGGGAATATTGGACAATGGGCGCAAGCCTGATCCAGCCATGCCGCGTGTGTGATGACGGCCTTAGGGTTGTAAAGCACTTTCAACGGTGAAGATAATGACGGTAACCGTAGAAGAAGCCCCGGCTAACTTCGTGCCAGCAGCCGCGGTAATACGAAGGGGGCTAGCGTTGTTCGGAATAACTGGGCGTAAAGCGCACGTAGGCGGATTGTTAAGTGAGGGGTGAAATCCCAGGGCTCAACCCTGGAACTGCCTTTCATACTGGCAATCTTGAGTTCGAGAGAGGTGAGTGGAATTCCGAGTGTAGAGGTGAAATTCGTAGATATTCGGAGGAACACCAGTGGCGAAGGCGGCTCACTGGCTCGATACTGACGCTGAGGTGCGAAAGCGTGGGGAGCAA…	94.037	70.1574	52.6782	0.442127	0.357924	21.8291	0.00271856	0.00371505	Bacteria	Proteobacteria	Alphaproteobacteria	Rhizobiales	Rhizobiaceae	Hoeflea	Unclassified
TGGGGAATCTTAGACAATGGGCGCAAGCCTGATCTAGCGATGCCGCGTGAGTGATGAAGGCCTTAGGGTCGTAAAGCTCTTTCGCCAGGGATGATAATGACAGTACCTGGTAAAGAAACCCCGGCTAACTCCGTGCCAGCAGCCGCGGTAATACGGAGGGGGTTAGCGTTGTTCGGAATTACTGGGCGTAAAGCGTACGTAGGCGGATTAGTAAGTTGGGGGTGAAATCCCAGGGCTCAACCCTGGAACTGCCTCCAAAACTACTAGTCTTGAGATCGTGAGAGGTGAGTGGAATTCCGAGTGTAGAGGTGAAATTCGTAGATATTCGGAGGAACATCAGTGGCGAAGGCGGCTCACTGGCACGATACTGACGCTGAGGTACGAAAGTGTGGGGAGCAA…	94.0078	16.1781	12.2926	0.421797	0.665623	83.9676	2.13207e-15	5.37653e-15	Bacteria	Proteobacteria	Alphaproteobacteria	Rhodobacterales	Rhodobacteraceae	Unclassified	Unclassified
TCGAGAATTTTTCACAATGGGGGAAACCCTGATGGAGCGACGCCGCGTGGAGGATGAAGGTTTTCGGATTGTAAACTCCTGTCATTAGAGAACAAGGCACATGGTTTAACTGGCCGTGTGTTGATAGTATCTGAAGAGGAAGGGACGGCTAACTCTGTGCCAGCAGCCGCGGTAATACAGAGGTCTCAAGCGTTGTTCGGATTCATTGGGCGTAAAGGGTGCGTAGGTGGCGAGGTAAGTCGGATGTGAAATCTCCAAGCTCAACTTGGAAACTGCATTCGATACTGCTTTGCTAGAGGATTGTAGAGGGCATTGGAATTCACGGTGTAGCAGTGAAATGCGTAGATATCGTGAGGAAGACCAGTGGCGAAGGCGAATGCCTGGGCAATTCCTGACACT…	92.8549	76.1822	52.1267	0.577389	0.419749	52.7408	4.17059e-09	8.60069e-09	Bacteria	Verrucomicrobiota	Verrucomicrobiae	Chthoniobacterales	UBA6821	UBA6821	Unclassified
TGGGGAATTTTCCGCAATGGGCGAAAGCCTGACGGAGCAACGCCGCGTGAGGGATGAAGGCCTCTGGGCTGTAAACCTCTTTTCTCAAGGAAGAAGACATGACGGTACTTGAGGAATAAGCCACGGCTAATTCCGTGCCAGCAGCCGCGGTAATACGGGAGTGGCAAGCGTTATCCGGAATTATTGGGCGTAAAGCGTCCGCAGGCGGCCTTGTAAGTCTGTCGTTAAAGCGTGGAGCTTAACTCCATTTCAGCGATGGAAACTACAAGGCTTGAGTGTGGTAGGGGCAGAGGGAATTCCCGGTGTAGCGGTGAAATGCGTAGATATCGGGAAGAACACCAGTGGCGAAGGCGCTCTGCTGGGCCATAACTGACGCTCATGGACGAAAGCCAGGGGAGC…	90.4469	131.49	21.3702	2.58007	0.469297	89.5653	1.51953e-16	4.05208e-16	Bacteria	Cyanobacteriota	Cyanobacteriia	Synechococcales_A	Cyanobiaceae	Cyanobium	(RS_GCF_002252675.1)
TGGGGAATCTTGCGCAATGGGCGGAAGCCTGACGCAGCAACGCCGCGTGGGGGAAGAAGGCCTTCGGGTTGTAAACCTCTTTCAGTAGGGACGAAGCTTCCGGGGTTAATAGCCTACGGGGTGACGGTACCTACAGAAGAAGCCCCGGCTAACTACGTGCCAGCAGCCGCGGTAATACGTAGGGGGCAAGCGTTGTCCGGAATCATTGGGCGTAAAGCGCGTGTAGGCGGCTTGGTAAGTCTGGCGTGAAATCTTGGGGCTCAACCCCAAGCCTGCGTTGGATACTGCCTCGCTCGAGTCCGGGAGAGGAAAGCGGAATTCCCAGTGTAGCGGTGAAATGCGCAGATATTGGGAAGAACACCGATGGCGAAGGCAGCTTTCTGGAACGGTACTGACGCT…	90.3679	24.9571	57.1573	-1.13052	0.495239	62.7528	4.24803e-11	9.12541e-11	Bacteria	Actinobacteriota	Thermoleophilia	Ga0077560	Ga0077560	Ga0077541	Unclassified
TCGAGAATAATTCACAATGGGGGCAACCCTGATGGTGCAACGCCGCGTGGAGGATGACGGTCTTAGGATTGTAAACTCCTGTCATCTGGGAGAAAGACCTGGTCGTTAATAGCGAACAGGGTTGATAGTACCAGAAGAGGAAGGGACGGCTAACTTCGTGCCAGCAGCCGCGGTAATACGAAGGTCCCGAGCGTTGTTCGGAATCACTGGGCGTAAAGGGAGCGTAGGCGGCGCGGTAAGTCGGATGTGAAATCCCGGGGCTCAACCCCGGAACTGCATCTGATACTGCCGTGCTAGAGTAATGGAGGGGTAGCTGGAATTCTCGGTGTAGCAGTGAAATGCGTAGATATCGAGAGGAACACTCGTGGCGAAAGCGAGCTACTGGACATTTACTGACGC…	89.8435	166.949	40.1851	2.0536	0.647848	87.6377	3.77741e-16	9.95863e-16	Bacteria	Verrucomicrobiota	Verrucomicrobiae	Verrucomicrobiales	Akkermansiaceae	Roseibacillus	Unclassified
TGAGGAATATTGGTCAATGGAGGCAACTCTGAACCAGCCATGCCGCGTGAAGGATGACGGCCCTATGGGTTGTAAACTTCTTTTATAGAGGAAGAAACTTGTCTACGTGTAGACAACTGACGGTACTCTACGAATAAGGATCGGCTAACTCCGTGCCAGCAGCCGCGGTAATACGGAGGATCCAAGCGTTATCCGGATTCATTGGGTTTAAAGGGTCCGTAGGCGGGTCTTTAAGTCAGTGGTGAAAGCCGACAGCTCAACTGTCGAACTGCCATTGATACTGGAGACCTTGAGTACAAATGAAGTAGGCGGAATGAGTCATGTAGCGGTGAAATGCATAGATATGACTCAGAACACCGATTGCGAAGGCAGCTTACTAACATGTAACTGACGCTGAGG…	89.3425	21.1462	122.017	-2.45706	0.440663	187.833	4.30912e-37	2.43833e-36	Bacteria	Bacteroidota	Bacteroidia	Flavobacteriales	Cryomorphaceae	UBA10364	Unclassified
TCGAGGATCTTCGGCAATGGACGAAAGTCTGACCGAGCAACGCCGCGTGTGCGATGAAGGCCTTCGGGTTGTAAAGCACTGTCGAGGGGAAACAAGCCGTAAGGTTGAGTGACCCCTGGAGGAAGCACGGGCTAAGTTCGTGCCAGCAGCCGCGGTAAGACGAACCGTGCAAACGTTATTCGGAATCACTGGGCTTAAAGGGCGCGTAGGCGGGTGATCAAGTCAATGGTGAAATCCTCCAGCTTAACTGGAGAAGTGCCTTTGATACTGATTGTCTAGAGGGAGGTAGGGGCATGTGGAACTTCAGGTGGAGCGGTGAAATGCGTAGATATCTGAAGGAACGCCAGTGGCGAAAGCGATGTGCTGGACCTCTTCTGACGCTGAGGCGCGAAAGCTAGG…	89.164	1.00377	0	19.1331	0.777789	304.367	7.06431e-62	9.10512e-61	Bacteria	Planctomycetota	Planctomycetes	Gemmatales	Gemmataceae	UBA969	Unclassified
TGGGGAATATTGCGCAATGGGCGAAAGCCTGACGCAGCAACGCCGCGTGAGGGATGACGGCCTTCGGGTTGTAAACCTCTTTCAGCAGGGACGAAGCGAAAGTGACTGTACCTGCAGAAGAAGCGCCGGCTAACTACGTGCCAGCAGCCGCGGTAATACGTAGGGCGCAAGCGTTGTCCGGATTTATTGGGCGTAAAGAGTTCGTAGGCGGTCTGTCGCGTCGGAAGTGAAAACCCGGAGCTCAACTCCGGGCCTGCTTTCGATACGGGCAGACTTGAGTGTTGCAGGGGAGACTGGAATTCCTGGTGTAGCGGTGGAATGCGCAGATATCAGGAGGAACACCGGTGGCGAAGGCGGGTCTCTGGGCAACAACTGACGCTGAGGAACGAAAGCGTGGGG…	85.5005	58.1697	110.796	-0.85825	0.454329	13.8625	0.0536824	0.0632198	Bacteria	Actinobacteriota	Actinobacteria	Corynebacteriales	Geodermatophilaceae	Unclassified	Unclassified
TGAGGAATATTGGTCAATGGGCGAAAGCCTGAACCAGCAACGCCGCGTGAGGGATGAAGGCCTTCGGGTCGTAAACCTCTTTTCTGGGAGAAGAGACAAGGACGGTATCCCAGGAATAAGTCTCGGCTAACTACGTGCCAGCAGCCGCGGTAAAACGTAGGAGGCAAGCGTTATCCGGATTTACTGGGCGTAAAGCGCACGCAGGCGGTTGCGTAAGTCGGACGTGAAAGCTCCTGGCTCAACTGGGAGAGGTCGTTCGAAACTGCGCGGCTTGAGGTTGGAAGAGGAGAGCGGAATTCCCGGTGTAGTGGTGGAATGCGTAGATATCGGGAGGAACACCAGTGGCGAAAGCGGCTCTCTGGTCCACACCTGACGCTCAGGTGCGAAAGCGTGGGTAGC…	85.3024	43.5928	106.978	-1.26969	0.950767	5.09681	0.64815	0.66097	Bacteria	Chloroflexota	Anaerolineae	Anaerolineales	envOPS12	Unclassified	Unclassified
TCGAGAATCATTCGCAATGGGCGAAAGCCTGACGGTGCGACGCCGCGTGGAGGATGAAGGCCCTAGGGTCGTAAACTCCTGTCATCAGGGAGTAATGGCTCATATAGTAACTGATATGGGTCTTGATAGTACCTGAAGAGGAAGGGACGGCAAACTTCGTGCCAGCAGCCGCGGTAATACGAAGGTCCCAAGCGTTGTTCGGATTTACTGGGCGTAAAGAGTCTGTAGGCGGTGGGGTAAGTCAGATGTGAAATCCCGGGGCTCAACCCCGGAACTGCATCCGATACTGCCTCACTTGAGGGTTGGAGGGGAGTCTGGAATTCTCGGTGTAGCAGTGAAATGCGTAGATATCGAGAGGAACACTAGTGGCGAAGGCGAGACTCTGGACAACACCTGACG…	85.1357	442.23	7.99153	5.71427	0.540476	184.688	1.99175e-36	1.07462e-35	Bacteria	Verrucomicrobiota	Verrucomicrobiae	Verrucomicrobiales	DEV007	Arctic95D-9	Unclassified
TGAGGAATATTGCACAATGGGGGAAACCCTGATGCAGCAACGCCGCGTGGAGGATGAAGGCTTCGGTTGTAAACTCCTTTTCTGGGGGAAGAGACAAGGACGGTACCCCAGGAATAAGTCACGGCTAACTACGTGCCAGCAGCCGCGGTAATACGTAGGTGGCAAGCGTTATCCGGAATTACTGGGCGTAAAGCGCACGCAGGCGGTTGAACAAGTTCGGCGTGAAAGCTCCCGGCTTAACTGGGAGAGGTCGTTGAAAACTGTTTAGCTTGAGGTAGTGAGAGGGGTACGGAATTCCAGGTGTAGTGGTGGAATGCGTAGATATCTGGAGGAACACCAGTGGCGAAAGCGGTACCCTGGCATTGACCTGACGCTCATGTGCGAAAGCGTGGGGAGCGA…	84.6708	57.0625	85.5714	-0.538215	0.543008	7.27507	0.400812	0.418867	Bacteria	Chloroflexota	Anaerolineae	Caldilineales	Caldilineaceae	Caldilinea	Unclassified
TTTCGAATCGTTCACAATGGGGGCAACCCTGATGGCGCGACGCCGCGTGGGGGATGAAGGTCTTCGGATTGTAAACTCCTGTCATTGGGGACTAATGGCCAGGCTCATACCCTGGTTTGAATTAACCCAAAGAGGAAGCAGTGGCTAACTCTGTGCCAGCAGCCGCGGTAATACAGAGACTGCAAGCGTTACTCGGATTCACTGGGCGTAAAGGGAGCGCAGGCGGACTCGTGTGTCGGACGTGAAATACCGGGGCTTAACCCCGGTGCTGCGTTCGAAACTACGAGTCTAGAGACTTGGAGGGGTAAGCGGAATTCTTGGTGGAGCAGTGAAATGCGTAGATATCAAGAGGAACACCAACGGCGAAGGCAGCTTACTGGACAAGATCTGACGCTCAGG…	84.3392	58.827	184.811	-1.62602	0.566999	118.98	1.24944e-22	4.20101e-22	Bacteria	Verrucomicrobiota	Verrucomicrobiae	Opitutales	Unclassified	Unclassified	Unclassified
TGGGGAATATTGCGCAATGGACGAAAGTCTGACGCAGCAACGCCGCGTGAGGGATGACGGCCTTCGGGTTGTAAACCTCTTTCAATCGGGACGAAGCGAAAGTGACGGTACCGATACAAGAAGCACCGGCTAACTATGTGCCAGCAGCCGCGGTAATACATAGGGTGCAAGCGTTGTCCGGATTTATTGGGCGTAAAGAGCTCGTAGGCGGTTCATCACGTCGGATGTGAAAACTTGGGGCTTAACCCCAAGCCTGCATCCGATACGGGTGAACTAGAGAGCAGTAGGGGAGATTGGAATTCCTGGTGTAGCGGTGGAATGCGCAGATATCAGGAGGAACACCAGTGGCGAAGGCGGATCTCTGGGCTGTATCTGACGCTGAGGAGCGAAAGCGTGGGG…	83.9544	104.009	116.537	-0.155757	0.397059	122.543	2.26248e-23	7.89318e-23	Bacteria	Actinobacteriota	Actinobacteria	Nanopelagicales	AcAMD-5	AcAMD-5	Unclassified
TCGAGGATTTTTCTCAATGGGGGCAACCCTGAAGGAGCGACGCCGCGTGGAGGATGAAGGGCTTCGGCTCGTAAACTCCTGTCACCGACGAACAAGGCATCCGGATTAATAAATCGGATGCTTGATGGTAGTCGGAGAGGAAGGGGCGGCTAACTCTGTGCCAGCAGCCGCGGTGATACAGAGGCCCCAAGCGTTGTTCGGATTTACTGGGCGTAAAGGGTGTGTAGGGGGTCGGGTAAGTTTGACGTGAAATCCCGTTGCTCAACAACGGAACTGCGTCGAATACTGCTCGGCTGGAGGTTCGGAGATGAGGGCGGAATTCTCGGTGTAGCGGTGAAATGCGTAGATATCGAGAGGAACGCCGACGGCGAAAGCAGCCCTCAAGACGAAATCTGACCC…	83.1417	42.0151	64.8736	-0.58461	0.445916	69.9672	1.50017e-12	3.42897e-12	Bacteria	Verrucomicrobiota	Verrucomicrobiae	Methylacidiphilales	UBA3015	UBA3015	Unclassified
TGGGGAATATTGGACAATGGGGGAAACCCTGATCCAGCGACGCCGCGTGGGTGAAGAAGGCCTGCGGGTTGTAAAGCCCTTTCGGTAGGGACGAAAACTCTCGACCTAACACGTCGGGAGCTTGACTTAACCTACAAAAGAAGCACCGGCTAACTCTGTGCCAGCAGCCGCGGTAATACAGAGGGTGCGAGCGTTAATCGGAATTACTGGGCGTAAAGCGCACGTAGGCGGCTTGGCATGTCGGGTGTGAAATCCCCGGGCTCAACCTGGGAACTGCATCCGAAACTGCCTTGCTAGAGTATGGGAGAGGGAAGTGGAATTTCCGGTGTAGCGGTGAAATGCGTAGATATCGGAAGGAACATCAGTGGCGAAGGCGACTTCCTGGACCAATACTGACGC…	82.7765	36.9623	69.1607	-0.845834	0.412386	29.3464	0.000125081	0.000200822	Bacteria	Proteobacteria	Gammaproteobacteria	Steroidobacterales	Steroidobacteraceae	Steroidobacter	Unclassified
TGGGGAATATTGCGCAATGGGCGAAAGCCTGACGCAGCAACACCGCGTGAGGGATGACGGCCTTCGGGTTGTAAACCTCTTTCAGCTCCGACGAAGCGAGAGTGACGGTAGGAGCAGAAGAAGCACCGGCTAACTACGTGCCAGCAGCCGCGGTAATACGTAGGGTGCAAGCGTTGTCCGGAATTATTGGGCGTAAAGAGCTCGTAGGCGGTCCGTTGCGTCTGCCGTGAAAACCCGGGGCTCAACCCCGGGCCTGCGGTGGATACGGGCGGACTAGAGTCCGGTAGGGGAGACTGGAATTCCTGGTGTAGCGGTGGAATGCGCAGATATCAGGAGGAACACCGGTGGCGAAGGCGGGTCTCTGGGCCGGTACTGACGCTGAGGAGCGAAAGCGTGGGG…	82.7432	65.1266	90.5307	-0.452576	0.477341	6.04582	0.53441	0.547387	Bacteria	Actinobacteriota	Actinobacteria	Unclassified	Unclassified	Unclassified	Unclassified
TGGGGAATATTGGACAATGGAGGCAACTCTGATCCAGCAATGCCGCGTGTGTGATGAAGGCCTTAGGGTTGTAAAGCACTTTCAACGGTGAAGATGATGACGGTAGCCGTAGAAGAAGCCCCGGCTAACTTCGTGCCAGCAGCCGCGGTAATACGAAGGGGGCGAGCGTTATTCGGAATTATTGGGCGTAAAGGGCTCGCAGGCTGCTTGAACAGTTAGACGTGAAATCCCCGGGCTCAACCTGGGAACTGCGTTTAATACTAGCAAGCTAGAGTAATAGAGAGGAAAGTGGAATTCCCAGTGTAGAGGTGAAATTCGTAGATATTGGGAGGAACACCAGTGGCGAAAGCGGCTTTCTGGCTATTTACTGACGCTGAGGAGCGAAAGCGTGGGGAGCAA…	82.3958	0	0.371614	-17.5575	0.913141	233.958	7.15555e-47	5.10797e-46	Bacteria	Proteobacteria	Alphaproteobacteria	Puniceispirillales	AAA536-G10	AAA536-G10	Unclassified
TCGAGAATCTTCGGCAATGGGCGCAAGCCTGACCGAGCGACGCCGCGTGCGGGATGAAGGCCCTTGGGTTGTAAACCGCTGTCAGAGGGGAGGAAAGCTTCGGCTTGACCGAGCCTCAGAGGAAGCACGGGCTAAGTACGTGCCAGCAGCCGCGGTAACACGTACTGTGCGAACGTTATTCGGAATCACTGGGCTTACAGGGTGCGTAGGCGGCCTTTCAGGTCAGATGTGAAATCCCACGGCTCAACCGTGGAACTGCATTTGAAACCGATTGGCTTGAGATAGCTAGGGGTGTGTGGAACTTCCAGTGGAGCGGTGAAATGTGTTGATATTGGAAGGAACGCCGGTGGCGAAAGCGACACACTGGGGCTGTTCTGACGCTGAGGCACGAAAGCTAGG…	82.276	53.5068	102.484	-0.939112	0.390345	29.7939	0.000103589	0.00016865	Bacteria	Planctomycetota	Planctomycetes	Planctomycetales	Planctomycetaceae	Gimesia	Unclassified
TGAGGAATATTGGGCAATGCCCGCAAGGGTGACCCAGCAACGCCGCGTGGAGGATGAAGGCCGTAAGGTTGTAAACTCCTGTTAGAGGAGAAGAACAGTACCGATTGGATCGGTATTTGACTGTACCCTCAGAGAAAGCCCCGGCTAACTACGTGCCAGCAGCCGCGGTAATACGTAGGGGGCAAGCGTTGTCCGGATTTACTGGGTGTAAAGGGCGCGCAGGCGGGATAGCAAGTCAGAGGTGAAATCCTACAGCTTAACTGTAGAACTGCCTTTGATACTGTTATTCTTGAGTTCGGGAGAGAGAGACGGAATTCCAGGTGTAGTGGTGAAATACGTAGATATCTGGAAGAACACCAGTTGCGAAGGCGGTCTCTTGGTCCGATACTGACGCTGAGG…	81.659	80.0912	44.8749	0.874634	0.551458	15.0458	0.0354171	0.0426036	Bacteria	Bacteroidota	Ignavibacteria	Ignavibacteriales	Ignavibacteriaceae	Ignavibacterium	Unclassified
TGGGGAATATTGCGCAATGGGCGAAAGCCTGACGCAGCAACGCCGCGTGCGGGATGAAGGCCTTCGGGTTGTAAACCGCTTTCAGCAGGGAAGAAGCCGCAAGGTGACGGTACCTGCAGAAGAAGCACCGGCTAACTACGTGCCAGCAGCCGCGGTAATACGTAGGGTGCAAGCGTTGTCCGGATTTATTGGGCGTAAAGAGCTCGTAGGCGGTATGTCACGTCGGATGTGAAAATCCAAGGCTCAACCTTGGACCTGCATCCGATACGGGCAAACTAGAGTGTGGTAGGGGAGACTGGAATTCCTGGTGTAGCGGTGAAATGCGCAGATATCAGGAGGAACACCAATGGCGAAGGCAGGTCTCTGGGCCATTACTGACGCTGAGGAGCGAAAGCGTGG…	81.3883	35.0349	111.257	-1.62068	0.467484	34.2153	1.56977e-05	2.68773e-05	Bacteria	Actinobacteriota	Actinobacteria	Unclassified	Unclassified	Unclassified	Unclassified
TGGGGAATATTGCACAATGGGCGAAAGCCTGATGCAGCAATGCCGCGTGTGTGAAGAAGGCCTGCGGGTTGTAAAGCACTTTCAGTAGGGAGGAAACAGCAGTGGGCTAATACCCCGTTGCCTTGACGTTACCTACAGAAGAAGCACCGGCTAACTCTGTGCCAGCAGCCGCGGTAATACAGAGGGTGCAAGCGTTAATCGGAATTACTGGGCGTAAAGCGCGCGTAGGCGGCTTGGTCAGTCGGATGTGAAAGCCCCGGGCTTAACCTGGGAATTGCATTCGATACTGCCAGGCTAGAATGTAGTAGAGGGAAGTGGAATTCCGGGTGTAGCGGTGAAATGCGTAGATATCCGGAGGAACATCAGTGGCGAAGGCGACTTCCTGGACTAACATTGACG…	81.0426	96.5273	19.6506	2.22107	0.49472	47.7878	3.91739e-08	7.83478e-08	Bacteria	Proteobacteria	Gammaproteobacteria	Thiohalomonadales	Thiohalomonadaceae	Thiohalomonas	Unclassified
TGGGGAATTTTGGACAATGGGGGCAACCCTGATCCAGCCATTCCGCGTGTGCGATGAAGGCCTTCGGGTTGTAAAGCACTTTTGGCAGGAAAGAAATCGCACCGATTAATACTTGGTGTGGATGACGGTACCTGCAGAATAAGCACCGGCTAACTACGTGCCAGCAGCCGCGGTAATACGTAGGGTGCAAGCGTTAATCGGAATTACTGGGCGTAAAGCGTGCGCAGGCGGTTCGGAAAGAGAGGTGTGAAATCCCAGGGCTCAACCTTGGAACTGCACTTTTAACTACCGAGCTAGAGTATGTCAGAGGGGGGTGGAATTCCGCGTGTAGCAGTGAAATGCGTAGATATGCGGAGGAACACCGATGGCGAAGGCAGCCCCCTGGGATAATACTGACGC…	80.6618	27.5917	22.7403	0.292556	0.515292	83.1805	3.08847e-15	7.66337e-15	Bacteria	Proteobacteria	Gammaproteobacteria	Betaproteobacteriales	Burkholderiaceae	Unclassified	Unclassified
TGAGGAATATTGGTCAATGGGCGCAAGCCTGAACCAGCCATGCCGCGTGCAGGAAGAATGCCCTATGGGTTGTAAACTGCTTTTATTTAGGAATAAACCTTTCTACGTGTAGAAAGCTGAAGGTACTGAATGAATAAGCACCGGCTAACTCCGTGCCAGCAGCCGCGGTAATACGGAGGGTGCAAGCGTTATCCGGAATCATTGGGTTTAAAGGGTCCGCAGGCGGGCGTATAAGTCAGTGGTGAAATCCTGCAGCTTAACTGCAGAACTGCCATTGATACTGTACGTCTTGAATTCGGTCGAAGTGGGCGGAATGTGTAGTGTAGCGGTGAAATGCATAGATATTACACAGAACACCGATAGCGAAGGCAGCTCACTAGGCCTGGATTGACGCTCAGG…	80.6216	4.77845	0.709445	2.59697	0.784621	172.949	5.99698e-34	3.02456e-33	Bacteria	Bacteroidota	Bacteroidia	Flavobacteriales	Crocinitomicaceae	UBA952	Unclassified
TGGGGAATTTTGGACAATGGGGGCAACCCTGATCCAGCCATTCCGCGTGAGTGAAGAAGGCCTTCGGGTTGTAAAGCTCTTTCGCAAGAGAAGAAATCTTACTATCGAATAAATAGTAAGGATGACGGTATCTTGACAAGAAGCACCGGCTAACTACGTGCCAGCAGCCGCGGTAATACGTAGGGTGCGAGCGTTAATCGGAATTACTGGGCGTAAAGCGTGCGCAGGCGGTTTTATAAGTCAGATGTGAAATCCCCGAGCTCAACTTGGGAACTGCGTTTGAAACTGTAAGACTAGAGTGTGTCAGAGGGGGGTAGAATTCCACGTGTAGCAGTGAAATGCGTAGATATGTGGAGGAATACCAATGGCGAAGGCAGCCCCCTGGGATAACACTGACGC…	80.0964	9.28925	34.4399	-1.78655	0.620729	113.073	2.11385e-21	6.81128e-21	Bacteria	Proteobacteria	Gammaproteobacteria	Betaproteobacteriales	Methylophilaceae	BACL14	Unclassified
TGGGGAATATTGGACAATGGGCGCAAGCCTGATCCAGCAATGCCGCGTGTGTGAAGAAGGCCTGCGGGTTGTAAAGCACTTTCAGTGGGGAGGAAAAGCCTGGGGCGAATACCCCTGGGTCTTGACGTTACCTACAGAAGAAGCACCGGCTAACTCCGTGCCAGCAGCCGCGGTAATACGGAGGGTGCAAGCGTTAATCGGAATTACTGGGCGTAAAGCGCGCGTAGGCGGCTTGATAAGTCAGATGTGAAAGCCCCGGGCTCAACCTGGGAACTGCATTTGATACTGTCTGGCTAGAGTATGGTAGAGGGGGGTGGAATTCCCGGAGTAGCGGTGAAATGCGTAGATATCGGGAGGAACACCAGTGGCGAAGGCGGCCCCCTGGACCAATACTGACGC…	78.6237	48.7454	28.2766	0.912114	0.455044	30.1298	8.98933e-05	0.000147387	Bacteria	Proteobacteria	Gammaproteobacteria	Chromatiales	Unclassified	Unclassified	Unclassified
TGGGGAATCTTAGACAATGGGGGAAACCCTGATCTAGCCATGCCGCGTGAGTGACGAAGGCCTTAGGGTCGTAAAGCTCTTTCGCTGGGGAAGATAATGACGGTACCCAGTAAAGAAACCCCGGCTAACTCCGTGCCAGCAGCCGCGGTAATACGGAGGGGGTTAGCGTTGTTCGGAATTACTGGGCGTAAAGCGCACGTAGGCGGGCTGTTAAGTCGGGGGTGAAATCCCGGGGCTCAACCCCGGAACTGCCTTCGATACTGGCAGCCTTGAGTTCGAGAGAGGTGAGTGGAATTCCGAGTGTAGAGGTGAAATTCGTAGATATTCGGAGGAACACCAGTGGCGAAGGCGGCTCACTGGCTCGATACTGACGCTGAGGTGCGAAAGCGTGGGGAGCAA…	77.7952	28.9277	102.795	-1.76444	0.56056	43.09	3.2048e-07	6.11945e-07	Bacteria	Proteobacteria	Alphaproteobacteria	Rhodobacterales	Rhodobacteraceae	Marivivens	Unclassified
TGAGGAATATTGGACAATGGTCGAGAGACTGATCCAGCCATGCCGCGTGCAGGAAGACGGCCCTATGGGTTGTAAACTGCTTTTGTACGGGAAGAATAATGCCCACGTGTGGGCAGATGACGGTACCGTACGAATAAGGACCGGCTAACTCCGTGCCAGCAGCCGCGGTAATACGGAGGGTCCAAGCGTTATCCGGAATCATTGGGTTTAAAGGGTCCGTAGGCGGATCAGTAAGTCAGGGGTGAAAGTTTGCGGCTCAACCGTAAAATTGCCTTTGATACTGCTGGTCTTGAGTTACGGTGAAGTGGCCGGAATATGTGGTGTAGCGGTGAAATGCATAGATATCACATAGAACACCGATTGCGAAGGCAGGTCACTAACCGTATACTGACGCTGATG…	77.3352	158.321	255.264	-0.702708	0.565319	303.933	8.74639e-62	1.09684e-60	Bacteria	Bacteroidota	Bacteroidia	Flavobacteriales	Flavobacteriaceae	Robiginitalea	Unclassified
TCGAGAATCTTCGGCAATGGGCGAAAGCCTGACCGAGCGATGCCGCGTGCGGGATGAAGGCCCTCGGGTTGTAAACCGCTGTCAACGAGGAGGAAGTGCAAGGGGGTTCTCCCTTTTGTTTGACCTATTCGAGAAGGAAGTACGGGCTAAGTTCGTGCCAGCAGCCGCGGTAAGACGAACCGTACAAACGTTATTCGGAATTATTGGGCTTAAAGGGTGCGTAGGCTGCGCGGAAAGTTGGGTGTGAAAGCCCTCGGCTCAACCGAGGAATTGCGCCCAAAACTACCGTGCTCGAGGGAGACAGAGGTGAGCGGAACTCAAGGTGGAGCGGTGAAATGCGTTGATATCTTGAGGAACACCGGTGGCGAAAGCGGCTCACTGGGTCTCTTCTGACGCTGA…	76.91	184.007	93.3708	0.983618	0.578633	182.298	6.37219e-36	3.28522e-35	Bacteria	Planctomycetota	Planctomycetes	Pirellulales	Thermoguttaceae	Unclassified	Unclassified
TGGGGAATATTGCGCAATGGGCGAAAGCCTGACGCAGCCATGCCGCGTGTGTGAAGAAGGCCTTAGGGTTGTAAAGCACTTTCAATTGGGAGGAAGGATTTGGCGTTAATAGCGTTAAATTTTGACGTTACCTTTAGAAGAAGCACCGGCTAACTCCGTGCCAGCAGCCGCGGTAATACGGAGGGTGCGAGCGTTAATCGGAATTACTGGGCGTAAAGCGCGCGTAGGCGGTTTGTTAAGTCGGATGTGAAATCCCCGGGCTCAACCTGGGAACTGCACCCGATACTGACCGACTTGAGTGCGAGAGAGGGAGGTAGAATTCCATGTGTAGCGGTGAAATGCGTAGATATATGGAGGAATACCGGTGGCGAAGGCGGCCTCCTGGCTCGACACTGACGC…	76.6858	76.6795	4.86339	3.9326	0.837187	122.5	2.30958e-23	7.99734e-23	Bacteria	Proteobacteria	Gammaproteobacteria	Pseudomonadales	Halieaceae	Unclassified	Unclassified
TGGGGAATTTTCCGCAATGGGCGAAAGCCTGACGGAGCAATACCGCGTGAGGGATGAATGCCTATGGGTTGTAAACCTCTTTTTTCAGGGAGGAATCAATGACGTTACCTGAAGAATAAGCATCGGCTAACTCCGTGCCAGCAGCCGCGGTAAGACGGAGGATGCAAGTGTTATCCGGAATCACTGGGCGTAAAGCGTCTGTAGGTGGTTTGATAAGTCAACTGTTAAATCTTGAGGCTCAACCTCAAAACCGCAGTCGAAACTATCAGACTAGAGTATAGTAGGGGTAAAGGGAATTTCCAGTGGAGCGGTGAAATGCGTAGAGATTGGAAAGAACACCGATGGCGAAGGCACTTTACTGGGCTATTACTAACACTGAGAGACGAAAGCTAGGGTAGC…	74.7666	31.4531	47.168	-0.523839	0.840231	8.31787	0.305401	0.322792	Bacteria	Cyanobacteriota	Cyanobacteriia	Cyanobacteriales	Unclassified	Unclassified	Unclassified
TGGGGAATATTGCGCAATGGGCGAAAGCCTGACGCAGCCATGCCGCGTGTGTGAAGAAGGCCTTCGGGTTGTAAAGCACTTTCAATTGGGAAGAAAGGTTGCGTGTTAATAGCACGTAGCTGTGACGTTACCTTTAGAAGAAGCACCGGCTAACTCCGTGCCAGCAGCCGCGGTAATACGGAGGGTGCGAGCGTTAATCGGAATTACTGGGCGTAAAGCGCGCGTAGGCGGTTTGTTAAGTCGGATGTGAAATCCCCGGGCTCAACCTGGGAATGGCATTCGATACTGGCCGACTAGAGTACGAGAGAGGGAGGTAGAATTCCACGTGTAGCGGTGAAATGCGTAGATATGTGGAGGAATACCGGTGGCGAAGGCGGCCTCCTGGCTCGATACTGACGC…	74.1606	64.883	53.2206	0.292011	0.463073	6.3711	0.497146	0.514902	Bacteria	Proteobacteria	Gammaproteobacteria	Pseudomonadales	Halieaceae	Congregibacter	Unclassified
TGGGGAATCTTGCGCAATGGGCGAAAGCCTGACGCAGCCACGCCGCGTGCGGGATGAAGGCCCTAGGGTTGTAAACCGCTTTTAACAGGAACGAAAATGACGGTACCTGTAGAATAAGGTGCGGCCAACTACGTGCCAGCAGCCGCGGTGACACGTAGGCACCAAGCGTTGTCCGGATTTATTGGGCGTAAAGAGCTCGTAGGCGGTTCAGTAAGTCGGGTGTGAAAACTCTGGGCTTAACCCAGAGACGCCACTCGATACTATTGTGACTAGAGTTCGGTAGGGGAGCGGGGAATTCCTAGTGTAGCGGTGAAATGCGCAGATATTAGGAGGAACACCGGTGGCGAAGGCGCCGCTCTGGGCCGATACTGACGCTGAGGAGCGAAAGCGTGGGTAGCA…	73.3608	1.4085	2.9	-0.887808	0.897684	93.406	2.46773e-17	6.81562e-17	Bacteria	Actinobacteriota	Acidimicrobiia	Microtrichales	Ilumatobacteraceae	Ilumatobacter_A	Unclassified
TGAGGAATATTGCACAATGGGGGAAACCCTGATGCAGCAACGCCGCGTGGAGGATGACGCATTTCGGTGTGTAAACTCCTTTTATGAGTCAAGAAAATGACGGTAGCTCATGAATAAGCACCGGCTAACTCCGTGCCAGCAGCCGCGGTAATACGGAGGGTGCAAGCGTTATTCGGAATCACTGGGCGTAAAGGACGCGTAGGCGGGAAGCCAAGTCTGATGTGAAATCCTATGGCTTAACCATAGAACTGCATTGGAAACTGGTTACCTAGAGTATGGGAGGGGGAGATGGAATTAGTGGTGTAGGGGTAAAATCCGTAGATATCACTAGGAATACCTAAAGCGAAGGCGATCTCCTGGAACAATACTGACGCTAAGGCGTGAAAGCGTGGGGAGCAA…	73.15	42.0483	194.333	-2.1984	0.964575	25.6871	0.000572786	0.00084641	Bacteria	Campylobacterota	Campylobacteria	Campylobacterales	Thiovulaceae	Sulfurimonas	Unclassified
TGGGGAATATTGCACAATGGACGAAAGTCTGATGCAGCAACGCCGCGTGGAGGATGACACATTTCGGTGCGTAAACTCCTTTTATATGGGAAGATAATGACGGTACCATATGAATAAGCACCGGCTAACTCCGTGCCAGCAGCCGCGGTAATACGGAGGGTGCAAGCGTTACTCGGAATCACTGGGCGTAAAGAGCGTGTAGGCGGGTAGTTAAGTCAGAAGTGAAATCCAATAGCTCAACTATTGAACTGCTTTTGAAACTGATTACCTAGAATATGGGAGAGGTAGATGGAATTTCTGGTGTAGGGGTAAAATCCGTAGAGATCAGAAGGAATACCGATTGCGAAGGCGATCTACTGGAACATTATTGACGCTGAGACGCGAAAGCGTGGGGAGCAA…	72.8788	2.26776	363.304	-7.19541	0.874942	90.1827	1.13483e-16	3.0614e-16	Bacteria	Campylobacterota	Campylobacteria	Campylobacterales	Arcobacteraceae	Arcobacter	Unclassified
TGGGGAATATTGCACAATGGGCGAAAGCCTGATGCAGCAACGCCGCGTGAGGGACGAAGGCCTTCGGGTTGTAAACCTCTTTTAGCAGGGAAGAAGCGAAAGTGACGGTACCTGCAGAAAAAGCACCGGCTAACTACGTGCCAGCAGCCGCGGTAATACGTAGGGTGCAAGCGTTGTCCGGAATTATTGGGCGTAAAGAGCTCGTAGGCGGTTTGTCACGTCTGCTGTGAAATTTCGAGGCTCAACCTCGAACTTGCAGTGGGTACGGGCAGGCTAGAGTGCGGTAGGGGAGATGGGAATTCCTGGTGTAGCGGTGGAATGCGCAGATATCAGGAGGAACACCAATGGCGAAGGCACATCTCTGGGCCGTAACTGACGCTGAGGAGCGAAAGCGTGGGG…	72.4302	197.508	102.329	0.888268	0.433586	259.595	2.51013e-52	2.28373e-51	Bacteria	Actinobacteriota	Actinobacteria	Actinomycetales	Microbacteriaceae	Aquiluna	Unclassified
TGAGGAATATTGGACAATGGGCGAGAGCCTGATCCAGCCATGCCGCGTGCAGGAAGACTGCCCTATGGGTTGTAAACTGCTTTTAAACGGGAAGAAACACCCCCTCGTGAGGGGGCTTGACGGTACCGTAAGAATAAGGATCGGCTAACTCCGTGCCAGCAGCCGCGGTAATACGGAGGATCCAAGCGTTATCCGGAATCATTGGGTTTAAAGGGTCCGTAGGCGGACAGCTAAGTCAGTGGTGAAAGTCTGTAGCTCAACTATAGAATTGCCATTGATACTGGTTGTCTTGAATCATTATGAAGTGGTTAGAATAAGTAGTGTAGCGGTGAAATGCATAGATATTACTTAGAATACCAATTGCGAAGGCAGATCACTAATAATGTATTGACGCTGATG…	72.2793	5.91284	0.43918	3.48327	0.760157	162.643	8.90814e-32	4.21773e-31	Bacteria	Bacteroidota	Bacteroidia	Flavobacteriales	Flavobacteriaceae	Altibacter	Unclassified
TGGGGAATTTTCCGCAATGGGCGAAAGCCTGACGGAGCAACGCCGCGTGAGGGATGAAGGCCTCTGGGCTGTAAACCTCTTTTCTCAAGGAAGAAGATCTGACGGTACTTGAGGAATAAGCCACGGCTAATTCCGTGCCAGCAGCCGCGGTAATACGGGAGTGGCAAGCGTTATCCGGAATTATTGGGCGTAAAGCGTCCGCAGGCGGCCTTGAAAGTCTGCTGTTAAAGCGTGGAGCTTAACTCCATTTCAGCAGTGGAAACTACAAGGCTAGAGTGTGGTAGGGGCAGAGGGAATTCCCGGTGTAGCGGTGAAATGCGTAGATATCGGGAAGAACACCAGTGGCGAAGGCGCTCTGCTGGGCCATAACTGACGCTCATGGACGAAAGCCAGGGGAGC…	72.2345	88.5352	31.5337	1.48236	0.507225	94.3127	1.60575e-17	4.48836e-17	Bacteria	Cyanobacteriota	Cyanobacteriia	Synechococcales_A	Cyanobiaceae	Cyanobium	Unclassified
TGGGGAATCTTGCACAATGGAGGAAACTCTGATGCAGCGATGCCGCGTGAGTGAAGAAGGCCTTTGGGTTGTAAAGCTCTTTCGTCGGGGAAGAAAATGACTGTACCCGAATAAGAAGGTCCGGCTAACTTCGTGCCAGCAGCCGCGGTAATACGAAGGGACCTAGCGTAGTTCGGAATTACTGGGCTTAAAGAGTTCGTAGGTGGTTGAAAAAGTTGGTGGTGAAATCCCAGAGCTTAACTCTGGAACTGCCATCAAAACTTTTCAGCTAGAGTATGATAGAGGAAAGCAGAATTTCTAGTGTAGAGGTGAAATTCGTAGATATTAGAAAGAATACCAATTGCGAAGGCAGCTTTCTGGATCATTACTGACACTGAGGAACGAAAGCATGGGTAGCGA…	70.1357	0.597269	8.80643	-3.4048	0.917042	137.552	1.65547e-26	6.37976e-26	Bacteria	Proteobacteria	Alphaproteobacteria	Pelagibacterales	Pelagibacteraceae	Pelagibacter	Pelagibacter_ubique(RS_GCF_000012345.1)
TGAGGAATATTGGACAATGGGCGCAAGCCTGATCCAGCCATGCCGCGTGCAGGAAGACGGCCCTATGGGTTGTAAACTGCTTTTATACAGGAAGAAACACCTCCTCGTGAGGGGGCTTGACGGTACTGTAAGAATAAGGATCGGCTAACTCCGTGCCAGCAGCCGCGGTAATACGGAGGATCCAAGCGTTATCCGGAATCATTGGGTTTAAAGGGTCCGTAGGTGGACTACTAAGTCAGAGGTGAAATCCCACAGCTTAACTGTGGCACTGCCTTTGATACTGGTAGTCTTGAGTCATTATGAAGTGGTTAGAATATGTAGTGTAGCGGTGAAATGCTTAGATATTACATAGAATACCGATTGCGAAGGCAGATCACTAATAATGTACTGACACTGATG…	69.8294	133.891	92.1455	0.518331	0.415652	92.2962	4.17428e-17	1.13267e-16	Bacteria	Bacteroidota	Bacteroidia	Flavobacteriales	Flavobacteriaceae	Unclassified	Unclassified
TGAGGAATATTGGACAATGGGCGCAAGCCTGATCCAGCCATGCCGCGTGCAGGAAGACTGCCCTATGGGTTGTAAACTGCTTTTATACAGGAAGAAACCCTACCACGTGTGGTAGATTGACGGTACTGTATGAATAAGCACCGGCTAACTCCGTGCCAGCAGCCGCGGTAATACGGAGGGTGCAAGCGTTATCCGGAATCATTGGGTTTAAAGGGTCCGTAGGCGGGCGATTAAGTCAGAGGTGAAATCCCACAGCTTAACTGTGGAACTGCCTTTGATACTGGTTGTCTTGAGTTATAGTGAAGTAGATAGAATGTGTAGTGTAGCGGTGAAATGCTTAGATATTACACAGAATACCGATTGCGAAGGCAGTTTACTAACTATTGACTGACGCTAATG…	69.5186	54.3983	59.7566	-0.245481	0.328311	68.9714	2.38378e-12	5.39548e-12	Bacteria	Bacteroidota	Bacteroidia	Flavobacteriales	Flavobacteriaceae	Lutibacter	Unclassified
TGGGGAATATTGGACAATGGGCGCAAGCCTGATCCAGCAATGCCGCGTGTGTGAAGAAGGCCTGCGGGTTGTAAAGCACTTTCAGTGGGGAAGAAAAGCCTGGGGTTAATACCCCTGGGTCTTGACGTTACCCACAGAAGAAGCACCGGCTAACTCCGTGCCAGCAGCCGCGGTAATACGGAGGGTGCAAGCGTTAATCGGAATCACTGGGCGTAAAGCGCACGTAGGCGGCGCGTTAAGTCAGATGTGAAAGCCCCGGGCTCAACCTGGGAACTGCATTTGATACTGGCGTGCTCGAGTCTGATAGAGGGGGGTGGAATTCCAGGTGTAGCGGTGAAATGCGTAGATATCTGGAGGAACACCAGTGGCGAAGGCGGCCCCCTGGATCAAGACTGACGC…	68.6213	58.0838	59.1427	0.0409274	0.573342	18.9877	0.0082259	0.0106684	Bacteria	Proteobacteria	Gammaproteobacteria	Chromatiales	Chromatiaceae	Unclassified	Unclassified
TGAGGAATTTTCCGCAATGGGCGAAAGCCTGACGGAGCAATGCCGCGTGAAGGATGAATGCCTATGGGTTGTAAACTTCTTTTCTCAGAGAAGAATTTTGACGGTATCTGAGGAATAAGCATCGGCTAACTCTGTGCCAGCAGCCGCGGTAAGACAGAGGATGCAAGCGTTATCCGGATTGATTGGGCGTAAAGCGTCTGTAGGTGGTTTATCAAGTCTTCTGTCAAAGATCAGGGCTTAACCTTGGATAGGCAGGAGAAACTAATAGACTAGAGTTCGGTAGGGGCAGAGGGAATTCCCGGTGGAGCGGTGAAATGCGTAGATATCGGGAGGAACACCAAAGGCGAAAGCACTCTGCTGGGCCGCGACTGACACTGAGAGACGAAAGCGAGGGGAGCA…	68.3222	335.947	67.2428	2.29959	0.330377	525.105	3.20214e-109	3.71448e-107	Bacteria	Proteobacteria	Alphaproteobacteria	Rhizobiales	Rhizobiaceae	Leaf454	Unclassified
TGGGGAATTTTGGACAATGGGGGAAACCCTGATCCAGCCATTCCGCGTGAGTGAAGAAGGCCTTCGGGTTGTAAAGCTCTTTCAGCTGGAACGAAACGGTACGCTCTAACATAGCGTGCTAATGACGGTACCAGCAGAAGAAGCACCGGCTAACTACGTGCCAGCAGCCGCGGTAATACGTAGGGTGCGAGCGTTAATCGGAATTACTGGGCGTAAAGCGTGCGCAGGCGGATTGTTAAGCAAGATGTGAAATCCCCGGGCTTAACCTGGGAATGGCATTTTGAACTGGCAGTCTAGAGTGTGTCAGAGGGGGGTGGAATTCCACGTGTAGCAGTGAAATGCGTAGAGATGTGGAGGAACACCAATGGCGAAGGCAGCCCCCTGGGATAACACTGACGC…	68.289	53.1536	22.7319	1.23066	0.500776	25.0408	0.000746261	0.00108547	Bacteria	Proteobacteria	Gammaproteobacteria	Betaproteobacteriales	Hydrogenophilaceae	Thiobacillus	Unclassified
TGGGGAATCTTGCACAATGGGCGAAAGCCTGATGCAGCAACGCCGCGTGCGGGATGAAGGCCCTAGGGTTGTAAACCGCTTTCAGTAGGGAAGAAAATGACGGTACCTACAGAAGAAGGTGCGGCCAACTACGTGCCAGCAGCCGCGGTGACACGTAGGCACCAAGCGTTATCCGGATTTATTGGGCGTAAAGAGCTCGTAGGCGGTTTGGTAAGTCGGGTGTGAAAACTCTGGGCTCAACCCAGAGAGGCCACCCGATACTGCTATGACTAGAGTACGGTAGGGGAGCGGGGAATTCATGGTGTAGCGGTGAAATGCGCAGATATCATGAGGAACACCAGCGGCGAAGGCGCCGCTCTGGGCCGTAACTGACGCTGAGGAGCGAAAGCATGGGTAGCA…	67.6593	42.4711	25.9741	0.720054	0.655479	26.1185	0.000479699	0.000713398	Bacteria	Actinobacteriota	Acidimicrobiia	Microtrichales	Ilumatobacteraceae	Ilumatobacter_A	Unclassified
TGAGGAATATTGGGCAATGGGGGGAACCCTGACCCAGCAACGCCGCGTGGAGGAAGAAGGCTCTTGGGTCGTAAACTCCTTTTGACGGGGAAGAGGAAGGACGGTACCCGTCGAATAAGTCACGGCTAACTACGTGCCAGCAGCCGCGGTAATACGTAGGTGACAAGCGTTATCCGGATTTACTGGGCGTAAAGGGCATGCAGGCGGCTTGGCAAGTCTGACGTGAAATTTCCCGGCTTAACTGGGAGGGGTCGTTGGAAACTGTCGAGCTTGAGGCGACGAGAGGGGTGTAGAATTCCCGGTGTAGTGGTGGAATGCGTAGATATCGGGAGGAATACCAGTGGCGAAGGCGGCACCCTGGCGTTGGCCTGACGCTCATGTGCGAAAGCGTGGGGAGCG…	66.9916	38.5848	63.9025	-0.640708	0.49193	20.7522	0.00415481	0.00560416	Bacteria	Chloroflexota	Anaerolineae	Caldilineales	Caldilineaceae	Caldilinea	Unclassified
TGAGGAATATTGGACAATGGGCGCAAGCCTGATCCAGCCATGCCGCGTGCAGGAAGAATGCCCTATGGGTTGTAAACTGCTTTTATTTGGGAATAAACCTCTTTACGTGTAGAGAGCTGAAGGTACTAAATGAATAAGCACCGGCTAACTCCGTGCCAGCAGCCGCGGTAATACGGAGGGTGCAAGCGTTATCCGGAATCATTGGGTTTAAAGGGTCCGCAGGCGGACTAATAAGTCAGTGGTGAAAGCCCATCGCTTAACGATGGAACTGCCATTGATACTGTTAGTCTTGAATTCGGTCGAAGTGGGCGGAATGTGTCATGTAGCGGTGAAATGCATAGATATGACACAGAACACCGATAGCGAAGGCAGCTCACTAGGCCTGGATTGACGCTCAGG…	66.9733	35.9309	127.054	-1.79249	0.524833	84.5546	1.61702e-15	4.09998e-15	Bacteria	Bacteroidota	Bacteroidia	Flavobacteriales	Crocinitomicaceae	Brumimicrobium	Unclassified
TGGGGAATCTTGCGCAATGCGCGAAAGCGTGACGCAGCAACACCGCGTGAGGGAAGACGGCCCTAGGGTTGTAAACCTCTTTCAGATGGGACGAAGGTTCAGCGGTGAATAGCCGACTGGATTGACGGTACCTTCAGAAGAAGCTCCGGCTAACTACGTGCCAGCAGCCGCGGTAATACGTAGGGAGCGAGCGTTGTCCGGAATCATTGGGCGTAAAGAGCGCGTAGGTGGATCAATTAGTCTGCTGTGAAAGTCAAAGGCTCAACCTTTGAAAGCCGGTGGATACTGTTGATCTAGAGTACGGAAGAGGCGAGTGGAATTCCTGGTGTAGCGGTGGAATGCGCAGATATCAGGAGGAACACCAATAGCGAAGGCAGCTCGCTGGGACGTTACTGACAC…	66.9665	36.1571	77.7847	-1.01577	0.499532	15.5099	0.0299916	0.0365252	Bacteria	Actinobacteriota	Thermoleophilia	Solirubrobacterales	Solirubrobacteraceae	Solirubrobacter	Unclassified
TGAGGAATTTTCCGCAATGCGCGAAAGCGTGACGGAGCAATGCGACGTGGAGGATGACGGCCTGTGGGTTGTAAACTCCTTTTCTCAGAGAAGAAGTTCTGACGGTATCTGAGGAATAAGCACCGGCTAACTCCGTGCCAGCAGCCGCGGTAATACGGGGGGTGCAAGCGTTATCCGGAATTATTGGGCGTAAAGCGTCCTGAGGTGGCTTGAAAAGTCGTCCGTGAAAGCTCAGGGCTTAACCTTGAAACTGCGGTCGAAACTCCCAAGCTTTGAGTAGAGTAGAGGCAGAGGGAATTTCCGGAGGAATGGTGAAATATGTAGATATCGGAAAGAAGGCCAAAGGCGAAAGCACTCTGCTGGGCTCATACTGACACTGAACGACGAAAGCTAAGGGAG…	66.4163	56.187	60.522	-0.0629218	0.383306	35.0607	1.08943e-05	1.90036e-05	Bacteria	Unclassified	Unclassified	Unclassified	Unclassified	Unclassified	Unclassified
TGGGGAATATTGTACAATGGACGCAAGTCTGATACAGCAATGCCGCGTGAGTGAAGACGGCCTTAGGGTTGTAAAACTCTTTCGCTAGGGAAGATAATGACGGTACCTAGTAAAGAAGTCCCGGCTAACTCCGTGCCAGCAGCCGCGGTAATACGGAGGGGACTAGCGTTGTTCGGAATTACTGGGCGTAAAGAGTTCGTAGGCGGATAAGCAAGTAAGAGGTGAAAGCCCAGGGCTCAACCTTGGAACGGCCTTTTAAACTGCTTGTCTAGAGACCGGAAGAGGTTAGGGGAATACCTAGTGTAGAGGTGAAATTCGTAGATATTAGGTGGAACACCAGTGGCGAAGGCGCCTAACTGGTCCGGTACTGACGCTGAGGAACGAAAGCGTGGGGAGCAA…	65.8167	11.535	24.9771	-1.05264	0.570218	71.4026	7.68889e-13	1.77495e-12	Bacteria	Proteobacteria	Alphaproteobacteria	Sphingomonadales	Emcibacteraceae	Emcibacter	Unclassified
TCGAGAATCTTCGGCAATGGGCGAAAGCCTGACCGAGCGACGCCGCGTGCGGGATGAAGGCCTTCGGGTTGTAAACCGCTGTCGTAGAGGAGGAAGTGCAGGGGGGTTATCCCCTCTGTTTGACCTATTCTAGGAGGAAGTACGGGCTAAGTTCGTGCCAGCAGCCGCGGTAAGACGAACCGTACAAACGTTACTCGGAATTACTGGGCTTAAAGGGTGCGTAGGCTGCGCGGAAAGTTGGGTGTGAAATCCCTCGGCTCAACCGGGGAATTGCATCCAAAACTACCGTGCTAGAGGGAGATAGAGGTGAGCGGAACTCAAGGTGGAGCGGTGAAATGCGTTGATATCTTGAGGAACACCGGTGGCGAAGGCGGCTCACTGGATCTCTTCTGACGCTGA…	64.3206	121.728	27.8633	2.12848	0.539641	113.303	1.89374e-21	6.14471e-21	Bacteria	Planctomycetota	Planctomycetes	Pirellulales	Pirellulaceae	UBA11883	Unclassified
TGAGGAATATTGGACAATGGGCGCAAGCCTGATCCAGCCATGCCGCGTGCAGGAAGACGGTCCTATGGATTGTAAACTGCTTTTATACAGGAAGAAACACCCCGACGTGTCGGGACTTGACGGTACTGTAGGAATAAGGATCGGCTAACTCCGTGCCAGCAGCCGCGGTAATACGGAGGATCCAAGCGTTATCCGGAATCATTGGGTTTAAAGGGTCCGTAGGCGGGCTTATAAGTCAGTGGTGAAATCTCCCAGCTCAACTGGGAAACTGCCATTGATACTGTAGGTCTTGAATTATTAGGAAGTAACTAGAATATGTAGTGTAGCGGTGAAATGCTTAGATATTACATGGAATACCAATTGCGAAGGCAGGTTACTACTAATATATTGACGCTGATG…	64.0584	1.67344	84.7298	-5.39456	0.681846	168.387	5.49156e-33	2.65425e-32	Bacteria	Bacteroidota	Bacteroidia	Flavobacteriales	Flavobacteriaceae	Flavobacterium	Unclassified
TGAGGAATATTGGTCAATGGGCGCAAGCCTGAACCAGCCATGCCGCGTGCAGGAAGACGGTCCTATGGATTGTAAACTGCTTTTATTTGGGAATAAACCTATCTACGTGTAGATAGCTGAAGGTACCAAATGAATAAGCACCGGCTAACTCCGTGCCAGCAGCCGCGGTAATACGGAGGGTGCAAGCGTTATCCGGAATCATTGGGTTTAAAGGGTCCGCAGGCGGGTTTATAAGTCAGTGGTGAAAGCCTACAGCTCAACTGTAGAACTGCCATTGATACTGTAGATCTTGAATTCGGTCGAAGTGGGCGGAATATGACATGTAGCGGTGAAATGCTTAGATATGTCATAGAACACCGATAGCGAAGGCAGCTCACTAGGCCTGGATTGACGCTCAGG…	63.7984	1.06751	144.614	-6.88707	0.675539	257.191	8.15856e-52	7.14259e-51	Bacteria	Bacteroidota	Bacteroidia	Flavobacteriales	Crocinitomicaceae	Fluviicola	Unclassified
TGGGGAATATTGCGCAATGGGCGAAAGCCTGACGCAGCGACGCCGCGTGAGGGACGAAGGTCTTCGGATTGTAAACCTCTTTCAGCAGGGACGAAGCGAAAGTGACTGTACCTGCAGAAGAAGCACCGGCTAACTACGTGCCAGCAGCCGCGGTAATACGTAGGGTGCAAGCGTTGTCCGGATTTATTGGGCGTAAAGAGCTCGTAGGCGGTCTGTCGCGTCGGATGTGAAAACCCAATGGCTTAACCTTGGGCCTGCATTCGATACGGGCAGACTAGAGTGTGGTAGGGGAAACTGGAATTCCTGGTGTAGCGGTGGAATGCGCAGATATCAGGAGGAACACCGATGGCGAAGGCAGGTTTCTGGGCCATAACTGACGCTGAGGAGCGAAAGCGTGGG…	61.3196	37.1911	121.598	-1.66231	0.697609	11.8158	0.10678	0.12055	Bacteria	Actinobacteriota	Actinobacteria	Unclassified	Unclassified	Unclassified	Unclassified
TGGGGAATATTGGACAATGGGCGAAAGCCTGATCCAGCCATGCCGCGTGAGTGACGAAGGTCTTCGGATTGTAAAGCTCTTTTGCCAGGGACGATAATGACGGTACCTGGAGAATAAGCCCCGGCTAACTTCGTGCCAGCAGCCGCGGTAATACGAAGGGGGCTAGCGTTGTTCGGAATTACTGGGCGTAAAGCGCACGTAGGCGGATTTGTAAGTCAGGGGTGAAATCCCGGGGCTCAACCTCGGAACTGCCTTTGATACTGCAAGTCTTGAGTCCGGAAGAGGTGAGTGGAATTCCTAGTGTAGAGGTGAAATTCGTAGATATTAGGAAGAACACCAGTGGCGAAGGCGGCTCACTGGTCCGGTACTGACGCTGAGGTGCGAAAGCGTGGGGAGCAA…	60.7189	29.2536	101.21	-1.72237	0.496332	18.2003	0.0110982	0.0141861	Bacteria	Proteobacteria	Alphaproteobacteria	Rhizobiales	Hyphomicrobiaceae	Hyphomicrobium	Unclassified
TGGGGAATCTTGCGCAATGGGCGAAAGCCTGACGCAGCAACGCCGCGTGCGGGATGACGGCCTTCGGGTTGTAAACCGCTTTCAGCAGGGACGAAATTGACGGTACCTGCAGAAGAAGCCCCGGCCAACTACGTGCCAGCAGCCGCGGTAACACGTAGGGGGCGAGCGTTGTCCGGATTTATTGGGCGTAAAGAGCTCGTAGGCGGCTCGGTAAGTCGGGTGTGAAACCTCCAGGCTCAACCTGGAGACGCCACCTGATACTGCTGTGGCTAGAGTCCGGTAGGGGAGCGTGGAACTCCTGGTGTAGCGGTGAAATGCGCAGATATCAGGAAGAACACCAGCGGCGAAGGCGGCGCTCTGGGCCGGAACTGACGCTGAGGAGCGAAAGCGTGGGTAGCA…	60.4778	29.6812	89.1958	-1.5119	0.61486	8.80067	0.267286	0.285762	Bacteria	Actinobacteriota	Acidimicrobiia	Microtrichales	Microtrichaceae	IMCC26207	Unclassified
TGAGGAATATTGGGCAATGGGCGAAAGCCTGACCCAGCCACGCCGCGTGTGTGATGAAGGCCTTCGGGTCGTAAAGCACTGTGGGGAGAGACGAAACAGCGCATCAGGAAATGGGTGCGCCTTGACGGTACCTCCTTAGCAAGCACCGGCTAACTCTGTGCCAGCAGCCGCGGTAATACAGAGGGTGCAAACGTTGCTCGGATTTACTGGGCGTAAAGCGCGTGTAGGCGGACTCGCAAGTCGGTTGTGAAATCCCTGGGCTCAACCTAGGAACTGCATCCGAAACTGCTTGTCTTGAGTAATGGAGAGGGTGGCGGAATTCCCGGTGTAGAGGTGAAATTCGTAGATATCGGGAGGAACATCAGTGGCGAAGGCGGCCACCTGGACATTTACTGACGC…	59.9201	26.7512	43.1449	-0.640384	0.55154	17.017	0.0172866	0.0216783	Bacteria	Unclassified	Unclassified	Unclassified	Unclassified	Unclassified	Unclassified
TGGGGAATTTTGCGCAATGGGCGAAAGCCTGACGCAGCAACGCCGCGTGCGGGATGAAGGCCTTCGGGTTGTAAACCGCTTTCAGCAGGGATGAAACTGACAGTACCTGCAGAAGAAGCCCCGGCTAACTACGTGCCAGCAGCCGCGGTAATACGTAGGGGGCAAGCGTTATCCGGATTCATTGGGCGTAAAGAGCGCGTAGGCGGCTTGTTAAGCGAGATGTGAAAACCGGGGGCTTAACCCGCGGCCTGCATCTCGAACTGGCAGGCTTGAGTCTGGTAGAGGAGTGTGGAATTCCCAGTGTAGCGGTGAAATGCGCAGATATTGGGAGGAACACCAGTGGCGAAGGCGGCACTCTGGGCCACGACTGACGCTGAGGCGCGAAAGCTAGGGGAGCGA…	59.7033	72.6135	48.5973	0.557979	0.484584	19.4492	0.0068908	0.0090576	Bacteria	Actinobacteriota	Coriobacteriia	OPB41	UBA2279	UBA6100	Unclassified
TGAGGAATATTGGGCAATGGGCGAAAGCCTGACCCAGCCACGCCGCGTGTGTGATGAAGGCCTTCGGGTCGTAAAGCACTGTGGGGAGAGACGAAACAGCGCATCAGGAAATGGGTGCGCCTTGACGGTACCTCCTTAGCAAGCACCGGCTAACTCTGTGCCAGCAGCCGCGGTAATACAGAGGGTGCAAACGTTGCTCGGATTTACTGGGCGTAAAGCGCGTGTAGGCGGACTCGCAAGTCGGTTGTGAAATCCCTGGGCTTAACCTAGGAACTGCATCCGAAACTGCTTGTCTTGAGTAATGGAGAGGGTGGCGGAATTCCCGGTGTAGAGGTGAAATTCGTAGATATCGGGAGGAACATCAGTGGCGAAGGCGGCCACCTGGACATTTACTGACGC…	59.1088	41.7776	51.3418	-0.356741	0.68846	6.2173	0.514618	0.530997	Bacteria	Myxococcota	Unclassified	Unclassified	Unclassified	Unclassified	Unclassified
TGAGGAATATTGGACAATGGGCGCAAGCCTGATCCAGCCATGCCGCGTGCAGGAAGACGGCCCTATGGGTTGTAAACTGCTTTTATACGGGAAGAATAAGGGACACGTGTGTCCTGGTGACGGTACCGTAAGAATAAGGACCGGCTAACTCCGTGCCAGCAGCCGCGGTAATACGGAGGGTCCGAGCGTTATCCGGAATTATTGGGTTTAAAGGGTCCGCAGGCGGGCGATTAAGTCAGGGGTGAAATGGTGCGGCTCAACCGTAGCACTGCCCTTGATACTGGTTGTCTTGAGTCATAGTGAAGTGGCCGGAATATGTAGTGTAGCGGTGAAATGCATAGATATTACATAGAACACCGATTGCGAAGGCAGGTCACTAACTATCGACTGACGCTGATG…	58.9625	43.7764	19.6448	1.14201	0.467269	33.0777	2.56084e-05	4.35249e-05	Bacteria	Bacteroidota	Bacteroidia	Flavobacteriales	Flavobacteriaceae	Unclassified	Unclassified
TCGAGAATCTTCGGCAATGGGCGAAAGCCTGACCGAGCGACGCCGCGTGCGGGATGAAGGCCTTCGGGTTGTAAACCGCTGTCGTAGAGGAGGAAATACAGGGGGGTTCTCCCCTTTGTTTGACCTATTCTAGGAGGAAGTACGGGCTAAGTTCGTGCCAGCAGCCGCGGTAAGACGAACCGTACAAACGTTACTCGGAATTACTGGGCTTAAAGGGTGCGTAGGCTGCGCGGAAAGTTGGGTGTGAAAGCCCTCGGCTCAACCGAGGAATTGCATCCAAAACTACCGTGCTCGAGGGAGACAGAGGTAAGCGGAACTCAAGGTGGAGCGGTGAAATGCGTTGATATCTTGAGGAACACCGGTGGCGAAGGCGGCTTACTGGGTCTCTTCTGACGCTGA…	58.827	307.707	17.692	4.10941	0.544305	329.562	2.909e-67	4.6544e-66	Bacteria	Planctomycetota	Planctomycetes	Pirellulales	Thermoguttaceae	Unclassified	Unclassified
TGGGGAATATTGCACAATGGGCGCAAGCCTGATGCAGCGACGCCGCGTGAGGGATGACGGCCTTCGGGTTGTAAACCTCTTTCAGTACAGACGAAGCGCAAGTGACGGTATGTACAGAAGAAGCACCGGCCAACTACGTGCCAGCAGCCGCGGTAATACGTAGGGTGCGAGCGTTGTCCGGAATTACTGGGCGTAAAGAGCTCGTAGGTGGTTTGTCGCGTTGTTCGTGAAAACCTGAGGCTTAACCTTGGGCGTGCGGGCGATACGGGCAGACTGGAGTACTGCAGGGGAGACTGGAATTCCTGGTGTAGCGGTGGAATGCGCAGATATCAGGAGGAACACCGGTGGCGAAGGCGGGTCTCTGGGCAGTAACTGACGCTGAGGAGCGAAAGCGTGGGG…	56.5387	4.71673	17.3928	-1.74544	0.646207	69.8748	1.56606e-12	3.56202e-12	Bacteria	Actinobacteriota	Actinobacteria	Corynebacteriales	Corynebacteriaceae	Mycobacterium	Unclassified
TGAGGAATATTGCACAATGGAGGAAACTCTGATGCAGCCATGCCGCGTGCAGGATGACGGCCCTACGGGTTGTAAACTGCTTTTTTACAAGAAGAAACCTTGGTACGTGTACCAACTTGACGGTATTGTAAGAATAAGCACCGGCTAACTCCGTGCCAGCAGCCGCGGTAATACGGAGGGTGCAAGCGTTATCCGGATTTATTAGGTTTAAAGGGTTCGCAGGCGGAATTTTAAGTCAGTGGTGAAAGCCTATAGCTCAACTATAGAACTGCCACTGATACTGATATTCTTGAGTGTAGATGAAGTGGGCGGAATATGTCATGTAGCGGTGAAATGCATAGATATGACATGGAACACCAATTGCGAAGGCAGCTCACTAAACTATTACTGACGCTCATG…	56.492	8.37505	0.844577	3.12425	0.878443	111.873	3.75245e-21	1.20078e-20	Bacteria	Bacteroidota	Bacteroidia	Flavobacteriales	Flavobacteriaceae	Leeuwenhoekiella	Unclassified
TTTCGAATCATTCACAATGGGCGAAAGCCTGATGGTGCGACGCCGCGTGAGGGATGAAGGTCTTCGGATTGTAAACCTCTGTCACCAGGGAAGAAAAACTAGACGTCAATAGCGTCTATTCTGACTTAACCTGGAGAGGAAGCAGTGGCTAACTCTGTGCCAGCAGCCGCGGTAATACAGAGACTGCAAGCGTTATTCGGATTCACTGGGCGTAAAGGGTGCGCAGGCGGCCGTGTGTGTTAGGTGTGAAAGCCCGAGGCTTAACCTCGGAATTGCGCCTAAAACTATACGGCTAGAGCATTGGAGAGGGTAGCGGAATTCATGGTGTAGCAGTGAAATGCGTAGATATCATGAGGAACACCAGAGGCGAAGGCGGCTACCTGGACAATTGCTGACGCT…	56.3168	8.60027	7.92627	0.135328	0.714865	49.1456	2.12471e-08	4.28636e-08	Bacteria	Verrucomicrobiota	Verrucomicrobiae	Opitutales	Opitutaceae	Unclassified	Unclassified
TGAGGAATATTGGTCAATGGGCGCAAGCCTGAACCAGCCATGCCGCGTGCAGGAAGAATGTCCTATGGATTGTAAACTGCTTTTATTTGGGAATAAACCCCCCGACGTGTCGGGGTCTGAAGGTACCAAATGAATAAGCACCGGCTAACTCCGTGCCAGCAGCCGCGGTAATACGGAGGGTGCAAGCGTTATCCGGAATCATTGGGTTTAAAGGGTCCGCAGGCGGGCATATAAGTCAGTGGTGAAAGCCTACAGCTCAACTGTAGAACTGCCATTGATACTGTAAGTCTTGAATTCGGTCGAAGTGGGCGGAATGTGTAGTGTAGCGGTGAAATGCATAGATATTACACAGAACACCGATAGCGAAGGCAGCTCACTAGGCCTGGATTGACGCTCAGG…	55.8659	0.0930848	0	16.7416	0.842815	227.51	1.67795e-45	1.16205e-44	Bacteria	Bacteroidota	Bacteroidia	Flavobacteriales	Crocinitomicaceae	Fluviicola	Unclassified
TGGGGAATATTGGACAATGGGGGCAACCCTGATCCAGCAATGCCGCGTGTGTGAAGAAGGCCTGCGGGTTGTAAAGCACTTTCAGTGGGGAAGAAAAGCCTGGAGCTAATACCTCCGGGTCTTGACGTTACTCACAGAAGAAGCACCGGCTAACTCCGTGCCAGCAGCCGCGGTAATACGGAGGGTGCAAGCGTTAATCGGAATCACTGGGCGTAAAGCGCACGTAGGCGGCCGAGTCAGTCAGGTGTGAAATCCCCGGGCTCAACCTGGGAACTGCATTTGATACTGCTTAGCTCGAGTCCGATAGAGGGGGGTGGAATTCCAGGTGTAGCGGTGAAATGCGTAGATATCTGGAGGAACACCAGTGGCGAAGGCGGCCCCCTGGATTGAGACTGACGC…	55.457	31.5454	78.9498	-1.34233	0.686089	4.21222	0.755035	0.764926	Bacteria	Proteobacteria	Gammaproteobacteria	Chromatiales	Chromatiaceae	Marichromatium	Unclassified
TCGAGAATCTTCGGCAATGGGCGAAAGCCTGACCGAGCGACGCCGCGTGAGGGATTGAAGGCCTTCGGGTTGTAAACCTCTTTCGTAGAGGAGGAAGGGACTGTGAAGAGCAGTTCTTGACCTATTCTAGGAAGAAGCTTGGGCTAAGTTCGTGCCAGCAGCCGCGGTAAGACGAACCAAGCGAACGTTATTCGGAATTACTGGGCTTAAAGCGCGTGTAGGCGGACTGCCACGTCGGTTGTTGAAATCCCCCGGCTTAACCGGGGAACAGGCACCGATACGAGTAGTCTTGAGGTGGGTAGGGGAGACTGGAACTTCCGGTGGAGCGGTGAAATGCGTTGAGATCGGAAGGAACGCCCGCGGCGAAAGCGAGTCTCTGGCCCCATACTGACGCTGAGA…	53.8835	225.001	51.0811	2.14014	0.463299	414.16	2.1897e-85	7.25729e-84	Bacteria	Planctomycetota	Planctomycetes	Isosphaerales	Isosphaeraceae	Singulisphaera	Unclassified
TGGGGAATATTGGGCAATGGGGGAAACCCTGACCCAGCGACGCCGCGTGGAGGATGACGGCCCTCGGGTTGTAAACTCCTGTCAGGTGGGAAGAAGGACCATCCGGCCAATACCCGGATGGAATTGACTGTACCACCAAAGGAAGCCCCGGCTAACTCCGTGCCAGCAGCCGCGGTAATACGGAGGGGGCAAGCGTTATTCGGATTTACTGGGCGTAAAGCGCACGTAGGCGGCATTGTAAGTCAAAGGTGAAAGCCCTCGGCTCAACCGAGGAACTGCCTTTGAAACTGCCTTGCTTGAGTCCGGGAGGGGGGAGCGGAATTCCCAGTGTAGCGGTGAAATGCGTAGATACTGGGAGGAACACCGGTGGCGAAGGCGGCTCCCTGGACCGGTACTGAC…	53.5512	28.5879	36.5978	-0.298076	0.532997	17.6182	0.0138167	0.0175162	Bacteria	Acidobacteriota	Thermoanaerobaculia	Thermoanaerobaculales	Thermoanaerobaculaceae	Unclassified	Unclassified
TGAGGAATTTTGCGCAATGGGGGAAACCCTGACGCAGCAACGCCGCGTGAGTGATGAAGGCTTTCGGGTCGTAAAGCTCTGTCAAGTGGGAAGAAACCACGAGGTGATAATATCGCTTTGTGCTGACGGTACCACTGAAGGAAGCACCGGCTAACTCCGTGCCAGCAGCCGCGGTAATACGGGGGGTGCAAGCGTTATTCGGAATCATTGGGCGTAAAGGGCGCGTAGGCGGTTTGTTAAGTCAGATGTGAAAGCCCGGGGCTCAACCCCGGAAGTGCATTTGATACTGGCGGACTTGAGTATGGGAGAGGGAAGTGGAATTCCTGGTGTAGAGGTGAAATTCGTAGATATCAGGAGGAACACCGGTGGCGAAGGCGACTTCCTGGACCAATACTGACG…	52.7344	47.1322	19.3003	1.51195	0.718447	43.6945	2.44879e-07	4.73432e-07	Bacteria	Desulfobacterota	Desulfobacteria	Desulfobacterales	Desulfosarcinaceae	Desulfatitalea	Unclassified
TGGGGAATATTGCGCAATGGGCGAAAGCCTGACGCAGCAACGCCGCGTGCGGGATGAAGGCCTTCGGGTTGTAAACCGCTTTCAGCAGGGAAGAAGCGAAAGTGACGGTACCTGCAGAAGAAGCACCGGCTAACTACGTGCCAGCAGCCGCGGTAATACGTAGGGTGCAAGCGTTGTCCGGATTTATTGGGCGTAAAGAGCTCGTAGGCGGTTAGTCACGTCGGATGTGAAAACTCAGAGCTTAACTCTGAGCCTGCATTCGATACGGGCTGACTAGAGTGTTGTAGGGGAGACTGGAACTCCTGGTGTAGCGGTGAAATGCGCAGATATCAGGAAGAACACCGGTGGCGAAGGCGGGTCTCTGGGCAACTACTGACGCTGAGGAGCGAAAGCGTGGGG…	52.5812	25.9209	61.2966	-1.1961	0.596236	17.7987	0.0129121	0.0164594	Bacteria	Actinobacteriota	Actinobacteria	Nanopelagicales	S36-B12	S36-B12	Unclassified
TCGAGAATCTTCGGCAATGGGCGAAAGCCTGACCGAGCGACGCCGCGTGCGGGATGAAGGCCCTCGGGTTGTAAACCGCTGTCGTAGAGGAGGAAGTGCAGAGGGGTTATCCCCTTTGTTTGACCTATTCTAGGAGGAAGTACGGGCTAAGTTCGTGCCAGCAGCCGCGGTAAGACGAACCGTACAAACGTTACTCGGAATTACTGGGCTTAAAGGGTGCGTAGGCTGCGCAGAAAGTTGGGTGTGAAAGCCCTCGGCTCAACCGGGGAATTGCATCCAAAACTACTGTGCTCGAGGGAGACAGAGGTGAGCGGAACTCAAGGTGGAGCGGTGAAATGCGTTGATATCTTGAGGAACACCGGTGGCGAAAGCGGCTCACTGGGTCTCTACTGACGCTGA…	52.3308	207.468	2.0544	6.66271	0.608532	318.448	6.9213e-65	1.00359e-63	Bacteria	Planctomycetota	Planctomycetes	Pirellulales	Thermoguttaceae	RBG-16-64-12	Unclassified
TGGGGAATATTGGGCAATGGAGGAAACTCTGACCCAGCGACGCCGCGTGCGGGATGAAGGCCTTCGGGTTGTAAACCGCTTTCAGCAGGGAATAAGCGCAAGTGAAGGTACCTGCAGAAGAAGCACCGGCTAACTATGTGCCAGCAGCCGCGGTAATACATAGGGTGCAAGCGTTGTCCGGAATTATTGGGCGTAAAGAGCTCGTAGGTGGTTTGTTACGTCGGATGTGAAATTCAGGGGCTCAACCCCTGACTTGCATCCGATACGGGCAAGCTAGAGTTTGGTAGGGGAGACTGGAATTCCTGGTGTAGCGGTGGAATGCGCAGATATCAGGAGGAACACCGATGGCGAAGGCAGGTCTCTGGGCCAATACTGACACTGAGGAGCGAAAGCGTGGGG…	52.2788	8.95453	167.097	-4.13951	0.751223	74.8655	1.52719e-13	3.63392e-13	Bacteria	Actinobacteriota	Actinobacteria	Nanopelagicales	Nanopelagicaceae	Planktophila	Unclassified
TGAGGAATATTGGACAATGGGCGCAAGCCTGATCCAGCCATGCCGCGTGCAGGAAGACGGTCCTATGGATTGTAAACTGCTTTTATACAGGAAGAAACACCTCTACGTGTAGAGACTTGACGGTACTGTATGAATAAGCATCGGCTAACTCCGTGCCAGCAGCCGCGGTAATACGGAGGATGCAAGCGTTATCCGGAATCATTGGGTTTAAAGGGTCCGTAGGCGGCCAAATAAGTCAGTGGTGAAAGCCCATCGCTCAACGATGGAACGGCCATTGATACTGTTTGGCTTGAATTATTAGGAAGTAACTAGAATATGTAGTGTAGCGGTGAAATGCTTAGAGATTACATGGAATACCAATTGCGAAGGCAGGTTACTACTAATATATTGACGCTGATG…	51.8335	0.494623	270.175	-8.88116	0.740105	259.452	2.69186e-52	2.40196e-51	Bacteria	Bacteroidota	Bacteroidia	Flavobacteriales	Flavobacteriaceae	Flavobacterium	Unclassified
TGAGGAATATTGGGCAATGGAGGCAACTCTGACCCAGCTATGCCGCGTGAAGGATGAAGGTCCTCTGGATTGTAAACTTCTTTTGTATGGGGATAAACTTTTCTACGTGTAGAAAACTGAAGGTACCATACGAATAAGGATCGGCTAACTCCGTGCCAGCAGCCGCGGTAATACGGAGGATCCAAGCGTTATCCGGATTTATTGGGTTTAAAGGGTCCGTAGGCGGGTCTTTAAGTCAGTGGTGAAAGCCTGCAGCTTAACTGTGGAAATGCCATTGATACTGGAGGCCTTGAGTGTAGTAGAAGTAGGCGGAATAGGGCATGTAGCGGTGAAATGCATAGATATGCCCTAGAACACCGATTGCGAAGGCAGCTTACTATGTTACAACTGACGCTGAGG…	51.5753	0	44.8424	-24.2016	0.636303	199.649	1.36198e-39	8.42611e-39	Bacteria	Bacteroidota	Bacteroidia	Flavobacteriales	Cryomorphaceae	Coccinistipes	Unclassified
TGGGGAATATTGGACAATGGGCGAAAGCCTGATCCAGCAATGCCGCGTGTGTGAAGAAGGCCTGCGGGTTGTAAAGCACTTTCAGTGGGGAAGAAAGGCGGGGTGCTAATACCACCCTGACTTGACGTTACCCACAGAAGAAGCACCGGCTAACTCCGTGCCAGCAGCCGCGGTAATACGGAGGGTGCGAGCGTTAATCGGAATCACTGGGCGTAAAGCGCACGTAGGCGGCGTGTTAAGTCAGATGTGAAAGCCCCGGGCTTAACCTGGGAACTGCATTTGATACTGGCGCGCTCGAGTCTGATAGAGGGGGGTGGAATTCCAGGTGTAGCGGTGAAATGCGTAGATATCTGGAGGAACACCAGTGGCGAAGGCGGCCCCCTGGATCAAGACTGACGC…	51.4295	17.7915	25.3939	-0.488264	0.895371	9.28702	0.232701	0.250518	Bacteria	Proteobacteria	Gammaproteobacteria	Chromatiales	Chromatiaceae	Unclassified	Unclassified
TGGGGAATATTGGACAATGGGCGAAAGCCTGATCCAGCCATGCCGCGTGAGTGACGAAGGCCTTAGGGTTGTAAAACTCTTTTGGCGGGGACGATAATGACGGTACCCGCAGAATAAGCCCCGGCTAACTTCGTGCCAGCAGCCGCGGTAATACGAAGGGGGCTAGCGTTGTTCGGAATCACTGGGCGTAAAGCGCACGTAGGCGGATCGATCAGTTGGGGGTGAAATCCCAGGGCTCAACCCTGGAACTGCCTTCAATACTGTCGGTCTTGAGTCCGAGAGAGGTGAGTGGAATTCCTAGTGTAGAGGTGAAATTCGTAGATATTAGGAAGAACACCAGTGGCGAAGGCGGCTCACTGGCTCGGTACTGACGCTGAGGTGCGAAAGCGTGGGGAGCAA…	51.0011	42.6038	39.5659	0.177069	0.41216	7.40375	0.388085	0.406482	Bacteria	Proteobacteria	Alphaproteobacteria	Rhizobiales	Hyphomicrobiaceae	Filomicrobium	Unclassified
TGGGGAATCTTGTGCAATGGGCGAAAGCCTGACACAGCCACGCCGCGTGCGGGAAGAAGGCCTTCGGGTTGTAAACCGCTTTCAGCAGGAACGAAAATGACGGTACCTGCAGAAGAAGATGCGGCCAACTACGTGCCAGCAGCCGCGGTGATACGTAGGCATCAAGCGTTGTCCGGATTTATTGGGCGTAAAGAGCTCGTAGGCGGTTCAGCAAGTCGGGTGTGAAAACTCTGGGCTTAACCCAGAGCCTGCACTCGAAACTGCTGTGACTAGAGTTCGGTAGGGGAGCAGGGAATTCCTAGTGTAGCGGTGAAATGCGCAGATATTAGGAGGAACACCAATGGCGAAGGCACTGCTCTGGGCCGATACTGACGCTGAGGAGCGAGAGCGTGGGTAGCA…	50.6631	185.143	101.576	0.865189	0.526351	132.139	2.2452e-25	8.26805e-25	Bacteria	Actinobacteriota	Acidimicrobiia	Microtrichales	Ilumatobacteraceae	UBA3006	Unclassified
TGGGGAATTTTGGACAATGGGGGCAACCCTGATCCAGCCATCCCGCGTGTGCGATGAAGGCCTTCGGGTTGTAAAGCACTTTTGGCAGGAAAGAAATCGCACGGGTTAATACCTTGTGTGGATGACGGTACCTGCAGAATAAGCACCGGCTAACTACGTGCCAGCAGCCGCGGTAATACGTAGGGTGCAAGCGTTAATCGGAATTACTGGGCGTAAAGCGTGCGCAGGCGGTTCGGAAAGAAAGGTGTGAAATCCCAGGGCTTAACCTTGGAACTGCATTTTTAACTACCGGGCTAGAGTATGTCAGAGGGGGGTGGAATTCCGCGTGTAGCAGTGAAATGCGTAGATATGCGGAGGAACACCGATGGCGAAGGCAGCCCCCTGGGATGATACTGACGC…	50.2872	4.16956	15.1081	-1.74568	0.793252	85.4707	1.05006e-15	2.69188e-15	Bacteria	Proteobacteria	Gammaproteobacteria	Betaproteobacteriales	Burkholderiaceae	Orrella	Unclassified
TAGGGAATATTGCACAATCGACGAAAGTCTGATGCAGCAACGCCGCGTGTGCGATGAAGGCCTTCGGGTTGTAAAGCACTTTTCTGAGGGAAGAGAAAGGACGGTACCTCAGGAATAAGTCTCGGCTAACTACGTGCCAGCAGCCGCGGTAATACGTAGGAGGCGAGCGTTATCCGGATTTATTGGGCGTAAAGCGCGTGCAGGTGGTTTGGTAAGTTGGGTATGAAATCTTCTGGCTTAACTAGGAGAGGTTGCTCAAAACTGCCAGACTAGAGGACGATAGAGGAAGGTGGAATTCCCGGTGTAGTAGTGAAATGCGTAGATATCGGGAGGAACACCAGTGGCGAAGGCGGCCTTCTGGGTCGTTCCTGACACTAAGACGCGAAAGCATGGGTAGCA…	50.0458	41.0358	45.9154	-0.10099	0.634263	3.67098	0.816798	0.8239	Bacteria	Chloroflexota	Anaerolineae	Anaerolineales	envOPS12	Unclassified	Unclassified
TGGGGAATATTGCACAATGGGCGCAAGCCTGATGCAGCGATGCCGCGTGCGGGATGAAGGCCCTAGGGTTGTAAACCGCTTTCAGCAGGGAAGAAAATGACGGTACCTGCAGAAGAAGGTGCGGCCAACTACGTGCCAGCAGCCGCGGTGACACGTAGGCACCAAGCGTTGTCCGGATTTATTGGGCGTAAAGAGCTCGTAGGCGGTTCAGTTAGTCGGGTGTGAAAACTCTGGGCTCAACCCAGAGACGCCACCCGATACTGCTGTGACTAGAGTACGGTAGGGGAGTGGGGAATTCCTGGTGTAGCGGTGAAATGCGCAGATATCAGGAGGAACACCAGTGGCGAAGGCGCCACTCTGGGCCGTAACTGACGCTGAGGAGCGAAAGCATGGGTAGCA…	49.8638	33.4349	38.2262	-0.178073	0.58479	12.2031	0.0940741	0.107249	Bacteria	Actinobacteriota	Acidimicrobiia	Microtrichales	Ilumatobacteraceae	Ilumatobacter_A	Unclassified
TGGGGAATATTGGGCAATGGAGGAAACTCTGACCCAGCGACGCCGCGTGCGGGATGAAGGCCTTCGGGTTGTAAACCGCTTTCAGCAGGGAATAAGCGAAAGTGAAGGTACCTGCAGAAGAAGCACCGGCTAACTATGTGCCAGCAGCCGCGGTAATACATAGGGTGCAAGCGTTGTCCGGAATTATTGGGCGTAAAGAGCTCGTAGGTGGTTTGTTACGTCGGTTGTGAAATTCAGGGGCTCAACCCCTGACTTGCAGCCGATACGGGCAAGCTAGAGTTTGGTAGGGGAGACTGGAATTCCTGGTGTAGCGGTGGAATGCGCAGATATCAGGAGGAACACCGATGGCGAAGGCAGGTCTCTGGGCCAATACTGACACTGAGGAGCGAAAGCGTGGGG…	49.4007	82.269	29.204	1.49498	0.784233	12.4351	0.0871281	0.100068	Bacteria	Actinobacteriota	Actinobacteria	Nanopelagicales	Nanopelagicaceae	Planktophila	Unclassified
TGGGGAATCTTGCGCAATGGGCGAAAGCCTGACGCAGCAACGCCGCGTGGGGGAGGAAGGCTTTCGGGTCGTAAACCCCTTTCAGCAGGAACGAAAATGACGGTACCTGCAGAAGAAGCCCCGGCCAACTACGTGCCAGCAGCCGCGGTAACACGTAGGGGGCAAGCGTTGTCCGGATTTACTGGGCGTAAAGAGCTCGTAGGCGGCTCGGTAAGTTGGGTGTGAAAACTCCAGGCTCAACCTGGAGAGGCCACTCAATACTGCCGTGGCTAGAGTTCGGTAGAGGATCGTGGAATTTCTGGTGTAGCGGTGAAATGCGCAGATATCAGAAGGAACACCAACGGCGAAGGCAGCGATCTGGGCCGATACTGACGCTGAGGAGCGAAAGCATGGGGAGCA…	48.2501	25.8155	74.3864	-1.43883	0.455021	29.016	0.000143717	0.000228372	Bacteria	Actinobacteriota	Acidimicrobiia	Acidimicrobiales	Acidimicrobiaceae	Ferrimicrobium	Unclassified
TGAGGAATTTTGCGCAATGGGGGAAACCCTGACGCAGCAACGCCGCGTGAGTGATGAAGGCTTTCGGGTCGTAAAGCTCTGTCAAGTGGGAAGAACTCCCGTGAGGTTAATACCCTCATGGTTTGACGGTACCACTGAAGGAAGCACCGGCTAACTCCGTGCCAGCAGCCGCGGTAATACGGGGGGTGCAAGCGTTATTCGGATTTACTGGGCGTAAAGCGCGCGTAGGCGGCCGTTTAAGTCAGATGTGAAAGCCCGGGGCTCAACCCCGGAAGTGCATTTGATACTATTTGGCTTGAGTATGGGAGAGGGAAGTGGAATTCCTGGTGTAGAGGTGAAATTCGTAGATATCAGGAGGAACACCGGTGGCGAAGGCGACTTCCTGGACCAATACTGACG…	48.0803	30.5153	25.8139	0.257209	0.653882	7.54493	0.374424	0.393951	Bacteria	Desulfobacterota	Desulfobacteria	Desulfobacterales	Desulfosarcinaceae	Desulfatitalea	Unclassified
TGAGGAATATTGGTCAATGGGCGCAAGCCTGAACCAGCCATGCCGCGTGCAGGAAGAAGCATCTATGGTGTGTAAACTGCTTTTATACAGGAAGAAACAACGCTACGTGTAGCGTCTTGACGGTACTGTAAGAATAAGGACCGGCTAACTCCGTGCCAGCAGCCGCGGTAATACGGAGGGTCCAAGCGTTATCCGGAATCATTGGGTTTAAAGGGTCCGTAGGCGGCCTTATAAGTCAGTGGTGAAATCTCCTAGCTCAACTAGGAAACTGCCATTGATACTGTAAGGCTTGAATTTTTGTGAAGTAACTAGAATATGTAGTGTAGCGGTGAAATGCTTAGATATTACATGGAATACCAATTGCGAAGGCAGGTTACTAACAAACGATTGACGCTGATG…	47.9369	39.5267	91.7351	-1.19492	0.726328	104.673	1.16646e-19	3.56078e-19	Bacteria	Bacteroidota	Bacteroidia	Flavobacteriales	Flavobacteriaceae	Flavobacterium	Unclassified
TGGGGAATTTTGGACAATGGGGGAAACCCTGATCCAGCCATCCCGCGTGTGCGATGAAGGCCTTCGGGTTGTAAAGCACTTTTGGCAGGAAAGAAATCGCACGGGTTAATACCTTGTGTGGATGACGGTACCTGCAGAATAAGCACCGGCTAACTACGTGCCAGCAGCCGCGGTAATACGTAGGGTGCAAGCGTTAATCGGAATTACTGGGCGTAAAGCGTGCGCAGGCGGTTCGGAAAGAAAGGTGTGAAATCCCAGGGCTTAACCTTGGAACTGCATTTTTAACTACCGGGCTAGAGTATGTCAGAGGGGGGTGGAATTCCGCGTGTAGCAGTGAAATGCGTAGATATGCGGAGGAACACCGATGGCGAAGGCAGCCCCCTGGGATAATACTGACGC…	47.6134	103.739	55.4915	0.880493	0.753326	97.9537	2.85301e-18	8.22235e-18	Bacteria	Proteobacteria	Gammaproteobacteria	Betaproteobacteriales	Burkholderiaceae	Orrella	Unclassified
TGAGGAATATTGCGCAATGGGGGAAACCCTGACGCAGCGACGCCGCGTGGATGATGAAGGCCTTCGGGTCGTAAAATCCTGTCAGAAGGAAAGAAATGTATGGTGGTTAATACCCATCATATTTGACGGTACCTTCAAAGGAAGCACCGGCTAACTCCGTGCCAGCAGCCGCGGTAATACGGAGGGTGCAAGCGTTGTTCGGAATTACTGGGCGTAAAGCGCGCGTAGGCGGTTTGTCAAGTCAGCTGTGAAAGTCCATGGCTTAACCATGGAAGTGCACTTGAAACTGACAGACTTGAGTACTGGAGGGGGTGGTGGAATTCCCGGTGTAGAGGTGAAATTCGTAGATATCGGGAGGAATACCGGTGGCGAAGGCGACCACCTGGCCAGATACTGACG…	47.2293	20.2777	54.6838	-1.38413	0.80477	10.8722	0.144293	0.160172	Bacteria	Desulfobacterota	Desulfobulbia	Desulfobulbales	Desulfocapsaceae	Desulfofustis	Unclassified
TGGGGAATATTGGACAATGGGGGAAACCCTGATCCAGCAATGCCGCGTGAGTGAAGAAGGCCTTAGGGTTGTAAAACTCTTTCGCCGGTGAAGATGATGACTGTAGCCGGTAAAGAAGCCCCGGCTAACTCCGTGCCAGCAGCCGCGGTAATACGGAGGGGGCTAGCGTTGTTCGGATTTACTGGGCGTAAAGCGCACGTAGGCGGCATATTAAGTTAGAGGTGAAAGGCCTGGGCTCAACCTAGGAACTGCCTTTGATACTGATATGCTTGAGTTCGGAAGAGGGTAGTGGAATTCCAAGTGTAGAGGTGAAATTCGTAGATATTTGGAAGAACACCGGTGGCGAAGGCGGCTACCTGGTCCGATACTGACGCTGAGGTGCGAAAGCGTGGGGAGCGA…	47.0776	19.5121	7.1728	1.44843	0.662005	56.883	6.30655e-10	1.33011e-09	Bacteria	Proteobacteria	Alphaproteobacteria	Rhodospirillales	Casp-alpha2	UBA1479	Unclassified
TGGGGAATATTGGACAATGGGCGCAAGCCTGATCCAGCAATGCCGCGTGGGTGAAGACGGCCTGCGGGTTGTAAAGCCCTTTAGGTGGGGAAGAAGGATGGGGCACGAAGACTGCCTTATTTTGACATTACCCACGGAATAAGCACCGGCTAACTCCGTGCCAGCAGCCGCGGTAATACGGAGGGTGCGAGCGTTAATCGGAATGACTGGGCGTAAAGCGTGCGTAGGTGGTAACGTTAGTCAGCCGTGAAAGCCCTGGGCTCAACCTGGGAATGGCGGTTGAAACGGCGTAACTGGAGTGGGCTAGAGGACTGTGGAACTCCCGGTGTAGCGGTGAAATGCGTAGAGATCGGGAAGAACACCGATGGCGAAGGCAGCGGTCTGGGGCCACACTGACGC…	46.9013	40.2966	36.3239	0.178499	0.709274	4.15893	0.7613	0.769594	Bacteria	Proteobacteria	Gammaproteobacteria	Unclassified	Unclassified	Unclassified	Unclassified
TGGGGAATTTTGGACAATGGGCGAAAGCCTGATCCAGCAATACCGCGTGCAGGAAGAAGGCCCTCGGGTTGTAAACTGCTTTTGTACGGAACGAAACGGTGCGCTCTAATAAAGTGCGCTAATGACGGTACCGTAAGAATAAGCACCGGCTAACTACGTGCCAGCAGCCGCGGTAATACGTAGGGTGCAAGCGTTAATCGGAATTACTGGGCGTAAAGCGTGCGCAGGCGGTTTTGTAAGACAGGCGTGAAATCCCCGGGCTTAACCTGGGAATTGCGCTTGTGACTGCAAGGCTAGAGTACGGTAGAGGGGGGTAGAATTCCGCGTGTAGCAGTGAAATGCGTAGATATGCGGAGGAACACCGATGGCGAAGGCAGCCCCCTGGACCTGTACTGACGC…	46.2137	50.4292	62.7122	-0.305036	0.876925	44.4228	1.76976e-07	3.4503e-07	Bacteria	Proteobacteria	Gammaproteobacteria	Betaproteobacteriales	Burkholderiaceae	Hydrogenophaga	Unclassified
TGGGGAATCTTGCGCAATGCGCGAAAGCGTGACGCAGCAACACCGCGTGAGGGAAGACGGCCTTAGGGTTGTAAACCTCTTTCAGATGGGACGAAGGTGATGCGGTGAATAGCCGATGTCATTGACGGTACCGTCAGAAGAAGCTCCGGCTAACTACGTGCCAGCAGCCGCGGTAATACGTAGGGAGCGAGCGTTGTCCGGAATCATTGGGCGTAAAGAGCACGTAGGTGGATCAATTAGTCTGCTGTGAAAGTCAAAGGCTCAACCTTTGAAAGCCGGTGGATACTGTTGATCTAGAGTACGGAAGAGGCGAGTGGAATTCCTGGTGTAGCGGTGGAATGCGCAGATATCAGGAGGAACACCAATAGCGAAGGCAGCTCGCTGGGACGTTACTGACAC…	46.1703	3.99842	12.8051	-1.51607	0.648732	63.7254	2.71115e-11	5.90597e-11	Bacteria	Actinobacteriota	Thermoleophilia	Solirubrobacterales	Solirubrobacteraceae	Unclassified	Unclassified
TGGGGAATTTTGGACAATGGGCGAAAGCCTGATCCAGCCATGCCGCGTGAGTGAAGAAGGCCTTCGGGTTGTAAAGCTCTTTCGGTGGAGACGAAACGGTTCGTGTTAATAGCACGGACTACTGACGGTACCCACAGAAGAAGCACCGGCTAACTACGTGCCAGCAGCCGCGGTAATACGTAGGGTGCAGGCGTTAATCGGAATTACTGGGCGTAAAGCGTGCGCAGGCGGTCTGTTAAGACAGGTGTGAAATCCCCGAGCTCAACTTGGGAATTGCGCTTGTTACTGGCAGGCTAGAGTGTGGCAGAGGGGGGTGGAATTCCACGTGTAGCAGTGAAATGCGTAGATATGTGGAGGAACACCGATGGCGAAGGCAGCCCCCTGGGTTAACACTGACGC…	46.1366	4.42888	3.31331	0.517766	0.70648	68.6489	2.76921e-12	6.23744e-12	Bacteria	Proteobacteria	Gammaproteobacteria	Betaproteobacteriales	Nitrosomonadaceae	Nitrosospira	Unclassified
TGAGGAATATTGGGCAATGGAGGCAACTCTGACCCAGCCATGCCGCGTGCAGGAATAAGGTCCTATGGATTGTAAACTGCTTTTATACAGGAAGAAACATCTCGACGTGTCGGGACTTGACGGTACTGTATGAATAAGCACCGGCTAACTCCGTGCCAGCAGCCGCGGTAATACGGAGGGTGCAAGCGTTATCCGGAATCATTGGGTTTAAAGGGTCCGCAGGCGGTCAATTAAGTCAGAGGTGAAATCCCATCGCTTAACGATGGAACTGCCTTTGATACTGGTTGACTTGAGTCATATGGAAGTAGATAGAATGTGTAGTGTAGCGGTGAAATGCATAGATATTACACAGAATACCGATTGCGAAGGCAGTCTACTACGTATGTACTGACGCTCATG…	45.7788	0.515516	2.5599	-1.67689	0.784326	135.34	4.80715e-26	1.82829e-25	Bacteria	Bacteroidota	Bacteroidia	Flavobacteriales	Flavobacteriaceae	Polaribacter	Unclassified
TGGGGAATCTTGCGCAATGGGCGGAAGCCTGACGCAGCAACGCCGCGTGCGGGAAGAAGGCCTTAGGGTCGTAAACCGCTTTCAGGGGGGACGAAGCTTCCGGGGTTAATAGCCTACGGGGTGACGGTACTCCCAAAAGAAGGTCCGGCTAACTACGTGCCAGCAGCCGCGGTAATACGTAGGGACCGAGCGTTGTCCGGAATCATTGGGCGTAAAGAGCGTGTAGGCGGCTTGGTAGGTCTCGTGTGAAATCCCGCGGCTCAACCGCGGACCCGCACGGGAAACCCCCAAGCTCGAGTCCGGAAGAGGAGAGTGGAATTCCTGGTGTAGCGGTGAAATGCGCAGATATCAGGAAGAACACCCGTAGCGAAGGCGGCTCTCTGGGACGGTACTGACGCT…	45.3507	3.56933	3.75051	0.022029	0.779683	93.3328	2.55474e-17	7.01419e-17	Bacteria	Actinobacteriota	Thermoleophilia	Ga0077560	Ga0077560	Ga0077541	Unclassified
TGAGGAATATTGCACAATGGGGGAAACCCTGATGCAGCAACGCCGCGTGGAGGATGACGCATTTCGGTGTGTAAACTCCTTTTATATGTCAAGAAAATGACGGTAGCATATGAATAAGCACCGGCTAACTCCGTGCCAGCAGCCGCGGTAATACGGAGGGTGCAAGCGTTATTCGGAATCACTGGGCGTAAAGGACGCGTAGGCGGGATATCAAGTCAGGTGTGAAATCCAATGGCTCAACCATTGAACTGCATTTGAAACTGGTAACCTAGAGTATGGGAGGGGGAGATGGAATTAGTGGTGTAGGGGTAAAATCCGTAGATATCACTAGGAATACCAAAAGCGAAGGCGATCTCCTGGAACAATACTGACGCTAAGGCGTGAAAGCGTGGGGAGCAA…	45.2239	115.519	42.7132	1.47329	0.547656	122.393	2.4303e-23	8.35303e-23	Bacteria	Campylobacterota	Campylobacteria	Campylobacterales	Thiovulaceae	Sulfurimonas	Unclassified
TGAGGAATATTGCGCAATGGGGGAAACCCTGACGCAGCGACGCCGCGTGGATGATGAAGGCCTTCGGGTTGTAAAATCCTGTCAGATGGGAAGAAGTGGTAGATGTTTAATACACATGTACTTTGACGGTACCATCAAAGGAAGCACCGGCTAACTCCGTGCCAGCAGCCGCGGTAATACGGAGGGTGCAAGCGTTGTTCGGAATTACTGGGCGTAAAGCGCGCGTAGGCGGCCGTATAAGTCATTTGTGAAAGTCCCTGGCTCAACCAGGGAAGTGCATGTGAAACTGTGCGGCTTGAGTACTGGAGGGGGTAGTGGAATTCCCGGTGTAGAGGTGAAATTCGTAGATATCGGGAGGAATACCGGTGGCGAAGGCGACTACCTGGCCAGATACTGACG…	44.8774	51.1567	2.40555	4.21785	0.605512	106.51	4.8568e-20	1.49242e-19	Bacteria	Desulfobacterota	Desulfobulbia	Desulfobulbales	Desulfocapsaceae	Desulfofustis	Unclassified
TGAGGAATTTTGCGCAATGGGGGAAACCCTGACGCAGCAACGCCGCGTGAGTGATGAAGGCCCTCGGGTCGTAAAGCTCTGTCAAGTGGGAAGAACCTGTTCCATGCAAATAGCATGGAGCATTGACGGTACCACTGAAGGAAGCACCGGCTAACTCCGTGCCAGCAGCCGCGGTAATACGGAGGGTGCAAGCGTTATTCGGAACTATTGGGCGTAAAGAGCGCGTAGGCGGTCCTTTAAGTCAGATGTGAAAGCCCAGGGCTCAACCCTGGAAGTGCATTTGAAACTAAAGGACTTGAGTATGGGAGAGGGAAGTGGAATTCCTGGTGTAGCGGTGAAATGCGTAGATATCAGGAGGAACACCGGTGGCGAAGGCGACTTCCTGGACCAATACTGACG…	44.8745	17.5253	44.4009	-1.32092	0.645333	21.869	0.00267587	0.00367338	Bacteria	Desulfobacterota	Desulfobacteria	Desulfobacterales	Magnetomoraceae	Magnetomorum	Unclassified
TGGGGAATTTTGGACAATGGGGGAAACCCTGATCCAGCCATCCCGCGTGAGTGAAGAAGGCCTTCGGGTTGTAAAGCTCTTTCGGAAGTGAAGAAAACTTATTTCGTAATATGTTATAAGAATGACGGTAACTTTAGAAGAAGCACCGGCTAACTACGTGCCAGCAGCCGCGGTAATACGTAGGGTGCGAGCGTTAATCGGAATTACTGGGCGTAAAGCGTGCGCAGGCGGTTTTGTAAGTCAGATGTGAAATCCCCGAGCTTAACTTGGGAACTGCGTTTGAAACTACAAGACTAGAGTGTGTCAGAGGGGGGTAGAATTCCACGTGTAGCAGTGAAATGCGTAGAGATGTGGAGGAATATCAATGGCGAAGGCAGCCCCCTGGGATAACACTGACGC…	44.8618	5.40134	26.8676	-2.17061	0.723447	64.263	2.11466e-11	4.62831e-11	Bacteria	Proteobacteria	Gammaproteobacteria	Betaproteobacteriales	Methylophilaceae	BACL14	Unclassified
TGGGGAATTTTGGACAATGGGCGAAAGCCTGATCCAGCGACGCCGCGTGTGTGAAGAAGGCCTGCGGGTTGTAAAGCACTTTCGTTGGGAACGAAATATGCCGACCTAATACGTCGGTAGGCTGACGTTACCCAAATAAGAAGCACCGGCTAACTCTGTGCCAGCAGCCGCGGTAATACAGAGGGTGCGAGCGTTAATCGGAATTACTGGGCGTAAAGCGCACGTAGGCGGCTATGTAAGTCAGGTGTGAAATCCCCGGGCTCAACCTGGGAACTGCACTTGAGACTGCATGGCTAGAGTATGGGAGAGGAAGGCGGAATTCCCGGTGTAGCGGTGAAATGCGTAGATATCGGGAGGAACATCAGTGGCGAAGGCGGCCTTCTGGCCCAATACTGACGC…	44.8595	12.6825	45.8126	-1.74794	0.540704	37.7255	3.41678e-06	6.14491e-06	Bacteria	Proteobacteria	Gammaproteobacteria	Unclassified	Unclassified	Unclassified	Unclassified
TGGGGAATATTGGACAATGGGCGAAAGCCTGATCCAGCCATGCCGCGTGAGTGATGACGGCCTTAGGGTTGTAAAGCTCTTTCAGTGGGGAAGATAATGACGGTACCCACAGAAGAAGCCCCGGCTAACTCCGTGCCAGCAGCCGCGGTAATACGGAGGGGGCTAGCGTTGTTCGGAATTACTGGGCGTAAAGCGCGCGTAGGCGGATCTTTAAGTCAGGGGTGAAATCCTGGGGCTCAACCTCAGAACTGCCCTTGATACTGGAGATCTTGAGTCCGGAAGAGGTTAGTGGAATTCCCAGTGTAGAGGTGAAATTCGTAGATATTGGGAAGAACACCAGTGGCGAAGGCGGCTAACTGGTCCGGTACTGACGCTGAGGTGCGAAAGCGTGGGGAGCAA…	44.4283	61.6508	11.8175	2.36247	0.608989	35.2791	9.91142e-06	1.73543e-05	Bacteria	Proteobacteria	Alphaproteobacteria	Rhizobiales	Unclassified	Unclassified	Unclassified
TGGGGAATCTTGCACAATGGGCGCAAGCCTGATGCAGCAACGCCGCGTGCGGGAAGAAGGCCCTAGGGTTGTAAACCGCTTTCAGGAGGGAAGAAAATGACGGTACCTCCAGAAGAAGGTGCGGCCAACTACGTGCCAGCAGCCGCGGTAACACGTAGGCACCAAGCGTTATCCGGATTTATTGGGCGTAAAGAGCTCGTAGGCGGTTCAGTCAGTCGGGTGTGAAAACTTGAGGCTTAACCTCAAGAGGTCACTCGATACTACTGTGACTAGAGTGCGGTAGGGGAGCGGGGAATTCCTGGTGTAGCGGTGAAATGCGCAGATATCAGGAGGAACACCAGTGGCGAAGGCGCCGCTCTGGGCCGTAACTGACGCTGAGGAGCGAAAGCATGGGTAGCA…	43.9188	21.6415	32.0159	-0.542692	0.486451	21.2857	0.0033695	0.00457149	Bacteria	Actinobacteriota	Acidimicrobiia	Microtrichales	Ilumatobacteraceae	Ilumatobacter_A	Unclassified
TGGGGAATATTGCGCAATGGGCGAAAGCCTGACGCAGCAACGCCGCGTGAGGGATGACGGCCTTCGGGTTGTAAACCTCTTTCAGCAGGGAAGAAGCGAAAGTGACGGTACCTGCAGAAGAAGCACCGGCTAACTACGTGCCAGCAGCCGCGGTAATACGTAGGGTGCAAGCGTTGTCCGGATTTATTGGGCGTAAAGAGCTCGTAGGCGGTTAGTCACGTCGGATGTGAAAACTCAGAGCTTAACTCTGAGCCTGCATTCGATACGGGCTGACTAGAGTGTTGTAGGGGAGACTGGAACTCCTGGTGTAGCGGTGAAATGCGCAGATATCAGGAAGAACACCGGTGGCGAAGGCGGGTCTCTGGGCAACTACTGACGCTGAGGAGCGAAAGCGTGGGG…	43.732	27.9146	25.1146	0.204284	0.46491	42.6155	3.95708e-07	7.46376e-07	Bacteria	Actinobacteriota	Actinobacteria	Nanopelagicales	S36-B12	S36-B12	Unclassified
CAGGGAATCTTGTCCAATGGGCGAAAGCCTGAGACAGCGACGCCGCGTGAGGGATGAAGGCCTTCGGGTTGTAAACCTCTTTCAGGAGGGACGAAATTGACGGTACCTCCAGAAGAAGCCCCGGCCAACTACGTGCCAGCAGCCGCGGTAATACGTAGGGGGCAAGCGTTGTCCGGATTTATTGGGCGTAAAGGGCTCGTAGGCGGCTCAACAAGTCGGTCGTGAAAACCCAGGGCTCAACCCTGGGACGCCGGTCGATACTGTTGTGGCTAGGGTCCGGTAGAGGAGAATGGAATTCCCGGTGTAGCGGTGAAATGCGCAGATATCGGGAGGAACACCAGTAGCGAAGGCGGTTCTCTGGGCCGGTACCGACGCTGAGGAGCGAAAGCGTGGGGAGCA…	42.7135	28.8428	48.3718	-0.72835	0.765936	8.43129	0.296103	0.314397	Bacteria	Actinobacteriota	Acidimicrobiia	Unclassified	Unclassified	Unclassified	Unclassified
TGAGGAATATTGGACAATGGGCGCAAGCCTGATCCAGCCATGCCGCGTGCAGGAAGACGGTCCTATGGATTGTAAACTGCTTTTGTACAGGAAGAAACACTCGTACGTGTACGAGCTTGACGGTACTGTAAGAATAAGGATCGGCTAACTCCGTGCCAGCAGCCGCGGTAATACGGAGGATCCAAGCGTTATCCGGAATCATTGGGTTTAAAGGGTCCGTAGGCGGATTTATAAGTCAGTGGTGAAATCTCCCCGCTCAACGGGGAAACTGCCATTGATACTGTAGATCTTGAATGATTAGGAAGTAACTAGAATATGTAGTGTAGCGGTGAAATGCTTAGATATTACATGGAATACCAATTGCGAAGGCAGGTTACTACTAATTTATTGACGCTGATG…	42.6967	1.43113	58.0228	-4.98698	0.68869	186.585	7.91273e-37	4.37084e-36	Bacteria	Bacteroidota	Bacteroidia	Flavobacteriales	Flavobacteriaceae	Flavobacterium	Unclassified
TGAGGAATATTGGGCAATGGGCGAAAGCCTGACCCAGCAACGCCGCGTGGAGGAAGACGGCCTTCGGGTTGTAAACTCCTTTTGTAGGGGAAGAGAGAGGACGGTACCCTGCGAATAAGTCACGGCTAACTACGTGCCAGCAGCCGCGGTAATACGTAGGTGACAAGCGTTATCCGGAATTACTGGGCGTAAAGCGCACGCAGGCGGCTGACTAAGTCTGACGTGAAATCTCCTGGCTTAACTGGGAGGGGTCGTTGGAAACTGGTTGGCTTGAGGCAGTGAGAGGGGTGTGGAATTCCCGGTGTAGTGGTGGAATGCGTAGATATCGGGAGGAACACCAGTGGCGAAAGCGGCACCCTGGCACTGACCTGACGCTCATGTGCGAAAGCGTGGGTAGCG…	42.5353	27.2188	41.4267	-0.549184	0.784085	6.21418	0.514975	0.530997	Bacteria	Chloroflexota	Anaerolineae	Caldilineales	Caldilineaceae	Caldilinea	Unclassified
TGGGGAATATTGCGCAATGGGCGAAAGCCTGACGCAGCCATGCCGCGTGTGTGAAGAAGGCCTTAGGGTTGTAAAGCACTTTCAATTGGGAAGAAAGGTTGCGTGTTAATAGCACGTAGCTGTGACGTTACCTTTAGAAGAAGCACCGGCTAACTCCGTGCCAGCAGCCGCGGTAATACGGAGGGTGCGAGCGTTAATCGGAATTACTGGGCGTAAAGCGCGCGTAGGCGGTTTGTTAAGTCGGATGTGAAAGCCCCGGGCTCAACCTGGGAATTGCATTCGATACTGGCCGACTAGAGTACGAGAGAGGGAGGTAGAATTCCACGTGTAGCGGTGAAATGCGTAGATATGTGGAGGAATACCGGTGGCGAAGGCGGCCTCCTGGCTCGATACTGACGC…	42.0139	4.25568	58.5816	-3.5326	0.701529	28.1527	0.000206311	0.000316981	Bacteria	Proteobacteria	Gammaproteobacteria	Pseudomonadales	Halieaceae	Congregibacter	Unclassified
TGGGGAATCTTGCGCAATGGGCGAAAGCCTGACGCAGCAACGCCGCGTGCGGGATGACGGCCTTCGGGTTGTAAACCGCTTTCAGCAGGGACGAAATTGACGGTACCTGCAGAAGAAGCCCCGGCCAACTACGTGCCAGCAGCCGCGGTAACACGTAGGGGGCAAGCGTTGTCCGGATTTATTGGGCGTAAAGAGCTCGTAGGCGGCTCGGTAAGTCGGGTGTGAAACCTCCAGGCTCAACCTGGAGACGCCACCTGATACTGCTGTGGCTAGAGTCCGGTAGGGGAGCGTGGAACTCCTGGTGTAGCGGTGAAATGCGCAGATATCAGGAAGAACACCAGCGGCGAAGGCGGCGCTCTGGGCCGGAACTGACGCTGAGGAGCGAAAGCGTGGGTAGCA…	41.9317	28.4348	22.6495	0.33997	0.677688	26.1625	0.000471072	0.000702821	Bacteria	Actinobacteriota	Acidimicrobiia	Microtrichales	Microtrichaceae	IMCC26207	Unclassified
TGGGGAATATTGCGCAATGGGCGAAAGCCTGACGCAGCGACGCCGCGTGAGGGACGAAGGTCTTCGGATTGTAAACCTCTTTCAGCAGGGACGAAGCGAAAGTGACTGTACCTGCAGAAGAAGCACCGGCTAACTACGTGCCAGCAGCCGCGGTAATACGTAGGGTGCAAGCGTTGTCCGGATTTATTGGGCGTAAAGAGCTCGTAGGCGGTCTGTCGCGTCGGATGTGAAAACCCAATGGCTTAACCTTGGGCCTGCATTCGATACGGGCAGACTAGAGTGTGGTAGGGGAAACTGGAACTCCTGGTGTAGCGGTGGAATGCGCAGATATCAGGAAGAACACCGATGGCGAAGGCAGGTTTCTGGGCCATAACTGACGCTGAGGAGCGAAAGCGTGGG…	41.5912	28.9822	33.4501	-0.188959	0.515734	18.7011	0.00917715	0.0118283	Bacteria	Actinobacteriota	Actinobacteria	Unclassified	Unclassified	Unclassified	Unclassified
TGGGGAATATTGGACAATGGGCGAAAGCCTGATCCAGCCATGCCGCGTGAGTGATGAAGGCCCTAGGGTTGTAAAGCTCTTTTACTCGGGAAGATAATGACGGTACCGAGAGAATAAGCCCCGGCTAACTTCGTGCCAGCAGCCGCGGTAATACGAAGGGGGCTAGCGTTGTTCGGATTTACTGGGCGTAAAGCGCTCGTAGGCGGATCTTTAAGTCAGAGGTGAAATCCCGGAGCTCAACTTCGGAACTGCCTTTGATACTGGGGATCTCGAGTCCGGGAGAGGTGAGTGGAATTGCGAGTGTAGAGGTGAAATTCGTAGATATTCGCAGGAACACCAGTGGCGAAGGCGGCTCACTGGCCCGGTACTGACGCTGAGGAGCGAAAGCGTGGGGAGCAA…	41.2872	5.02333	1.55021	1.74568	0.710325	92.3074	4.15223e-17	1.13267e-16	Bacteria	Proteobacteria	Alphaproteobacteria	Rhizobiales	Beijerinckiaceae	Methylocapsa	Unclassified
TGAGGAATATTGGTCAATGGGCGCAAGCCTGAACCAGCCATCCCGCGTGCAGGAAGACGGCGCTATGCGTTGTAAACTGCTTTTCCAGGGAAAGAAAACCCCCGACGTGTCGGGGTTTGCCGGTACCCTGGGAATAAGCATCGGCTAACTCCGTGCCAGCAGCCGCGGTAATACGGAGGATGCGAGCGTTATCCGGATTTATTGGGTTTAAAGGGTGCGTAGGCGGATTAATAAGTCAGTGGTGAAAACCTGCAGCTTAACTGTAGACTTGCCATTGATACTGTTAGTCTTGAGTACGGTCAAGGTAGGCGGAATGTGTAATGTAGCGGTGAAATGCTTAGATATTACACAGAACACCGATTGCGAAGGCAGCTTACTGGGCCATTACTGACGCTGAGG…	40.944	56.666	15.8781	1.83505	0.606945	19.3947	0.00703692	0.00922353	Bacteria	Bacteroidota	Bacteroidia	Bacteroidales	Marinilabiliaceae	Unclassified	Unclassified
TGAGGAATATTGGACAATGGGCACACGCCTGATCCAGCCATGCCGCGTGCAGGAAGACGGCCCTATGGGTTGTAAACTGCTTTTATACGGGAAGAATAAGGGGTACGTGTACCCTGGTGACGGTACCGTAAGAATAAGGACCGGCTAACTCCGTGCCAGCAGCCGCGGTAATACGGAGGGTCCGAGCGTTATCCGGAATCATTGGGTTTAAAGGGTCCGCAGGCGGGCGATTAAGTCAGGGGTGAAATGGTACGGCTCAACCGTAGCACTGCCCTTGATACTGGTTGCCTTGAGTCATAGTGGAGTGGCCGGAATATGTAGTGTAGCGGTGAAATGCATAGATATTACATAGAACACCGATCGCGAAGGCAGGTCACTAACTATGTACTGACGCTGATG…	40.8321	48.274	9.91676	2.26395	0.833206	16.2731	0.0227347	0.0281304	Bacteria	Bacteroidota	Bacteroidia	Flavobacteriales	Flavobacteriaceae	Unclassified	Unclassified
TCGGGAATTTTGCTCAATGGGCGAAAGCCTGAAGCAGCAACGCCGCGTGAGGGATGAAGGCCTTCGGGTTGTAAACCTCTTTTCTCAGGGACGATGATGACGGTACCTGAGGAATAAGCCACGGCTAACTACGTGCCAGCAGCCGCGGTAATACGTAGGTGGCAAGCGTTGTCCGGATTTACTGGGCGTAAAGAGCGCGCAGGCGGCCGAGTAAGTCGAATGTGAAATCCCCCGGCTCAACTGGGGAAGGTCATTCGATACTGTTCGGCTTGAAGATAGGAGAGGGAAGCGGAATTTCAGGTGTAGTGGTGAAATGCGTAGATATCTGAAGGAACACCAGTGGCGAAGGCGGCTTTCTGGCCTATTCTTGACGCTGAGGCGCGAAAGCTAGGGGAGCGA…	40.5551	25.9486	23.2685	0.116401	0.486327	39.0603	1.90339e-06	3.50466e-06	Bacteria	Chloroflexota	Ellin6529	CSP1-4	CSP1-4	GWC2-73-18	Unclassified
TGGGGAATCTTGGACAATGGGGGCAACCCTGATCCAGCCATGCCGCGTGAACGATGAAGGCCCTAGGGTTGTAAAGTTCTTTCAGCGGGGAAGATAATGACGGTACCCGCAGAAGAAGCCCCGGCTAACTCCGTGCCAGCAGCCGCGGTAATACGGAGGGGGCTAGCGTTGTTCGGAATTACTGGGCGTAAAGCGCACGTAGGCGGACCATCAAGTCAGAGGTGAAATCCCGGAGCTCAACTCCGGAACTGCCTTTGAAACTGCTGGTCTGGAGATCGAGAGAGGTGAGTGGAATTCCGAGTGTAGAGGTGAAATTCGTAGATATTCGGAGGAACACCAGTGGCGAAGGCGGCTCACTGGCTCGATACTGACGCTGAGGTGCGAAAGCGTGGGGAGCAA…	40.1788	23.0128	42.9518	-0.797404	0.511734	9.90208	0.194191	0.211018	Bacteria	Proteobacteria	Alphaproteobacteria	Rhodobacterales	Rhodobacteraceae	Unclassified	Unclassified
TGGGGAATCTTGCGCAATGGGCGGAAGCCTGACGCAGCAACGCCGCGTGCGGGACGAAGGCCTTAGGGTCGTAAACCGCTTTCAGGGGGGACGAAGCTTCCGAGGTTAATAGCCTACGGGGTGACGGTACTCCCAGAAGAAGGTCCGGCTAACTACGTGCCAGCAGCCGCGGTAATACGTAGGGACCGAGCGTTGTCCGGAATCATTGGGCGTAAAGAGCGTGTAGGCGGCCTGGTAGGTCTCGTGTGAAATCCCGCGGCTCAACCGCGGATCCGCACGGGAAACCCCCAGGCTCGAGTCCGGAAGAGGAGAGTGGAATTCCTGGTGTAGCGGTGAAATGCGCAGATATCAGGAAGAACACCCGTAGCGAAGGCGGCTCTCTGGGACGGTACTGACGCT…	40.1679	46.7321	80.1211	-0.756178	0.630378	22.5378	0.00205082	0.00284905	Bacteria	Actinobacteriota	Thermoleophilia	Ga0077560	Ga0077560	Ga0077541	Unclassified
TGAGGAATATTGGTCAATGGGCGAAAGCCTGAACCAGCCATCCCGCGTGCAGGAAGACGGCCCTATGGGTTGTAAACTGCTTTTCCAGGGGGTGAATAAGGCCGACGAGTCGGCTGATGACGGTACCCTGGGAATAAGCATCGGCTAACTCCGTGCCAGCAGCCGCGGTAATACGGAGGATGCGAGCGTTATCCGGATTTATTGGGTTTAAAGGGTGCGTAGGCGGATTGATAAGTCAGTGGTGAAAACCTGCAGCTTAACTGTAGACTTGCCGTTGATACTGTCAGTCTTGAGTATGGTCAAGGTAGGCGGAATGTGTAATGTAGCGGTGAAATGCTTAGATATTACACAGAACACCGATTGCGAAGGCAGCTTGCTGGGCCATTACTGACGCTGATG…	40.1473	48.3429	17.2469	1.60743	0.870425	34.8582	1.18922e-05	2.05895e-05	Bacteria	Bacteroidota	Bacteroidia	Bacteroidales	Unclassified	Unclassified	Unclassified
TGAGGAATATTGGACAATGGGCGCAAGCCTGATCCAGCCATGCCGCGTGCAGGAAGACTGCCCTATGGGTTGTAAACTGCTTTTATACAGGAAGAAACGCCTCTACGTGTAGAGGTTTGACGGTACTGTAAGAATAAGGATCGGCTAACTCCGTGCCAGCAGCCGCGGTAATACGGAGGATCCAAGCGTTATCCGGAATCATTGGGTTTAAAGGGTCCGTAGGTGGATAATTAAGTCAGAGGTGAAATCCTGCAGCTCAACTGTAGAATTGCCTTTGATACTGGTTATCTTGAGTTATTATGAAGTAGTTAGAATATGTAGTGTAGCGGTGAAATGCATAGATATTACATAGAATACCAATTGCGAAGGCAGATTACTAATAATCAACTGACACTGATG…	39.6768	63.8241	6.00159	3.36201	0.701056	51.3826	7.72528e-09	1.57909e-08	Bacteria	Bacteroidota	Bacteroidia	Flavobacteriales	Flavobacteriaceae	Lacinutrix	Unclassified
TGGGGAATCTTGGACAATGGGCGCAAGCCTGATCCAGCCATGCCGCGTGAGTGAAGAAGGTCTTCGGATTGTAAAGCTCTTTTGCCAGGGACGATAATGACGGTACCTGGAGAATAAGCCCCGGCAAACTTCGTGCCAGCAGCCGCGGTAATACGAAGGGGGCTAGCGTTGTTCGGAATTACTGGGCGTAAAGCGCACGTAGGCGGGTCGTTAAGTCAGGGGTGAAATCCCGGAGCTCAACTCCGGAACTGCCTTTGATACTGGCGATCTAGAGATCGGAAGAGGTGAGTGGAATTCCCAGTGTAGAGGTGAAATTCGTAGATATTGGGAAGAACACCAGTGGCGAAGGCGGCTCACTGGTCCGATACTGACGCTGAGGTGCGAAAGCGTGGGGAGCAA…	37.8257	23.0339	20.4967	0.2201	0.516846	20.3908	0.00478462	0.00643497	Bacteria	Proteobacteria	Alphaproteobacteria	Rhizobiales	Hyphomicrobiaceae	Hyphomicrobium	Unclassified
TGAGGAATATTGGTCAATGGAGGCAACTCTGAACCAGCCATGCCGCGTGAAGGAAGAATGTCCTATGGATTGTAAACTTCTTTTATTTGGGAAGAAACCCTTCTACGTGTAGAAGGCTGACGGTACCAAAGGAATAAGGACCGGCTAACTCCGTGCCAGCAGCCGCGGTAATACGGAGGGTCCAAGCGTTATCCGGAATCATTGGGTTTAAAGGGTTCGCAGGCGGTTTAATAAGTCAGTGGTGAAATCCCGTAGCTCAACTATGGAACTGCCATTGATACTGTTAGACTTGAATACAGTTGGAGTAGGCGGAATGTGTAGTGTAGCGGTGAAATGCTTAGATATTACACAGAACACCGATAGCGAAGGCAGCTTACTAAACTGTGATTGACGCTCATG…	37.7217	129.439	24.1978	2.38254	0.556987	247.481	9.5215e-50	7.6172e-49	Bacteria	Bacteroidota	Bacteroidia	Flavobacteriales	Crocinitomicaceae	Crocinitomix	Unclassified
TGGGGAATATTGGACAATGGGCGCAAGCCTGATCCAGCAATGCCGCGTGTGTGAAGAAGGCCTGCGGGTTGTAAAGCACTTTCAGTGGGGAAGAAAAGCCTGGGGTTAATACCCCTGGGTTTTGACGTTACCCACAGAAGAAGCACCGGCTAACTCCGTGCCAGCAGCCGCGGTAATACGGAGGGTGCAAGCGTTAATCGGAATCACTGGGCGTAAAGCGCACGTAGGCGGCGCGTTAAGTCAGATGTGAAAGCCCCGGGCTCAACCTGGGAACTGCATTTGATACTGGCGTGCTCGAGTCTGATAGAGGGGGGTGGAATTCCAGGTGTAGCGGTGAAATGCGTAGATATCTGGAGGAACACCAGTGGCGAAGGCGGCCCCCTGGATCAAGACTGACGC…	37.2383	19.7774	51.5357	-1.27398	0.526767	10.0387	0.186393	0.203497	Bacteria	Proteobacteria	Gammaproteobacteria	Chromatiales	Chromatiaceae	Unclassified	Unclassified
TGGGGAATATTGCACAATGGGCGAAAGCCTGATGCAGCAATGCCGCGTGTGTGAAGAAGGCCTGCGGGTTGTAAAGCACTTTCAGTAGGGAGGAAACAGTAACGGAACAATACCCGTTACCTTGACGTTACCTACAGAAGAAGCACCGGCTAACTCTGTGCCAGCAGCCGCGGTAATACAGAGGGTGCAAGCGTTAATCGGAATTACTGGGCGTAAAGCGCGCGTAGGCGGCTTGGTCAGTCGGATGTGAAAGCCCCGGGCTTAACCTGGGAATTGCATTCGATACTGCCAGGCTAGAATGTAGTAGAGGGAAGCGGAATTCCAGGTGTAGCGGTGAAATGCGTAGATATCTGGAGGAACATCAGTGGCGAAGGCGGCTTCCTGGACTAACATTGACGC…	37.0966	21.5708	36.8736	-0.74962	0.59579	7.60954	0.368279	0.388367	Bacteria	Proteobacteria	Gammaproteobacteria	Unclassified	Unclassified	Unclassified	Unclassified
TGGGGAATTTTGGACAATGGGGGAAACCCTGATCCAGCCATTCCGCGTGAGTGAAGAAGGCCTTCGGGTTGTAAAGCTCTTTCGCAAGGGAAGAAATCTTGCCGTCTAATAAACGGTAAGGATGACGGTACCTTGATAAGAAGCACCGGCTAACTACGTGCCAGCAGCCGCGGTAATACGTAGGGTGCAAGCGTTAATCGGAATTACTGGGCGTAAAGCGTGCGCAGGCTGTTTTATAAGTCAGATGTGAAATCCCCGAGCTCAACTTGGGAACTGCGTTTGATACTGTAAGACTAGAGTGTGTCAGAGGGGGGTAGAATTCCACGTGTAGCAGTGAAATGCGTAGATATGTGGAGGAATACCAATGGCGAAGGCAGCCCCCTGGGATAACACTGACGC…	37.0774	23.2327	0	23.4969	0.762687	239.174	5.56986e-48	4.10225e-47	Bacteria	Proteobacteria	Gammaproteobacteria	Betaproteobacteriales	Methylophilaceae	Unclassified	Unclassified
TGAGGAATATTGGTCAATGGGCGCAAGCCTGAACCAGCCATGCCGCGTGCAGGAAGACGGTCCTATGGATTGTAAACTGCTTTTATACAGGAAGAAACCCTCCCACGTGTGGGAGATTGACGGTACTGTAGGAATAAGGATCGGCTAACTCCGTGCCAGCAGCCGCGGTAATACGGAGGATCCAAGCGTTATCCGGAATCATTGGGTTTAAAGGGTCCGTAGGCGGTCTTATAAGTCAGTGGTGAAATCCCATCGCTCAACGATGGAACTGCCATTGATACTGTAAGACTTGAATACTTAGGAAGTAACTAGAATATGTAGTGTAGCGGTGAAATGCTTAGATATTACATGGAATACCAATTGCGAAGGCAGGTTACTACTAAGTGATTGACGCTGATG…	37.0461	9.15537	51.9605	-2.44139	0.627682	132.747	1.67582e-25	6.22064e-25	Bacteria	Bacteroidota	Bacteroidia	Flavobacteriales	Flavobacteriaceae	Flavobacterium	Unclassified
TGGGGAATATTGGACAATGGGCGAAAGCCTGATCCAGCGACGCCGCGTGGGTGAAGAAGGCCTGCGGGTTGTAAAGCCCTTTCGGTAGGGACGAAAGCCTCCGACCTAACACGTCGGGGGGTTGACTTAACCTACAAAAGAAGCACCGGCTAACTCTGTGCCAGCAGCCGCGGTAATACAGAGGGTGCGAGCGTTAATCGGAATTACTGGGCGTAAAGCGCACGTAGGCGGCTTGGTATGTCGGGTGTGAAATCCCCGGGCTCAACCTGGGAACTGCATCCGAAACTGCCTTGCTAGAGTATGGGAGAGGGAAGTGGAATTTCCGGTGTAGCGGTGAAATGCGTAGATATCGGAAGGAACATCAGTGGCGAAGGCGACTTCCTGGACCAATACTGACGC…	36.7167	10.106	19.8195	-0.908348	0.742033	23.5249	0.00138036	0.00194677	Bacteria	Proteobacteria	Gammaproteobacteria	Steroidobacterales	Steroidobacteraceae	Steroidobacter	Unclassified
CAGGGAATATTGCGCAATGGGTGAAAGCCTGACGCAGCAACGCCGCGTGGGGGATGAAGGCCCTCGGGTCGTAAACCCCTTTTCTCAGGGAAGATAATGACGGTACCTGAGGAATAAGTCTCGGCTAACTACGTGCCAGCAGCCGCGGTAAGACGTAGGAGGCGAGCGTTATCCGGAATTATTGGGCGTAAAGGGCGTGTAGGCGGCTCTTCAAGTCTCTGGTGAAATCTCCCGGCTTAACCGGGAGGGTGCCAGGGAAACTGGAGGGCTTGAGGGCAGCAGAGGGGGGTGGAATTCCCGGTGTAGTGGTGATATGCGTAGATATCGGGAGGAACACCAGTGGCGAAGGCGGCCCCCTGGGCTGTTCCTGACGCTGAGGCGCGAAAGCGTGGGGAGCAA…	36.6071	42.3488	0.4068	6.69241	0.779023	159.566	3.95797e-31	1.80049e-30	Bacteria	Chloroflexota	Unclassified	Unclassified	Unclassified	Unclassified	Unclassified
TAGGGAATATTGGGCAATGGGCGAAAGCCTGACCCAGCAACGCCGCGTGCGCGATGAAGGCCTTCGGGTTGTAAAGCGCTTTTCTGGGGGAAGAGCAAGGACGGTACCCCAGGAATAAGGTTCGGCTAACTACGTGCCAGCAGCCGCGGTAAAACGTAGGAACCGAGCGTTATCCGAATTTACTGGGCGTAAAGAGCGTGTAGGTGGCTCGATAAGTTGGGTGTGAAAGCTCCTGGCTCAACTGGGAGATGCCGCTCAAAACTGTCGGGCTTGAGAACGGTAGAGGGAGGTGGAATTCCCGGTGTAGTGGTGAAATGCGTAGATATCGGGAGGAACACCAGTGGCGAAGGCGGCCTCCTGGACCGTTTCTGACACTGAGACGCGAAAGCTAGGGGAGCG…	36.5063	16.9743	38.175	-1.10685	0.793962	8.43134	0.296099	0.314397	Bacteria	Chloroflexota	Anaerolineae	Anaerolineales	UBA6092	UBA6092	Unclassified
TGGGGAATCTTGCGCAATGGGCGAAAGCCTGACGCAGCAACGCCGCGTGAGCGAAGACGGCCTTCGGGTTGTAAAGCTCTGTCAGGAGGGACGAAGCCACTCAGGTGAATAGCCGAGAGGGTGACGGTACCTCCAGAGGAAGCCCCGGCTAACTACGTGCCAGCAGCCGCGGTAATACGTAGGGGGCAAGCGTTGTCCGGAATCATTGGGCGTAAAGCGCGTGTAGGCGGCCATCCAAGTCCGATGTGAAAGCTCGGGGCTCAACCCCGAGTCTGCATTGGAAACTGTATGGCTTGAGTCCGGAAGAGGAGACTGGAATTCCTGGTGTAGCGGTGAAATGCGCAGATATCAGGAAGAACACCGGTGGCGAAGGCGGGTCTCTGGGACGGTACTGACGCT…	36.4821	29.7757	1.67845	4.59899	0.761847	84.94	1.34848e-15	3.43789e-15	Bacteria	Actinobacteriota	Thermoleophilia	Solirubrobacterales	Solirubrobacteraceae	Conexibacter_A	Unclassified
TGGGGAATTTTGGACAATGGGCGCAAGCCTGATCCAGCCATTCCGCGTGCAGGACGAAGGCCTTCGGGTTGTAAACTGCTTTTGTACGGAACGAAAAAGTCTTGGCTAATACCCAAGATCCATGACGGTACCGTAAGAATAAGCACCGGCTAACTACGTGCCAGCAGCCGCGGTAATACGTAGGGTGCGAGCGTTAATCGGAATTACTGGGCGTAAAGCGTGCGCAGGCGGTTATATAAGACAGATGTGAAATCCCCGGGCTCAACCTGGGAACTGCATTTGTGACTGTATAGCTAGAGTGCGGCAGAGGGGGATGGAATTCCGCGTGTAGCAGTGAAATGCGTAGATATGCGGAGGAACACCGATGGCGAAGGCAATCCCCTGGGCCTGCACTGACGC…	36.4563	3.43245	2.41277	0.57357	0.853892	97.9847	2.81121e-18	8.15252e-18	Bacteria	Proteobacteria	Gammaproteobacteria	Betaproteobacteriales	Burkholderiaceae	Acidovorax	Unclassified
TGGGGAATATTGGACAATGGGCGAAAGCCTGATCCAGCGACGCCGCGTGGGTGAAGAAGGCCTGCGGGTTGTAAAGCCCTTTCGGTAGGGACGAAAGCCTCCGACCTAACACGTCGGGGGGATGACTTAACCTACAAAAGAAGCACCGGCTAACTCTGTGCCAGCAGCCGCGGTAATACAGAGGGTGCGAGCGTTAATCGGAATTACTGGGCGTAAAGCGCGCGTAGGCGGCTTGGTATGTCGGGTGTGAAATCCCCGGGCTCAACCTGGGAACTGCATCCGAAACTGCCTTGCTAGAGTATGGGAGAGGGAAGTGGAATTTCCGGTGTAGCAGTGAAATGCGTAGATATCGGAAGGAACACCAGTGGCGAAGGCGACTTCCTGGACCAATACTGACGC…	36.3707	11.7296	33.4137	-1.42582	0.669247	11.1571	0.131913	0.147134	Bacteria	Proteobacteria	Gammaproteobacteria	Steroidobacterales	Steroidobacteraceae	Steroidobacter	Unclassified
TGGGGAATATTGGACAATGGGGGCAACCCTGATCCAGCAATGCCGCGTGTGTGAAGAAGGCCTGCGGGTTGTAAAGCACTTTCAGTGGGGAAGAAAAGCCTGGAGCTAATACCTCCGGGTCTTGACGTTACTCACAGAAGAAGCACCGGCTAACTCCGTGCCAGCAGCCGCGGTAATACGGAGGGTGCAAGCGTTAATCGGAATCACTGGGCGTAAAGCGCACGTAGGCGGCCGAGTCAGTCAGGTGTGAAATCCCCGGGCTCAACCTGGGAACTGCATTTGATACTGCTTGGCTCGAGTCCGATAGAGGGGGGTGGAATTCCAGGTGTAGCGGTGAAATGCGTAGATATCTGGAGGAACACCAGTGGCGAAGGCGGCCCCCTGGATTGAGACTGACGC…	36.3011	25.7423	35.857	-0.458117	0.886933	1.73998	0.972822	0.972822	Bacteria	Proteobacteria	Gammaproteobacteria	Chromatiales	Chromatiaceae	Marichromatium	Unclassified
TGAGGAATATTGGACAATGGGCGAGAGCCTGATCCAGCCATGCCGCGTGCAGGAAGACGGCCCTATGGGTTGTAAACTGCTTTTATACAGGAAGAAACACCTCTACGTGTAGAGGCTTGACGGTACTGTAAGAATAAGGATCGGCTAACTCCGTGCCAGCAGCCGCGGTAATACGGAGGATCCAAGCGTTATCCGGAATCATTGGGTTTAAAGGGTCCGTAGGTGGATAATTAAGTCAGGGGTGAAAGTCTGCAGCTCAACTGTAGAATTGCCCTTGATACTGGTTGTCTTGAGTCATTATGAAGTAGTTAGAATATGTAGTGTAGCGGTGAAATGCATAGATATTACATAGAATACCAATTGCGAAGGCAGATTACTAATAATGTACTGACACTGATG…	35.7909	69.2426	1.06239	5.85877	0.694138	205.667	7.2344e-41	4.66217e-40	Bacteria	Bacteroidota	Bacteroidia	Flavobacteriales	Flavobacteriaceae	Unclassified	Unclassified
TGAGGAATATTGGACAATGGGCGCAAGCCTGATCCAGCCATGCCGCGTGCAGGATGAAGCATCTATGGTGTGTAAACTGCTTTTATACAGGAAGAAACCCTCCCACGTGTGGGAGATTGACGGTACTGTAGGAATAAGGATCGGCTAACTCCGTGCCAGCAGCCGCGGTAATACGGAGGATCCAAGCGTTATCCGGAATCATTGGGTTTAAAGGGTCCGTAGGCGGCCTTATAAGTCAGTGGTGAAATCTCCCGGCTCAACCGGGAAATGGCCATTGATACTGTAGGGCTTGAATTATTAGGAAGTAACTAGAATATGTAGTGTAGCGGTGAAATGCTTAGAGATTACATGGAATACCAATTGCGAAGGCAGGTTACTACTAATGGATTGACGCTGATG…	35.6647	35.8627	3.14274	3.45136	0.739623	102.843	2.78864e-19	8.24158e-19	Bacteria	Bacteroidota	Bacteroidia	Flavobacteriales	Flavobacteriaceae	Flavobacterium	Unclassified
TCGAGAATCTTCCGCAATGGGCGAAAGCCTGACGGAGCGACGCCGCGTGCGGGATGAAGGCCTTCGGGTTGTAAACCGCTGTCAGAGGGGAGCAAATCTAGCAATAGTTGAGCTATCCTCAGAGGAAGCGCAGGCTAAGTTCGTGCCAGCAGCCGCGGTAACACGAACTGCGCGAACGTTATTCGGAATCATTGGGCTTAAAGAGTTCGTAGGCGGCCTGATAAGTTGGGTGTGAAATCCCTCGGCTCAACCGAGGAACTGCGCCCAATACTGTCAGGCTTGAGGGAGACAGAGGTGAGTGGAACTGATGGTGGAGCGGTGAAATGCGTTGATATCATCAGGAACACCGGTGGCGAAAGCGGCTCACTGGGTCTCTTCTGACGCTGAGGAACGAAAGCT…	35.4786	20.178	13.3667	0.611964	0.683861	17.6512	0.0136468	0.0173482	Bacteria	Planctomycetota	Planctomycetes	Pirellulales	Unclassified	Unclassified	Unclassified
TGAGGAATATTGCGCAATGGACGAAAGTCTGACGCAGCCATGCCGCGTGCAGGATGACGGCCCTATGGGTTGTAAACTGCTTTTGTATGGGAATAAACCCTTCTACGTGTAGAAGGCTGAAGGTACCATAAGAATAAGCACCGGCTAACTCCGTGCCAGCAGCCGCGGTAATACGGAGGGTGCAAGCGTTATCCGGATTTATTGGGTTTAAAGGGTCCGTAGGCGGGCCGATAAGTCAGTGGTGAAAGCCCATAGCTCAACTATGGAACTGCCATTGATACTGTCGGTCTTGAGTATATGTGATGTTGGCGGAATGTGTAGTGTAGCGGTGAAATGCTTAGATATTACACAGAACACCGATTGCGAAGGCAGCTGACAAATATATAACTGACGCTGAGG…	35.4012	49.2993	69.9539	-0.483889	0.499636	137.541	1.66369e-26	6.37976e-26	Bacteria	Bacteroidota	Bacteroidia	Flavobacteriales	Unclassified	Unclassified	Unclassified
TGAGGAATATTGCGCAATGGGGGAAACCCTGACGCAGCGACGCCGCGTGGATGATGAAGGCCTTCGGGTCGTAAAATCCTGTCAGATGGAAAGAAGTGTACGGTGGTTAATATCCATTGTATTTGACGGTACCATCAAAGGAAGCACCGGCTAACTCCGTGCCAGCAGCCGCGGTAATACGGAGGGTGCAAGCGTTGTTCGGAATTACTGGGCGTAAAGCGCGCGTAGGTGGTTGTATAAGTCAGATGTGAAAGTCCACGGCTCAACCGTGGAAGTGCATTTGAAACTGTATAACTTGAGTACTGGAGGGGGTAGTGGAATTCCCGGTGTAGAGGTGAAATTCGTAGATATCGGGAGGAATACCGGTGGCGAAGGCGACTACCTGGCCAGATACTGACA…	35.2024	15.6006	9.88365	0.677068	0.584947	32.9733	2.67809e-05	4.53516e-05	Bacteria	Desulfobacterota	Desulfobulbia	Desulfobulbales	Desulfocapsaceae	Desulforhopalus	Unclassified
TGAGGAATATTCGGCAATGGGGGCAACCCTGACCGAGCAACGCCGCGTGGAGGATGAAGGCCCTTGGGTCGTAAACTCCTTTTCTGTGGGAAGAGAAAAAGGACGGTACCACAGGAATAAGTCACGGCTAACTACGTGCCAGCAGCCGCGGTAATACGTAGGTGGCAAGCGTTATCCGGAATTACTGGGCGTAAAGCGTACGCAGGCGGTTGATTAAGTCTGACGTGAAAGCTCCTGGCTTAACTGGGAGAGGTCGTTGGAAACTAATTAGCTTGAGGTGATGAGAGGGGTGCGGAATTCCCGGTGTAGTGGTGGAATGCGTAGATATCGGGAGGAACACCAGTGGCGAAAGCGGCACCCTGGCATTTACCTGACGCTCATGTACGAAAGCGTGGGGAG…	34.8887	10.5498	46.0971	-1.97468	0.487205	30.433	7.90715e-05	0.000131033	Bacteria	Chloroflexota	Anaerolineae	Caldilineales	Caldilineaceae	Caldilinea	Unclassified
TGAGGAATATTGCACAATGGGGGGAACCCTGATGCAGCAACGCCGCGTGAAGGATGAAGGTCCTTGGATTGTAAACTTCTTTTAACGGGGAAGAGGAAGGACGGTACCCGTTGAATAAGTCACGGCTAACTACGTGCCAGCAGCCGCGGTAACACGTAGGTGGCGAGCGTTATCCGGAATTATTGGGCGTAAAGGGCGCGCAGGCGGCCATTTAAGTTTGACGTGAAAGCTCCTGGCTTAACTGGGAGAGGTCGTTGGAAACTGAATGGCTTGAGGCAATGAGAGGGGTGCGGAATTCCCGGTGTAGTGGTGGAATGCGTAGATATCGGGAGGAACACCAGTGGCGAAAGCGGCACCCTGGCATTGGACTGACGCTGAAGTGCGAAAGCGTGGGGAGCG…	34.8598	15.531	27.8698	-0.791839	0.641439	8.48194	0.292019	0.311487	Bacteria	Chloroflexota	Anaerolineae	Caldilineales	Caldilineaceae	Caldilinea	Unclassified
CAAGGAATTTTCCGCAATGGGCGAAAGCCTGACGGAGCAACGCCGCGTGCGGGATGACGCCTTTCGGGGTGTAAACCGCTTTTCTGCGGGAGGAAGATTGACAGTACCGCAGGAAGAAGGCCCGGCTAACTACGTGCCAGCAGCCGCGGTAATACGTAGGGGCCGAGCGTTGTCCGGAATTACTGGGCGTAAAGCGCGCGCAGGCGGCTCTTCAAGCCTGACGTGAAAGCCCCCGGCTCAACCGGGGAGGGTCGTCGGGGACTGAGGAGCTTGAGGGCGGTAGGGGCCGGTGGAATTCTGGGTGTAGTGGTGAAATGCGTAGAGATCCAGAGGAACACCAGTGGCGAAGGCGGCCGGCTGGGCCGACCCTGACGCTGAGGCGCGAAGGCGTGGGGAGCG…	34.073	13.8264	28.5569	-0.882494	0.367043	38.9521	1.99603e-06	3.6463e-06	Bacteria	Chloroflexota	Unclassified	Unclassified	Unclassified	Unclassified	Unclassified
TAGGGAATATTGGTCAATGGGCGAGAGCCTGAACCAGCCATGCCGCGTGCAGGAAGACGGCCTTCTGGGTTGTAAACTGCTTTTGACAGGGAAGAAAAAGCTCATGCGTGAGCAACTGACGGTACCTGTAGAATAAGCACCGGCTAACTCCGTGCCAGCAGCCGCGGTAATACGGAGGGTGCAAGCGTTGTCCGGATTTATTGGGTTTAAAGGGTGCGTAGGTGGCCTTATAAGTCAGTGGTGAAATTCTGCAGCTTAACTGTAGAACTGCCATTGATACTGTAGGGCTTGAGTGTTGTTGAGGCAGGCGGAATTTATGGTGTAGCGGTGAAATGCATAGATACCATAAAGAACACCGATAGCGAAGGCAGCTTGCTTAGCAACAACTGACACTAATGC…	33.4388	7.36242	4.9685	0.599599	0.776687	54.5845	1.80199e-09	3.74943e-09	Bacteria	Bacteroidota	Bacteroidia	Cytophagales	Cyclobacteriaceae	Reichenbachiella	Unclassified
TGAGGAATATTGCGCAATGGGGGAAACCCTGACGCAGCCACGCCGCGTGGTGGATGACACCCCTATGGGGCGTAAACACCTTTTATAAGAGAAGAAGGCCCTAGTCGCTAGGGTTTGACGGTACCTTATGAATAAGCACCGGCTAACTCCGTGCCAGCAGCCGCGGTAATACGGAGGGTGCAAGCGTTGTCCGGAATCACTGGGTGTAAAGGGTGTGTAGGCGGGACTATAAGTCAGAGGTGAAATCCCACAGCTTAACTGTGGAACTGCCTTTGATACTGTAGTTCTTGAATATCGGAGAGGTTGCTGGAATTCGTGGTGTAGCGGTGAAATGCGTAGATATCACGAGGAACACCAGAGGCGTAGGCGGGCAACTGGACGATTATTGACGCTGAGGCA…	32.9604	15.9825	12.3566	0.403742	0.531774	107.103	3.66085e-20	1.14002e-19	Bacteria	Bacteroidota	Rhodothermia	Rhodothermales	UBA10348	1-14-0-65-60-17	Unclassified
TGAGGAATTTTCCGCAATGGGCGAAAGCCTGACGGAGCAATGCCGCGTGGAGGATGAAAGCCTGTGGGTCGTAAACTCCTTTTCTCAGAGAAGAAGTTCTGACGGTATCTGAGGAATAAGCATCGGCTAACTCCGTGCCAGCAGCCGCGGTAATACGGAGGATGCAAGCGTTATCCGGAATGATTGGGCGTAAAGCGTCTGTAGGTGGTTTCATAAGTCTACTGTTAAAGATCAGGGCTTAACCCTGGGCAGGCAGTGGAAACTATGAGGCTTGAGTACGGTAGGGGCAGAGGGAATTCCCGGTGTAGCGGTGAAATGCGTAGAGATCGGGAAGAACACCAATGGCGAAAGCACTCTGCTGGGCCGAAACTGACACTGAGAGACGAAAGCTAGGGGAGC…	32.706	188.626	9.04403	4.3454	0.623844	245.424	2.60796e-49	2.05101e-48	Bacteria	Proteobacteria	Alphaproteobacteria	Rhizobiales	Rhizobiaceae	Leaf454	Unclassified
TAAGGAATATTGGGCAATGGACGCAAGTCTGACCCAGCCATCCCGCGTGCAGGACGAATGCCCTATGGGTTGTAAACTGCTTTTGTTTGGGAAGAAATGTATTCTTTTAAGAGTATTTGACGGTACCAGACGAATAAGCACCGGCTAACTCCGTGCCAGCAGCCGCGGTAATACGGAGGGTGCAAGCGTTATCCGGAATCACTGGGTTTAAAGGGTGCGTAGGCGGCCAGATAAGTCAGAGGTGAAAGTTTCCGGCTCAACCGGGAGATTGCCTTTGATACTGTTTGGCTTGAATCAGATTGAGGTTGGCGGAATGTGACATGTAGCGGTGAAATGCATAGATATGTCATAGAACATCGATTGCGAAGGCAGCTGGCTGGATCTGTATTGACGCTGAGG…	32.529	89.3233	93.6028	-0.0799555	0.597744	231.189	2.77353e-46	1.94987e-45	Bacteria	Bacteroidota	Bacteroidia	Chitinophagales	Saprospiraceae	Haliscomenobacter	Unclassified
TGGGGAATATTGCACAATGGGCGCAAGCCTGATGCAGCGACGCCGCGTGAGGGATGACGGCCTTCGGGTTGTAAACCTCTTTCACCAGGGACGAAGCGCAAGTGACGGTACCTGGAGAAGAAGCACCGGCCAACTACGTGCCAGCAGCCGCGGTAATACGTAGGGTGCGAGCGTTGTCCGGAATTACTGGGCGTAAAGAGCTCGTAGGTGGTTTGTCGCGTTGTTCGTGAAATCTCACGGCTTAACTGTGAGCGTGCGGGCGATACGGGCAGACTGGAGTACTGCAGGGGAGACTGGAATTCCTGGTGTAGCGGTGGAATGCGCAGATATCAGGAGGAACACCGGTGGCGAAGGCGGGTCTCTGGGCAGTAACTGACGCTGAGGAGCGAAAGCGTGGGG…	32.4587	12.9414	16.1415	-0.273299	0.924594	7.47247	0.381396	0.40038	Bacteria	Actinobacteriota	Actinobacteria	Corynebacteriales	Corynebacteriaceae	Mycobacterium	Unclassified
CAGGGAATATTGCACAATGGGCGAAAGCCTGATGCAGCGACACCGCGTGCGGGATGAAGGCCTTCGGGTTGTAAACCGCTTTCAGGAGGGAAGAAAATGACGGTACCTCCAGAAGAAGCTCCGGCCAACTACGTGCCAGCAGCCGCGGTAATACGTAGGGAGCAAACGTTGTCCGGATTTATTGGGCGTAAAGGGCTCGTAGGCGGTTCAACAAGTCGGTCGTGAAAGCCTGGGGCTCAACCCCAGGATGCCGGTCGAAACTGTTGTGACTTGAGTTCGGTAGAGGTGAGTGGAATTCTCGGTGTAGCGGTGGAATGCGCAGATATCGAGAGGAACACCCGTAGCGAAGGCGGCTCACTGGGCCGATACTGACGCTGAGGAGCGAAAGCGTGGGGAGCA…	32.0924	16.2681	31.0133	-0.89814	0.836783	9.66907	0.208115	0.225095	Bacteria	Actinobacteriota	Acidimicrobiia	Unclassified	Unclassified	Unclassified	Unclassified
TAAGGAATATTGGTCAATGGGCGAAAGCCTGAACCAGCCATGCCGCGTGCAGGAAGACAGCCTTATGGGTTGTAAACTGCTTTTATACAGGAATAAACCCCTTTACGTGTAGAGGGTTGAAGGTACTGTAAGAATAAGGACCGGCTAACTCCGTGCCAGCAGCCGCGGTAATACGGAGGGTCCAAGCGTTATCCGGATTTATTGGGTTTAAAGGGTGCGCAGGCGGACCTATCAGTCAGTGGTGAAATCCCGGGGCTCAACTCCGGAACTGCCATTGATACTGTAGGTCTTGAGTTTGGTTGAAGTGGGCGGAATGTAGCATGTAGCGGTGAAATGCATAGATATGCTACAGAACACCGATCGCGAAGGCAGCTCACTAAACCAAAACTGACGCTCAGG…	31.736	39.8183	7.34955	2.36357	0.645511	27.4142	0.000280648	0.000422795	Bacteria	Bacteroidota	Bacteroidia	Flavobacteriales	Unclassified	Unclassified	Unclassified
TGGGGAATATTGGACAATGGGCGAAAGCCTGATCCAGCAATGCCGCGTGTGTGAAGAAGGCCTGCGGGTTGTAAAGCACTTTCAGTTGGGAGGAAAAGCAGTGGGCCAATACCCCGCTGTCTTGACGTAACCAACAGAAGAAGCACCGGCTAACTCTGTGCCAGCAGCCGCGGTAATACAGAGGGTGCAAGCGTTAATCGGAATTACTGGGCGTAAAGCGCGCGTAGGCGGTTTGGTAAGTCGGATGTGAAAGCCCCGGGCTTAACCTGGGAATTGCATTCGATACTGCCTGACTAGAGTGTGGTAGAGGGAAGCGGAATTCCGGGTGTAGCGGTGAAATGCGTAGAGATCCGGAGGAACATCAGTGGCGAAGGCGGCTTCCTGGACCAACACTGACGC…	31.4569	25.6602	16.6569	0.631791	0.598313	6.68006	0.462934	0.481618	Bacteria	Proteobacteria	Gammaproteobacteria	Chromatiales	Unclassified	Unclassified	Unclassified
TGAGGAATATTGGGCAATGGGCGCAAGCCTGACCCAGCAACGCCGCGTGGAGGAAGACGGCCCTTGGGTTGTAAACTCCTTTTGTCGGGGAAGAGGAAGGACGGTACCCGGCGAATAAGTCACGGCTAACTACGTGCCAGCAGCCGCGGTAATACGTAGGTGACAAGCGTTATCCGGATTTACTGGGCGTAAAGCGCACGCAGGCGGCTGATTAAGTCTGACGTGAAATCTCCTGGCTTAACCGGGAGGGGTCGTTGGAAACTGGTTGGCTTGAGGCAGTGAGAGGGGTGTGGAATTCCCGGTGTAGTGGTGGAATGCGTAGATATCGGGAGGAACACCAGTGGCGAAAGCGGCACCCTGGCACTGGCCTGACGCTCATGTGCGAAAGCGTGGGGAGCA…	31.4342	9.32877	20.4333	-1.05748	0.717391	15.7174	0.0278272	0.0339785	Bacteria	Chloroflexota	Anaerolineae	Caldilineales	Caldilineaceae	Caldilinea	Unclassified
TAGGGAATATTGGGCAATGGACGAAAGTCTGACCCAGCCATGCCGCGTGCAGGATGACGGTCCTCTGGATTGTAAACTGCTTTTATATAGGAAGAAACCCTTGGATGCGTCCGAGGCTGACGGTACTATATGAATAAGGATCGGCTAACTTCGTGCCAGCAGCCGCGGTAAGACGAAGGATTCGAGCGTTGTCCGGATTTACTGGGTTTAAAGGGTGCGTAGGCGGAATAATAAGTCAGTGGTGAAAGCCCGCAGCTCAACTGCGGAACTGCCATTGAAACTGTTATTCTTGAATATGGTTGAGGTAGATGGAATGTAACATGTAGCGGTGAAATGCTTAGATATGTTACGGAACTCCGATTGCGAAGGCAGTCTGCTAAGCCATCATTGACGCTGATG…	31.3069	14.9699	74.2425	-2.23954	0.527889	117.485	2.55724e-22	8.47542e-22	Bacteria	Bacteroidota	Bacteroidia	NS11-12g	UBA9320	MED-G17	Unclassified
TAGGGAATATTGCACAATGGGCGAAAGCCTGATGCAGCAACGCCGCGTGTGCGAAGAAGGCCTTCGGGTCGTAAAGCACTTTTCTGGGAGATGAGAAAGGACAGTATCCCAGGAATAAGTCTCGGCTAACTACGTGCCAGCAGCCGCGGTAAAACGTAGGAGGCGAGCGTTATCCGGATTCACTGGGCGTAAAGCGCGTGCAGGCGGTTTGGTAAGTTGGGCGTGAAAGCTCCCGGCTCAACTGGGAGAGGTCGTCCAAAACTACCAGACTAGAGAGCGATAGAGGAAAATGGAATTCCAGGTGTAGTGGTGAAATGCGTAGATATCTGGAGGAACACCAGTGGCGAAGGCGATTTTCTGGATCGTTTCTGACGCTCAGACGCGAAAGCTAGGGTAGCA…	31.1742	48.442	8.87407	2.47893	0.7584	31.5755	4.86742e-05	8.21267e-05	Bacteria	Chloroflexota	Anaerolineae	Anaerolineales	envOPS12	Unclassified	Unclassified
TAGGGAATATTGGGCAATGGGCGGGAGCCTGACCCAGCCATGCCGCGTGCAGGAAGAAGGCGTTATGCGTTGTAAACTGCTTTTATACGGGAAGAAAAGGCCCATGCGTGGGACATTGCCGGTACCGTATGAATAAGCACCGGCTAACTCCGTGCCAGCAGCCGCGGTAATACGGAGGGTGCAAGCGTTGTCCGGATTTATTGGGTTTAAAGGGTGCGTAGGCGGCCCGTTAAGTCAGCGGTGAAAGTCTGTGGCTCAACCATAGAAGCGCCGTTGATACTGATGGGCTTGAGTGCCGTATGGGTACATGGAATTGATGGTGTAGCGGTGAAATGCATAGATACCATCAGGAACACCGATAGCGTAGGCATTGTACTGTGCGGCAACTGACGCTGAGGC…	31.0811	5.06033	13.8996	-1.33916	0.534376	83.4222	2.75624e-15	6.87579e-15	Bacteria	Bacteroidota	Bacteroidia	Cytophagales	Cyclobacteriaceae	Algoriphagus	Unclassified
TGGAGAATCTTGCGCAATGGGCGAAAGCCTGACGCAGCCACGCCGCGTGCGGGAAGAAGGCCTTCGGGTCGTAAACCGCTTTCAGGAGGGAAGAAGCGAAAGTGACGGTACCTCCAGAAGAAGGCCCGGCTAACTACGTGCCAGCAGCCGCGGTAATACGTAGGGGCCGAGCGTTGTCCGGATTTATTGGGCGTAAAGCGCATGTAGGCGGCCATGTAAGTCGATTGTGAAATCCCGAGGCTCAACTTCGGAACTGCAGTCGATACTGCATGGCTTGAGGAAGGTAGAGGAGAGTGGAATTCCCGGTGTAGCGGTGGAATGCGCAGATATCGGGAGGAACACCAATGGCGAAGGCAGCTCTCTGGGCCTCTCCTGACGCTGAGATGCGAAAGCGTGGGT…	31.0482	4.50985	2.83369	0.761913	0.611825	183.815	3.04547e-36	1.62425e-35	Bacteria	Actinobacteriota	Actinobacteria	Nitriliruptorales	Nitriliruptoraceae	Nitriliruptor	Unclassified
TAGGGAATATTGGACAATGGGGGAAACCCTGATCCAGCCATGCCGCGTGTGTGAAGAAGGCCTTCGGGTTGTAAAGCACTTTCAGAAGGGAGGAAAAGCTAGTAGTTAATACCTGCTAGCCCTGACGTTACCTTCAGAAGAAGCACCGGCAAACTCCGTGCCAGCAGCCGCGGTAATACGGAGGGTGCGAGCGTTAATCGGAATTACTGGGCGTAAAGCGCGCGTAGGTGGTTTGTTAAGCGTGATGTGAAAGCCCCGGGCTCAACCTGGGAACTGCATCACGAACTGGCAGGCTAGAGTACTGTAGAGGGTAGTGGAATTCCTGGTGTAGCAGTGAAATGCGTAGATATCAGGAGGAACACCGGTGGCGAAGGCGGCTACCTGGACAGATACTGACAC…	30.9833	11.1648	91.1281	-2.99636	0.769862	86.5278	6.37802e-16	1.6533e-15	Bacteria	Proteobacteria	Gammaproteobacteria	Pseudomonadales	Unclassified	Unclassified	Unclassified
TGAGGAATTTTGCGCAATGGGCGAAAGCCTGACGCAGCGACGCCGCGTGGAGGACGACGGCCTTCGGGTTGTAAACTCCTGTCAGAGGTGAAGAATGCCCGCAAGGGTTTGACGGTAACCTCAAAGGAAGCCCCGGCTAACTACGTGCCAGCAGCCGCGGTAATACGTAGGGGGCAAACGTTACTCGGAATTACTGGGCGTAAAGGGTGTGTAGGCGGCTGGGTAAGTCAAAGATGAAATCCCGAGGCTCAACTTCGGAACGGTCTTTGAAACTGCCCGGCTTGAGGATAGTAGAGGAGAATGGAATTCCCGGTGGAGCGGTGAAATGCGTTGATATCGGGAGGAACACCTGAGGCGTAAGCGATTCTCTAGGCTATTCCTGACGCTGAAACACGAAAG…	30.892	30.2775	6.06573	2.10829	0.594474	38.5337	2.39835e-06	4.3301e-06	Bacteria	Acidobacteriota	Aminicenantia	Aminicenantales	Aminicenantaceae	Aminicenans	Unclassified
TGAGGAATATTCCGCAATGGGCGAAAGCCTGACGGAGCAATGCCGCGTGAAGGATGAAGGCCTGTGGGTCGTAAACTTCTTTTCTCAGAGAAGATTTAAGACGGTATCTGAGGAATAAGCATCGGCTAACTCCGTGCCAGCAGCCGCGGTAATACGGAGGATGCAAGCGTTATCCGGAATGATTGGGCGTAAAGCGTCTGTAGGTGGCCTATTAAGTCCGCTGTCAAATCCCAGGGCTCAACCTTGGACCGGCAGTAGATACTAATAGGCTTGAGTTGGGTAGAGGCTGAGGGAATTCCCAGTGTAGCGGTGAAATGCGTAGATATTGGGAAGAACACCAAGGGCGAAAGCACTCAGCTGGGCCTTGACTGACACTCAGAGACGAAAGCTAGGGTAGCG…	30.8695	45.4596	4.43957	3.38601	0.654068	271.236	8.30166e-55	8.37384e-54	Bacteria	Unclassified	Unclassified	Unclassified	Unclassified	Unclassified	Unclassified
TGGGGAATATTGGACAATGGGCGCAAGCCTGATCCAGCAATGCCGCGTGTGTGAAGAAGGCCTGCGGGTTGTAAAGCACTTTCAGTGGGGAAGAAAAGCCTGGGGTTAATACCCCTGGGTTTTGACGTTACCCACAGAAGAAGCACCGGCTAACTCCGTGCCAGCAGCCGCGGTAATACGGAGGGTGCAAGCGTTAATCGGAATCACTGGGCGTAAAGCGCACGTAGGCGGCGCGTTAAGTCAGATGTGAAAGCCCCGGGCTCAACCTGGGAACTGCATTTGATACTGGCGGGCTCGAGTCTGATAGAGGGGGGTGGAATTCCAGGTGTAGCGGTGAAATGCGTAGATATCTGGAGGAACACCAGTGGCGAAGGCGGCCCCCTGGATCAAGACTGACGC…	30.5586	3.87899	21.6477	-2.35859	0.916521	16.0862	0.0243405	0.0300372	Bacteria	Proteobacteria	Gammaproteobacteria	Chromatiales	Chromatiaceae	Unclassified	Unclassified
TGGGGAATCTTGCACAATGGGCGCAAGCCTGATGCAGCAACGCCGCGTGCGGGAAGAAGGCCCTAGGGTTGTAAACCGCTTTCAGTAGGGAAGAAAATGACGGTACCTACAGAAGAAGGTGCGGCCAACTACGTGCCAGCAGCCGCGGTAACACGTAGGCACCAAGCGTTATCCGGATTTATTGGGCGTAAAGAGCTCGTAGGCGGTTCAGTCAGTCGGGTGTGAAAACTTGAGGCTTAACCTCAAGAGGTCACTCGATACTACTGTGACTAGAGTGCGGTAGGGGAGCGGGGAATTCCTGGTGTAGCGGTGAAATGCGCAGATATCAGGAGGAACACCAGTGGCGAAGGCGCCGCTCTGGGCCGTAACTGACGCTGAGGAGCGAAAGCATGGGTAGCA…	30.4523	7.19006	25.1872	-1.71008	0.661578	28.9757	0.000146171	0.000231478	Bacteria	Actinobacteriota	Acidimicrobiia	Microtrichales	Ilumatobacteraceae	Ilumatobacter_A	Unclassified
TAGGGAATATTGGACAATGGGCGAAAGCCTGATCCAGCAACGCCGCGTGCGCGATGAAGGCCTTCGGGTTGTAAAGCGCTTTTCGGGGGGATGAGGAAGGACAGTACCCCCGGAATAAGTCTCGGCTAACTACGTGCCAGCAGCCGCGGTAAAACGTAGGAGGCAAGCGTTATCCGGATTTACTGGGCGTAAAGCGCGTGCAGGCGGTCTGGTAAGTCGGACGTGAAAGCTCCTGGCTCAACTGGGAGAGGCCGTTCGAAACTACCTGACTTGAGGGCAGTAGAGGAAGGTGGAATTCCGGGTGTAGCGGTGAAATGCGTAGATATCCGGAGGAACACCAGTGGCGAAGGCGGCCTTCTGGACTGCTCCTGACGCTCAGACGCGAAAGCTAGGGGAGCG…	30.4023	14.4824	34.6589	-1.22096	0.605091	16.5721	0.0203737	0.0253442	Bacteria	Chloroflexota	Anaerolineae	Anaerolineales	Anaerolineaceae	Unclassified	Unclassified
TGGGGAATATTGGACAATGGGGGCAACCCTGATCCAGCCATGCCGCGTGAGTGAAGAAGGCCTTAGGGTTGTAAAGCTCTTTCAGCAGGGAAGATGATGACGGTACCTGCAGAAGAAGCCCCGGCTAACTCCGTGCCAGCAGCCGCGGTAATACGGAGGGGGCTAGCGTTGCTCGGAATTACTGGGCGTAAAGAGCATGTAGGCGGATTGCATAGTCAGGCGTGAAAGCCCCAGGCTCAACCTGGGAACTGCGTTTGATACTTGCAGTCTTGAGTCCGAGAGAGGGTGGTGGAATTCCCAGTGTAGAGGTGAAATTCGTAGATATTGGGAAGAACACCAGTGGCGAAGGCGGCCACCTGGCTCGGTACTGACGCTGAGATGCGAAAGCGTGGGGAGCAA…	30.395	13.2495	1.85366	2.71431	0.706884	65.6408	1.11782e-11	2.49359e-11	Bacteria	Proteobacteria	Alphaproteobacteria	Unclassified	Unclassified	Unclassified	Unclassified
TGGGGAATATTGCACAATGGGCGAAAGCCTGATGCAGCGACGCCGCGTGGGGGATGAAGGCCTTCGGGTTGTAAACCTCTTTCAGCAGGGACGAAGCGAAAGTGACTGTACCTGCAAAAGAAGCACCGGCTAACTACGTGCCAGCAGCCGCGGTAATACGTAGGGTGCAAGCGTTGTCCGGATTTATTGGGCGTAAAGAGCTCGTAGGCGGTTTGTCGCGTCGGATGTGAAAACCTATGGCTTAACCATGGGCCTGCATTCGATACGGGCAAACTAGAGTTCGGTAGGGGAGACTGGAATTCCTGGTGTAGCGGTGAAATGCGCAGATATCAGGAGGAACACCGGTGGCGAAGGCGGGTCTCTGGGCCGATACTGACGCTGAGGAGCGAAAGCGTGGGG…	30.3402	14.1619	44.9819	-1.56948	0.528002	28.2802	0.000195612	0.000301542	Bacteria	Actinobacteriota	Actinobacteria	Corynebacteriales	Unclassified	Unclassified	Unclassified
TGAGGAATATTGGACAATGGGCGAGAGCCTGATCCAGCCATGCCGCGTGCAGGAAGACGGCCCTATGGGTCTTAAACTGCTTTTGTACGGGAAGAAAAAGGGGCACGTGTGCCCTGTTGACGGTACCGTAAGAATAAGGACCGGCTAACTCCGTGCCAGCAGCCGCGGTAATACGGAGGGTCCGAGCGTTATCCGGAATTATTGGGTTTAAAGGGTCCGTAGGCGGGCCATTAAGTCAGGGGTGAAAGTCTGCGGCTCAACCGCAGAACTGCCTTTGATACTGGTGGTCTTGAGTTATGGTGAAGTGGCCGGAATATGTAGTGTAGCGGTGAAATGCATAGATATTACATAGAACACCGATCGCGAAGGCAGGTCACTAACCATTTACTGACGCTGATG…	30.2706	37.3128	5.82603	2.65147	0.534547	72.7166	4.16648e-13	9.76388e-13	Bacteria	Bacteroidota	Bacteroidia	Flavobacteriales	Flavobacteriaceae	HTCC2170	Unclassified
TGGGGAATATTGCGCAATGGGGGCAACCCTGACGCAGCCATGCCGCGTGTGTGAAGAAGGCCTTCGGGTTGTAAAGCACTTTAAGTGGGGAGAAAAGGGTAGCGGTTAATAGCCGTTACCTGTGATGTTACCCACAGAATAAGCACCGGCTAACTCCGTGCCAGCAGCCGCGGTAATACGGAGGGTGCGAGCGTTAATCGGAATTACTGGGCGTAAAGCGCGCGTAGGTGGTTTGTTAAGTCAGCTGTGAAAGCCCCGGGCTCAACCTGGGAACTGCAGTTGATACTGGCCGACTAGAGTACGAGAGAGGGAGGTAGAATTCCATGTGTAGCGGTGAAATGCGTAGATATATGGAGGAATACCGGTGGCGAAGGCGGCCTCCTGGCTCGATACTGACGC…	30.2622	23.841	1.91946	3.44903	0.602316	79.6089	1.65516e-14	4.02092e-14	Bacteria	Proteobacteria	Gammaproteobacteria	Pseudomonadales	Halieaceae	Unclassified	Unclassified
TGGGGAATATTGGACAATGGGGGCAACCCTGATCCAGCCATGCCGCGTGAGTGAAGAAGGCCTTAGGGTTGTAAAGCTCTTTCACCCGTGACGATGATGACGGTAGCGGGAGAAGAAGCCCCGGCTAATTCCGTGCCAGCAGCCGCGGTAATACGGAAGGGGCTAGCGTTGTTCGGAATTACTGGGCGTAAAGCGCGCGTAGGCGGCCGATCAAGTGAGGCGTGAAAGCCCTGGGCTCAACCTGGGAACGGCGCTTCATACTGGTTGGCTTGAGTCCGGGAGAGGGTGGTGGAATTCCCAGTGTAGAGGTGAAATTCGTAGATATTGGGAGGAACACCGGTGGCGAAGGCGGCCACCTGGCCCGGCACTGACGCTGAAGTGCGAAAGCGTGGGGAGCAA…	30.2438	25.2251	27.7624	-0.00381241	0.502409	25.1549	0.000712285	0.00103931	Bacteria	Proteobacteria	Alphaproteobacteria	Unclassified	Unclassified	Unclassified	Unclassified
TGGGGAATCTTGGACAATGGGGGCAACCCTGATCCAGCCATGCCGCGTGAACGACGAAGGCCTTAGGGTTGTAAAGTTCTTTCAGCGAGGAAGATAATGACGGTACTCGCAGAAGAAGCCCCGGCTAACTCCGTGCCAGCAGCCGCGGTAATACGGAGGGGGCTAGCGTTGTTCGGAATTACTGGGCGTAAAGCGCACGTAGGCGGACTGATCAGTCAGGGGTGAAATCCCGGGGCTCAACCCCGGAACTGCCTTTGATACTGTCAGTCTAGAGATCGAGAGAGGTGAGTGGAATTCCGAGTGTAGAGGTGAAATTCGTAGATATTCGGAGGAACACCAGTGGCGAAGGCGGCTCACTGGCTCGATACTGACGCTGAGGTGCGAAAGCGTGGGGAGCAA…	30.1755	19.2519	23.2489	-0.236775	0.762883	3.54924	0.829982	0.833575	Bacteria	Proteobacteria	Alphaproteobacteria	Rhodobacterales	Rhodobacteraceae	Unclassified	Unclassified
TGGGGAATATTGGACAATGGGCGCAAGCCTGATCCAGCAATGCCGCGTGTGTGAAGAAGGCCTGCGGGTTGTAAAGCACTTTCAGTGGGGAAGAAAAGTCTGGGGTTAATACCCCCGGGTCTTGACGTTACCCACAGAAGAAGCACCGGCTAACTCCGTGCCAGCAGCCGCGGTAATACGGAGGGTGCAAGCGTTAATCGGAATCACTGGGCGTAAAGCGCACGTAGGCGGCGCGTTAAGTCAGATGTGAAAGCCCCGGGCTCAACCTGGGAACTGCATTTGATACTGGCGCGCTTGAGTCTGATAGAGGGGGGTGGAATTCCAGGTGTAGCGGTGAAATGCGTAGATATCTGGAGGAACACCAGTGGCGAAGGCGGCCCCCTGGATCAAGACTGACGC…	29.3468	5.40936	15.8175	-1.42006	0.736156	20.2648	0.00502527	0.00671967	Bacteria	Proteobacteria	Gammaproteobacteria	Chromatiales	Chromatiaceae	Unclassified	Unclassified
TGAGGAATTTTGGACAATGGGGGAAACCCTGATCCAGCGACGCCGTGTGTGGGATGAATCGGTTATACCGTGTAAACCACTGTCAGATGGGAAAAAAAGAATCTTTTGGATTCTGGGATTGTACCATCAGAGGAAGGACCGGCTAACTACGTGCCAGCAGCCGCGGTAATACGTAGGGTCCGAGCGTTGTCCGGAATTACTGGGTATAAAGGGTGCGCAGGCGGGTATTTGCGTCGGGTGTTAAAGATCAGAGCTTAACTCTGGGAATGCATCCGAAACGAGATATCTTGAGTATGAGAGAGGTAGGTAGAATTCATGGTGTAGCGGTGAAATGCGTAGATATCATGAGGAATACCAGTGGCGAAGGCGGCCTACTGGCTCATTACTGACGCTCAGGCA…	29.0587	0.130319	3.4537	-3.6405	0.718173	311.373	2.25075e-63	2.98386e-62	Bacteria	Unclassified	Unclassified	Unclassified	Unclassified	Unclassified	Unclassified
TGGGGAATATTGGACAATGGGCGAAAGCCTGATCCAGCAATGCCGCGTGTGTGAAGAAGGCCTGCGGGTTGTAAAGCACTTTCAGTTGGGAAGATGATGACGTTACCAACAGAAGAAGCACCGGCTAACTCCGTGCCAGCAGCCGCGGTAATACGGAGGGTGCAAGCGTTAATCGGAATTACTGGGCGTAAAGCGCGCGTAGGCGGCTAGGTCAGTCAGATGTGAAAGCCCCGGGCTCAACCTGGGAATTGCATTTGATACTGCCTGGCTAGAGTATGGTAGAGGGAAGTGGAATTCCAGGTGTAGCGGTGAAATGCGTAGATATCTGGAGGAACACCAGTGGCGAAGGCGACTTCCTGGACCAATACTGACGCTCAGGTGCGAAAGCGTGGGTAGCAA…	28.9524	21.0229	20.8731	0.037032	0.560403	12.1605	0.0954019	0.108496	Bacteria	Proteobacteria	Gammaproteobacteria	Chromatiales	Sedimenticolaceae	41T-STBD-0c-01a	Unclassified
TGAGGAATATTGGACAATGGGCGCAAGCCTGATCCAGCCATGCCGCGTGCAGGAAGAAGCATCTATGGTGTGTAAACTGCTTTTGTACAGGAAGAAACACTCCCTCGTGAGGGAGCTTGACGGTACTGTAAGAATAAGGATCGGCTAACTCCGTGCCAGCAGCCGCGGTAATACGGAGGATCCAAGCGTTATCCGGAATCATTGGGTTTAAAGGGTCCGTAGGCGGTCTAATAAGTCAGTGGTGAAAGCCCATCGCTCAACGATGGAACGGCCATTGATACTGTTAGACTTGAATTACTGGGAAGTAACTAGAATATGTAGTGTAGCGGTGAAATGCTTAGATATTACATGGAATACCAATTGCGAAGGCAGGTTACTACCAGTGGATTGACGCTGATG…	28.8089	0.7051	18.7374	-4.45868	0.786555	110.305	7.93907e-21	2.5231e-20	Bacteria	Bacteroidota	Bacteroidia	Flavobacteriales	Flavobacteriaceae	Flavobacterium	Unclassified
TAGGGAATATTGCACAATGGGCGAAAGCCTGATGCAGCAACGCCGCGTGAGTGATGAAGGCCCTCGGGTCGTAAAACTCTTTTCAAGAGGAAGAGGAAGGACGGTACTCTTGGAATAAGCCTCGGCTAACTACGTGCCAGCAGCCGCGGTAACACGTAGGAGGCGAGCGTTATTCGGATTTACTGGGCGTAAAGCGCGTGTAGGCGGCTCTATAAGTTGGATGTGAAAGCTCCCGGCTTAACTGGGAGAGGACGTTCAAAACTATAGAGCTTGAGTACGAGAGAGGAAAATGGAATTCCGGGTGTAGTGGTGAAATGCGTAGATATCCGGAGGAACACCAGTGGCGAAGGCGATTTTCTGGCTCGAGACTGACGCTCAGACGCGAAAGCTAGGGTAGCA…	28.6065	13.2958	33.4647	-1.2518	0.819266	3.56983	0.827775	0.833162	Bacteria	Chloroflexota	Anaerolineae	Anaerolineales	Anaerolineaceae	UBA6170	Unclassified
TGGGGAATATTGGACAATGGGCGCAAGCCTGATCCAGCCATGCCGCGTGAGTGATGAAGGCCCTAGGGTTGTAAAGCTCTTTCACCGGTGAAGATAATGACGGTAACCGGAGAAGAAGCCCCGGCTAACTTCGTGCCAGCAGCCGCGGTAATACGAAGGGGGCTAGCGTTGTTCGGAATTACTGGGCGTAAAGCGCACGTAGGCGGATCGTTAAGTGAGGGGTGAAATCCCAGGGCTCAACCCTGGAACTGCCTTTCATACTGGCGATCTTGAGTTCGAGAGAGGTGAGTGGAATTCCGAGTGTAGAGGTGAAATTCGTAGATATTCGGAGGAACACCAGTGGCGAAGGCGGCTCACTGGCTCGATACTGACGCTGAGGTGCGAAAGCGTGGGGAGCAA…	28.3942	21.003	2.3526	3.03697	0.904105	24.506	0.000927953	0.00133303	Bacteria	Proteobacteria	Alphaproteobacteria	Rhizobiales	Rhizobiaceae	Hoeflea	Hoeflea_olei(RS_GCF_001703635.1)
TGGGGAATATTGCACAATGGGGGAAACCCTGATGCAGCAATGCCGCGTGTGTGAAGAAGGCCTGCGGGTTGTAAAGCACTTTCAGTGGGGAAGAAAAGCCTGGGGCTAATACCGCCGGGTCTTGACGTTACCCACAGAAGAAGCACCGGCTAACTCCGTGCCAGCAGCCGCGGTAATACGGAGGGTGCGAGCGTTAATCGGAATCACTGGGCGTAAAGCGCGCGTAGGCGGCTAGGTCAGTCAGATGTGAAAGCCCCGGGCTCAACCTGGGAACTGCATTTGATACTGCCTGGCTTGAGTCTGATAGAGGGGGGTGGAATTCCAGGTGTAGCGGTGAAATGCGTAGATATCTGGAGGAACACCAGTGGCGAAGGCGGCCCCCTGGATCAAGACTGACGC…	28.2808	2.70572	37.9784	-3.59627	0.599747	72.7696	4.06477e-13	9.57388e-13	Bacteria	Proteobacteria	Gammaproteobacteria	Chromatiales	Chromatiaceae	Marichromatium	Unclassified
TAGGGAATATTGCTTAATGGGCGAAAGCCTGAAGCAGCAACGCCGCGTGTGCGATGAAGGTCTTCGGATTGTAAAGCACTTTTAGAGGGGATGAGGAAGGACAGTACCCTCTGAATAAGCCTCGGCTAACTACGTGCCAGCAGCCGCGGTAAAACGTAGGAGGCGAGCGTTATCCGGATTTACTGGGCGTAAAGCGCGTGTAGGCGGTACGATAAGTTGGATGTGAAAGCTCCTGGCTAAACTGGGAGAGGTCGTTCAATACTATCGAACTTGAGGATGGGAGAGGGAGGTGGAATTCCGGGTGTAGTGGTGAAATGCGTAGATATCCGGAGGAACACCAGTGGCGAAGGCGGCCTCCTGGCCCATTTCTGACGCTCAGACGCGAAAGCTAGGGTAGCA…	28.2064	24.0485	12.9624	0.87569	0.574877	13.3829	0.0633107	0.0741822	Bacteria	Chloroflexota	Anaerolineae	Anaerolineales	Unclassified	Unclassified	Unclassified
TGGGGAATCTTGGACAATGGGCGCAAGCCTGATCCAGCCATGCCGCGTGAGTGAAGAAGGCCTTAGGGTTGTAAAGCTCTTTTACCAGGGACGATAATGACGGTACCTGGAGAATAAGCCCCGGCAAACTTCGTGCCAGCAGCCGCGGTAATACGAAGGGGGCTAGCGTTGTTCGGAATTACTGGGCGTAAAGCGCACGTAGGCGGGTCGTTAAGTCAGGGGTGAAATCCCGGAGCTCAACTCCGGAACTGCCTTTGATACTGGCGATCTAGAGATCGAGAGAGGTGAGTGGAATTCCGAGTGTAGAGGTGAAATTCGTAGATATTCGGAAGAACACCAGTGGCGAAGGCGGCTCACTGGCTCGATACTGACGCTGAGGTGCGAAAGCGTGGGGAGCAA…	28.1305	8.77437	31.861	-1.74746	0.551568	21.8257	0.00272224	0.00371505	Bacteria	Proteobacteria	Alphaproteobacteria	Rhizobiales	Unclassified	Unclassified	Unclassified
TGGGGAATTTTGGACAATGGACGCAAGTCTGATCCAGCCATTCCGCGTGCAGGACGAAGGCCTTCGGGTTGTAAACTGCTTTTGTACGGAACGAAAAAGCTCTTACTAATACTAGGAGTCCATGACGGTACCGTAAGAATAAGCACCGGCTAACTACGTGCCAGCAGCCGCGGTAATACGTAGGGTGCGAGCGTTAATCGGAATTACTGGGCGTAAAGCGTGCGCAGGCGGTTATATAAGACAGATGTGAAATCCCCGGGCTCAACCTGGGAACTGCATTTGTGACTGTATAGCTAGAGTGCGGCAGAGGGGGATGGAATTCCGCGTGTAGCAGTGAAATGCGTAGATATGCGGAGGAACACCGATGGCGAAGGCAATCCCCTGGGCCTGCACTGACGC…	27.8785	46.3933	17.5944	1.39526	0.670873	44.1754	1.97633e-07	3.83689e-07	Bacteria	Proteobacteria	Gammaproteobacteria	Betaproteobacteriales	Burkholderiaceae	Acidovorax	Unclassified
TGGGGAATTTTCCGCAATGGGCGAAAGCCTGACGGAGCAATACCGCGTGAGGGATGAATGCCTATGGGTTGTAAACCTCTTTTTTCAGGGAGGAATAAATGACGTGTACCTGAAGAATAAGCATCGGCTAACTCCGTGCCAGCAGCCGCGGTAAGACGGAGGATGCAAGTGTTATCCGGAATCACTGGGCGTAAAGCGTCTGTAGGTGGTTTAATAAGTCAACTGTTAAATCTTGAGGCTCAACCTCAAAACCGCAGTCGAAACTATTAGACTAGAGTATAGTAGGGGTAAAGGGAATTTCCAGTGGAGCGGTGAAATGCGTAGAGATTGGAAAGAACACCGATGGCGAAGGCACTTTACTGGGCTATTACTAACACTGAGAGACGAAAGCTAGGGTAG…	27.8423	6.11757	18.6803	-1.58786	0.866479	10.0742	0.184409	0.201806	Bacteria	Cyanobacteriota	Cyanobacteriia	Cyanobacteriales	Cyanobacteriaceae	Unclassified	Unclassified
TGAGGAATATTGGGCAATGGAGGCAACTCTGACCCAGCCATGCCGCGTGCAGGAAGACGGTCCTCTGGATTGTAAACTGCTTTTATTAGGGAATAAACCCTCCTACGTGTAGGAGGCTGAAGGTACCTGATGAATAAGCATCGGCTAACTCCGTGCCAGCAGCCGCGGTAATACGGAGGATGCAAGCGTTATCCGGATTTATTGGGTTTAAAGGGTCCGTAGGCGGGTATTTAAGTCAGTGGTGAAAGCCCACAGCTCAACTGTGGAACTGCCATTGATACTGGATGTCTTGAGTATAGTAGAAGTAGGCGGAATAGGGCATGTAGCGGTGAAATGCATAGATATGCCCTAGAACACCGATTGCGAAGGCAGCTTACTATGTTATAACTGACGCTGAGG…	27.6076	1.39345	2.71132	-0.830221	0.795548	107.467	3.0767e-20	9.64587e-20	Bacteria	Bacteroidota	Bacteroidia	Flavobacteriales	Cryomorphaceae	Coccinistipes	Unclassified
TGGGGAATATTGGACAATGGGCGCAAGCCTGATCCAGCCATGCCGCGTGAGTGATGACGGCCCTAGGGTTGTAAAGCTCTTTCAACGGTGAAGATAATGACGGTAACCGTAGAAGAAGCCCCGGCTAACTTCGTGCCAGCAGCCGCGGTAATACGAAGGGGGCTAGCGTTGTTCGGAATTACTGGGCGTAAAGCGCACGTAGGCGGACTGATAAGTCAGGGGTGAAATCCCGGGGCTCAACCCCGGAACTGCCTTTGATACTGTCAGTCTCGAGTTCGAGAGAGGTGAGTGGAATTCCGAGTGTAGAGGTGAAATTCGTAGATATTCGGAGGAACACCAGTGGCGAAGGCGGCTCACTGGCTCGATACTGACGCTGAGGTGCGAAAGCGTGGGGAGCAA…	27.3045	7.40445	33.5335	-2.13842	0.568919	23.4245	0.0014373	0.00202093	Bacteria	Proteobacteria	Alphaproteobacteria	Rhizobiales	Rhizobiaceae	Unclassified	Unclassified
TGGGGAATCTTGCGCAATGGGCGAAAGCCTGACGCAGCAACGCCGCGTGAGCGAAGAAGGCCTTCGGGTTGTAAAGCTCTGTCAGGGGGAAAGAAGGCACCTGGGTTAATAGCCCAAGGGTTGACGGTACCCCCAAAGGAAGCCACGGCTAACTACGTGCCAGCAGCCGCGGTAATACGTAGGTGGCAAGCGTTGTCCGGAATCATTGGGCGTAAAGCGCGCGTAGGTGGCTTGTCAGGTCTGATGTGAAAACTTGGGGCTCAACCCCAAGCGTGCATCGGAAACCGGCTTGCTAGAGTCTGGGAGAGGAGAGTGGAATTCCTGGTGTAGCGGTGAAATGCGTAGATATCAGGAGGAACACCGGTAGCGAAGGCGGCTCTCTGGAACAGTACTGACACT…	27.26	22.3235	15.2919	0.60386	0.559516	31.5547	4.91073e-05	8.25572e-05	Bacteria	Unclassified	Unclassified	Unclassified	Unclassified	Unclassified	Unclassified
TGGGGAATATTGGGCAATGGGCGCAAGCCTGACCCAGCCATGCCGCGTGTGTGAAGAAGGCCTTCGGGTTGTAAAGCACTTTCAGCAGCGAAGAAACGCTGGGGATTAATAATCCCCAGTCTTGACGTTAACTGCAGAAGAAGTACCGGCTAACTCCGTGCCAGCAGCCGCGGTAATACGGAGGGTACAAACGTTAATCGGAATTACTGGGCGTAAAGCGCGCGTAGGCGGTTCGTTAAGTGGGATGTGAAAGCCCTGGGCTCAACCCAGGAACTGCATTCCAAACTGACGAACTAGAGTATGGTAGAGGGAGGTAGAATTTCCTGTGTAGCGGTGAAATGCGTAGATATAGGAAGGAATACCGGTGGCGAAGGCGGCCTCCTGGACCAATACTGACGC…	27.1285	23.8947	7.50423	1.71779	0.42344	55.3813	1.25281e-09	2.63032e-09	Bacteria	Proteobacteria	Gammaproteobacteria	Pseudomonadales	Unclassified	Unclassified	Unclassified
TGGGGAATATTGCGCAATGGGCGAAAGCCTGACGCAGCGACGCCGCGTGGGGGAGGAAGGCCTCAGGGTTGTAAACCCCTGTCAGGTGGGACGAACCACGGATCGGTCAATACCCGGTCCGCCTGACGGTACCACCAGAGGAAGCTCCGGCTAACTCCGTGCCAGCAGCCGCGGTAATACGGAGGGAGCGAGCGTTGTTCGGAATCACTGGGCGTAAAGGGCGCGTAGGCGGTCGGGTAAGTCGGGTGTGAAATTCCGGGGCTCAACCCCGCGAACTGCACTCGATACTGCTCGACTAGAGAGAGGTAGGGGCGAGTGGAATTCCCGGTGTAGCGGTGGAATGCGTAGATATCGGGAAGAACACCGGTGGCGAAGGCGGCTCGCTGGGCCTTTTCTGAC…	26.8844	30.4519	5.10635	2.51611	0.682941	65.19	1.37725e-11	3.05763e-11	Bacteria	Unclassified	Unclassified	Unclassified	Unclassified	Unclassified	Unclassified
TAGGGAATATTGCACAATGGGCGAAAGCCTGATGCAGCAACGCCGCGTGCACGAAGAAGGCCTTCGGGTTGTAAAGTGCTTTTCTGTAGGAAGAGGAAGGACGGTACTGCAGGAATAAGGATCGGCTAACTACGTGCCAGCAGCCGCGGTAACACGTAGGATCCGAGCGTTATCCGAATTCACTGGGCGTAAAGCGCTTGCAGGCGGCGAGGTAAGTTGGATGTGAAAGCTCCCGGCTCAACTGGGAGAGTGCGTTCAAGACTGCCTGGCTAGAGTACGAAAGAGGGAGGTGGAATTCCAGGTGTAGTGGTGAAATGCGTAGATATCTGGAGGAACACCAGAGGCGAAGGCGGCCTCCTGGTTCGAAACTGACGCTAAGAAGCGAAAGCTAGGGGAGCG…	26.8678	10.9775	34.3186	-1.59525	0.590694	16.8649	0.0182884	0.0228114	Bacteria	Chloroflexota	Anaerolineae	Anaerolineales	UBA6092	UBA6092	Unclassified
TCGAGAATAATTCACAATGGGGGCAACCCTGATGGTGCAACGCCGCGTGGAGGATGACGGTCTTCGGATTGTAAACTCCTGTCATCCGGGAGTAAGACCTGGCAGTTAACAGCTGACAGGGTTGATAGTACCGGAAGAGGAAGGGACGGCTAACTTCGTGCCAGCAGCCGCGGTAATACGAAGGTCCCGAGCGTTGTTCGGAATCACTGGGCGTAAAGGGAGCGTAGGCGGCGTGGTAAGTCAGATGTGAAATCCCGGGGCTCAACCCCGGAACTGCATCCGATACTGCCGTGCTAGAGTGATGGAGAGGTAGCTGGAATTCTTGGTGTAGCAGTGAAATGCGTAGATATCAAGAGGAACACTCGTGGCGAAAGCGAGCTACTGGACATTTACTGACGC…	26.798	33.0661	3.6533	3.06143	0.62993	38.9301	2.01538e-06	3.66719e-06	Bacteria	Verrucomicrobiota	Verrucomicrobiae	Verrucomicrobiales	Akkermansiaceae	Roseibacillus	Unclassified
TGGGGAATTTTGGACAATGGGCGCAAGCCTGATCCAGCCATGCCGCGTGCGGGAAGAAGGCCTTCGGGTTGTAAACCGCTTTTGTCAGGGAAGAAACGCTCTGGGCTAATACCCCGGAGTAATGACGGTACCTGAAGAATAAGCACCGGCTAACTACGTGCCAGCAGCCGCGGTAATACGTAGGGTGCAAGCGTTAATCGGAATTACTGGGCGTAAAGCGTGCGCAGGCGGTCATGCAAGACAGATGTGAAATCCCCGGGCTTAACCTGGGAACTGCATTTGTGACTGCATGGCTTGAGTGCGGCAGAGGGGGATGGAATTCCGCGTGTAGCAGTGAAATGCGTAGATATGCGGAGGAACACCGATGGCGAAGGCAATCCCCTGGGCCTGCACTGACGC…	26.4065	7.02711	6.95185	0.0594078	0.553328	44.6745	1.58168e-07	3.09662e-07	Bacteria	Proteobacteria	Gammaproteobacteria	Betaproteobacteriales	Burkholderiaceae	Unclassified	Unclassified
TGAGGAATATTGCACAATGGGGGGAACCCTGATGCAGCAACGCCGCGTGAAGGATGAAGGTCCTTGGATTGTAAACTTCTTTTATCGGGGAAGAGGAAGGACGGTACCCGGTGAATAAGTCACGGCTAACTACGTGCCAGCAGCCGCGGTAATACGTAGGTGGCGAGCGTTATCCGGAATTACTGGGCGTAAAGGGCGCGCAGGCGGCTGTTTAAGTCTGACGTGAAAGCTCCTGGCTTAACTGGGAGAGGTCGTTGGAGACTGAATGGCTTGAGGCAATGAGAGGGATGCGGAATTCCCGGTGTAGTGGTGGAATGCGTAGATATCGGGAGGAACACCAGTGGCGAAAGCGGCATCCTGGCATTGACCTGACGCTGAAGTGCGAAAGCGTGGGGAGCG…	26.2904	11.3155	23.8809	-0.99893	0.524793	17.5694	0.0140716	0.0177908	Bacteria	Chloroflexota	Anaerolineae	Caldilineales	Caldilineaceae	Caldilinea	Unclassified
TGGGGAATATTGGACAATGGGCGCAAGCCTGATCCAGCAATACCGCGTGTGTGAAGAAGGCCTGAGGGTTGTAAAGCACTTTCAGTAAGGAGGAAAAGCCTAGGGTTAATACCCCTGAGTCTTGACGTTACTTACAGAAGAAGCACCGGCTAACCCTGTGCCAGCAGCCGCGGTAATACAGGGGGTGCGAGCGTTAATCGGAATTACTGGGCGTAAAGCGCGCGTAGGCGGTTTGGTCAGTCAGATGTGAAAGCCCCGGGCTCAACCTGGGAATTGCATTTGATACTGCTAAACTAGAGTGTGGTAGAGGGAAGTGGAATTCCAGGTGTAGCGGTGAAATGCGTAGATATCTGGAGGAACATCAGTGGCGAAGGCGGCTTCCTGGACCAACACTGACGC…	25.1285	4.09877	20.4997	-2.07659	0.741659	46.2963	7.65488e-08	1.51143e-07	Bacteria	Proteobacteria	Gammaproteobacteria	Chromatiales	Sedimenticolaceae	Unclassified	Unclassified
TGGGGAATATTGGACAATGGGCGCAAGCCTGATCCAGCCATGCCGCGTGTGTGAAGAAGGCTCTAGGGTTGTAAAGCACTTTCAGTAGGGAGGAAGGCCAGGGAGTTAATAGCTTCTTGGATTGACGTTACCTACAGAAGCAGCACCGGCTAACTCCGTGCCAGCAGCCGCGGTAATACGGAGGGTGCAAGCGTTAATCGGAATTACTGGGCGTAAAGCGCGCGTAGGCGGTTTGTTAAGTGTGATGTGAAAGCCCAGGGCTCAACCTTGGAACTGCATCACATACTGGCAAGCTAGAGTACGGTAGAGGGGGGTAGAATTCCATGTGTAGCGGTGAAATGCGTAGAGATGTGGAGGAATACCAGTGGCGAAGGCGGCCCCCTGGATCGATACTGACGC…	24.9642	8.07102	26.7647	-1.65686	0.490395	151.854	1.65596e-29	7.1145e-29	Bacteria	Proteobacteria	Gammaproteobacteria	Pseudomonadales	Pseudohongiellaceae	OM182	Unclassified
TGGGGAATATTGGACAATGGGCGCAAGCCTGATCCAGCAATGCCGCGTGTGTGAAGAAGGCCTGCGGGTTGTAAAGCACTTTTATCGGGAAAGAAATCCTTGGAGTTAATACCTTCAAGGCTTGACGGTACCCGAGGAATAAGCACCGGCTAACTCAGTGCCAGCAGCCGCGGTAATACTGAGGGTGCAAGCGTTAATCGGAATTACTGGGCGTAAAGCGAGTGTAGGCGGCTTCGTAAGTCGGATGTGAAAGCCCTGGGCTTAACCTGGGAATGCCATTCGATACTGCGCGGCTAGAGTTTGATAGAGGGAAGTGGAATTCCAGGTGTAGCGGTGAAATGCGTAGATATCTGGAGGAACATCAGTGGCGAAGGCGGCTTCCTGGATCAAAACTGACGC…	24.8753	12.6032	4.37488	1.54325	0.673309	30.2115	8.6841e-05	0.000143396	Bacteria	Proteobacteria	Gammaproteobacteria	Xanthomonadales	Wenzhouxiangellaceae	Wenzhouxiangella	Unclassified
TGAGGAATATTGGTCAATGGGCGCAAGCCTGAACCAGCCATCCCGCGTGCAGGAAGACGGCCCTATGGGTTGTAAACTGCTTTTCCAGGGGGAGAAACTTACGTACGCGTTACGTAACTGACGGTACCCTGGGAATAAGCATCGGCTAACTCCGTGCCAGCAGCCGCGGTAATACGGAGGATGCAAGCGTTATCCGGATTCATTGGGTTTAAAGGGTGCGTAGGCGGACTATTAAGTCAGTGGTGAAATCCTGCAGCTCAACTGTAGAACTGCCATTGATACTGATAGTCTTGAGTTTGGTTAAGGTAGGCGGAATGTGTAATGTAGCGGTGAAATGCTTAGATATTACACAGAACACCGATTGCGTAGGCAGCTTACTGAGCCGACACTGACGCTGAG…	24.6229	22.5705	20.5911	0.116333	0.879802	1.88673	0.965843	0.967929	Bacteria	Bacteroidota	Bacteroidia	Bacteroidales	Prolixibacteraceae	UBA6024	Unclassified
TGGGGAATATTGCGCAATGGGCGAAAGCCTGACGCAGCCATGCCGCGTGTGTGAAGAAGGCCTTAGGGTTGTAAAGCACTTTCAATTGGGAAGAAAGGTTGCGTGTTAATAGCACGTAGCTGTGACGTTACCTTTAGAAGAAGCACCGGCTAACTCCGTGCCAGCAGCCGCGGTAATACGGAGGGTGCAAGCGTTAATCGGAATTACTGGGCGTAAAGCGCGCGTAGGCGGTTTGTTAAGTCGGATGTGAAAGCCCCGGGCTCAACCTGGGAATTGCATTCGATACTGGCCGACTAGAGTACGAGAGAGGGAGGTAGAATTCCACGTGTAGCGGTGAAATGCGTAGATATGTGGAGGAATACCGGTGGCGAAGGCGGCCTCCTGGCTCGATACTGACGC…	24.302	5.36999	9.70547	-0.83294	0.686299	24.0924	0.0010975	0.00156689	Bacteria	Proteobacteria	Gammaproteobacteria	Pseudomonadales	Halieaceae	Congregibacter	Unclassified
TGGGGAATCTTAGACAATGGGGGAAACCCTGATCTAGCGATGCCGCGTGAGTGATGAAGGCCTTAGGGTCGTAAAGCTCTTTCGCCAGGGAAGATAATGACTGTACCTGGTAAAGAAACCCCGGCTAACTCCGTGCCAGCAGCCGCGGTAATACGGAGGGGGTTAGCGTTGTTCGGAATTACTGGGCGTAAAGCGCACGTAGGCGGATCAGAAAGTTAGAGGTGAAATCCCAGGGCTCAACCCTGGAACTGCCTTTAAAACTCCTGGTCTTGAGTTCGAGAGAGGTGAGTGGAATTCCAAGTGTAGAGGTGAAATTCGTAGATATTTGGAGGAACACCAGTGGCGAAGGCGGCTCACTGGCTCGATACTGACGCTGAGGTGCGAAAGCGTGGGGAGCAA…	24.0727	12.4672	11.4826	0.102787	0.589508	21.0019	0.00376733	0.00509632	Bacteria	Proteobacteria	Alphaproteobacteria	Rhodobacterales	Rhodobacteraceae	Octadecabacter	Unclassified
TGAGGAATATTGCACAATGGGGGCAACCCTGATGCAGCAACGCCGCGTGGAGGATGAAGGCTTCGGTTGTAAACTCCTTTTCTGGGGGAAGAGAATGGACGGTACCCCAGGAATAAGTCACGGCTAACTACGTGCCAGCAGCCGCGGTAATACGTAGGTGGCGAGCGTTATCCGGAATTACTGGGCGTAAAGCGCGCGCAGGCGGTTAGATAAGTTTGGCGTGAAAGCTCCCGGCTTAACTGGGAGAGGTCGTTGAAAACTGTTTAACTTGAGGTAGTGAGAGGGGTACGGAATTCCAGGTGTAGTGGTGGAATGCGTAGATATCTGGAGGAACATCAGTGGCGAAAGCGGTACCCTGGCATTGACCTGACGCTCATGTGCGAAAGCGTGGGGAGCGAA…	24.0515	8.87392	14.6049	-0.654554	0.689007	12.2707	0.0920009	0.105144	Bacteria	Chloroflexota	Anaerolineae	Unclassified	Unclassified	Unclassified	Unclassified
TGAGGAATATTGGGCAATGCCCGCAAGGGTGACCCAGCAACGCCGCGTGGAGGATGAATGCCGTAAGGTTGTAAACTCCTGTTAGAGGGGAAGAATAATTCCGATTGCATCGGAACTTGACTGTACCCTCAGAGAAAGCCCCGGCTAACTACGTGCCAGCAGCCGCGGTAATACGTAGGGGGCAAGCGTTGTCCGGATTTACTGGGTGTAAAGGGCGCGCAGGTGGGCTTGATAGTTAGAGGTGAAATCCTGTGGCTTAACTGCAGAACTGCCTTTAATACTTCAAGTCTTGAGTGCGGAAGAGAGAGACGGAATTCCAGGTGTAGTGGTGAAATACGTAGATATCTGGAAGAACACCAGTTGCGAAGGCGGTCTCTTGGTCCGTAACTGACACTTAGG…	24.0109	20.3493	8.15197	1.26192	0.543243	20.0656	0.00542965	0.00723953	Bacteria	Bacteroidota	Ignavibacteria	Ignavibacteriales	Ignavibacteriaceae	Ignavibacterium	Unclassified
TGAGGAATATTGCGCAATGGGGGCAACCCTGACGCAGCGACGCCGCGTGAGTGAGGAAGGTCTTCGGATCGTAAAGCTCTGTCAGAAGGGAAGAAGTGTTACATGGTTAATACCCATGTAATTTGACGGTACCTTCAGAGGAAGCACCGGCTAACTCCGTGCCAGCAGCCGCGGTAATACGGAGGGTGCAAGCGTTGTTCGGAATTACTGGGCGTAAAGGGCGCGTAGGCGGCTGGATAAGTCAGATGTGAAAGTCCACGGCTCAACTGTGGAAGTGCATTTGAAACTGTCCGGCTTGAGTATCGGAGGGGAGTGTGGAATTCCCGGTGTAGAGGTGAAATTCGTAGAGATCGGGAGGAACACCGGTGGCGAAGGCGACACTCTGGACGAATACTGACG…	23.9613	10.5756	15.6362	-0.54196	0.920392	8.97769	0.254262	0.273096	Bacteria	Desulfobacterota	Desulfobulbia	Desulfobulbales	Unclassified	Unclassified	Unclassified
TGGGGAATATTGCACAATGGAGGAAACTCTGATGCAGCAACGCCGCGTGGAGGATGACACATTTCGGTGCGTAAACTCCTTTTATATGGGAAGATAATGACGGTACCATATGAATAAGCACCGGCTAACTCCGTGCCAGCAGCCGCGGTAATACGGAGGGTGCAAGCGTTACTCGGAATCACTGGGCGTAAAGCGCGCGCAGGCGGCCTTTTAAGTTGGATGTGAAAGCCTATGGCTCAACCATAGAACTGCATCCAAAACTATCAGGCTAGAGTGTGGGAGAGGAAGATGGAATTAGTTGTGTAGGGGTAAAATCCGTAGAGATAACTAGGAATACCAAAAGCGAAGGCAATCTTCTGGAACATTACTGACGCTGAGGCGCGAAAGCGTGGGGAGCAA…	23.8828	12.5981	4.61559	1.34687	0.675172	45.759	9.73862e-08	1.91471e-07	Bacteria	Campylobacterota	Campylobacteria	Campylobacterales	Sulfurovaceae	Sulfurovum	Unclassified
TGGGGAATCTTGCGCAATGGGCGAAAGCCTGACGCAGCAACGCCGCGTGCGGGATGACAGCCCTCGTGGTTGTAAACCGCTTTCAGCAGGGACGAAAATGACGGTACCTGCAGAAGAAGTCCCGGCTAACTACGTGCCAGCAGCCGCGGTAATACGTAGGGGACAAGCGTTGTCCGGATTCATTGGGCGTAAAGAGCTCGTAGGCGGTTCAGTAAGTTGGGTGTGAAAGCTCCGGGCTCAACCCGGAGAGGCCACTCAATACTGCTGTGACTAGAGTCCAGTAGAGGAGCGTGGAACTCCTGGTGTAGCGGTGAAATGCGCAGATATCAGGAAGAACACCGGCAGCGAAGGCGGCGCTCTGGGCTGGAACTGACGCTGAGGAGCGAAAGCATGGGTAGC…	23.8393	11.3443	7.9859	0.540964	0.61697	35.3459	9.62875e-06	1.69876e-05	Bacteria	Actinobacteriota	Acidimicrobiia	Microtrichales	Microtrichaceae	IMCC26207	Unclassified
TGGGGAATATTGGACAATGGGCGAAAGCCTGATCCAGCAATGCCGCGTGTGTGACGAAGGCCTTAGGGTTGTAAAACACTTTCGCCGATGACGATGATGACGGTAGTCGGATAAGAAGCCCCGGCTAACTCCGTGCCAGCAGCCGCGGTAATACGGAGGGGGCGAGCGTTGTTCGGAATTACTGGGCGTAAAGGGCGCGTAGGCGGTGACGTTAGTCGGGCGTGAAAGCCCCGGGCTCAACCTGGGATCTGCGTTCGATACTGCGTTACTTGAGAGCGGAAGAGGGTAGTGGAATTCCCAGTGTAGAGGTGAAATTCGTAGATATTGGGAAGAACACCAGTGGCGAAGGCGGCTACCTGGTCCGTTTCTGACGCTGAGGCGCGAAAGCGTGGGGAGCAA…	23.5477	11.7808	5.04005	1.2487	0.751494	42.6633	3.87408e-07	7.33703e-07	Bacteria	Proteobacteria	Alphaproteobacteria	Thalassobaculales	Thalassobaculaceae	Thalassobaculum	Unclassified
TGGGGAATATTGCGCAATGGGCGAAAGCCTGACGCAGCGACGCCGCGTGAGGGATGAAGGCCTTCGGGTTGTAAACCTCTTTCAGCAGGGACGAAGCGAAAGTGACTGTACCTGCAGAAGAAGCACCGGCTAACTACGTGCCAGCAGCCGCGGTAATACGTAGGGTGCAAGCGTTGTCCGGATTTATTGGGCGTAAAGAGCTCGTAGGCGGCTCGTCGCGTCGGATGTGAAAACTCGGGGCTTAACCCCGAGCCTGCATTCGATACGGGCGAGCTAGAATTCGGTAGGGGAGACTGGAATTCCTGGTGTAGCGGTGAAATGCGCAGATATCAGGAGGAACACCGATGGCGAAGGCAGGTCTCTGGGCCGATATTGACGCTGAGGAGCGAAAGCGTGGGG…	23.1586	7.06822	12.6447	-0.778008	0.643588	28.0428	0.000216002	0.000328905	Bacteria	Actinobacteriota	Actinobacteria	Streptomycetales	Streptomycetaceae	Streptomyces_E	Unclassified
TGGGGAATTTTCCGCAATGGGCGAAAGCCTGACGGAGCAATCTCGCGTGAGGGATGACTGCCTATGGGTTGTAAACCTCTTTTTTCAGGGAGGAATAAATGACGTGTACCTGAAGAATAAGCATCGGCTAACTCCGTGCCAGCAGCCGCGGTAAGACGGAGGATGCAAGTGTTATCCGGAATCACTGGGCGTAAAGCGTCTGTAGGTGGTTTAGTAAGTCAACTGTTAAATCTTGAAGCTCAACTTCAAAATCGCAGTCGAAACTACTAGACTTGAGTATAGTAGGGGTAAAGGGAATTTCCAGTGGAGCGGTGAAATGCGTAGAGATTGGAAAGAACACCGATGGCGAAGGCACTTTACTGGGCTATTACTGACACTCAGAGACGAAAGCTAGGGTAG…	23.0171	10.3369	13.1212	-0.35337	0.874886	14.5204	0.0426627	0.0507577	Bacteria	Cyanobacteriota	Cyanobacteriia	Cyanobacteriales	Unclassified	Unclassified	Unclassified
TGGGGAATATTGGACAATGGGCGAAAGCCTGATCCAGCGACGCCGCGTGGGTGAAGAAGGCCTGCGGGTTGTAAAGCCCTTTCGGTAGGGACGAAAGCTTCCGACCTAACACGTCGGGAGGTTGACTTAACCTACAGAAGAAGCACCGGCTAACTCTGTGCCAGCAGCCGCGGTAATACAGAGGGTGCGAGCGTTAATCGGAATTACTGGGCGTAAAGCGCACGCAGGCGGCTTTGCAAGTCGGGTGTGAAATCCCCGGGCTCAACCTGGGAACTGCATTCGAGACTGCATTGCTCGAGTATGGGAGAGGGAAGTGGAATTTCCGGTGTAGCGGTGAAATGCGTAGATATCGGAAGGAACATCAGTGGCGAAGGCGACTTCCTGGACCAATACTGACGC…	22.9191	2.87138	29.0173	-3.06915	0.588705	48.7567	2.53207e-08	5.08606e-08	Bacteria	Proteobacteria	Gammaproteobacteria	Steroidobacterales	Steroidobacteraceae	Steroidobacter	Unclassified
TTTCGAATCATTCACAATGGGGGAAACCCTGATGGTGCAACGCCGCGTGAGGGATGAAGGCCTTCGGGTCGTAAACCTCTGTCACCAAGGAGCAACAAGCCGGTTCATAGCCGGCCCTGAGTTAACTTGGAGAGGAAGCAGTGGCTAACTCCGTGCCAGCAGCCGCGGTAATACGGAGACTGCAAGCGTTACTCGGATTCACTGGGCGTAAAGGGTGCGTAGGCCGATAGGTGTGTTAGGTGTGAAATCTCGGGGCTTAACCCCGAAACTGCGCCTAAAACTGCCTATCTAGAGTATTGGAGAGGTAAGCGGAATTTCTGGTGTAGCGGTGAAATGCGTAGATATCAGAAGGAACACCAATGGCGAAGGCAGCTTACTGGACAATTACTGACGCTGAGG…	22.8606	16.664	1.97319	2.97981	0.784017	41.3313	6.99243e-07	1.31356e-06	Bacteria	Verrucomicrobiota	Verrucomicrobiae	Opitutales	Puniceicoccaceae	GCA-2690565	Unclassified
TAAGGAATATTGGTCAATGGACGAAAGTCTGAACCAGCCATGCCGCGTGCAGGATGACAGCCCTATGGGTTGTAAACTGCTTTTATACGGGAAGAACTCCCTGTACGTGTACAGGGTTGACGGTACCGTACGAATAAGGATCGGCTAACTCCGTGCCAGCAGCCGCGGTAATACGGAGGATCCAAGCGTTATCCGGATTCATTGGGTTTAAAGGGTGCGTAGGCGGAATGATAAGTTAGTGGTGAAAGCCCCCGGCTCAACCGGGGAACTGCCATTAATACTGTCATTCTTGAGTATAGTTGAAGTGGGCGGAATGTATCATGTAGCGGTGAAATGCTTAGATATGATACAGAACACCGATAGCGTAGGCAGCTTGCTAAGCTATAACTGACGCTCAGG…	22.5374	12.6503	8.52371	0.596832	0.524725	24.6086	0.000890006	0.00128649	Bacteria	Bacteroidota	Bacteroidia	Bacteroidales	Unclassified	Unclassified	Unclassified
TAGGGAATATTGCACAATGGGCGAAAGCCTGATGCAGCAACGCCGCGTGTGCGATGAAGGCCTTCGGGTTGTAAAGCACTTTTCTGAGGGAAGAGGAAGGACGGTACCTCAGGAATAAGGCTCGGCTAACTACGTGCCAGCAGCCGCGGTAAAACGTAGGAGTCAAGCGTTATCCGAATTTACTGGGCGTAAAGCGCGTGCAGGCGGTTTGGTAAGTTGGATGTGAAAGCTCCCGGCTCAACTGGGAGAGGTCGTTCAAAACTGCCGGACTAGAGGACGGTAGAGGGAGGTGGAATTCCCGGTGTAGTGGTGAAATGCGTAGATATCGGGAGGAACACCAGTGGCGAAGGCGGCCTCCTGGGCCGAACCTGACGCTAAGACGCGAAAGCTAGGGGAGCG…	22.2588	19.499	13.7476	0.534241	0.724146	9.74853	0.203277	0.220375	Bacteria	Chloroflexota	Anaerolineae	Anaerolineales	UBA6092	UBA6092	Unclassified
TGGGGAATCTTGCGCAATGCGCGACAGCGTGACGCAGCAACACCGCGTGGGGGAAGAAGGCCTTCGGGTTGTAAACCCCTTTCAGGAGGGACGAAGGCCGGCCGGCGAATAGCCGTGTCGGTTGACGGTACCTCCAGAAGAAGCCCCGGCTAACTACGTGCCAGCAGCCGCGGTAATACGTAGGGGGCAAGCGTTGTCCGGAATCATTGGGCGTAAAGCGCGCGTAGGCGGCCCGATAAGTCCGCTGTAAAAGTCAACGGCTCAACTGTTGAAAGCCGGTGGATACTGTCGGGCTAGAGTCCGGAAGAGGCAAGTGGAATTCCTGGTGTAGCGGTGGAATGCGCAGATATCAGGAGGAACACCCATAGCGAAGGCAGCTTGCTGGGACGGTACTGACGC…	22.2075	9.56006	23.7975	-1.25869	0.702446	10.1746	0.178892	0.196231	Bacteria	Actinobacteriota	Thermoleophilia	Solirubrobacterales	Solirubrobacteraceae	Solirubrobacter	Unclassified
TGAGGAATTTTGCGCAATGGGGGAAACCCTGACGCAGCAACGCCGCGTGAGTGATGAAGGCTTTCGGGTCGTAAAGCTCTGTCAAGTGGGAAGAACCTGTTTTCTGTTAATACCAGAAAACACTGACGGTACCACTGAAGGAAGCACCGGCTAACTCCGTGCCAGCAGCCGCGGTAATACGGGGGGTGCAAGCGTTATTCGGAATTATTGGGCGTAAAGGGCGCGTAGGCGGTCTTGTAAGTCAGATGTGAAAGCTCTCGGCTTAACCGGGAAAGTGCATTTGAAACTATGAGACTTGAGTATGGGAGAGGGAAGTGGAATTCCTGGTGTAGAGGTGAAATTCGTAGATATCAGGAGGAACACCGGTGGCGAAGGCGACTTCCTGGACCAATACTGACG…	22.0204	17.0382	2.26158	2.76178	0.691012	54.6161	1.77619e-09	3.71239e-09	Bacteria	Desulfobacterota	Desulfobacteria	Desulfobacterales	Desulfosarcinaceae	Desulfatitalea	Unclassified
TGGGGAATATTGCGCAATGGGCGAAAGCCTGACGCAGCCATGCCGCGTGTGTGAAGAAGGCCTTCGGGTTGTAAAGCACTTTCAATTGGGAAGAAAGGTTGCGTGTTAATAGCACGCAGCTGTGACGTTACCTTTAGAAGAAGCACCGGCTAACTCCGTGCCAGCAGCCGCGGTAATACGGAGGGTGCAAGCGTTAATCGGAATTACTGGGCGTAAAGCGCGCGTAGGCGGTTTGTTAAGTCGGATGTGAAATCCCCGGGCTCAACCTGGGAATGGCATTCGATACTGGCCGACTAGAGTACGAGAGAGGGAGGTAGAATTCCACGTGTAGCGGTGAAATGCGTAGATATGTGGAGGAATACCGGTGGCGAAGGCGGCCTCCTGGCTCGATACTGACGC…	22.0178	5.36655	8.53653	-0.585476	0.831878	14.7548	0.039274	0.0470883	Bacteria	Proteobacteria	Gammaproteobacteria	Pseudomonadales	Halieaceae	Congregibacter	Unclassified
TAGGGAATATTGGACAATGGGCGCAAGCCTGATCCAGCAATGCCGCGTGTGTGAAGAAGGCCTTCGGGTTGTAAAGCACTTTCAGTTGAGAAGAAATACTTATAATTAATACTTGTAGGTCTTGACATTATCTTCATAAGAAGCACCGGCTAACTCCGTGCCAGCAGCCGCGGTAATACGGAGGGTGCGAGCGTTAATCGGAATTACTGGGCGTAAAGCGTGCGTAGGTGGCAATGTAAGTAGGATGTGAAAGCCCCGGGCTTAACCTGGGAACTGCATTCTAAACTGCATAGCTAGAGTATGGGAGAGGAAAGTGGAATTCCAGGTGTAGCGGTGAAATGCGTAGATATCTGGAGGAACATCAAAGGCGAAGGCAGCTTTCTGGACCAATACTGACAC…	21.9915	0	0.270265	-17.2298	0.896768	172.141	8.87669e-34	4.4288e-33	Bacteria	Proteobacteria	Gammaproteobacteria	Thiomicrospirales	Thioglobaceae	Unclassified	Unclassified
TGGGGAATATTGCACAATGGGCGAAAGCCTGATGCAGCAATGCCGCGTGTGTGAAGAAGGCCTGCGGGTTGTAAAGCACTTTCAGTGGGGAAGAAAAGCCTGATGCTAATACCATCGGGTCTTGACGTTACCCACAGAAGAAGCACCGGCTAACTCCGTGCCAGCAGCCGCGGTAATACGGAGGGTGCAAGCGTTAATCGGAATCACTGGGCGTAAAGCGCGCGTAGGCGGCCAAGTCAGTCAGATGTGAAATCCCCGGGCTCAACCTGGGAACTGCATTTGATACTGCTCGGCTCGAGTCTGATAGAGGGGGGTGGAATTCCAGGTGTAGCGGTGAAATGCGTAGATATCTGGAGGAACACCAGTGGCGAAGGCGGCCCCCTGGATCAAGACTGACGC…	21.9854	14.5549	7.4	0.965234	0.628998	39.1294	1.84645e-06	3.41336e-06	Bacteria	Proteobacteria	Gammaproteobacteria	Chromatiales	Chromatiaceae	Unclassified	Unclassified
TGGGGAATCTTGCACAATGGAGGAAACTCTGATGCAGCGATGCCGCGTGAGTGAAGAAGGCCTTTGGGTTGTAAAGCTCTTTCGTCGGGGAAGAAAATGACTGTACCCGAATAAGAAGGTCCGGCTAACTTCGTGCCAGCAGCCGCGGTAATACGAAGGGACCTAGCGTAGTTCGGAATTACTGGGCTTAAAGAGTTCGTAGGTGGTTGAAAAAGTTGGTGGTGAAATCCCAGAGCTTAACTCTGGAACTGCCATCAAAACTTTTCAGCTAGAGTATGATAGAGGAAAGCAGAATTTCTAGTGTAGAGGTGAAATTCGTAGATATTAGAAAGAATACCGATTGCGAAGGCAGCTTTCTGGATCATTACTGACACTGAGGAACGAAAGCATGGGTAGCGA…	21.8064	35.5258	28.3749	0.330474	0.885374	18.6818	0.00924492	0.0118827	Bacteria	Proteobacteria	Alphaproteobacteria	Pelagibacterales	Pelagibacteraceae	Pelagibacter	Unclassified
TGGGGAATTTTGGACAATGGGCGAAAGCCTGATCCAGCAATGCCGCGTGTGCGAAGAAGGCCTTCGGGTTGTAAAGCACTTTTGTCAGGGAAGAAATCGTTCGGGCCAATACCCCGGGCAGTTGACGGTACCTGGAGAATAAGCACCGGCTAACTACGTGCCAGCAGCCGCGGTAATACGTAGGGTGCAAGCGTTAATCGGAATTACTGGGCGTAAAGCGTGCGCAGGTGGTTCGTTAAGACAGTTGTGAAATCCCCGGGCTTAACCTGGGAACTGCAATTGTGACTGGCGGACTAGAGTTTGGCAGAGGGGGGTGGAATTCCTGGTGTAGCAGTGAAATGCGTAGATATCAGGAGGAACACCGATGGCGAAGGCAGCCCCCTGGGCCATGACTGACAC…	21.8055	2.87632	3.66869	-0.234899	0.878647	64.2851	2.09314e-11	4.60292e-11	Bacteria	Proteobacteria	Gammaproteobacteria	Betaproteobacteriales	Burkholderiaceae	Unclassified	Unclassified
TGGGGAATATTGGACAATGGGCGAAAGCCTGATCCAGCCATGCCGCGTGAGTGACGAAGGTCTTCGGATTGTAAAGCTCTTTTGCCAGGGACGATAATGACGGTACCTGGAGAATAAGCCCCGGCTAACTTCGTGCCAGCAGCCGCGGTAATACGAAGGGGGCTAGCGTTGTTCGGAATTACTGGGCGTAAAGCGCACGTAGGCGGATTTGTTAGTCAGGGGTGAAATCCCGGGGCTCAACCTCGGAACTGCCTTTGATACTGCAAGTCTCGAGTCCGGAAGAGGTGAGTGGAATTCCTAGTGTAGAGGTGAAATTCGTAGATATTAGGAAGAACACCAGTGGCGAAGGCGGCTCACTGGTCCGGTACTGACGCTGAGGTGCGAAAGCGTGGGGAGCAA…	21.6429	21.4483	9.86224	1.08067	0.784273	19.8552	0.00589103	0.0078322	Bacteria	Proteobacteria	Alphaproteobacteria	Rhizobiales	Hyphomicrobiaceae	Hyphomicrobium	Unclassified
TAGGGAATATTGGTAATGTGCGAAAGCGCGAACCAGCAACGCCGCGTGTGCGAAGAAGGCCTTCGGGTTGTAAAGCACTTTTCGGGAGGAAGAGGAAGGACTGTACTCCCGGAATAAGTCTCGGCTAACTACGTGCCAGCAGCCGCGGTAATACGTAGGAGGCTAACGTTATCCGGATTTACTGGGCGTAAAGCGCGTGTAGGCGGTTTGGTAAGTTGGACGTGAAAGCTCCTGGCTCAACTAGGAGAGGTCGTTCAATACTGTCAGACTTGAGGATGGTAGAGGGAGGTGGAATTCCGGGTGTAGTGGTGAAATGCGCAGATATCCGGAGGAACACCAGTGGCGAAAGCGGCCTCCTGGACCATTCCTGACGCTCAGACGCGAAAGCTAGGGTAGCAA…	21.5148	23.5829	9.3682	1.31794	0.804076	12.8529	0.0757739	0.0878978	Bacteria	Chloroflexota	Anaerolineae	Anaerolineales	Anaerolineaceae	Brevefilum	Unclassified
TAGGGAATATTGGGCAATGGACGAAAGTCTGACCCAGCCATGCCGCGTGCAGGATGACTGCCCTATGGGTTGTAAACTGCTTTTCTATGGGAAGAAACACTCATACGTGTATGAACTTGACGGTACCATAGGAATAAGGATCGGCTAACTCCGTGCCAGCAGCCGCGGTAATACGGAGGATCCAAGCGTTGTCCGGATTCATTGGGTTTAAAGGGTGCGTAGGCGGACTACTAAGTCAGAGGTGAAATCTTGCGGCTCAACCGTAAAATTGCCTTTGAAACTGGTAGTCTTGAGTTCGGTCGAGGTGGATGGAATGTGTCATGTAGCGGTGAAATGCTTAGATATGACCCAGAACACCAATTGCGAAGGCAGTTCACTAGACCGATACTGACGCTGAGG…	21.4862	13.1993	0.539281	4.42749	0.690825	71.1799	8.52951e-13	1.95925e-12	Bacteria	Bacteroidota	Bacteroidia	Unclassified	Unclassified	Unclassified	Unclassified
TAGGGAATATTGCACAATGGGCGAAAGCCTGATGCAGCAACGCCGCGTGTGCGATGAAGGCCTTCGGGTTGTAAAGCACTTTTCGGGGAGATGAGGAAGGACAGTATCCCCGGAATAAGGCTCGGCTAACTACGTGCCAGCAGCCGCGGTAAAACGTAGGAGCCAAGCGTTATCCGAATTTACTGGGCGTAAAGCGCGTGTAGGCGGCATGGTAAGTTGGATGTGAAAGCTCCCGGCTCAACTGGGAGAGGACGTTCAAAACTGCCAAGCTAGAGGGCGACAGAGGGAGGTGGAATTCCCGGTGTAGTGGTGAAATGCGTAGATATCGGGAGGAACACCAGTGGCGAAGGCGGCCTCCTGGGTCGCACCTGACGCTCAGACGCGAAAGCTAGGGGAGCG…	21.4679	2.45444	23.9723	-3.12166	0.864924	19.5899	0.00652701	0.00860378	Bacteria	Chloroflexota	Anaerolineae	Anaerolineales	UBA6092	UBA6092	Unclassified
TGGGGAATATTGGACAATGGGGGCAACCCTGATCCAGCCATGCCGCGTGTGTGAAGAAGGCCTTAGGGTTGTAAAGCACTTTTAGTAGGGAGGAAGGCCCGGTAGTTAATACCTGCCGGGATTGACGTTACCTACAGAAAAAGCACCGGCTAATTTCGTGCCAGCAGCCGCGGTAATACGAAAGGTGCAAGCGTTAATCGGAATTACTGGGCGTAAAGCGCGCGTAGGCGGCTTGGTAAGTTGGATGTGAAAGCCCCGGGCTCAACCTGGGAACTGCATCCAAAACTGCCAGGCTAGAGTATGGTAGAGGATGGCGGAATTTCCTGTGTAGCGGTGAAATGCGTAGATATAGGAAGGAACATCAGTGGCGAAGGCGGCCATCTGGACCAATACTGACGC…	21.1482	22.8737	3.18402	2.78092	0.717875	103.15	2.40936e-19	7.16629e-19	Bacteria	Proteobacteria	Gammaproteobacteria	Pseudomonadales	Unclassified	Unclassified	Unclassified
TGAGGAATTTTGCGCAATGGGGGAAACCCTGACGCAGCAACGCCGCGTGAGTGATGAAGGCCTTCGGGTCGTAAAGCTCTGTCAAGTGGGAAGAACAAGCCTGATGTTAATACCCTCAGGAACTGACGGTACCACTGAAGGAAGCACCGGCTAACTCCGTGCCAGCAGCCGCGGTAATACGGGGGGTGCAAGCGTTATTCGGAATCATTGGGCGTAAAGAGCGCGTAGGCGGCCCAATAAGTCAGATGTGAAATCCCGGGGCTTAACCCCGGAAGTGCATTTGAAACTATTGGACTTGAGTATGGGAGAGGGAAGCGGAATTCCTGGTGTAGAGGTGAAATTCGTAGATATCAGGAGGAACATCGGTGGCGAAGGCGGCTTCCTGGACCAATACTGACG…	21.1325	1.46715	18.8107	-3.38214	0.909466	35.659	8.40625e-06	1.48874e-05	Bacteria	Desulfobacterota	Desulfobacteria	Desulfobacterales	Desulfosarcinaceae	Unclassified	Unclassified
CTAAGAATCTTCCGCAATGGGGGAAACCCTGACGGAGCGACGCCGCGTGGACGATGAAGGCCGTGAGGTTGTAAAGTCCTTTTCTTGGCGAAGAATAAGGGGAAGAGTGGAACGCTTCTCTGATGACGTTAGTCAAGGAATAAGCCCCGGCCAATTACGTGCCAGCAGCCGCGGTAACACGTATGGGGCAAGCGTTGTTCGGAATCACTGGGCGTAAAGGGCGTGTAGGCGGTTTTGCAAGCCTGGCGTGAAAGGCTTCGGCTCAACCGAAGGATGGCGCTGGGAACTGCGAGACTTGAGTTCTGGAGGGGGAGCTGGAATTCCTGGTGTAGGGGTGAAATCTGTAGAGATCAGGAAGAACACCGGTGGCGAAGGCGAGCTCCTGGACAGAGACTGACG…	21.1199	14.0832	12.8559	0.336262	0.628871	13.1555	0.0684088	0.079753	Bacteria	Spirochaetota	Spirochaetia	Spirochaetales	Unclassified	Unclassified	Unclassified
TGGGGAATCTTGCGCAATGGGCGAAAGCCTGACGCAGCAACGCCGCGTGTGTGATGAAGGCCCTTGGGTCGTAAAGCACTGTCAGGGGGGAAGAATTTTGACGGTACCCCCAAAGGAAGCACCGGCTAACTCCGTGCCAGCAGCCGCGGTAATACGGAGGGTGCAAGCGTTGTTCGGAATCATTGGGCGTAAAGCGCGCGCAGGTGGCTTATTAAGTCTGGTGTGAAAGCCCAGGGCTCAACCCTGGAACTGCATTGGAAACTAGTAGGCTTGAGTCCAAGAGGGGTTGGTAGAATTCCTGGTGTAGGGGTGAAATCCGTAGAGATCAGGAGGAATACCGGTGGCGAAGGCGACCAACTGGATTGGAACTGACACTGAGGCGCGAAAGTGTGGGGAGCA…	21.0404	13.3432	2.0884	2.65412	0.6651	78.7853	2.43598e-14	5.88696e-14	Bacteria	Unclassified	Unclassified	Unclassified	Unclassified	Unclassified	Unclassified
TCGAGAATCTTCGGCAATGGACGCAAGTCTGACCGAGCGACGCCGCGTGCGGGATGAAGGCCCTTGGGTTGTAAACCGCTGTCAGAGGGGAGGAAAGCTTCGGCTTGACCGAGCCTCAGAGGAAGCACGGGCTAAGTACGTGCCAGCAGCCGCGGTAATACGTACTGTGCGAACGTTATTCGGAATCACTGGGCTTAAAGGGTGCGTAGGCGGATTCGCAGGTCAGGTGTGAAATCCCACGGCTCAACCGTGGAACTGCATTTGAAACCGTGAGTCTTGAGCAAACTAGGGGTGTGCGGAACTTCCAGTGGAGCGGTGAAATGTGTTGATATTGGAAGGAACACCGGTGGCGAAAGCGGCACACTGGGGTTTGTCTGACGCTGAGGCACGAAAGCCAGG…	21.0059	10.2023	13.8448	-0.398123	0.558131	22.4599	0.00211561	0.00293028	Bacteria	Planctomycetota	Planctomycetes	Planctomycetales	Planctomycetaceae	Gimesia	Unclassified
TGAGGAATATTGCGCAATGGGGGCAACCCTGACGCAGCGACGCCGCGTGGATGATGAAGGCCTTCGGGTTGTAAAATCCTGTCAGATGGAAAGAAGTGTATGGTAGTCAATACCTGCCATATTTGACGGTACCATCAAAGGAAGCACCGGCTAACTCCGTGCCAGCAGCCGCGGTAATACGGAGGGTGCAAGCGTTGTTCGGAATTACTGGGCGTAAAGCGCGCGTAGGCGGTTTAGTAAGTCATTTGTGAAAGTCCCCGGCTCAACCGGGGAAGTGCATGTGAAACTGCAAGACTTGAGTATTGGAGGGGGTGGTGGAATTCCCGGTGTAGAGGTGAAATTCGTAGATATCGGGAGGAATACCGGTGGCGAAGGCGACCACCTGGCCAAATACTGACG…	20.8956	21.5271	3.31608	2.58618	0.775572	43.2858	2.93742e-07	5.65545e-07	Bacteria	Desulfobacterota	Desulfobulbia	Desulfobulbales	Desulfocapsaceae	Desulfofustis	Unclassified
TGAGGAATATTGCACAATGGGGGCAACCCTGATGCAGCAACGTCGCGTGGAGGATGAAGGTCTTTGGATTGTAAACTCCTTTTTTCGGGGAAGAGGAAGGACGGTACCCGAAGAATAAGTCACGGCTAACTACGTGCCAGCAGCCGCGGTAATACGTAGGTGGCGAGCGTTATCCGGAATTACTGGGCGTAAAGGGCACGCAGGCGGCCAAGCAAGTCTGACGTGAAAGCTCCTGGCTTAACTGGGAGAGGTCGTTGGAAACTGTTTGGCTTGAGGTAATGAGAGGGGTGCGGAATTCCCGGTGTAGTGGTGGAATGCGTAGATATCGGGAGGAACACCAGTGGCGAAAGCGGCACCCTAGCATTGACCTGACGCTCATGTGCGAAAGCGTGGGGAGCG…	20.7676	20.1347	10.6075	0.744188	0.690004	14.3434	0.0454	0.0537388	Bacteria	Chloroflexota	Anaerolineae	Caldilineales	Caldilineaceae	Caldilinea	Unclassified
TGGGGAATCTTGCGCAATGGGCGAAAGCCTGACGCAGCAACGCCGCGTGCGGGATGAAGGCCTTCGGGTTGTAAACCGCTTTCAGCAGGGACGAAATTGACGGTACCTGCAGAAGAAGCCCCGGCCAACTACGTGCCAGCAGCCGCGGTAACACGTAGGGGGCGAGCGTTGTCCGGATTTATTGGGCGTAAAGAGCTCGTAGGCGGCTCACTAAGTCGGGTGTGAAACCTCCAGGCTCAACCTGGAGACGCCACCCGATACTGGTGTGGCTAGAGTCCGGTAGGGGAGCATGGAATTCCTGGTGTAGCGGTGAAATGCGCAGATATCAGGAGGAACACCAGTGGCGAAGGCGGTGCTCTGGGCCGGAACTGACGCTGAGGAGCGAAAGCATGGGGAGCA…	20.6811	4.59053	20.7845	-2.05797	0.689613	26.2225	0.000459584	0.000687894	Bacteria	Actinobacteriota	Acidimicrobiia	Microtrichales	Unclassified	Unclassified	Unclassified
TAAGGAATATTGCTCAATGGCCGAAAGGCTGAAGCAGCAACGCCGCGTGAGGGATGAAGACCTTATGGTTGTAAACCTCTGTAGATGGGGAGAAATTTTCCCGTTTCGGGAATTTGATAGTACCCATAAAGTAAGCCCCGGCTAACTACGTGCCAGCAGCCGCGGTAATACGTAGGGGGCAAGCGTTGTCCGGATTTACTGGGTGTAAAGGGTGCTCAGGTGGTTGTGCAAGTCAGAGGTGAAATCTCAGAGCTTAACTCTGGAACTGCCTTTGATACTGCATAGCTTGTGTACGGAAGAGGCTGATGGAATTCCTGGTGTAGCAGTGAAATGCGTAGATATCAGGAAGAACACCAGTGGCGAAGGCGGTCAGCTGGTCCGTTACAGACACTAAAGCAC…	20.4767	23.1661	3.78364	2.54602	0.70515	29.2934	0.000127903	0.000204645	Bacteria	Bacteroidota	Ignavibacteria	SJA-28	B-1AR	OLB4	Unclassified
TAGGGAATATTGCACAATGGGCGAAAGCCTGATGCAGCAACGCCGCGTGCGCGATGAAGGCCTTCGGGTTGTAAAGCGCTTTTCGGGGAGATGAGGAAGGACAGTATCCCCGGAATAAGGCTCGGCTAACTACGTGCCAGCAGCCGCGGTAAAACGTAGGAGCCAAGCGTTATCCGAATTTACTGGGCGTAAAGCGCGTGTAGGCGGTTCGGCAAGTTGGATGTGAAAGCTCCCGGCTCAACTGGGAGAGGCCGTTCAAAACTGCCGGACTAGAGGGCGACAGAGGGAGGTGGAATTCCCGGTGTAGTGGTGAAATGCGTAGATATCGGGAGGAACACCAGTGGCGAAGGCGGCCTCCTGGGTCGCACCTGACGCTCAGACGCGAAAGCTAGGGGAGCA…	19.9618	4.35497	10.9499	-1.20966	0.833777	17.3808	0.0150992	0.0190382	Bacteria	Chloroflexota	Anaerolineae	Anaerolineales	UBA6092	UBA6092	Unclassified
TGAGGAATATTGCGCAATGGACGAAAGTCTGACGCAGCCATGCCGCGTGCAGGATGACGGCCCTATGGGTTGTAAACTGCTTTTATATACCAAGAAACCTTCGGACGTGTCCGAAGCTGACGGTAGTATATGAATAAGGACCGGCTAACTCCGTGCCAGCAGCCGCGGTAATACGGAGGGTCCAAGCGTTATCCGGATTTATTGGGTTTAAAGGGTTCGTAGGCGGAAGATTAAGTCAGTGGTGAAATCCTACAGCTCAACTGTAGAACTGCCATTGATACTGATTTTCTTGAGTATAATTGGAGTTGGCGGAATATGTCATGTAGCGGTGAAATGCTTAGATATGACATAGAACACCGATCGCGAAAGCAGCCAACTAAGTTATAACTGACGCTGAGG…	19.9393	8.41215	3.41608	1.29962	0.657082	127.261	2.34656e-24	8.44033e-24	Bacteria	Bacteroidota	Bacteroidia	Flavobacteriales	UA16	Unclassified	Unclassified
TGGGGAATATTGGACAATGGGCGAAAGCCTGATCCAGCAATGCCGCGTGTGTGAAGAAGGCCTGCGGGTTGTAAAGCACTTTCAGTAGGGAAGATAATGACGGTACCTACAGAAGAAGCACCGGCTAACTCTGTGCCAGCAGCCGCGGTAATACAGAGGGTGCAAGCGTTAATCGGAATTACTGGGCGTAAAGCGCGCGTAGGCGGTTTGTTAAGTCGGATGTGAAAGCCCCGGGCTCAACCTGGGAACTGCATTCGATACTGGCATGCTAGAGTATGGTAGAGGGTAGTGGAATTCCAGGTGTAGCGGTGAAATGCGTAGATATCTGGAGGAACATCAGTGGCGAAGGCGGCTACCTGGACCAATACTGACGCTGAGGTGCGAAAGCGTGGGGAGCAA…	19.7615	6.47308	19.9654	-1.52885	0.558985	34.9312	1.15223e-05	2.00238e-05	Bacteria	Proteobacteria	Gammaproteobacteria	Unclassified	Unclassified	Unclassified	Unclassified
TGAGGAATATTGCACAATGGGCGCAAGCCTGATGCAGCAACGCCGCGTGGGCGATGAAGGCCTTCGGGTTGTAAAGCCCTTTTCTGGGGGAAGAGAGAGGACGGTACCTCAGGAATAAGTCACGGCTAACTACGTGCCAGCAGCCGCGGTAATACGTAGGTGGCTAGCGTTATCCGGATTCACTGGGCGTAAAGCGCGTGCAGGCGGTTCTGTAAGTCAGACGTGAAAGCTCCTGGCTTAACTGGGAGAGGCCGTTTGATACTGCGGGACTTGAGGTCGGGAGAGGGACGTGGAATTCCCGGTGTAGTGGTGGAATGCGTAGATATCGGGAGGAACACCAGTGGCGAAGGCGGCGTCCTGGCCCGCACCTGACGCTAAGACGCGAAAGCGTGGGGAGCG…	19.5578	5.19141	12.9421	-1.24033	0.881552	10.566	0.158701	0.175326	Bacteria	Chloroflexota	Anaerolineae	Unclassified	Unclassified	Unclassified	Unclassified
TGAGGAATATTGGGCAATGGACGCAAGTCTGACCCAGCCATGCCGCGTGCAGGATGACGGCGCTATGCGTTGTAAACTGCTTTTATACAGGAAGAAACCCTCCTACGTGTAGGAGGTTGACGGTACTGTGAGAATAAGCATCGGCTAACTCCGTGCCAGCAGCCGCGGTAATACGGAGGATGCAAGCGTTATCCGAATTCATTGGGTTTAAAGGGTGCGCAGGCGGGGCAATAAGTCAGTGGTGAAATCCTGCGGCTTAACCGTAGAACTGCCATTGATACTGTTGCCCTTGAGTATAGTTGAGGTGGGCGGAATATGTAATGTAGCGGTGAAATGCATAGAGATTACATAGAACACCAATTGCGAAGGCAGCTCACTAAGCTATCACTGACGCTGAGG…	19.4224	15.2532	13.4879	0.206886	0.679529	19.3715	0.00709996	0.00927994	Bacteria	Bacteroidota	Bacteroidia	Flavobacteriales	Unclassified	Unclassified	Unclassified
TCGGGAATTTTGCGCAATGGGGGAAACCCTGACGCAGCAATACCGCGTGTGGGATGAAGGCCTTCGGGTCGTAAACCACTTTTTTCGGGGACGATAATGACGGTACCCGAAGAATAAGCCACGGCTAACTACGTGCCAGCAGCCGCGGTAATACGTAGGTGGCAAGCGTTGTCCGGATTTACTGGGCGTAAAGCGCGCGCAGGCGGTGAATGAAGTCGAAAGTGAAAGCCCCGAGCTCAACTCGGGAACTGCTTTCGAAACCAGTTCACTTGAAGGTGGAAGAGGGAAGTGGAATTCCGAGTGTAGCGGTGGAATGCGTAGATATTCGGAGGAACACCAGAGGCGAAGGCGACTTCCTGGTCCAATCTTGACGCTGAGGCGCGAAAGCTAGGGGAGCAA…	19.2082	5.11924	12.5613	-1.14911	0.639502	29.7614	0.00010502	0.000170382	Bacteria	Unclassified	Unclassified	Unclassified	Unclassified	Unclassified	Unclassified
TGAGGAATTTTGCGCAATGGGGGAAACCCTGACGCAGCAACGCCGCGTGAGTGATGAAGGCTTTCGGGTCGTAAAGCTCTGTCAAGTGGGAAGAACCTATATAATGCCAATACCATTATATACTGACGGTACCACTGAAGGAAGCACCGGCTAACTCCGTGCCAGCAGCCGCGGTAATACGGGGGGTGCAAGCGTTATTCGGAATCATTGGGCGTAAAGAGCACGTAGGCGGCTTGGTAAGTCAGATGTGAAAGCCCGGGGCTTAACCCCGGAAGTGCATTTGATACTGCCAGGCTTGAGTATGGGAGAGGGAAGTGGAATTCCTGGTGTAGAGGTGAAATTCGTAGATATCAGGAGGAACACCGGTGGCGAAGGCGACTTCCTGGACCAATACTGACG…	19.0874	5.81806	10.449	-0.748685	0.58852	20.3105	0.00493666	0.00662026	Bacteria	Desulfobacterota	Desulfobacteria	Desulfobacterales	Desulfosarcinaceae	Desulfatitalea	Unclassified
TCGAGAATCATTCACAATGCGCGAAAGCGTGATGATGCGACGCCGCGTGGAGGATGACGGCCTTCGGGTTGTAAACTCCTGTCATGAGGGAACAAGGATGTCGGGGCCAATACCCCCGTCATTTGATGGTACCTCAAGAGGAAGCCACGGCTAACTCTGTGCCAGCAGCCGCGGTAATACAGAGGTGGCGAGCGTTGTTCGGATTTACTGGGCGTAAAGGGTGCGTAGGCGGTTTTGTGTGTCAGATGTGAAATCTCACCGTCCAACGGTGAAACTGCATTTGAAACTGCAGGACTAGAGTACAGGAGGGGAGAGCGGAATTCTCGGTGTAGCGGTGAAATGCGTAGATATCGAGAAGAACGCCGGTGGCGAAGGCGGCTCTCTGGACTGATACTGACG…	19.0576	12.8886	8.00818	0.713326	0.720395	28.6954	0.00016441	0.000258597	Bacteria	Verrucomicrobiota	Kiritimatiellae	UBA8416	UBA8416	UBA8416	Unclassified
TGAGGAATTTTGCGCAATGGGCGAAAGCCTGACGCAGCGACGCCGCGTGGAGGAAGACGGCCTTCGGGTTGTAAACTCCTGTCAGAGGTGAAGAATGCCCGCAAGGGCTTGACGGTAACCTCAGAGGAAGCCCCGGCTAACTACGTGCCAGCAGCCGCGGTAATACGTAGGGGGCGAGCGTTGCTCGGAATTACTGGGCGTAAAGGGAGTGCAGGCGGCCGGTTAAGTCGAAGATGAAATCCCGAGGCTCAACTTCGGAACTGTCTTCGATACTGATCGGCTTGAGGCTGGCTGAGGAGAGCAGAATTCCCGGTGGAGCGGTGAAATGCGTAGATATCGGGAGGAATACCAGAGGCGAAGGCGGCTCTCTAAACTAGTCCTGACGCTGAGACTCGAAAG…	18.9366	5.99364	15.4172	-1.0899	0.617655	28.0406	0.000216198	0.000328905	Bacteria	Acidobacteriota	Aminicenantia	Aminicenantales	Aminicenantaceae	Aminicenans	Unclassified
TTAGGAATCTTGCGCAATGGGCGAAAGCCTGACGCAGCGATGCCGCGTGCGGGATGAAGGCCCTCGGGTCGTAAACCGCTTTCAGCAGGGACGATTGTGACGGTACCTGCAGAAGAAGCCCCGGCCAACTACGTGCCAGCAGCCGCGGTAATACGTAGGGGGCAAGCGTTGTCCGGATTTATTGGGCGTAAAGAGCTCGTAGGCGGTTTGGTAAGTCGGGTGTGAAATCTCCACGCTCAACGTGGAGGGGCCACTCGATACTGCCATGACTTGAGTCCGGTAGAGGAGTGTGGAATTCCCGGTGTAGCGGTGAAATGCGCAGATATCGGGAGGAACACCTGTAGCGAAGGCGGCACTCTGGGCCGGAACTGACGCTGAGGAGCGAAAGCGTGGGGAGCA…	18.9296	5.15419	21.5399	-1.99695	0.763938	16.9405	0.017784	0.022242	Bacteria	Actinobacteriota	Acidimicrobiia	IMCC26256	IMCC26256	IMCC26256	Unclassified
TGAGGAATATTGGGCAATGCCCGAAAGGGTGACCCAGCAACGCCGCGTGGAGGATGAATGCCGTAAGGTTGTAAACTCCTGTTAGAGGGGAAGAAAAATTCCGATCAAATCGGAAACTGACTGTACCCTCAGAGAAAGCCCCGGCTAACTACGTGCCAGCAGCCGCGGTAATACGTAGGGGGCAAGCGTTGTCCGGATTTACTGGGTGTAAAGGGCGCGCAGGCGGGTTGGCAAGTCAGAGGTGAAATCCTACAGCTTAACTGTAGAACTGCCTTTGAGACTGCTAATCTTGAGTACGGAAGAGAGAGATGGAATTCCAGGTGTAGTGGTGAAATACGTAGATATCTGGAAGAACACCAGTGGCGAAGGCGATCTCTTGGTCCTTTACTGACGCTGAGG…	18.8047	11.4869	5.65554	0.998983	0.837113	15.0438	0.0354418	0.0426036	Bacteria	Bacteroidota	Ignavibacteria	Ignavibacteriales	Ignavibacteriaceae	Ignavibacterium	Unclassified
TGAGGAATATTGCGCAATGGAGGCAACTCTGACGCAGCCATGCCGCGTGCAGGAAGACGGCCCTACGGGTTGTAAACTGCTTTTGTTCGGGAAGAATCCCTTCTACGTGTAGGAGGTTGACGGTACCGAAAGAATAAGCACCGGCTAACTCCGTGCCAGCAGCCGCGGTAATACGGAGGGTGCAAGCGTTATCCGGATTCATTGGGTTTAAAGGGTGCGTAGGCGGAGCGGTAAGTCAGTGGTGAAATCCTGCAGCTTAACTGTAGAATTGCCATTGATACTGTCGCTCTTGAGTGCGCTTGACGTGGGCGGAATGTGTCGTGTAGCGGTGAAATGCTTAGATATGACACAGAACACCAATTGCGAAGGCAGCCCACGAAAGCATTACTGACGCTGAGG…	18.746	7.641	8.34969	-0.113617	0.630605	15.9944	0.0251673	0.0308932	Bacteria	Bacteroidota	Bacteroidia	Flavobacteriales	Unclassified	Unclassified	Unclassified
TGGGGAATATTGCGCAATGGGGGAAACCCTGACGCAGCCATGCCGCGTGTGTGAAGAAGGCCTTAGGGTTGTAAAGCACTTTCAGCGGGGAGGAAAAGCTTAGCGTTAATAGCGTTGAGCCGTGACGTTACCCGCAGAAGAAGCACCGGCTAACTCCGTGCCAGCAGCCGCGGTAATACGGAGGGTGCAAGCGTTAATCGGAATTACTGGGCGTAAAGCGCGCGTAGGCGGCTTCGTCAGTTGGGTGTGAAAGCCCCGGGCTTAACCTGGGAACTGCATTCAATACTGCGAGGCTAGAGTATGGGAGAGGGTTGTGGAATTCCACGTGTAGCGGTGAAATGCGTAGATATGTGGAGGAACATCAGTGGCGAAGGCGGCAGCCTGGCCCAATACTGACGC…	18.615	6.2542	3.33235	0.915803	0.575041	49.3899	1.90284e-08	3.85554e-08	Bacteria	Proteobacteria	Gammaproteobacteria	Pseudomonadales	Spongiibacteraceae	Oceanicoccus	Unclassified
TAAGGAATATTGGTCAATGGACGCAAGTCTGAACCAGCTATGCCGCGTGAAGGATTAAGGTCCTCTGGATTGTAAACTTCTTTTATCTGAGACGAAAAAAGGTCTTTCTAGACCCCTTGACGGTACCAGATGAATAAGCACCGGCTAACTCCGTGCCAGCAGCCGCGGTAATACGGAGGGTGCAAGCGTTATCCGGATTCACTGGGTTTAAAGGGTGCGTAGGCGGGTAGGTAAGTCAGTGGTGAAATCCTGGAGCTCAACTCCAGAACTGCCATTGATACTATCAATCTTGAATATTGTGGAGGTAAGCGGAATATGTCATGTAGCGGTGAAATGCTTAGATATGACATAGAACACCCATTGCGAAGGCAGCTTACTACGCATATATTGACGCTGAGG…	18.4039	15.7997	16.433	-0.0333024	0.783932	42.965	3.38799e-07	6.44273e-07	Bacteria	Bacteroidota	Bacteroidia	Chitinophagales	Chitinophagaceae	JJ008	Unclassified
TGGGGAATATTGCGCAATGGTCGAAAGACTGACGCAGCGACGCCGCGTGTGGGAGGAAGCCTTTCGGGGTGTAAACCACTGTCAGGGGGGAAGAATGCCGAGTGCTCAAATAGGGCACTCGATTGACGGTACCTCCAAAGGAAGCGCCGGCTAACTCCGTGCCAGCAGCCGCGGTAAGACGGAGGGCGCAAGCGTTGTTCGGAATTACTGGGCGTAAAGCGCACGCAGGCGGTTTGCTAAGTCCTTTGTGAAAGCCCGGGGCTCAACCCCGGAATTGCATGGGATACTGGCAGACTAGAGACTGGTAGAGGCTAGCGGAATTCCTGGTGTAGCGGTGGAATGCGTAGATATCAGGAAGAACACCTGTGGCGAAGGCGGCTAGCTGGGCCAGTTCTGACG…	18.3377	16.6038	6.13248	1.42224	0.718425	21.7615	0.00279232	0.00379951	Bacteria	Gemmatimonadota	Gemmatimonadetes	SG8-23	BD2-11	BD2-11	Unclassified
TGGGGAATATTGGACAATGGGCGCAAGCCTGATCCAGCCATGCCGCGTGAGTGATGAAGGCCCTAGGGTTGTAAAGCTCTTTCGCCAGGGACGATAATGACGGTACCTGGATAAGAAGCCCCGGCTAACTTCGTGCCAGCAGCCGCGGTAATACGAAGGGGGCTAGCGTTGTTCGGAATTACTGGGCGTAAAGCGCATGCAGGCGGATCGCTAAGTCAGGGGTGAAAGCCCGAGGCTCAACCTCGGAACTGCCTTTGATACTGGCGATCTTGAGTCCGGGAGAGGTGAGTGGAACTCCGAGTGTAGAGGTGAAATTCGTAGATATTCGGAAGAACACCAGTGGCGAAGGCGGCTCACTGGCCCGGTACTGACGCTGAGATGCGAAAGCGTGGGGAGCAA…	18.0379	10.6009	0.371614	4.4993	0.632871	148.396	8.81644e-29	3.68543e-28	Bacteria	Proteobacteria	Alphaproteobacteria	Rhizobiales	Beijerinckiaceae	Methylocystis	Unclassified
TGGGGAATATTGCGCAATGGGCGAAAGCCTGACGCAGCAACGCCGCGTGCGGGATGAAGGCCTTCGGGTTGTAAACCGCTTTCAGCAGGGAAGAAGCGAAAGTGACGGTACCTGCAAAAGAAGCACCGGCTAACTACGTGCCAGCAGCCGCGGTAATACGTAGGGTGCAAGCGTTGTCCGGATTTATTGGGCGTAAAGAGCTCGTAGGCGGTTAGTCACGTCGGATGTGAAAACTCAGTGCTTAACACTGAGCCTGCATTCGATACGGGCTGACTAGAGTATTGTAGGGGAGACTGGAACTCCTGGTGTAGCGGTGAAATGCGCAGATATCAGGAAGAACACCGGTGGCGAAGGCGGGTCTCTGGGCAATTACTGACGCTGAGGAGCGAAAGCGTGGGG…	18.0193	2.87282	8.46957	-1.36113	0.673578	74.38	1.91627e-13	4.53649e-13	Bacteria	Actinobacteriota	Actinobacteria	Nanopelagicales	S36-B12	S36-B12	Unclassified
TAAGGAATATTGGACAATGGCCGCAAGGCTGATCCAGCCATCCAGCGTGCAGGAAGACGGCCCTACGGGTTGTAAACTGCTTTTGTCAGGGAAGAAACCTTTGGATTTACTCCGAAGCTGACGGTACCTGAAGAATAAGCACCGGCTAACTCCGTGCCAGCAGCCGCGGTAATACGGAGGGTGCAAGCGTTATCCGGAATTACTGGGTTTAAAGGGTGCGTAGGCGGCTTTGTAAGTCAGGAGTGAAAGTTTGCGGCTTAACCGTAAAATTGCTTTTGATACTGCATCGCTAGAATTAGGATGAGGTCAGCGGAATGTGGCATGTAGCGGTGAAATGCATAGATATGCCATAGAACACCAATTGCGAAGGCAGCTGGCTAGACCTATATTGACGCTGAG…	17.9567	11.9664	0	22.6373	0.826236	80.8048	9.43888e-15	2.31727e-14	Bacteria	Bacteroidota	Bacteroidia	Unclassified	Unclassified	Unclassified	Unclassified
TGGGGAATCTTGCGCAATGGGGGAAACCCTGACGCAGCGACGCCGCGTGGAGGATGAAGGCTTTCGGGTTGTAAACTCCTTTTGTAGGGGAAAATAATGATGGTACCCTGCGAATAAGCCACGGCTAACTCTGTGCCAGCAGCCGCGGTAAGACAGAGGTGGCGAGCGTTGTTCGGAATTACTGGGCTTAAAGGGCGAGTAGGCGGCGGGACAAGTCTGGTGTGGAATCTTAGGGCTTAACCCTAAAACTGCATCAGAAACTGTTTTGCTTGAGTCAGTGAGGGGAGGGCGGAATTCCTGGTGTAGCGGTGAAATGCGTAGATATCAGGAGGAAGGCCGGTGGCGAAGGCGGCCCTCTGGCACTGTACTGACGCTGAGGCGCGAAAGCGTGGGGAGCAA…	17.7944	12.2693	2.48741	2.30282	0.86101	19.7006	0.00625401	0.00826741	Bacteria	Nitrospirota	Thermodesulfovibrionia	Thermodesulfovibrionales	SM23-35	0-14-3-00-41-53	Unclassified
TCGAGAATCTTCCGCAATGGGCGAAAGCCTGACGGAGCGACGCCGCGTGCGGGATGAAGGCCTTCGGGTTGTAAACCGCTGTCAGTGGGGAGGAAATCGGTTGGGGTTCTCCCCTTCCGTTGACCTAACCGCAGAGGAAGTCCGGGCTAAGTACGTGCCAGCAGCCGCGGTAATACGTACCGGACGAACGTTATTCGGAATCACTGGGCTTAAAGAGTGCGTAGGCGGCTCGCCAGGTGGGGTGTGAAATACCACGGCTTAACCGTGGAATGGCGCTCCAAACCGGCGAGCTTGAGGAGGACAGGGGTGAGCGGAACTGATGGTGGAGCGGTGAAATGCGTTGATATCATCAGGAACACCGGTGGCGAAGGCGGCTCACTGGGTCCTCTCTGACGCTGA…	17.6622	4.07283	26.3855	-2.58918	0.889969	11.4507	0.120131	0.134965	Bacteria	Planctomycetota	Planctomycetes	Pirellulales	Pirellulaceae	Unclassified	Unclassified
TGAGGAATATTGCGCAATGGGCGAAAGCCTGACGCAGCAACGCCGCGTGAAGGATGAAGGCCTTCGGGTCGTAAACTTCTTTTCTGGGAGAAGAGACAAGGACGGTATCCCAGGAATAAGTCTCGGCTAACTACGTGCCAGCAGCCGCGGTAATACGTAGGAGGCTAGCGTTATCCGGATTTATTGGGCGTAAAGCGCACGCAGGCGGTCGCGTAAGTCAGACGTGAAAGCTCCCGGCTCAACCGGGAGAGGTCGTTTGATACTGCGTGACTTGAGGTTGGGAGAGGGGAGTGGAATTCCCGGTGTAGTGGTGGAATGCGTAGATATCGGGAGGAACACCAGTGGCGAAAGCGACTCCCTGGCCCACACCTGACGCTCAGGTGCGAAAGCGTGGGTAGC…	17.6212	8.39811	15.1128	-0.796539	0.658451	6.87203	0.442325	0.461211	Bacteria	Chloroflexota	Anaerolineae	Anaerolineales	Unclassified	Unclassified	Unclassified
TGGGGAATCTTGCGCAATGCGCGAAAGCGTGACGCAGCAACACCGCGTGAGGGAAGACGGCCTTAGGGTTGTAAACCTCTTTCAGTTGGGACGAAGGTTCAGCGGTGAATAGCCGACTGGATTGACGGTACCTTCAGAAGAAGCTCCGGCTAACTACGTGCCAGCAGCCGCGGTAATACGTAGGGAGCGAGCGTTGTCCGGAATCATTGGGCGTAAAGAGCGCGTAGGTGGATCAATTAGTCTGCTGTGAAAGTCAAAGGCTCAACCTTTGAAAGCCGGTGGATACTGTTGATCTAGAGTACGGAAGAGGCGAGTGGAATTCCTGGTGTAGCGGTGGAATGCGCAGATATCAGGAGGAACACCAATAGCGAAGGCAGCTCGCTGGGACGTTACTGACAC…	17.5626	6.77515	5.33967	0.353034	0.869465	12.1017	0.0972628	0.110342	Bacteria	Actinobacteriota	Thermoleophilia	Solirubrobacterales	Solirubrobacteraceae	Unclassified	Unclassified
TAGGGAATATTGCACAATGGGCGAAAGCCTGATGCAGCAACGCCGCGTGCGCGATGAAGGCCTTCGGGTCGTAAAGCGCTTTTCGGGGAGATGAGAAAGGACAGTATCCCCGGAATAAGGCTCGGCTAACTACGTGCCAGCAGCCGCGGTAAAACGTAGGAGCCAAGCGTTATCCGAATTCACTGGGCGTAAAGCGCGTGCAGGCGGCTTGGTAAGTTGGATGTGAAAGCTCCCGGCTCAACTGGGAGAGGACGTTCAATACTACCAGGCTAGAGGACGGCAGAGGAAGGTGGAATTCCCGGTGTAGTGGTGAAATGCGTAGATATCGGGAGGAACACCAGTGGCGAAGGCGGCCTTCTGGGCCGTTCCTGACGCTAAGACGCGAAAGCTAGGGTAGCA…	17.3902	6.91298	9.99856	-0.476991	0.758649	11.0951	0.134526	0.149688	Bacteria	Chloroflexota	Anaerolineae	Anaerolineales	envOPS12	UBA12294	Unclassified
TGGGGAATCTTGCGCAATGGGCGAAAGCCTGACGCAGCAACGCCGCGTGCGGGATGACGGCCTTCGGGTTGTAAACCGCTTTCAGCAGGGACGAAAACAGACGGTACCTGCAGAAGAAGCCCCGGCCAACTACGTGCCAGCAGCCGCGGTAACACGTAGGGGGCGAGCGTTGTCCGGATTTATTGGGCGTAAAGAGCTCGTAGGCGGCTTAGTAAGTCAGGTGTGAAACCTCCAGGCTCAACCTGGAGACGCCACCTGATACTGCTGTGGCTAGAGTCCGGTAGGGGAGCAGGGAACTCCTGGTGTAGCGGTGAAATGCGCAGATATCAGGAAGAACACCAGCGGCGAAGGCGCTGCTCTGGGCCGGAACTGACGCTGAGGAGCGAAAGCGTGGGGAGC…	17.306	1.54041	24.5661	-3.79035	0.837043	25.9351	0.000517299	0.000766859	Bacteria	Actinobacteriota	Acidimicrobiia	Microtrichales	Microtrichaceae	IMCC26207	Unclassified
TGAGGAATATTGCACAATGGGCGCAAGCCTGATGCAGCAACGCCGCGTGGGGGATGAAGGCCTTCGGGTCGTAAACCCCTTTTCTGTGGGAAGAGAAAGGACGGTACCACAGGAATAAGTCTCGGCTAACTACGTGCCAGCAGCCGCGGTAAAACGTAGGAGGCGAACGTTATCCGGATTTACTGGGCGTAAAGCGCGCGCAGGCGGCTTTGTAAGTCTGACGTGAAAGCTCCCGGCTTAACTGGGAGAGGCCGTTGGATACTGCGAAGCTTGAGGTTGGGAGAGGAAAGTGGAATTCCCGGTGTAGTGGTGGAATGCGTAGATATCGGGAAGAACTCCAGTGGCGAAGGCGACTTTCTGGCCTACACCTAACGCTGAGGCGCGAAAGCGTGGGGAGCG…	16.771	7.06024	19.6031	-1.37762	0.657297	9.31828	0.230605	0.248839	Bacteria	Chloroflexota	Anaerolineae	4572-78	4572-78	4572-78	Unclassified
TGGGGAATATTGGACAATGGGCGCAAGCCTGATCCAGCAATGCCGCGTGTGTGAAGAAGGCCTGCGGGTTGTAAAGCACTTTCAGTAGAGAAGAAAAGCCTACGGTTAACACCCGTGAGTCTTGACGTAACCTACAGAAGAAGCACCGGCTAACTCCGTGCCAGCAGCCGCGGTAATACGGAGGGTGCAAGCGTTAATCGGAATTACTGGGCGTAAAGCGCGCGTAGGCGGCTTTGTAAGTCGGATGTGAAAGCCCCGGGCTTAACCTGGGAATTGCATTCGATACTGCAGAGCTAGAGTATGGTAGAGGGAAGTGGAATTCCGGGTGTAGCGGTGAAATGCGTAGATATCCGGAGGAACACCAGTGGCGAAGGCGACTTCCTGGGCCAATACTGACGC…	16.77	3.5687	14.5911	-2.00216	0.769539	38.8759	2.06391e-06	3.74083e-06	Bacteria	Proteobacteria	Gammaproteobacteria	Woeseiales	Woeseiaceae	Unclassified	Unclassified
TGAGGAATTTTGCGCAATGGGCGAAAGCCTGACGCAGCAACGCCGCGTGAGTGATGAAGGCCTTCGGGTCGTAAAGCTCTGTCAAGTGGGAAGAACCTATGCAGTGTTAATATCGCTGCGTACTGACGGTACCACTGAAGGAAGCACCGGCTAACTCCGTGCCAGCAGCCGCGGTAATACGGGGGGTGCAAGCGTTATTCGGAATCATTGGGCGTAAAGAGCACGTAGGCGGCTTGGTAAGTCAGATGTGAAAGCCCGGGGCTTAACCCCGGAAGTGCATTTGATACTGCCAGGCTTGAGTATGGGAGAGGGAAGTGGAATTCCTGGTGTAGAGGTGAAATTCGTAGATATCAGGAGGAACACCGGTGGCGAAGGCGACTTCCTGGACCAATACTGACG…	16.6042	5.62873	6.21683	-0.0983821	0.820842	13.9443	0.0521818	0.061609	Bacteria	Desulfobacterota	Desulfobacteria	Desulfobacterales	Desulfosarcinaceae	Desulfatitalea	Unclassified
TCGAGAATCTTCCGCAATGGGCGAAAGCCTGACGGAGCGACGCCGCGTGCGGGATGAAGGCCTTCGGGTTGTAAACCGCTGTCAGTGGGGAGCAAATCCGGGAAACCGGTTGAGCTATCCGCAGAGGAAGCGCAGGCTAAGTTCGTGCCAGCAGCCGCGGTAACACGAACTGCGCGAACGTTATTCGGAATCATTGGGCTTAAAGAGTTCGTAGGCGGCCTAATAAGTCGGGTGTGAAATCCCTCGGCTCAACCGAGGAACTGCGCCCGATACTGTTAGGCTTGAGGGAGGCAGAGGTGAGCGGAACTGATGGTGGAGCGGTGAAATGCGTTGATATCATCAGGAACACCGGTGGCGAAAGCGGCTCACTGGGCCTCTTCTGACGCTGAGGAACGAAAG…	16.418	2.31102	4.27872	-0.689962	0.76455	30.1721	8.83002e-05	0.000145288	Bacteria	Planctomycetota	Planctomycetes	Pirellulales	Pirellulaceae	Unclassified	Unclassified
TGGGGAATATTGGACAATGGGGGAAACCCTGATCCAGCGACGCCGCGTGAGTGAAGAAGGCCTGCGGGTTGTAAAGCTCTTTCGGTAGGGACGAAAGCTTCTGACCTAATACGTCAGAAGGTTGACTTAACCTACAAAAGAAGCACCGGCTAACTCTGTGCCAGCAGCCGCGGTAATACAGAGGGTGCGAGCGTTAATCGGAATTACTGGGCGTAAAGGGCACGCAGGCGGCTTTGCAAGTCGGATGTGAAATCCCCGGGCTCAACCTGGGAACTGCATTCGAAACTGCTCGGCTAGAGTATGGGAGAGGGAAGTGGAATTTCCGGTGTAGCGGTGAAATGCGTAGATATCGGAAGGAACATCAGTGGCGAAGGCGACTTCCTGGACCAATACTGACGC…	16.1432	3.87738	5.01359	-0.327653	0.616054	52.9974	3.71149e-09	7.68808e-09	Bacteria	Proteobacteria	Gammaproteobacteria	Steroidobacterales	Steroidobacteraceae	Steroidobacter	Unclassified
TCGAGAATCTTCGGCAATGGGCGAAAGCCTGACCGAGCGACGCCGCGTGCGGGATGAAGGCCCTCGGGTTGTAAACCGCTGTCAGTAGGGAGGAAATGCAGGGGGGTTCTCCCCTCTGTTTGACCGATCTGCAGAGGAAGTACGGGCTAAGTTCGTGCCAGCAGCCGCGGTAATACGAACCGTACGAACGTTATTCGGAATCACTGGGCTTAAAGAGTGCGTAGGCGGCTTGGTAGGTTGGGTGTGAAATCCCTCGGCTCAACCGAGGAATTGCGCCCAAAACCCTCAAGCTTGAGGGAGATAGAGGTGAGCGGAACTGATGGTGGAGCGGTGAAATGCGTTGATATCATCAGGAACACCGGTGGCGAAGGCGGCTCACTGGGTCTCTACTGACGCTGA…	15.9628	10.058	2.4019	1.95224	0.702258	43.2553	2.97758e-07	5.70909e-07	Bacteria	Planctomycetota	Planctomycetes	Pirellulales	Pirellulaceae	UBA11883	Unclassified
TGAGGAATTTTGCGCAATGGGGGAAACCCTGACGCAGCAACGCCGCGTGAGTGATGAAGGCTTTCGGGTCGTAAAGCTCTGTCAAGTGAGAAGAAACCATATGGTGTTAATATCGCCATATGCTGACGGTACCACTGAAGGAAGCACCGGCTAACTCCGTGCCAGCAGCCGCGGTAATACGGGGGGTGCGAGCGTTATTCGGATTTACTGGGCGTAAAGAGCGCGTAGGCGGTCTTTCAAGTCAGGTGTGAAAGCCCGGGGCTCAACCCCGGAAGTGCACTTGAAACTAAAAGACTTGAGTATGGGAGAGGGAAGTGGAATTCCTGGTGTAGCGGTGAAATGCGTAGATATCAGGAGGAACATCGGTGGCGAAGGCGACTTCCTGGACCAATACTGACG…	15.8477	3.29331	3.43346	0.103887	0.663416	40.8163	8.78053e-07	1.63621e-06	Bacteria	Desulfobacterota	Desulfobacteria	Desulfobacterales	Unclassified	Unclassified	Unclassified
TGAGGAATATTGCGCAATGGAGGAAACTCTGACGCAGCAACGCCGCGTGGGGGATGAAGTTCTATGGAGTGTAAACCCCTGTAAGCAGGGACGAATGTTTCGTGGTCGAATAGGCTGCGGGATTGACGGTACCTGCAGAGTAAGCTCCGGCTAACTCCGTGCCAGCAGCCGCGGTAATACGGGGGGAGCAAGCGTTGTCCGGAATTACTGGGCGTAAAGGGCGTGTAGGCGGTTTAATAAGTCAGATGTTAAAGCTCCCGGCTCAACCGGGGAACGTCATTTGAAACTGTTAAGCTTGAGTGCGAGAGAGGGTAGTGGAATTCCCAGTGTAGCGGTGAAATGCGTAGATATTGGGAAGAACACCAGTAGCGAAGGCGGCTACCTGGCTCGCAACTGACG…	15.7573	8.17458	2.74474	1.54409	0.678393	46.5125	6.94736e-08	1.3776e-07	Bacteria	Calditrichota	Calditrichia	Calditrichales	Calditrichaceae	Caldithrix	Unclassified
TGAGGAATTTTGCGCAATGGGCGAAAGCCTGACGCAGCGACGCCGCGTGGAGGAAGACGGCCTTCGGGTTGTAAACTCCTGTCAGAGGTGAAGAATGCCCGCAAGGGTTTGACGGTAACCTCAGAGGAAGCCCCGGCTAACTACGTGCCAGCAGCCGCGGTAATACGTAGGGGGCGAGCGTTGCTCGGAATTACTGGGCGTAAAGGGTGTGCAGGCGGCTGATTAAGTCAACGATGAAATCCCAAGGCTCAACCTTGGAACTGTCTTTGATACTGATCAGCTTGAGGCTAGTTGAGGAGAGCGGAATTCCCGGTGGAGCGGTGAAATGCGTAGATATCGGGAGGAACACCTGAGGCGAAGGCGGCTCTCTAAACTAGTCCTGACGCTGAGACACGAAAG…	15.7289	9.47074	2.32312	1.89079	0.711707	33.9187	1.78388e-05	3.04309e-05	Bacteria	Acidobacteriota	Aminicenantia	Aminicenantales	Aminicenantaceae	Aminicenans	Unclassified
TGGGGAATTTTCCGCAATGGGCGAAAGCCTGACGGAGCAATACCGCGTGAGGGAGGAAGGCTCTTGGGTTGTAAACCTCAAAACTTAGGGAAGAAGAAAGTGACGGTACCTAATCTAAGCATCGGCTAACTCCGTGCCAGCAGCCGCGGTAATACGGAGGATGCAAGCGTTATCCGGAATCATTGGGCGTAAAGAGTCTGTAGGTGGCATTTAAAGTCTGCTGTCAAAGACCGAAGCTCAACTTCGGGCCGGCGGTGGAAACTGAAAAGCTAGAGTATAGTAGGGGTAGAGGGAATTCCTAGTGTAGCGGTGAAATGCGTAGAGATTAGGAAGAACACCAGTGGCGAAGGCGCTCTACTGGGCATATACTGACACTGAGAGACGAAAGCTAGGGTAGCG…	15.7221	6.74783	4.69923	0.554167	0.835004	28.5944	0.000171512	0.000267952	Bacteria	Cyanobacteriota	Cyanobacteriia	Cyanobacteriales	Cyanobacteriaceae	Geminocystis	Unclassified
TCGAGAATCTTCGGCAATGGGCGCAAGCCTGACCGAGCGACGCCGCGTGCGGGATGAAGGCCTTCGGGTTGTAAACCGCTGTCAGAGGGAAGGAAATGCGTGAGGGTTCTCTCTCATGTTTGACCGATCCTCAGAGGAAGTACGGGCTAAGTTCGTGCCAGCAGCCGCGGTAATACGAACCGTACGAACGTTATTCGGAATCACTGGGCTTAAAGAGTGCGTAGGCGGCTCAGAAAGTTGGGTGTGAAATCCCTCGGCTCAACCGAGGAATTGCGCTCAAAACTACTGAGCTTGAGGGAGGCAGAGGTGAGCGGAACTAATGGTGGAGCGGTGAAATGCGTTGATATCATTAGGAACACCTGAGGCGAAAGCAGCTCACTGGGCCTCTTCTGACGCTGA…	15.6985	13.775	7.09207	1.04933	0.797304	15.085	0.0349247	0.0422007	Bacteria	Planctomycetota	Planctomycetes	Pirellulales	Thermoguttaceae	RBG-16-64-12	Unclassified
TGAGGAATATTGGTCAATGGGCGCAAGCCTGAACCAGCCATCCCGCGTGCAGGAAGACGGCGCTATGCGTTGTAAACTGCTTTTCTGAAGGAAGAACTATCGCTACGTGTAGCGGTTTGACGGTACTTCAGGAATAAGCATCGGCTAACTCCGTGCCAGCAGCCGCGGTAATACGGAGGATGCAAGCGTTATCCGGATTCATTGGGTTTAAAGGGTGCGCAGGCGGACTAATAAGTCAGTGGTGAAATCTTTCGGCTTAACCGGGAAACTGCCATAGATACTGTTAGTCTTGAGTTCGGTTGAGGTAGGCGGAATGTGTAATGTAGCGGTGAAATGCTTAGATATTACACAGAACACCAATTGCGTAGGCAGCTTACTAGACCGACACTGACGCTGAGG…	15.5246	28.2219	0	23.818	0.785923	95.2405	1.03418e-17	2.90825e-17	Bacteria	Bacteroidota	Bacteroidia	Bacteroidales	Prolixibacteraceae	Unclassified	Unclassified
TGAGGAATATTGGACAATGGTCGAGAGACTGATCCAGCCATGCCGCGTGCAGGAAGACTGCCCTATGGGTTGTAAACTGCTTTTTTACGGGAAGAATAATACCCACGTGTGGGTAGATGACGGTACCGTAGGAATAAGGACCGGCTAACTCCGTGCCAGCAGCCGCGGTAATACGGAGGGTCCGAGCGTTATCCGGAATCATTGGGTTTAAAGGGTCCGCAGGCGGGCCAGTAAGTCAGGGGTGAAAGTTTGCGGCTCAACCGTAAAATTGCCTTTGATACTGCTGGTCTTGAGTTGCGGTGAAGTGGCCGGAATATGTGGTGTAGCGGTGAAATGCATAGATATCACATAGAACACCGATTGCGAAGGCAGGTCACTAACCGCCGACTGACGCTGATG…	15.5026	6.79843	1.83323	1.752	0.795878	24.2625	0.00102437	0.001467	Bacteria	Bacteroidota	Bacteroidia	Flavobacteriales	Flavobacteriaceae	Robiginitalea	Unclassified
TGAGGAATATTGGTCAATGGGCGAGAGCCTGAACCAGCCATGCCGCGTGCAGGAAGACGGCCTTCTGGGTTGTAAACTGCTTTTATACGGGAGCAAAGAGTCCCTGCGGGGAAAATTGAGAGTATCGTATGAATAAGCACCGGCTAACTCCGTGCCAGCAGCCGCGGTAATACGGAGGGTGCAAGCGTTGTCCGGATTTATTGGGTTTAAAGGGTGCGTAGGCGGCGTAATAAGTCAGTGGTGAAAGCCGGCAGCTCAACTGTCGAGGTGCCATTGATACTGTTATGCTTGAGTACAGACGAGGTAGGCGGAATTTATGATGTAGCGGTGAAATGCATAGATATCATAAAGAACACCTATAGCGAAGGCAGCTTACTAGGCTGTAACTGACGCTGAGGC…	15.4171	12.8248	6.45635	1.25189	0.534049	28.4559	0.000181755	0.000281114	Bacteria	Bacteroidota	Bacteroidia	Cytophagales	Cyclobacteriaceae	Unclassified	Unclassified
TGGGGAATATTGCGCAATGGGCGAAAGCCTGACGCAGCGACGCCGCGTGCGGGAAGACGGCCTTCGGGTTGTAAACCGCTGTCGGGGGGGACGAAGATCTGACGGTACCCCCAAAGGAAGCACCGGCTAACTCTGTGCCAGCAGCCGCGGTAATACAGAGGGTGCGAGCGTTGTCCGGAATTACTGGGCGTAAAGGGCGCGTAGGCGGTTTGGTAAGTAGGGGGTGAAATACCACGGCTCAACCGTGGGACTGCCTTCTAAACTGCCAAGCTGGAGCATGGTAGAGGCAGATGGAATTCCCGGTGTAGCGGTGGAATGCGTAGAGATCGGGAAGAACACCAGTGGCGAAGGCGGTCTGCTGGGCCATAGCTGACGCTGAGGCGCGATAGCGTGGGGAGC…	15.3101	4.65144	10.9309	-1.13369	0.724518	29.6949	0.000108009	0.000174621	Bacteria	Gemmatimonadota	Gemmatimonadetes	Gemmatimonadales	Gemmatimonadaceae	Unclassified	Unclassified
TGGGGAATTTTGGGCAATGGGGGAAACCCTGACCCAGCGACGCCGCGTGGAGGATGAAGGCCCTCGGGTTGTAAACTCCTGTCAGGTGGGAAGAAGAGCTCAGAGGCGAATAGTCTCTGAGAATTGACGGTACCACCAAAGGAAGCCCCGGCTAACTCCGTGCCAGCAGCCGCGGTAATACGGAGGGGGCAAGCGTTATTCGGATTTACTGGGCGTAAAGCGCACGTAGGTGGCAGTGTAAGTCATAGGTGAAAGCCCTCGGCTCAACCGAGGAACTGCCTGCGAAACTGCATTGCTTGAGTCCGGGAGGGGGGAGCGGAATTCCCAGTGTAGCGGTGAAATGCGTAGATACTGGGAGGAACACCGGTGGCGAAGGCGGCTCCCTGGACCGGTACTGAC…	15.2314	5.29845	6.44566	-0.218071	0.784432	14.6345	0.0409804	0.0490075	Bacteria	Acidobacteriota	Thermoanaerobaculia	Thermoanaerobaculales	Thermoanaerobaculaceae	Unclassified	Unclassified
TGGGGAATATTGGACAATGGGGGCAACCCTGATCCAGCAATGCCGCGTGTGTGAAGAAGGCCTGCGGGTTGTAAAGCACTTTCAGTAGAGAAGAAATGCCTGGAGCTAACATCTCCGGGTTTTGACGTAACCTACAGAAGAAGCACCGGCTAACTCCGTGCCAGCAGCCGCGGTAATACGGAGGGTGCGAGCGTTAATCGGAATTACTGGGCGTAAAGCGCGCGTAGGCGGTTTGGTCAGTCGATTGTGAAAGCCCTGGGCTTAACCTGGGAATTGCAGTCGATACTGCCTGACTAGAATGTGGAAGAGGGAAGTGGAATTTCCGGTGTAGCGGTGAAATGCGTAGATATCGGAAGGAACACCAGTGGCGAAGGCGGCTTCCTGGTCCAACATTGACGC…	15.1874	1.15917	7.57617	-2.35042	0.679645	83.6984	2.4202e-15	6.07012e-15	Bacteria	Proteobacteria	Gammaproteobacteria	Woeseiales	Woeseiaceae	UBA1844	Unclassified
TGAGGAATATTGCGCAATGGAGGCAACTCTGACGCAGCCATGCCGCGTGCAGGAAGAAGGCGCTACGCGTCGTAAACTGCTTTTATTAGGGAAGAAACCCCCGGACGTGTCCGGGGTTGACGGTACCTAAGGAATAAGCACCGGCTAACTTCGTGCCAGCAGCCGCGGTAATACGAAGGGTGCAAGCGTTATCCGGATTCATTGGGTTTAAAGGGTGCGTAGGCGGGGCGTTAAGTCAGTGGTGAAATCTTGCAGCTCAACTGTAAACTTGCCATTGATACTGACGCTCTTGAGTGCGCTTGAAGTAGGCGGAATGTGCAGTGTAGCGGTGAAATGCTTAGATATTGCACAGAACACCAATTGCGAAGGCAGCTTACTAAGGCGATACTGACGCTGAGG…	15.0208	13.4586	7.89209	1.18895	0.475123	28.6405	0.000168232	0.000263714	Bacteria	Bacteroidota	Bacteroidia	Unclassified	Unclassified	Unclassified	Unclassified
TCGAGAATCTTCGGCAATGGGCGAAAGCCTGACCGAGCAATGCCGCGTGCGGGATGAAGGCCTTCGGGTTGTAAACCGCTGTCAGTTGGGAGGAAGGGTCCGTGAAGAGCGGATCTTGACCTATCTTCAGAGGAAGTCCGGGCTAAGTTCGTGCCAGCAGCCGCGGTAATACGAACCGGACGAACGTTATTCGGAATTATTGGGCTTAAAGGGTGCGTAGGCGGTGCGGTAAGTGAGGTGTGAAATCCCACGGCTCAACCGTGGAATTGCGCTTCATACTGCCGTGCTAGAGGGAGACAGGGGTAAGCGGAACTGATGGTGGAGCGGTGAAATGCGTTGATATCATCAGGAACACCAGTGGCGAAAGCGGCTTACTGGGTCTCTTCTGACGCTGAGGCA…	15.0208	8.79447	4.54441	0.937058	0.856167	12.6532	0.0810217	0.0937508	Bacteria	Planctomycetota	Planctomycetes	Pirellulales	Pirellulaceae	UBA11883	Unclassified
TGAGGAATATTGCGCAATGGGGGAAACCCTGACGCAGTGACGCCGCGTGAGCGATGAAGGCTTTCGAGTCGTAAAGCTCTGTTAGGTGGAAAGAAACATTCCAGTGCCAATACCACTGGAATTTGACGGTACCACCAGAGGAAGCACCGGCTAACTCCGTGCCAGCAGCCGCGGTAATACGGAGGGTGCAAGCGTTGTTCGGATTTACTGGGCGTAAAGGGCGTGTAGGCGGCTAAGCAAGTCAGGTGTGAAATCCCTTGGCTCAACCAAGGAAGTGCATTTGAAACTGCATAGCTAGAGTACAGGAGGGGAAAGTGGAATTCCCAGTGTAGAGGTGAAATTCATAGATATTGGGAGGAACACCAGTAGCGAAGGCGGCTTTCTGGCCTGATACTGACG…	15.0045	8.14892	3.22064	1.26197	0.721009	36.1993	6.64768e-06	1.18181e-05	Bacteria	Desulfobacterota	BSN033	Unclassified	Unclassified	Unclassified	Unclassified
TGGGGAATATTGGACAATGGGGGCAACCCTGATCCAGCAATGCCGCGTGGGTGAAGAAGGCCTGCGGGTTGTAAAGCCCTTTCAGTAGGGAAGAAAAGCTTAAGGTTAATAACCTTGAGTCTTGACGTTACCTAAAGAAGAAGCACCGGCTAACTCCGTGCCAGCAGCCGCGGTAATACGGAGGGTGCAAGCGTTAATCGGAATTACTGGGCGTAAAGCGCACGTAGGCGGCCAAGTAAGTCGGTTGTGAAAGCCCCGGGCTCAACCTGGGAATTGCAGTCGATACTGCTTGGCTAGAGTATGGTAGAGGGAAGTGGAATTCCGGGTGTAGCGGTGAAATGCGTAGATATCCGGAGGAACATCAGTGGCGAAGGCGACTTCCTGGACCAATACTGACGC…	14.8932	10.6136	3.60407	1.511	0.603933	28.7127	0.000163221	0.0002576	Bacteria	Proteobacteria	Gammaproteobacteria	Chromatiales	Sedimenticolaceae	Unclassified	Unclassified
TAGGGAATATTGGGCAATGGGCGAGAGCCTGACCCAGCCATGCCGCGTGCAGGAAGACGGCCTTCTGGGTTGTAAACTGCTTTTATCAGGGAAGAAAGAGGCGCTGCGGCGCCAGTTGACTGTACCTGATGAATAAGCACCGGCTAACTCCGTGCCAGCAGCCGCGGTAATACGGAGGGTGCAAGCGTTGTCCGGATTTATTGGGTTTAAAGGGTGCGTAGGCGGATTATTAAGTCAGTGGTGAAAGTCTGCGGCTCAACCGCAGGAGTGCCATTGATACTGGTAGTCTTGAGTACAGTAGAGGTAGGCGGAATTTATGGTGTAGCGGTGAAATGCATAGATACCATAAAGAACACCGATAGCGTAGGCAGCTTACTATGTTGTAACTGACGCTGAGGC…	14.8449	12.4886	8.89693	0.490712	0.590334	6.18679	0.518117	0.533051	Bacteria	Bacteroidota	Bacteroidia	Cytophagales	Cyclobacteriaceae	Unclassified	Unclassified
TGGGGAATATTGGACAATGGGGGCAACCCTGATCCAGCAATGCCGCGTGTGTGAAGAAGGCCTTCGGGTTGTAAAGCACTTTCGATGGGGAAAAACAAGGCGGAGCTAACATCTCCGCCCCTGATGGTACCCAGAGAAGAAGCACCGGCTAACTCTGTGCCAGCAGCCGCGGTAATACAGAGGGTGCAAGCGTTAATCGGAATTACTGGGCGTAAAGGGTGCGTAGGTGGTTTGTTAAGTCAGGTGTGAAATCCCTGGGCTCAACCTGGGAACTGCATTTGATACTGGCAGACTCGAGTCTGGTAGAGGGTAGTGGAATTCCGCATGTAGCGGTGAAATGCGTAGATATGCGGAGGAACATCAGTGGCGAAGGCGGCTACCTGGACCAAGACTGACACT…	14.8208	5.08868	10.6182	-1.07567	0.746966	18.986	0.0082312	0.0106684	Bacteria	Proteobacteria	Gammaproteobacteria	Acidiferrobacterales	Sulfurifustaceae	Sulfuricaulis	Unclassified
TGGGGAATATTGGACAATGGGCGCAAGCCTGATCCAGCCATGCCGCGTGTGTGAAGAAGGCCTTCGGGTTGTAAAGCACTTTTGTTGGGGAAGAAAAGCCGTCGGTTAATACCCGGTGGTGATGACGGTACCCAAAGAATAAGCACCGGCTAACTTCGTGCCAGCAGCCGCGGTAATACGAAGGGTGCAAGCGTTACTCGGAATTACTGGGCGTAAAGCGTGCGTAGGTGGTTTGTTAAGTCAGATGTGAAAGCCCCGGGCTCAACCTGGGAATTGCATTTGATACTGGCAGACTAGAGTGAGGTAGAGGAGAGTGGAATTCCCGGTGTAGCAGTGAAATGCGTAGAGATCGGGAGGAACATCAGTTGCGAAGGCGGCTCTCTGGACCATCACTGACAC…	14.6373	2.91458	0.856329	1.46234	0.677045	86.7035	5.87075e-16	1.53035e-15	Bacteria	Proteobacteria	Gammaproteobacteria	Xanthomonadales	Xanthomonadaceae	Arenimonas	Unclassified
TGGGGAATATTGCGCAATGGGCGAAAGCCTGACGCAGCCATGCCGCGTGTGTGAAGAAGGCCTTCGGGTTGTAAAGCACTTTCAATTGGGAAGAAAGGTTGGTAGTTAATAACTGCCAGCTGTGACATTACCTTTAGAAGAAGCACCGGCTAACTCCGTGCCAGCAGCCGCGGTAATACGGAGGGTGCAAGCGTTAATCGGAATTACTGGGCGTAAAGCGCGCGTAGGCGGTTTGTTAAGTCGGATGTGAAAGCCCTGGGCTCAACCTGGGAACTGCATTCGATACTGATCGACTAGAGTACGAGAGAGGGAGGTAGAATTCCACGTGTAGCGGTGAAATGCGTAGATATGTGGAGGAATACCGGTGGCGAAGGCGGCCTCCTGGCTCGATACTGACGC…	14.4445	5.46106	2.01882	1.30689	0.825419	24.5992	0.000893447	0.00128745	Bacteria	Proteobacteria	Gammaproteobacteria	Pseudomonadales	Halieaceae	Halioglobus	Unclassified
TCGGGAATTTTGCTCAATGGGGGAAACCCTGAAGCAGCAACGCCGCGTGAGGGATGACGGCCTTCGGGTTGTAAACCTCTTTTGTCAGGGACGATAATGACGGTACCTGAAGAATAAGCCACGGCTAACTACGTGCCAGCAGCCGCGGTAATACGTAGGTGGCAAGCGTTGTCCGGATTTACTGGGCGTAAAGAGCGCGCAGGCGGCCAGGTCAGTCGAATGTGAAAGCCCCCGGCTCAACTGGGGAAGGTCGTTCGATACTGCCTGGCTCGAAGGTAGGAGAGGGAAGTGGAATTTCAGGTGTAGTGGTGAAATGCGTAGATATCTGAAGGAACACCAGTGGCGAAGGCGACTTTCTGGCCTATTCTTGACGCTGAGGCGCGAAAGCTAGGGGAGCGA…	14.0798	6.33967	15.4229	-1.1926	0.635424	14.429	0.0440569	0.0522824	Bacteria	Chloroflexota	Ellin6529	CSP1-4	CSP1-4	GWC2-73-18	Unclassified
TAGGGAATATTGGTCAATGGGTGAGAGCCTGAACCAGCCATGCCGCGTGCAGGAAGACGGCCTTCTGGGTTGTAAACTGCTTTTACCAGGGGATAAAAAAGCCTTGCGAGGCAAATTGAAGGTACCTGGAGAATAAGCACCGGCTAACTACGTGCCAGCAGCCGCGGTAATACGTAGGGTGCAAGCGTTGTCCGGATTTATTGGGTTTAAAGGGTGCGTAGGCGGGCTATTAAGTCAGTGGTGAAATCCAACAGCTCAACTGTTGATGTGCCATTGATACTGGTAGCCTTGAGTACAGATGAGGTAGGCGGAATTGACAGTGTAGCGGTGAAATGCATAGATATTGTCAAGAACTCCGATAGCGAAGGCAGCTTACTGGACTGTAACTGACGCTGATGC…	13.8664	6.3715	0.288825	3.90633	0.740757	63.0578	3.69017e-11	7.96391e-11	Bacteria	Bacteroidota	Bacteroidia	Cytophagales	Cyclobacteriaceae	Unclassified	Unclassified
TGGGGAATCTTGCGCAATGCGCGAAAGCGTGACGCAGCAACGCCGCGTGGGGGAAGAAGGCTTTCGGGTCGTAAACCCCTTTCAGTTGGGACGAAGCTTCGCCGGTGAATAGCCGGCCGGAGTGACGGTACCTTCACAAGAAGCCCCGGCTAACTACGTGCCAGCAGCCGCGGTAATACGTAGGGGGCAAGCGTTGTCCGGAATCATTGGGCGTAAAGCGCGTGTAGGCGGCTTGATAAGTCTGTTGTGAAAGTCCAGGGCTCAACCCTGGAATGCCGATGGATACTGTCAAGCTCGAGTCCGGAAGAGGCGAGTGGAATTCCTGGTGTAGCGGTGAAATGCGCAGATATCAGGAGGAACACCAATGGCGAAGGCAGCTCGCTGGGACGGTACTGACGC…	13.6794	4.24277	10.7105	-1.19219	0.557411	27.513	0.000269354	0.000407102	Bacteria	Actinobacteriota	Thermoleophilia	Solirubrobacterales	Solirubrobacteraceae	Solirubrobacter	Unclassified
TGGGGAATATTGCGCAATGGGCGAAAGCCTGACGCAGCGACGCCGCGTGAGGGACGAAGGCCTTCGGGTTGTAAACCTCTTTCAGCAGGGACGAAGCGCAAGTGACTGTACCTGCAAAAGAAGCACCGGCTAACTACGTGCCAGCAGCCGCGGTAATACGTAGGGTGCAAGCGTTGTCCGGAATTATTGGGCGTAAAGAGCTCGTAGGCGGCTTGTCACGTCGGGTGTGAAAACTCGGGGCTCAACCCCGAGCCTGCATCCGATACGGGCTAGCTAGAGTTCGGCAGGGGAGACTGGAATTCCTGGTGTAGCGGTGAAATGCGCAGATATCAGGAGGAACACCGGTGGCGAAGGCGGGTCTCTGGGCCGATACTGACGCTGAGGAGCGAAAGCGTGGGG…	13.6018	7.74839	21.1641	-1.35455	0.680488	11.673	0.111838	0.125953	Bacteria	Actinobacteriota	Actinobacteria	Sporichthyales	Sporichthyaceae	Sporichthya	Unclassified
TAGGGAATATTGGGCAATGGGCGAAAGCCTGACCCAGCCATGCCGCGTGCAGGATGACAGCCTTCTGGGTTGTAAACTGCTTTTATACAGGAAGAAAAAGGCCATGCGTGGCCAATTGACGGTACTGTAAGAATAAGCACCGGCTAACTCCGTGCCAGCAGCCGCGGTAATACGGAGGGTGCAAGCGTTGTCCGGATTTATTGGGTTTAAAGGGTGCGTAGGCGGCACGTTAAGTCAGTGGTGAAAGCCTCCCGCTCAACGGGAGAAATGCCATTGATACTGGCGTGCTTGAGTACGGACGAGGTAGGCGGAATTTATGGTGTAGCGGTGAAATGCATAGATACCATAAAGAACACCAATAGCGTAGGCAGCTTACTAGACCGTAACTGACGCTGAGGC…	13.5299	12.7249	0.431129	4.5461	0.704246	121.012	4.71601e-23	1.60899e-22	Bacteria	Bacteroidota	Bacteroidia	Cytophagales	Cyclobacteriaceae	Unclassified	Unclassified
TGAGGAATATTGGGCAATGGAGGCAACTCTGACCCAGCCATGCCGCGTGCAGGAAGACGGCCCTCTGGGTTGTAAACTGCTTTTATTTGGGAAGAAACCCTGATACGTGTATCAGGCTGACGGTACCAAACGAATAAGCACCGGCTAACTCCGTGCCAGCAGCCGCGGTAATACGGAGGGTGCAAGCGTTATCCGGAATTATTGGGTTTAAAGGGTCCGTAGGCGGACCTTTAAGTCAGTGGTGAAATCTTTCGGCTCAACCGGAAAACTGCCATTGAAACTGAAGGTCTTGAATATGTTTGAAGTGGGCGGAATATGGCATGTAGCGGTGAAATGCTTAGATATGCCATAGAACACCGATAGCGAAGGCAGCTCACTAAGCCATTATTGACGCTAAGG…	13.3354	5.37941	2.10518	1.35942	0.80133	22.605	0.00199653	0.00278196	Bacteria	Bacteroidota	Bacteroidia	Flavobacteriales	Unclassified	Unclassified	Unclassified
TGGGGAATATTGGACAATGGGGGAAACCCTGATCCAGCAATGCCGCGTGTGTGAAGAAGGCCTGCGGGTTGTAAAGCACTTTTGGCAGGGATGAAAAGCACTGGATTAATAACCCAGTGTGTTGACCTAACCTGCAGAAGAAGCACCGGCTAACTCTGTGCCAGCAGCCGCGGTAATACAGAGGGTGCAAGCGTTAATCGGAATTACTGGGCGTAAAGCGCGCGTAGGCCGTCGAGTAAGTCGGGTGTGAAATCCCTGGGCTTAACCTGGGAATTGCATTCGATACTGCCTGACTAGAGTGTGGAAGAGGGAAGCGGAATTTCCGGTGTAGCGGTGAAATGCGTAGATATCGGAAGGAACACCAGTGGCGAAGGCGGCTTCCTGGTCCAACACTGACGC…	13.3244	2.75977	12.6901	-2.10047	0.785805	13.5315	0.06017	0.0706808	Bacteria	Proteobacteria	Gammaproteobacteria	Unclassified	Unclassified	Unclassified	Unclassified
TGAGGGATATTGCACAATGGGGGAAACCCTGATGCAGCGACGCCGCGTGGGTGATGAAGGCCTTCGGGTCGTAAAACCCTTTTACCACTGACGAGAACAAGGACGGTAGGTGGTGAATAAGCCTCGGCTAACTACGTGCCAGCAGCCGCGGTAAAACGTAGGAGGCAAGCGTTATCCGGAGTTACTGGGCGTAAAGCGCGCGTAGGCGGTTCGTTAAGTGGGGCGTGAAAGCCCCGTGCTAAACGCGGGGAGGACGAACCATACTGGCGAACTAGAGTGGAGCAGAGGGACATGGAATTCCGGGTGTAGCGGTGAAATGTGCAGATATCCGGAGGAACACCAGAGGTGAAAACGGTGTCCTGGGCTCACACTGACGCTGAGGCGCGAAAGCGTGGGGAG…	13.2423	6.95229	12.6296	-0.8003	0.547905	8.36619	0.301413	0.319305	Bacteria	Unclassified	Unclassified	Unclassified	Unclassified	Unclassified	Unclassified
TGAGGAATATTGGGCAATGGAGGCAACTCTGACCCAGCCATGCCGCGTGCAGGAAGACGGCCCTATGGGTTGTAAACTGCTTTTATATAGGAAGAAACTTACCCACGTGTGGGTAACTGACGGTACTATAAGAATAAGCACCGGCTAACTCCGTGCCAGCAGCCGCGGTAATACGGAGGGTGCAAGCGTTATCCGGAATCATTGGGTTTAAAGGGTCCGTAGGCGGGCGATTAAGTCAGAGGTGAAATCCCACAGCTCAACTGTGGAACTGCCTTTGATACTGGTTGTCTTGAGTTATAGTGAAGTAGATAGAATATGTAGTGTAGCGGTGAAATGCATAGATATTACATAGAATACCGATTGCGAAGGCAGTCTACTAACTGTATACTGACGCTAATG…	13.2216	13.4689	1.33443	3.1294	0.735051	47.2818	4.91816e-08	9.79411e-08	Bacteria	Bacteroidota	Bacteroidia	Flavobacteriales	Flavobacteriaceae	LPB0138	Unclassified
TGGGGAATTTTGGACAATGGGCGAAAGCCTGATCCAGCAATGCCGCGTGTGTGAAGAAGGCCTTCGGGTTGTAAAGCACTTTTGGCGGGAACGAAACAGCGCTTGCTAATACCGAGCGCGAATGACGGTACCCGCAGAATAAGCACCGGCTAACTACGTGCCAGCAGCCGCGGTAAGACGTAGGGTGCAAGCGTTAATCGGAATTACTGGGCGTAAAGCGTGCGCAGGCGGTTTTGTAAGACAGATGTGAAATCCCCGGGCTCAACCTGGGAACTGCATTTGTGACTGCAAGGCTAGAGTGCGTCAGAGGGAGGTGGAATTCCGCGTGTAGCAGTGAAATGCGTAGAGATGCGGAGGAACACCGATGGCGAAGGCAGCCTCCTGGGATGACACTGACGC…	13.0427	5.76408	4.66977	0.373982	0.737155	27.6228	0.000257325	0.000390192	Bacteria	Proteobacteria	Gammaproteobacteria	Betaproteobacteriales	Burkholderiaceae	Unclassified	Unclassified
TGGGGAATATTGGACAATGGGCGCAAGCCTGATCCAGCAATGCCGCGTGGGTGAAGAAGGTCTTCGGATCGTAAAGCCCTTTCGACAGGGAAGATGATGACGGTACCTGTAGAAGAAGCCCCGGCTAACTTCGTGCCAGCAGCCGCGGTAATACGAAGGGGGCTAGCGTTGCTCGGAATTACTGGGCGTAAAGGGCGCGTAGGCGGCTTGGCCAGTCAGGCGTGAAATTCCTGGGCTTAACCTGGGGACTGCGCTTGATACTGCCAGGCTTGAGGCCGAGAGAGGGTGGTGGAATTCCCAGTGTAGAGGTGAAATTCGTAGATATTGGGAAGAACACCGGTGGCGAAGGCGACCACCTGGCTCGGTTCTGACGCTGAGGCGCGACAGCGTGGGGAGCAA…	12.6627	1.82945	7.31051	-1.72186	0.713283	23.3263	0.00149525	0.00209607	Bacteria	Proteobacteria	Alphaproteobacteria	Acetobacterales	Acetobacteraceae	Roseomonas	Unclassified
TGGGGAATTTTGGACAATGGGCGCAAGCCTGATCCAGCAATGCCGCGTGTGTGACGAAGGCCTTCGGGTTGTAAAGCACTTTTGGCGGGAACGAAAAGGTCTGTGCTAATACCACGGATTCATGACGGTACCCGCAGAATAAGCACCGGCTAACTACGTGCCAGCAGCCGCGGTAATACGTAGGGTGCAAGCGTTAATCGGAATTACTGGGCGTAAAGCGTGCGCAGGCGGTTGTGCAAGACAGATGTGAAATCCCCGGGCTCAACCTGGGAACTGCATTTGTGACTGCACGGCTAGAGTGCGTCAGAGGGGGGTGGAACTCCACGTGTAGCAGTGAAATGCGTAGAGATGTGGAAGAACACCGATGGCGAAGGCAGCCCCCTGGGATGACACTGACGC…	12.5952	2.79527	10.3458	-1.72619	0.609509	40.9326	8.34067e-07	1.56051e-06	Bacteria	Proteobacteria	Gammaproteobacteria	Betaproteobacteriales	Burkholderiaceae	Unclassified	Unclassified
TCGAGAATCTTCGGCAATGGACGAAAGTCTGACCGAGCGATGCCGCGTGCGGGATGAAGGCCCTCGGGTTGTAAACCGCTGTCAGTTGGAAGGAAATGCTATAGGGTACTCTCTATAGTTTGACCGATCTTCAGAGGAAGGACGGGCTAAGTTCGTGCCAGCAGCCGCGGTAACACGAACCGTCCAAACGTTATTCGGTATCACTGGGCTTAAAGCGTGCGTAGGCGGCTTGGTAGGTGAGATGTGAAAGCCCACGGCTCAACCGTGGAACAGCGTCTCAAACCCCCAAGCTCGAGGAAGATAGGGGTGATGGGAACTTATGGTGGAGCGGTGAAATGCGTTGATATCATAGGGAACACCGGTGGCGAAAGCGCATCACTGGATCTTTTCTGACGCTGA…	12.5684	3.92987	2.18301	0.800635	0.749814	37.3456	4.03386e-06	7.22669e-06	Bacteria	Planctomycetota	Planctomycetes	Pirellulales	Pirellulaceae	Rubripirellula	Unclassified
TGAGGAATATTGCACAATGGGGGAAACCCTGATGCAGCAACGCCGCGTGGAGGATGAAGGTTCTTGGATTGTAAACTCCTTTTCTGGGGGAAGAGTAAGGACGGTACCCCAGGAATAAGTCACGGCTAACTACGTGCCAGCAGCCGCGGTAACACGTAGGTGGCGAGCGTTATCCGGAATTACTGGGCGTAAAGCGCGCGCAGGCGGCTGGTCAAGTCTGATGTGAAAACTCCTGGCTTAACTGGGAGAGGTCGTTGGAAACTGACCGGCTTGAGGCAATGAGAGGGGTGTGGAATTCCCGGTGTAGTGGTGGAATGCGTAGATATCGGGGGGAACACCAGTGGCGAAAGCGGCACCCTGGCATTGACCTGACGCTCATGTGCGAAAGCGTGGGGAGCG…	12.4819	3.01211	6.73381	-1.02321	0.774724	16.0165	0.0249664	0.0307279	Bacteria	Chloroflexota	Anaerolineae	Caldilineales	Caldilineaceae	Caldilinea	Unclassified
TGGGGAATCTTGTGCAATGGGCGAAAGCCTGACACAGCAACGCCGCGTGCGGGAAGAAGGCCTTCGGGTCGTAAACCGCTTTCAGCAGGAACGAAAATGACGGTACCTGCAGAAGAAGGTGCGGCCAACTACGTGCCAGCAGCCGCGGTGACACGTAGGCACCAAGCGTTGTCCGGATTTATTGGGCGTAAAGAGCTCGTAGGCGGTTCAGCAAGTCGGGTGTGAAAACTCTGGGCTCAACCCAGAGCCTGCACCCGAAACTGCTGTGACTAGAGTTCGGTAGGGGAGTGGGGAATTCCTAGTGTAGCGGTGAAATGCGCAGATATTAGGAGGAACACCGATGGCGAAGGCACCACTCTGGGCCGAAACTGACGCTGAGGAGCGAAAGCGTGGGTAGCA…	12.2012	14.8887	56.0505	-1.83507	0.520887	261.771	8.63065e-53	8.00924e-52	Bacteria	Actinobacteriota	Acidimicrobiia	Microtrichales	Ilumatobacteraceae	Ilumatobacter_A	Unclassified
TGAGGAATATTGCACAATGGGGGGAACCCTGATGCAGCAACGCCGCGTGGAGGAAGAAGGCCTTTGGGTCGTAAACTCCTTTTTCGGGGGAAGAGGAAGGACGGTACCCCGGGAATAAGTCACGGCTAACTACGTGCCAGCAGCCGCGGTAACACGTAGGTGGCGAGCGTTATCCGGAATTACTGGGCGTAAAGGGCACGCAGGCGGTTTGACAAGTTCGACGTGAAAGCTCCTGGCTTAACTGGGAGAGGTCGTTGGAAACTGTCAGGCTTGAGGCAATGAGAGGGGTGCGGAATTCCCGGTGTAGTGGTGGAATGCGTAGATATCGGGAGGAACACCAGTGGCGAAAGCGGCATCCTGGCATTGACCTGACGCTCATGTGCGAAAGCGTGGGGAGCG…	11.8078	3.36031	5.69892	-0.663471	0.825887	13.0053	0.0719799	0.0837059	Bacteria	Chloroflexota	Anaerolineae	Caldilineales	Caldilineaceae	Caldilinea	Unclassified
TCGAGAATCTTCGGCAATGGACGAAAGTCTGACCGAGCGACGCCGCGTGCGGGATGAAGGCCCTCGGGTTGTAAACCGCTGTCAGTTAGGAGGAAATCCATGAGGGTTCTCTCTCATGGTTGACCGATTTTCAGAGGAAGGACGGGCTAAGTTCGTGCCAGCAGCCGCGGTAAGACGAACCGTCCAAACGTTATTCGGTATCACTGGGCTTAAAGCGTGCGTAGGCGGCTTGGAAGGTGAGATGTGAAAGCCCACGGCCCAACCGTGGAATTGCGTTTCAAACCCTCAAGCTCGAGGAAGATAGGGGTGATGGGAACTTATGGTGGAGCGGTGAAATGCGTTGATATCATAGGGAACACCGGTGGCGAAAGCGCATCACTGGATCTTTTCTGACGCTGA…	11.4691	11.3684	8.52069	0.4982	0.764397	9.91318	0.193547	0.210812	Bacteria	Planctomycetota	Planctomycetes	Pirellulales	Pirellulaceae	Rubripirellula	Unclassified
CAACGAATCTTCCGCAATGCACGAAAGTGTGACGGAGCAATGCCGCGTGCGGGATGAAGCGGCTCTGCCGTGTAAACCGCTGTCAGGACCAAGGAATACTGACCTGGTCCAAAGGAAGGGCCGGCTAATCTCGTGCCAGCAGCCGCGGTAATACGAGAGGCCCGAGCGTTATTCGGAATCACTGGGCTTAAAGGGTGCGTAGGCGGCCATGTAGGCGTCCTGTGAAATCCCACGGCTCAACCGTGGAATTGCGGGGCGAACCACATGGCTTGAACCTGGTAGGGGCTGTCGGAACGATCGGTGGAGCGGTGAAATGCGTAGATATCGATCGGAACGCCGAAGGTGAAGACGGGCAGCTGGGCCAGAGTTGACGCTGAGGCACGAAAGCGTGGGGATCAA…	11.4659	1.44821	7.23382	-2.08471	0.781263	50.021	1.43084e-08	2.91188e-08	Bacteria	Planctomycetota	Phycisphaerae	Phycisphaerales	SM1A02	Unclassified	Unclassified
TGGGGAATCTTGCGCAATGGGGGAAACCCTGACGCAGCGACGCCGCGTGGAGGATGAAGGTCTTCGGGTTGTAAACTCCTTTTCTTGGGGAAAATGATGATGGTACTCAAGGAATAAGCCACGGCTAACTCTGTGCCAGCAGCCGCGGTAAGACAGAGGTGGCGAGCGTTGTTCGGAATTACTGGGCTTAAAGGGCGAGTAGGCGTCCTGGTAAGTCAGCTGTGGAATTTTTTTGCTTAACGAAAAAAGTGCAGCTGAAACTATCGGGATTGAGTCAGTGAGGGGAGGGCGGAATTCCTGGTGTAGCGGTGAAATGCGTAGATATCAGGAGGAAGGCCTGTGGCGAAGGCGGCCCTCTGGCACTGTACTGACGCTGAGGCGCGAAAGCGTGGGGAGCAA…	11.3653	2.74808	6.94461	-1.30685	0.838943	24.6429	0.000877688	0.00127265	Bacteria	Nitrospirota	Thermodesulfovibrionia	Thermodesulfovibrionales	SM23-35	0-14-3-00-41-53	Unclassified
TGGGGAATATTGGACAATGGGCGCAAGCCTGATCCAGCCATGCCGCGTGTGTGAAGAAGGCCTTCGGGTTGTAAAGCACTTTTGTTGGGGAAGAAACCGACCGGATTAATACTTCGGTTGAATGACGGTACCCAAAGAATAAGCACCGGCTAACTTCGTGCCAGCAGCCGCGGTAATACGAAGGGTGCAAGCGTTACTCGGAATTACTGGGCGTAAAGCGTGCGTAGGCGGTTAGTTAAGTCTGCTGTGAAAGCCCTGGGCTCAACCTGGGAACTGCAGTGGATACTGGCTAGCTAGAGTGTGTCAGAGGATGGTGGAATTCCCGGTGTAGCGGTGAAATGCGTAGAGATCGGGAGGAACACCAGTGGCGAAGGCGGCCATCTGGGACAACACTGACGC…	11.0625	1.04623	1.24289	-0.152002	0.68115	116.272	4.57143e-22	1.50436e-21	Bacteria	Proteobacteria	Gammaproteobacteria	Xanthomonadales	Rhodanobacteraceae	Dokdonella	Unclassified
TGAGGAATATTGCGCAATGGGCGAAAGCCTGACGCAGCAACGCCGCGTGGGGGATGAAGCTTTATGGAGTGTAAACCCCTGTAAGTAGGGACGAAAGTTACCTATTCGAATAGGATGGGTATTTGACGGTACCTACAGAGTAAGCTCCGGCTAACTCCGTGCCAGCAGCCGCGGTAATACGGGGGGAGCAAGCGTTGTCCGGAATTACTGGGCGTAAAGGGCGTGTAGGCGGTATTGTAAGTCAGATGTAAAAGGCTACGGCTTAACCGTAGATTGTCATTTGAAACTGCAGTACTTGAGTGCGAGAGAGGGTAGTGGAATTCCCAGTGTAGCGGTGAAATGCGTAGATATTGGGAAGAACACCAGTAGCGAAGGCGGCTACCTGGCTCGTAACTGACG…	10.9212	8.44226	2.69896	1.61424	0.649383	26.3495	0.000436123	0.00065489	Bacteria	Calditrichota	Calditrichia	Calditrichales	Calditrichaceae	Caldithrix	Unclassified
TAGGGAATATTGGTCAATGGGCGAGAGCCTGAACCAGCCATGCCGCGTGCAGGATGACGGCCTTCTGGGTTGTAAACTGCTTTTATCAGGGAAGAAAAGGGTGATGCGTCACTGATTGACTGTACCTGATGAATAAGCACCGGCTAACTCCGTGCCAGCAGCCGCGGTAATACGGAGGGTGCAAGCGTTGTCCGGATTTATTGGGTTTAAAGGGTGCGTAGGCGGATTATTAAGTCAGTGGTGAAAGTCTTCAGCTCAACTGAAGAAGTGCCATTGATACTGTTAGTCTTGAGTACAGTAGAGGTAGGCGGAATTTATGGTGTAGCGGTGAAATGCATAGATACCATAAAGAACACCGATAGCGTAGGCAGCTTACTATACTGTAACTGACGCTGAGGC…	10.8924	15.3691	4.39744	1.67749	0.68391	11.2013	0.130075	0.145434	Bacteria	Bacteroidota	Bacteroidia	Cytophagales	Cyclobacteriaceae	Unclassified	Unclassified
TAGGGAATATTGGGCAATGGGCGAAAGCCTGACCCAGCAACGCCGCGTGCATGATGAAGGTCTTCGGATCGTAAAATGCTTTTCTGAGAGATGAGAAAGGACAGTATCTCAGGAATAAGTCTCGGCTAACTACGTGCCAGCAGCCGCGGTAACACGTAGGAGGCAAGCGTTATCCGGATTTACTGGGTGTAAAGCGCGTGCAGGCGGTTCGGTAAGTTGGATGTGAAAGCTCCCGGCTCAACTGGGAGAGGTCGTTCAAAACTACCGGACTAGAGAGCAGTAGAGGGAGGTGGAATTCCCGGTGTAGTGGTGAAATGCGTAGATATCGGGAGGAACACCAGTGGCGAAAGCGGCCTCCTGGACTGCTTCTGACGCTCAGACGCGAAAGCTAGGGTAGCA…	10.8859	7.01203	3.59548	0.925398	0.785314	17.242	0.0159006	0.0199943	Bacteria	Chloroflexota	Anaerolineae	Anaerolineales	envOPS12	Unclassified	Unclassified
TGGGGAATATTGCGCAATGGGGGAAACCCTGACGCAGCGACGCCGCGTGGATGATGAAGGCCTTTGGGTTGTAAAATCCTGTTTTGGGGGAAGAAACCTTAAGGGTCCAATAAACCCTTGAATTGACGGTACCCCAAGAGAAAGCTCCGGCTAATTATGTGCCAGCAGCCGCGGTAATACATAAGGAGCAAGCGTTATCCGGAATTATTGGGCGTAAAGAGCTCGTAGGCGGTCTTAAAAGTCAGGTGTGAAATCATCAGGCTCAACCTGATAAGGTCATCTGAAACTTTAAGACTTGAGGATAGAAGAGGAAAGTGGAATTCCCGGTGTAGCGGTGAAATGCGTAGATATCGGGAGGAATACCAGTGGCGAAGGCGGCTTTCTGGTCTATTTCTGACG…	10.7077	5.81956	2.65796	1.08519	0.705594	31.148	5.83846e-05	9.77995e-05	Bacteria	Caldatribacteriota	JS1	SB-45	34-128	34-128	Unclassified
TGAGGAATATTGCACAATGGGCGAAAGCCTGATGCAGCAACGCCGCGTGGGGGATGAAGGCCTTCGGGTCGTAAACCCCTTTTCTGTGGGAAGAGAAAGGACGGTACCACAGGAATAAGTCTCGGCTAACTACGTGCCAGCAGCCGCGGTAAAACGTAGGAGGCGAACGTTATCCGGAATTACTGGGCGTAAAGCGCACGCAGGCGGCTTTGTAAGTCCGACGTGAAAGCTCCCGGCTTAACTGGGAGAGGCCGTTGGATACTGCGAAGCTTGAGGTTGGGAGAGGAAAGCGGAATTCCCGGTGTAGTGGTGGAATGCGTAGATATCGGGAGGAACTCCAGTGGCGAAAGCGGCTTTCTGGCCTACACCTGACGCTGAGGTGCGAAAGCGTGGGGAGCG…	10.6554	4.26377	7.61525	-0.752433	0.796803	8.91184	0.259048	0.277594	Bacteria	Chloroflexota	Anaerolineae	4572-78	4572-78	4572-78	Unclassified
TAAGGAATATTGGACAATGCCCGCAAGGGTGATCCAGCCATCCCGCGTGCAGGATGACTGCCCTATGGGTTGTAAACTGCTTTTATCAGGGAAGAAACCCCTTGACTTGTTAAGGGCTGACGGTACCTGATGAATAAGCACCGGCTAACTCCGTGCCAGCAGCCGCGGTAATACGGAGGGTGCAAGCGTTATCCGGAATCACTGGGTTTAAAGGGTGCGTAGGCGGCTTAATAAGTCAGAGGTGAAAGACTACAGCTTAACTGTGGGACTGCCTTTGATACTGTTAAGCTGGAATCAGGTTGAAGTTAGTGGAATGCGGCATGTAGCGGTGAAATGCATAGATATGTCGTAGAACACCGATTGCGAAGGCAGCTAACTGGGCTTGAATTGACGCTGAGG…	10.622	9.00494	2.84563	1.36809	0.718884	23.6256	0.00132543	0.001875	Bacteria	Bacteroidota	Bacteroidia	Chitinophagales	Saprospiraceae	Unclassified	Unclassified
TGGGGAATCTTGCACAATGGGGGAAACCCTGATGCAGCGACGCCGCGTGAACGATGAAGCCCTTCGGGGTGTAAAGTTCTTTCGGCAGGGACGATAATGACGGTACCTGCAGAAGCAGCTGCGGCTAACTACGTGCCAGCAGCCGCGGTAATACGTAGGCAGCAAGCGTTGTTCGGAATTACTGGGCGTAAAGAGTGCGTAGGCGGTTAGCTAAGTTTGGTGTGAAATCTCCCGGCTCAACTGGGAGGGTGCGCCGAAAACTGGCTAGCTAGAGTGCGGGAGAGGATAGTGGAATTCCTGGTGTAGCGGTGAAATGCGTAGATATCAGGAGGAACACCTGAGGTGTAGACGGCTATCTGGACCGTAACTGACGCTGAGGCACGAAAGCGTGGGGAGCAA…	10.617	4.33833	10.6639	-1.13948	0.605465	23.6651	0.00130449	0.00185102	Bacteria	Acidobacteriota	Acidobacteriae	Solibacterales	Solibacteraceae	KBS-96	Unclassified
TAACGAATCTTCCGCAATGGACGAAAGTCTGACGGAGCAATGCCGCGTGTGGGATGAAGCGTCTTCGACGTGTAAACCACTGTCAGGGTTTAGGAACAATGACCAGACCCAAAGGAAGGGCCGGCTAACTCTGTGCCAGCAGCCGCGGTAATACAGAGGGCCCGAGCGTTAATCGGAATCACTGGGCTTAAAGCGTACGCAGGCGGCCCTGAAGGCATCGTGTGAAATCCCCCGGCTTAACCGGGGAACTGCACGGTGAACCACAGGGCTTGAGGCAGGTAGGGGTCAGTGGAACCATGAGTGGAGCGGTGAAATGCGTAGATATTCATGGGAACGCCAATGGCGAAGGCAGCTGACTGGGCCTGATCTGACGCTCATGTACGAAAGCGTGGGGAGCAA…	10.4319	40.326	2.82582	3.75004	0.740354	79.9789	1.39119e-14	3.39744e-14	Bacteria	Planctomycetota	Phycisphaerae	Phycisphaerales	SM1A02	UBA6054	Unclassified
TCGAGAATCTTCCGCAATGGACGAAAGTCTGACGGAGCGACGCCGCGTGCGGGATGAAGGCCTTCGGGTTGTAAACCGCTGTCAGAGGGGAGGAAATTTTGACCGATCCTCAAAGGAAGCACAGGCTAAGTTCGTGCCAGCAGCCGCGGTAATACGAACTGTGCAAACGTTATTCGGAATCACTGGGCTTAAAGGGTGCGTAGGCGGATTTAAAGGTCTGATGTGAAAGCCCACGGCTCAACCGTGGAATTGCGTTGGAAACCATGAATCTTGAGGAGATCAGAGGTAAGCGGAACTGATGGTGGAGCGGTGAAATGCGTTGATATCATCAGGAACACCGGTGGCGAAAGCGGCTTGCTGGGATCTTTCTGACGCTGAGGCACGAAAGCCAGGGGAGCG…	10.2716	3.63256	6.6219	-0.690792	0.680421	22.0857	0.00245542	0.00338099	Bacteria	Planctomycetota	Planctomycetes	Pirellulales	Pirellulaceae	Unclassified	Unclassified
TGGGGAATATTGCACAATGGGCGAAAGCCTGATGCAGCAACGCCGCGTGAGCGATGAAGGCCTTCGGGTCGTAAAGCTCTGTCCTCAAGGAAGATAATGACGGTACTTGAGGAGGAAGCCCCGGCTAACTACGTGCCAGCAGCCGCGGTAATACGTAGGGGGCTAGCGTTATCCGGAATTACTGGGCGTAAAGGGTGCGTAGGTGGTTTCTTAAGTCAGAGGTGAAAGGCTACGGCTCAACCGTAGTAAGCCTTTGAAACTGAGAAACTTGAGTGCAGGAGAGGAGAGTAGAATTCCTAGTGTAGCGGTGAAATGCGTAGATATTAGGAGGAATACCAGTTGCGAAGGCGGCTCTCTGGACTGTAACTGACACTGAGGCACGAAAGCGTGGGGAGCAAA…	10.2619	3.44051	13.584	-1.94493	0.797919	11.3634	0.123536	0.138456	Bacteria	Firmicutes_A	Clostridia	Peptostreptococcales	Peptostreptococcaceae	Romboutsia	Unclassified
TGAGGAATATTGCGCAATGGAGGCAACTCTGACGCAGCAACGCCGCGTGGGGGATGAAGCACTATGGTGTGTAAACCCCTGTAGGTAGGGACGAACGGCACATATTCGTAAGGGTATGTGTGTGACGGTACCTTCAAAGTAAGCACCGGCTAACTCCGTGCCAGCAGCCGCGGTAATACGGGGGGTGCAAGCGTTGTCCGGAATTACTGGGCGTAAAGGGCGTGTAGGCGGCGGGACAAGTCAGATGTGAAAGCCCCCGGCTTAACCGGGGAACTGCATTTGAAACTGTTTTGCTTGAGTGCGAGAGGGGGTAGTGGAATTCCCAGTGTAGCGGTGAAATGCGTAGATATTGGGAAGAACACCAGTAGCGAAGGCGGCTACCTGGCTCGCAACTGACGC…	10.1653	6.15748	4.04467	0.632263	0.66766	18.5576	0.00969217	0.0124231	Bacteria	Calditrichota	Calditrichia	Calditrichales	Calditrichaceae	Caldithrix	Unclassified
TCGGGAATATTGGGCAATGGGCGAAAGCCTGACCCAGCAACGCCGCGTGAAGGATGAAGGCCTTCGGGTCGTAAACTTCTGTCGAGAGGGAAGAATTGCGTGCAGGTGAATAATCTGTGCGTTTGACGGTACCTCCAAAGGAAGCACCGGCTAACTCCGTGCCAGCAGCCGCGGTAATACGGAGGGTGCAAGCGTTGTTCGGATTTATTGGGCGTAAAGCGAGTGTAGGCGGTTTGGCAAGTCGGATGTGAAAGCCCAGGGCCCAACCCTGGAATTGCATCCGATACTGTCAGGCTAGAGTCCCGGAGAGGGTGGCGGAATTCCCGGTGTAGGGGTGAAATCCGTAGATATCGGGAGGAACACCAGTGGCGAAGGCGGCCACCTGGACGGTGACTGACG…	10.0634	2.13683	3.09028	-0.332978	0.757668	25.2693	0.00067974	0.00099495	Bacteria	Desulfobacterota	Desulfovibrionia	Desulfovibrionales	Unclassified	Unclassified	Unclassified
TGAGGAATATTGCGCAATGGGGGAAACCCTGACGCAGCGACGCCGCGTGGATGATGAAGGCCCTTGGGTCGTAAAATCCTGTCAGATGGAAAGAAATGTACATGTGCTAATATCACTTGTATTTGACGGTACCATCAAAGGAAGCACCGGCTAACTCCGTGCCAGCAGCCGCGGTAATACGGAGGGTGCAAGCGTTGTTCGGAATTACTGGGCGTAAAGCGCGCGTAGGTGGTTGTATAAGTCAGATGTGAAAGTCCACGGCTCAACCGTGGAAGTGCATTTGAAACTGTATAACTTGAGTACTGGAGGGGGTAGTGGAATTCCCGGTGTAGAGGTGAAATTCGTAGATATCGGGAGGAATACCGGTGGCGAAGGCGACTACCTGGCCAGATACTGACA…	9.79934	5.11869	5.30929	0.0218407	0.646589	12.4535	0.0865974	0.0997052	Bacteria	Desulfobacterota	Desulfobulbia	Desulfobulbales	Desulfocapsaceae	Desulforhopalus	Unclassified
TCGAGAATCTTCGGCAATGGACGAAAGTCTGACCGAGCGACGCCGCGTGCGGGATGAAGGCCCTCGGGTTGTAAACCGCTGTCAGTTTGGAGGAAAGGTCTGTGAAGAGCAGATTTTGACCGATATTCAGAGGAAGGACGGGCTAAGTTCGTGCCAGCAGCCGCGGTAAGACGAACCGTCCAAACGTTATTCGGTATCACTGGGCTTAAAGCGTGCGTAGGCGGCTTGGTAGGTGTGATGTGAAAGCCCACGGCTCAACCGTGGAATTGCGTCGCAAACCCCCAAGCTTGAGGAAGACAGGGGTGTTGGGAACTTATGGTGGAGCGGTGAAATGCGTTGATATCATAGGGAACACCGGTGGCGAAGGCGCAACACTGGGTCTTTTCTGACGCTGAGGCA…	9.48856	4.45784	2.26086	0.968337	0.728682	25.4375	0.000634508	0.000934641	Bacteria	Planctomycetota	Planctomycetes	Pirellulales	Pirellulaceae	Rubripirellula	Unclassified
TGAGGAATATTGCACAATGGGGGCAACCCTGATGCAGCAACGCCGCGTGGAGGATGAAGGCCCTTGGGTCGTAAACTCCTTTTTTGGGGGAAGAGGAAGGACGGTACCCCAAGAATAAGTCACGGCTAACTACGTGCCAGCAGCCGCGGTAATACGTAGGTGGCGAGCGTTATCCGGAATTACTGGGCGTAAAGGGCACGCAGGCGGCCTATCAAGTCCGACGTGAAAGCTCCTGGCTTAACTGGGAGAGGTCGTTGGAAACTGCTAGGCTTGAGGCAATGAGAGGGGTGCGGAATTCCAGGTGTAGTGGTGGAATGCGTAGATATCTGGAGGAACATCAGTGGCGAAAGCGGCACCCTGGCATTGGCCTGACGCTCATGTGCGAAAGCGTGGGGAGCG…	9.28769	2.2137	4.87296	-1.01799	0.737255	15.8344	0.0266733	0.0326554	Bacteria	Chloroflexota	Anaerolineae	Caldilineales	Caldilineaceae	Caldilinea	Unclassified
TCGAGAATCTTCCGCAATGGACGAAAGTCTGACGGAGCGACGCCGCGTGCGGGATGAAGGCCTTCGGGTTGTAAACCGCTGTCAGTTGGGAGGAAATGCTATGGGGCACTCTCCATAGTTTGACCGATCTTCAGAGGAAGTACGGGCTAAGTTCGTGCCAGCAGCCGCGGTAACACGAACCGTACGAACGTTATTCGGAATCACTGGGCTTAAAGAGTTCGTAGGCGGCTTAGTAAGTTGGGTGTGAAATCCCTCGGCTCAACCGAGGAACTGCGCCCAATACTGCTAAGCTTGAGGGAGACAGGGGTGAGCGGAACTGATGGTGGAGCGGTGAAATGCGTTGATATCATCAGGAACACCGGTGGCGAAAGCGGCTCACTGGGTCTCCTCTGACGCTGA…	9.01521	5.04188	6.54263	-0.298371	0.77806	4.58103	0.710939	0.723412	Bacteria	Planctomycetota	Planctomycetes	Pirellulales	Pirellulaceae	Unclassified	Unclassified
TGAGGAATATTGCACAATGGGGGCAACCCTGATGCAGCAACGTCGCGTGGAGGATGAAGGTCTTTGGATTGTAAACTCCTTTTTTCGGGGAAGAGGAAGGACGGTACCCGAAGAATAAGTCACGGCTAACTACGTGCCAGCAGCCGCGGTAATACGTAGGTGGCGAGCGTTATCCGGAATTACTGGGCGTAAAGGGCACGCAGGCGGCCTTAAAAGTCTGACGTGAAAGCTCCTGGCTTAACTGGGAGAGGTCGTTGGAAACTGTAAGGCTTGAGGTAATGAGAGGGGTGCGGAATTCCCGGTGTAGTGGTGGAATGCGTAGATATCGGGAGGAACACCAGTGGCGAAAGCGGCACCCTAGCATTGACCTGACGCTCATGTGCGAAAGCGTGGGGAGCG…	8.926	1.43279	6.94477	-1.95886	0.745883	28.4919	0.000179031	0.000278656	Bacteria	Chloroflexota	Anaerolineae	Caldilineales	Caldilineaceae	Caldilinea	Unclassified
TGGGGAATATTGCGCAATGGGGGAAACCCTGACGCAGCGACGCCGCGTGAGCGATGAAGGCCTTCGGGTCGTAAAGCTCTGTCAGGTGGGAAGAACCCTCCGTCGGTGAATAGTCGACGGAGCTGACGGTACCACCAGAGGAAGCACCGGCTAACTCCGTGCCAGCAGCCGCGGTAACACGGAGGGTGCAAGCGTTGTTCGGAATCACTGGGCGTAAAGGGCGCGCAGGCGGTCCGGTCAGTCGGAAGTGAAATCCGTCGGCTCAACCGACGAATTGCTTCCGATACTACCGGACTTGAGTACGGGAGAGGAGAGCGGAATTCCCAGTGTAGAGGTGAAATTCGTAGATATTGGGAAGAACACCGGTGGCGAAGGCGGCTCTCTGGACCGATACTGACG…	8.45573	4.38289	1.91881	1.19015	0.774455	19.1525	0.00772281	0.0100657	Bacteria	Unclassified	Unclassified	Unclassified	Unclassified	Unclassified	Unclassified
TCGAGAATCATTCACAATGGGCGAAAGCCTGATGGTGCGACGCCGCGTGGAGGATGAAGGCCCTCGGGTCGTAAACTCCTGTCATCAGAGAGTAAAAGCCTGCCGTTAATAGCGGTGGGTCTTGATAGTATCTGAAGAGGAAGGGACGGCTAACTTCGTGCCAGCAGCCGCGGTAATACGAAGGTCCCAAGCGTTGTTCGGAATCACTGGGCGTAAAGCGTGTGTAGGCGGCAGAGTAAGTCAGATGTGAAATCCCGGGGCTCAACCCCGGAACTGCATCCGATACTGCTTTGCTAGAGTAGCGGAGGGGCATATGGAATTCACGGTGTAGCAGTGAAATGCGTAGATATCGTGAGGAACACTAGTGGCGAAGGCGATATGCTGGACGCTTACTGACGC…	8.37683	0.742383	5.43777	-2.37616	0.809962	28.1187	0.000209262	0.000320454	Bacteria	Verrucomicrobiota	Verrucomicrobiae	Verrucomicrobiales	Unclassified	Unclassified	Unclassified
TGGGGAATTTTTCGCAATGGGGGAAACCCTGACGAAGCAACGCCGCGTGGAGGATGAAGGCCTTCGGGTCGTAAACTCCTGTCGATCGGGACGAAAGCATCTCGGCCTAATACGTCGGGGTGTTGACTGTACCGGTGGAGGAAGCTCCGGCTAACTCTGTGCCAGCAGCCGCGGTAATACAGGGGGAGCAAGCGTTGTTCGGAATTACTGGGCGTAAAGGGCGCGTAGGCGGTCTTGTAAGTCTTGTGTGAAATCCCTCGGCTCAACTGGGGAACTGCACAGGAAACTGCTTGGCTTGAGTTCGGGAGAGGGAAGCGGAATTCCGGGTGTAGCGGTGAAATGCGCAGATATCCGGAGGAACACCGGTGGCGAAGGCGGCTTCCTGGACCGAAACTGACG…	8.36501	0.878376	4.22352	-1.80182	0.750076	34.7617	1.23985e-05	2.13863e-05	Bacteria	Unclassified	Unclassified	Unclassified	Unclassified	Unclassified	Unclassified
TAGGGAATTTTCCACAATGGACGAAAGTCTGATGGAGCAACGCCGCGTGCAGGATGACAGCCTTCGGGTCGTAAACTGCTTTTATGAGTGAAGATTTAGACGGTAACTCAAGAATAAGGATCGGCTAACTACGTGCCAGCAGCCGCGGTCATACGTAGGATCCAAGCGTTATCCGGAATTACTGGGCGTAAAGAGTTGCGTAGGTGGTTTTTCAAGCAGAATATGAAAGCGTACGGCTCAACCGTATACACGTATCCTGAACTGTTAAACTAGAGGGCGAGAGAGGTTACTAGAATTTCTTGTGTAGGAGTGAAATCCGTAGATATAAGAAGGAATACCGATGGCGTAGGCAGGTAACTGGCTCGCACCTGACACTAAGGCACGAAAGCGTGGGTAGCA…	8.16168	3.34949	4.00471	-0.223265	0.707955	12.3139	0.0906974	0.10391	Bacteria	Patescibacteria	Saccharimonadia	Saccharimonadales	UBA4665	UBA5150	Unclassified
TGAGGAATATTGGTCAATGGGCGCAAGCCTGAACCAGCCATCCCGCGTGAAGGAAGACGGCGCTATGCGTTGTAAACTTCTTTTCCAGGGGAATAAAATTTTGTACGTGTACGAAATTGAAGGTACCCTGGGAATAAGCATCGGCTAACTCCGTGCCAGCAGCCGCGGTAATACGGAGGATGCAAGCGTTATCCGGATTTATTGGGTTTAAAGGGTGCGTAGGCGGATCAATAAGTCAGTGGTGAAAACCTTCAGCTTAACTGGAGACTTGCCATTGATACTGTTGGTCTTGAGTATGGTTAAGGTAGGCGGAATGTGTAATGTAGCGGTGAAATGCTTAGATATTACACAGAACACCGATTGCGAAGGCAGCTTACTGAGCCATAACTGACGCTGATG…	8.0262	4.84529	1.33798	1.62977	0.773191	18.856	0.00865045	0.0111805	Bacteria	Bacteroidota	Bacteroidia	Bacteroidales	Prolixibacteraceae	Unclassified	Unclassified
TGAGGAATATTGCGCAATGGGGGAAACCCTGACGCAGCGACGCCGCGTGGAGGACGAAGGCCTTCGGGTCGTAAACTCCTGTCAAGGGGGACGAAAGTCGTGAGGATGAATAAGCCTCACGTTTGACGGTACCTCTGAAGGAAGCCCCGGCTAACTCCGTGCCAGCAGCCGCGGTAATACGGAGGGGGCTAGCGTTGTTCGGAATTATTGGGCGTAAAGGGCGCGCAGGCGGCCAGGCCAGTCGGAGGTGAAATCCCTCAGCTTAACTGAGGAACTGCCTCCGATACTGCATGGCTTGAGTCCCGGAGAGGGTAGCGGAATTCCTAGTGTAGCGGTGAAATGCGTAGATATTAGGAGGAACACCAGTGGCGAAGGCGGCTACCTGGACGGGTACTGACG…	7.81853	2.72222	2.28783	0.375667	0.649691	39.0008	1.9538e-06	3.58325e-06	Bacteria	Acidobacteriota	Mor1	Mor1	Mor1	Mor1	Unclassified
TAGGGAATTTTCCACAATGGACGAAAGTCTGATGGAGCAACGCCGCGTGCAGGATGACAGCCTTCGGGTCGTAAACTGCTTTTATGAGTGAAGATAATGACAGTAACTCAAGAATAAGGGACGGCTAACTACGTGCCAGCAGCCGCGGTCATACGTAGGTCCCAAGCATTATCCGGAATTACTGGGCGTAAAGAGTTGCGTAGGTGGTTTACTAAGCAGAACATGAAATCGTACGGCTCAACCGTATACACGTTTTCTGAACTGGTAAACTAGAGGATGAGAGAGGTTATTGGAATTTCTTGTGTAGGAGTGAAATCCGTAGATATAAGAAGGAACACCGATGGCGTAGGCAGATAACTGGCTCATACCTGACACTAAGGCACGAAAGCGTGGGTAGCA…	7.76564	5.32737	0.123782	4.52816	0.635208	188.198	3.60782e-37	2.0667e-36	Bacteria	Patescibacteria	Saccharimonadia	Saccharimonadales	UBA4665	UBA5150	Unclassified
TCGAGAAGCTTCGGCAATGGGCGAAAGCCTGACCGAGCGACGCCGCGTGAGCGATGAAGGCCCTAGTGGTTGTAAAGCTCTGTCAGTAGGGAATAAAGCCAAATAGCGAATAACTATCTGGTCTGAAGGTACCTACAGAGGAAGCTCCGGCTAACTCCGTGCCAGCAGCCGCGGTAATACGGAGGGAGCGAACGTTGTTCGGAATCACTGGGTGTAAAGGGTGCGTAGGCGGCTTTGTCCGTCAGAGGTGAAATCTACCGGCTCACCCGGTTAGACTGCCTCTGAAACTGCAAAGCTTGAGTCCGTGAGGGGATGGTGGAATTCCTGGTGTAACGGTGAAATGTGCAGATATCAGGAAGAACACCGGTGGCGAAGGCGGCCATCTGGCACGGTACTGAC…	7.67447	3.56762	4.36949	-0.405079	0.719865	12.5553	0.0837127	0.0966236	Bacteria	Unclassified	Unclassified	Unclassified	Unclassified	Unclassified	Unclassified
TCGGGAATATTGGACAATGGGGGAAACCCTGATCCAGCAACTCCGCGTGAGGGATGAAGGCCCTCGGGTCGTAAACCTCTGTCAGAAGGGAAGAAAACCACTGGGCGAATAGTCCTGTGGCCTGACGGTACCTTCAAAGGAAGCACCGGCTAACTCCGTGCCAGCAGCCGCGGTAATACGGAGGGTGCAAGCGTTGTTCGGAATTATTGGGCGTAAAGCGGGTGTAGGCGGCTTTGCAAGTCAAGTGTGAAATCCCAGGGCCCAACCCTGGAACTGCACTCGATACTGCATCGCTAGAGTCCCGGAGAGGATGGCGGAATTCCAGGTGTAGAGGTGAAATTCGTAGATATCTGGAGGAACACCAGTGGCGAAGGCGGCCATCTGGACGGTGACTGACGC…	7.19229	1.14049	1.25882	-0.0990671	0.740466	35.3226	9.72617e-06	1.70945e-05	Bacteria	Myxococcota	UBA9160	UBA9160	UBA4427	GCA-2691205	Unclassified
TGAGGAATTTTGCGCAATGGGGGAAACCCTGACGCAGCAACGCCGCGTGAGTGAAGAAGGCCTTCGGGTTGTAAAGCTCTGTCAAGTGGGAAAAACGTCCCACAGTGAATAACTGTGGGATCTGATGGTACTACTAGAGGAAGCACCGGCTAACTCCGTGCCAGCAGCCGCGGTAATACGGAGGGTGCAAGCGTTGTTCGGAATTACTGGGCGTAAAGGGCGTGTAGGTGGTGGGGTGTGTCAGATGTGAAAGCCCTGGGCTCAACCCAGGAAGTGCATTTGAAACTACTCTACTTGAGTATGGGAGAGGAGAGTGGAATTCCCAGTGTAGAGGTGAAATTCGTAGATATTGGGAGGAACACCCGTGGCGAAGGCGGCTCTCTGGACCAATACTGACAC…	7.13388	4.04066	3.5955	0.232598	0.736933	10.7562	0.14961	0.165678	Bacteria	Desulfobacterota	Desulfobacteria	Desulfatiglanales	Desulfatiglandaceae	Desulfatiglans	Unclassified
TGAGGAATATTGCGCAATGGGCGAAAGCCTGACGCAGCAACGCCGCGTGGGGGATGAAGTTCTATGGAGCGTAAACCCCTGTAAGTGGGGACGAAGGATAGATATTCGAACAGGGTATTTATTTGACGGTACCTGCAGAGTAAGCTCCGGCTAACTCCGTGCCAGCAGCCGCGGTAATACGGGGGGAGCAAGCGTTGTCCGGAATTACTGGGCGTAAAGGGCGTGTAGGCGGTTTGGTAAGTCAGATGTAAAAGGTCCCGGCTTAACCGGGGATGGTCATTTGAAACTACCAGGCTTGAGTTCGAGAGAGGGTAGCGGAATTCCCAGTGTAGCGGTGAAATGCGTAGATATTGGGAAGAACACCAGTAGCGAAGGCGGCTACCTGGCTCGCAACTGACG…	6.97499	1.57442	1.90516	-0.224418	0.741755	23.9226	0.00117558	0.00167321	Bacteria	Calditrichota	Calditrichia	Calditrichales	Calditrichaceae	Caldithrix	Unclassified
GTGGGAATATTGCGCAATGGGCGAAAGCCTGACGCAGCGACGCCGCGTGAGGGAAGACAGCCTTCGGGTTGTAAACCTACATTAAAAAGCATCGGCTAACTACGTGCCAGCAGCAGCGGTAATACGTAGGATGCAAACGTTGTCCGGATTCATTGGGCGTAAAGAGTTCTGTAGGCGGTTTTGTAAGTTGTTTGTCAAAGACCTCGGCTCAACCGAGGGAAGGTGAACAAAACTACTTAACTTGAGAAACTTAGGGGTATACGGAACGTATAGAGTAGTAGTGAAATGCGTTGATACTATACGGAACACCAAAGGCGAAGGCAGTATACTGGGAGTTTTCTGACGCTGAGAGACGAAAGTGCGGGGAGCAAAAC	6.15056	8.92933	1.19931	2.62203	0.708264	30.4713	7.77986e-05	0.000129386	Bacteria	Patescibacteria	WWE3	0-14-0-20-40-13	0-14-0-20-40-13	0-14-0-20-40-13	Unclassified
TAAGGAATATTGGACAATGGGCGAAAGCCTGATCCAGCCATGCCGCGTGCAGGAAGAATGCCCTATGGGTTGTAAACTGCTTTTATATGGGAAGAATAGCTTCGACGTGTCGGAGTATGACGGTACCATATGAATAAGCACCGGCTAACTCCGTGCCAGCAGCCGCGGTAATACGGAGGGTGCAAGCGTTATCCGGAATTACTGGGTTTAAAGGGTGCGTAGGCGGCAACGTAAGTCAGAAGTGAAAGCTCTCGGCTCAACTGAGGAATTGCTTTTGATACTGCGTAGCTTGAATAAGGTTGAGGTTAGCGGAATGTGGCATGTAGCGGTGAAATGCATAGATATGCCATAGAACACCAATTGCGAAGGCAGCTGGCTAGACCTTTATTGACGCTGAGG…	5.5023	2.00149	2.99719	-0.325601	0.720532	15.2171	0.0333149	0.0404662	Bacteria	Bacteroidota	Bacteroidia	Chitinophagales	Unclassified	Unclassified	Unclassified
TGGGGAATATTGGACAATGGGCGCAAGCCTGATCCAGCAATGCCGCGTGTGTGAAGAAGGCCTGCGGGTTGTAAAGCACTTTCAGTGGGGAAGAAAAGTCTGGGGTTAATACCCCCGGGTCTTGACGTTACCCACAGAAGAAGCACCGGCTAACTCCGTGCCAGCAGCCGCGGTAATACGGAGGGTGCAAGCGTTAATCGGAATCACTGGGCGTAAAGCGCACGTAGGCGGCGCGTTAAGTCAGATGTGAAAGCCCCGGGCTCAACCTGGGAACTGCATTTGATACTGGCGTGCTCGAGTCTGATAGAGGGGGGTGGAATTCCAGGTGTAGCGGTGAAATGCGTAGATATCTGGAGGAACACCAGTGGCGAAGGCGGCCCCCTGGATCAAGACTGACGC…	5.0203	4.53645	6.30942	-0.347495	0.589891	12.0183	0.0999593	0.113125	Bacteria	Proteobacteria	Gammaproteobacteria	Chromatiales	Chromatiaceae	Unclassified	Unclassified
TGGGGAATCTTGGACAATGGGCGCAAGCCTGATCCAGCCATGCCGCGTGAGTGAAGAAGGTCTTCGGATTGTAAAGCTCTTTTGCCAGGGACGATAATGACGGTACCTGGAGAATAAGCCCCGGCAAACTTCGTGCCAGCAGCCGCGGTAATACGAAGGGGGCTAGCGTTGTTCGGAATTACTGGGCGTAAAGCGCACGTAGGCGGGTCGTTAAGTCAGGGGTGAAATCCCGGAGCTCAACTCCGGAACTGCCTTTGATACTGGCGATCTAGAGATCGAGAGAGGTGAGTGGAATTCCGAGTGTAGAGGTGAAATTCGTAGATATTCGGAAGAACACCAGTGGCGAAGGCGGCTCACTGGCTCGATACTGACGCTGAGGTGCGAAAGCGTGGGGAGCAA…	4.58522	1.68143	15.6029	-2.37758	0.608673	29.4503	0.000119732	0.000192901	Bacteria	Proteobacteria	Alphaproteobacteria	Rhizobiales	Unclassified	Unclassified	Unclassified
TGAGGAATATTGGTCAATGGGCGCAAGCCTGAACCAGCCATGCCGCGTGCAGGAAGAAGCATCTATGGTGTGTAAACTGCTTTTATACAGGAAGAAACAACGCTACGTGTAGCGTCTTGACGGTACTGTAAGAATAAGGACCGGCTAACTCCGTGCCAGCAGCCGCGGTAATACGGAGGGTCCAAGCGTTATCCGGAATCATTGGGTTTAAAGGGTCCGTAGGCGGCCTTATAAGTCAGTGGTGAAATCTCCTAGCTCAACTAGGAAACTGCCATTGATACTGTAGGGCTTGAATTTTTGTGAAGTAACTAGAATATGTAGTGTAGCGGTGAAATGCTTAGATATTACATGGAATACCAATTGCGAAGGCAGGTTACTAACAAACGATTGACGCTGATG…	4.30846	7.20934	4.55365	0.578058	0.650345	28.4848	0.000179565	0.000278656	Bacteria	Bacteroidota	Bacteroidia	Flavobacteriales	Flavobacteriaceae	Flavobacterium	Unclassified
TGGGGAATATTGGACAATGGGCGCAAGCCTGATCCAGCAATGCCGCGTGTGTGAAGAAGGCCTGCGGGTTGTAAAGCACTTTCAGTGGGGAAGAAAAGCGGGGTGCGAATACCGCCCTGTCTTGACGTTACCTGCAGAAGAAGCACCGGCTAACTCCGTGCCAGCAGCCGCGGTAATACGGAGGGTGCGAGCGTTAATCGGAATCACTGGGCGTAAAGCGCACGTAGGCGGCGCGTTAAGTCAGATGTGAAAGCCCCGGGCTCAACCTGGGAACTGCATTTGATACTGGCGTGCTCGAGTCTGATAGAGGGGGGTGGAATTCCAGGTGTAGCGGTGAAATGCGTAGATATCTGGAGGAACACCAGTGGCGAAGGCGGCCCCCTGGATCAAGACTGACGC…	3.95868	3.25703	4.60845	-0.335899	0.652628	6.07283	0.531271	0.545376	Bacteria	Proteobacteria	Gammaproteobacteria	Chromatiales	Chromatiaceae	Unclassified	Unclassified
TGGGGAATCTTGGACAATGGGCGCAAGCCTGATCCAGCCATGCCGCGTGAGTGAAGAAGGCCTTAGGGTTGTAAAGCTCTTTTACCAGGGACGATAATGACGGTACCTGGAGAATAAGCCCCGGCAAACTTCGTGCCAGCAGCCGCGGTAATACGAAGGGGGCTAGCGTTGTTCGGAATTACTGGGCGTAAAGCGCACGTAGGCGGGTCGTTAAGTCAGGGGTGAAATCCCGGAGCTCAACTCCGGAACTGCCTTTGATACTGGCGATCTAGAGATCGGAAGAGGTGAGTGGAATTCCCAGTGTAGAGGTGAAATTCGTAGATATTGGGAAGAACACCAGTGGCGAAGGCGGCTCACTGGTCCGATACTGACGCTGAGGTGCGAAAGCGTGGGGAGCAA…	3.85183	4.56106	5.33703	-0.270682	0.530616	6.63773	0.467547	0.485329	Bacteria	Proteobacteria	Alphaproteobacteria	Rhizobiales	Unclassified	Unclassified	Unclassified

## Sheet: BW_December
ASV	baseMean	control bay	heated bay	log2FoldChange	lfcSE	stat	pvalue	padj	Kingdom	Phylum	Class	Order	Family	Genus	Species
TGAGGAATATTGGACAATGGGCGAGAGCCTGATCCAGCCATGCCGCGTGCAGGAAGACTGCCCTATGGGTTGTAAACTGCTTTTATACAGGAAGAATAAGCCTTACGTGTAAGGTGATGACGGTACTGTAAGAATAAGGACCGGCTAACTCCGTGCCAGCAGCCGCGGTAATACGGAGGGTCCGAGCGTTATCCGGAATTATTGGGTTTAAAGGGTCCGTAGGCGGATGATTAAGTCAGGGGTGAAAGTTTGCAGCTCAACTGTAAAATTGCCTTTGATACTGGTCATCTTGAGTTGTATTGAAGTAGGCGGAATATGTAGTGTAGCGGTGAAATGCATAGATATTACATAGAACACCAATTGCGAAGGCAGCTTACTAAGTACTAACTGACGCTGATG…	7234.47	413.414	1060.23	-1.3609	0.415593	388.573	6.7246e-80	1.64222e-78	Bacteria	Bacteroidota	Bacteroidia	Flavobacteriales	Flavobacteriaceae	Cellulophaga	Unclassified
TGGGGAATTTTCCGCAATGGGCGCAAGCCTGACGGAGCAACGCCGCGTGAGGGATGAAGGCCTCTGGGCTGTAAACCTCTTTTATCAAGGAAGAAGATCTGACGGTACTTGATGAATAAGCCACGGCTAATTCCGTGCCAGCAGCCGCGGTAATACGGGAGTGGCAAGCGTTATCCGGAATTATTGGGCGTAAAGCGTCCGCAGGCGGTTTTACAAGTCTGTCGTTAAAACGTGGAGCTCAACTCCATTTCGGCGATGGAAACTGTAAGACTAGAGTGTGGTAGGGGCAGAGGGAATTCCCGGTGTAGCGGTGAAATGCGTAGATATCGGGAAGAACACCAGTGGCGAAGGCGCTCTGCTGGGCCATAACTGACGCTCATGGACGAAAGCTAGGGGAGC…	3703.65	548.549	1278.17	-1.22121	0.377609	371.608	2.90509e-76	6.73981e-75	Bacteria	Cyanobacteriota	Cyanobacteriia	Synechococcales_A	Cyanobiaceae	RCC307	Unclassified
TGGGGAATTTTCCGCAATGGGCGAAAGCCTGACGGAGCAACGCCGCGTGAGGGATGAAGGCCTCTGGGCTGTAAACCTCTTTTATCAAGGAAGAAGATCTGACGGTACTTGATGAATAAGCCACGGCTAATTCCGTGCCAGCAGCCGCGGTAATACGGGAGTGGCAAGCGTTATCCGGAATTATTGGGCGTAAAGCGTCCGCAGGCGGTCTTGTAAGTCTGTTGTTAAAGCGTGGAGCTTAACTCCATTTCAGCAATGGAAACTGCAAGACTAGAGTGTGGTAGGGGCAGAGGGAATTCCCGGTGTAGCGGTGAAATGCGTAGATATCGGGAAGAACACCAGTGGCGAAGGCGCTCTGCTGGGCCATAACTGACGCTCATGGACGAAAGCCAGGGGAGC…	3129.5	0	26.656	-24.4699	0.86175	424.279	1.47618e-87	5.70791e-86	Bacteria	Cyanobacteriota	Cyanobacteriia	Synechococcales_A	Cyanobiaceae	Cyanobium	Unclassified
TGGGGAATCTTAGACAATGGGCGCAAGCCTGATCTAGCCATGCCGCGTGATCGATGAAGGCCTTAGGGTTGTAAAGATCTTTCAGTTGGGAAGATAATGACGGTACCAACAGAAGAAGCCCCGGCTAACTCCGTGCCAGCAGCCGCGGTAATACGGAGGGGGCTAGCGTTATTCGGAATTACTGGGCGTAAAGCGCACGTAGGCGGATTAGAAAGTCAGAGGTGAAATCCCAGGGCTCAACCTTGGAACTGCCTTTGAAACTTCTAGTCTTGAGTTCGAGAGAGGTGAGTGGAATTCCGAGTGTAGAGGTGAAATTCGTAGATATTCGGAGGAACACCAGTGGCGAAGGCGGCTCACTGGCTCGATACTGACGCTGAGGTGCGAAAGCGTGGGGAGCAA…	2836.69	539.354	742.697	-0.461914	0.467596	294.741	8.03046e-60	9.31533e-59	Bacteria	Proteobacteria	Alphaproteobacteria	Rhodobacterales	Rhodobacteraceae	Pseudorhodobacter	Unclassified
TGGGGAATATTGCACAATGGGCGCAAGCCTGATGCAGCGACGCCGCGTGGGGGATGACGGCCTTCGGGTTGTAAACCTCTTTCACCAGGGACGAAGCGCAAGTGACGGTACCTGGAGAAGAAGCACCGGCCAACTACGTGCCAGCAGCCGCGGTAATACGTAGGGTGCGAGCGTTGTCCGGAATTACTGGGCGTAAAGAGCTCGTAGGTGGTTTGTCGCGTTGTTCGTGAAATCTCACAGCTCAACTGTGGGCGTGCGGGCGATACGGGCAGACTGGAGTACTGCAGGGGAGACTGGAATTCCTGGTGTAGCGGTGGAATGCGCAGATATCAGGAGGAACACCGGTGGCGAAGGCGGGTCTCTGGGCAGTAACTGACGCTGAGGAGCGAAAGCGTGGGG…	2303.64	2187.88	7106.91	-1.69996	0.363115	103.639	1.90902e-19	5.75185e-19	Bacteria	Actinobacteriota	Actinobacteria	Corynebacteriales	Corynebacteriaceae	Mycobacterium	Unclassified
TAGGGAATATTGGGCAATGGTCGCAAGACTGACCCAGCCATGCCGCGTGCAGGAAGACGGCCCTCTGGGTTGTAAACTGCTTTTATCTGGGAAGAAAAAGTCCATGCGTGGAAAATTGCCGGTACCAGATGAATAAGCACCGGCTAACTCCGTGCCAGCAGCCGCGGTAATACGGAGGGTGCAAGCGTTGTCCGGATTTATTGGGTTTAAAGGGTGCGTAGGCGGCTGAATAAGTCAGCGGTGAAAGACTTCGGCTTAACCGGAGCAGTGCCGTTGATACTGTTTAGCTTGAGTGTTGGAGGGGTACATGGAATTGATGGTGTAGCGGTGAAATGCATAGATACCATCAGGAACACCGATAGCGAAGGCATTGTACTGGCCAACAACTGACGCTGAGGC…	1849.35	202.733	625.513	-1.62881	0.364044	359.858	9.55269e-74	2.11069e-72	Bacteria	Bacteroidota	Bacteroidia	Cytophagales	Cyclobacteriaceae	Algoriphagus	Unclassified
TGGGGAATTTTGGACAATGGGCGAAAGCCTGATCCAGCAATACCGCGTGCAGGAAGAAGGCCTTCGGGTTGTAAACTGCTTTTGTACGGAACGAAACGGTCTGGATTAATACTCTGGGCTAATGACGGTACCGTAAGAATAAGCACCGGCTAACTACGTGCCAGCAGCCGCGGTAATACGTAGGGTGCAAGCGTTAATCGGAATTACTGGGCGTAAAGCGTGCGCAGGCGGTTTTGTAAGACAGGCGTGAAATCCCCGGGCTCAACCTGGGAATTGCGCTTGTGACTGCAAGGCTAGAGTACGGTAGAGGGGGGTAGAATTCCGCGTGTAGCAGTGAAATGCGTAGATATGCGGAGGAACACCGATGGCGAAGGCAGCCCTCTGGACCTGTACTGACGC…	1674.32	147.911	307.007	-1.05664	0.429045	400.615	1.76058e-82	5.10569e-81	Bacteria	Proteobacteria	Gammaproteobacteria	Betaproteobacteriales	Burkholderiaceae	Hydrogenophaga	Unclassified
TGGGGAATCTTGCGCAATGGGCGAAAGCCTGACGCAGCAACGCCGCGTGCGGGAAGAAGGCTTTCGGGCTGTAAACCGCTTTCAGCAGGAACGAAAATGACGGTACCTGCAGAAGAAGGAGCGGCCAACTATGTGCCAGCAGCCGCGGTGATACATAGGCTTCAAGCGTTGTCCGGATTTATTGGGCGTAAAGAGTTCGTAGGCGGTCGAGTAAGTCGGGTGTGAAAATTCTGGGCTCAACCCAGAGACGCCACCCGATACTGCTTAACTTGAGTTCGATAGGGGAGTGGGGAATTCCTAGTGTAGCGGTGAAATGCGCAGATATTAGGAGGAACACCGGTGGCGAAGGCGCCACTCTGGATCGACACTGACGCTGAGGAACGAAAGCATGGGTAGCAA…	1589.7	2154.39	3281.37	-0.607185	0.375619	81.3541	7.2915e-15	1.7996e-14	Bacteria	Actinobacteriota	Acidimicrobiia	Microtrichales	Ilumatobacteraceae	UBA3006	Unclassified
TGGGGAATATTGCACAATGGGCGCAAGCCTGATGCAGCAACGCCGCGTGAGGGACGAAGGCCTTCGGGTTGTAAACCTCTTTTAGCAGGGAAGAAGCGAAAGTGACGGTACCTGCAGAAAAAGCACCGGCTAACTACGTGCCAGCAGCCGCGGTAATACGTAGGGTGCAAGCGTTGTCCGGAATTATTGGGCGTAAAGAGCTCGTAGGCGGTTTGTCACGTCTGCTGTGAAATTTCGAGGCTCAACCTCGAACTTGCAGTGGGTACGGGCAGGCTAGAGTGCGGTAGGGGAGATGGGAATTCCTGGTGTAGCGGTGGAATGCGCAGATATCAGGAGGAACACCAATGGCGAAGGCACATCTCTGGGCCGTAACTGACGCTGAGGAGCGAAAGCGTGGGG…	1454.24	275.372	281.197	-0.0330003	0.344614	535.357	1.99642e-111	3.0878e-109	Bacteria	Actinobacteriota	Actinobacteria	Actinomycetales	Microbacteriaceae	Aquiluna	Unclassified
TAGGGAATATTGGGCAATGGGCGAAAGCCTGACCCAGCGACGCCGCGTGAGGGATGAAGGTCTTCGGATTGTAAACCTCTTTCAGTAGGGAAGAAGCGAAAGTGACGGTACCTAAAGAAGAAGCACCGGCTAACTATGTGCCAGCAGCCGCGGTAATACATAGGGTGCAAGCGTTGTCCGGAATTATTGGGCGTAAAGAGCTCGTAGGTCGTTTGTCGCGTCGATTGTGAAAATCTGAGGCTCAACCTCAGACCTGCAGTCGATACGGGCAAACTAGAGTGTGGTAGGGGAGACTGGAATTCCTGGTGTAGCGGTGGAATGCGCAGATATCAGGAGGAACACCAATGGCGAAGGCAGGTCTCTGGGCCATAACTGACACTGAGGAGCGAAAGTGCGGGG…	1381.34	790.217	1416.25	-0.842444	0.357226	58.7333	2.70103e-10	5.74898e-10	Bacteria	Actinobacteriota	Actinobacteria	Nanopelagicales	Nanopelagicaceae	Nanopelagicus	Unclassified
TGGGGAATCTTGCGCAATGGGCGAAAGCCTGACGCAGCAACGCCGCGTGCGGGATGAAGGCCTTCGGGTTGTAAACCGCTTTCAGCAGGAACGAAAATGACGGTACCTGCAGAAGAAGGAGCGGCCAACTACGTGCCAGCAGCCGCGGTGACACGTAGGCTCCAAGCGTTGTCCGGATTTATTGGGCGTAAAGAGCTCGTAGGCGGTTTAGTAAGTCGGGTGTTAAAACTCTGGGCTCAACCCGGAGACGCCATCCGATACTACTATGACTTGAGTTCAGGAGGGGAGCGGGGAATTCCTAGTGTAGCGGTGAAATGCGCAGATATTAGGAGGAACACCGGTGGCGAAGGCGCCGCTCTGGACTGAAACTGACGCTGAGGAGCGAAAGCATGGGTAGCA…	1354.8	230.159	361.553	-0.652887	0.43891	130.571	4.77506e-25	1.73096e-24	Bacteria	Actinobacteriota	Acidimicrobiia	Microtrichales	Ilumatobacteraceae	UBA3006	Unclassified
TGGGGAATATTGGGCAATGGAGGAAACTCTGACCCAGCGACGCCGCGTGCGGGATGAAGGCCTTCGGGTTGTAAACCGCTTTCAGCAGGGAAGAAGCGAAAGTGACGGTACCTGCAGAAGAAGCACCGGCTAACTATGTGCCAGCAGCCGCGGTAATACATAGGGTGCAAGCGTTGTCCGGAATTATTGGGCGTAAAGAGCTCGTAGGTGGTTCGTCACGTCGGATGTGAAACTCTGGGGCTTAACCCCAGACCTGCATTCGATACGGGCGAGCTTGAGTATGGTAGGGGAGTCTGGAATTCCTGGTGTAGCGGTGGAATGCGCAGATATCAGGAGGAACACCAATGGCGAAGGCAGGACTCTGGGCCATTACTGACACTGAGGAGCGAAAGCGTGGGG…	1353.46	299.041	213.431	0.485601	0.312903	276.664	5.77767e-56	6.09282e-55	Bacteria	Actinobacteriota	Actinobacteria	Nanopelagicales	Nanopelagicaceae	Planktophila	Unclassified
TGAGGAATATTGGACAATGGGCGCAAGCCTGATCCAGCCATGCCGCGTGCAGGATGACGGCCCTATGGGTTGTAAACTGCTTTTGTACGGGAAGAAACACCTCCACGTGTGGAGGTTTGACGGTACCGTAAGAATAAGCATCGGCTAACTCCGTGCCAGCAGCCGCGGTAATACGGAGGATGCAAGCGTTATCCGGAATCATTGGGTTTAAAGGGTCCGTAGGCGGACAATTAAGTCAGGGGTGAAATTCTGCGGCTCAACCGTAGAACTGCCCTTGATACTGGTTGTCTTGAATCGTTGTGAAGTGGTTAGAATGAGTAGTGTAGCGGTGAAATGCTTAGAGATTACTCAGAATACCGATTGCGAAGGCAGATCACTAACAACGTATTGACGCTGAGG…	1193.25	127.745	318.961	-1.32402	0.536699	352.006	4.58534e-72	9.25043e-71	Bacteria	Bacteroidota	Bacteroidia	Flavobacteriales	Flavobacteriaceae	Unclassified	Unclassified
TGAGGAATATTGGTCAATGGGCGCAAGCCTGAACCAGCCATGCCGCGTGCAGGAAGAATGCCCTATGGGTTGTAAACTGCTTTTATTTGGGAATAAACCTCTTTACGTGTAGAGAGCTGAAGGTACCAAATGAATAAGCACCGGCTAACTCCGTGCCAGCAGCCGCGGTAATACGGAGGGTGCAAGCGTTATCCGGAATCATTGGGTTTAAAGGGTCCGCAGGCGGATTTATAAGTCAGTGGTGAAATCCTATCGCTTAACGATAGAACTGCCATTGATACTGTAAGTCTTGAATTCGGTCGGAGTGGGCGGAATGTGTAGTGTAGCGGTGAAATGCATAGATATTACACAGAACACCGATAGCGAAGGCAGCTCACTAGGCCTGAATTGACGCTCAGG…	1026.5	71.6993	234.513	-1.72057	0.369879	389.197	4.94196e-80	1.27393e-78	Bacteria	Bacteroidota	Bacteroidia	Flavobacteriales	Crocinitomicaceae	Fluviicola	Unclassified
TGGGGAATCTTGCGCAATGGGCGAAAGCCTGACGCAGCAACGCCGCGTGCGGGATGAAGGCCTTCGGGCTGTAAACCGCTTTCAGCAGGAACGAAAATGACGGTACCTGCAGAAGAAGGAGCGGCCAACTACGTGCCAGCAGCCGCGGTGACACGTAGGCTCCAAGCGTTGTCCGGATTTATTGGGCGTAAAGAGCTCGTAGGCGGTTGAGTAAGTCGGGTGTGAAAACTCTGGGCTTAACCCGGAGACGCCATCCGATACTGCTCTGACTAGAGTTCAGGAGGGGAGTGGGGAATTCCTAGTGTAGCGGTGAAATGCGCAGATATTAGGAGGAACACCGGTGGCGAAGGCGCCACTCTGGACTGAAACTGACGCTGAGGAGCGAAAGCATGGGTAGCA…	1024.98	547.123	545.301	0.00400041	0.32645	207.866	2.4728e-41	1.61602e-40	Bacteria	Actinobacteriota	Acidimicrobiia	Microtrichales	Ilumatobacteraceae	UBA3006	Unclassified
TGGGGAATATTGGGCAATGGAGGAAACTCTGACCCAGCGACGCCGCGTGCGGGATGAAGGCCTTCGGGTTGTAAACCGCTTTCAGTAGGGAAGAAGCGAAAGTGACGGTACCTACAAAAGAAGCACCGGCTAACTATGTGCCAGCAGCCGCGGTAATACATAGGGTGCAAGCGTTGTCCGGAATTATTGGGCGTAAAGAGCTCGTAGGTCGTTTGTTACGTCGGATGTGAAAACCTGAGGCTCAACCTCAGGCCTGCATTCGATACGGGCAAACTAGAGTTTGGTAGGGGAGACTGGAATTCCTGGTGTAGCGGTGGAATGCGCAGATATCAGGAGGAACACCAATGGCGAAGGCAGGTCTCTGGGCCAATACTGACACTGAGGAGCGAAAGTCTGGGG…	998.059	524.504	717.165	-0.45236	0.341744	77.2466	5.01123e-14	1.20477e-13	Bacteria	Actinobacteriota	Actinobacteria	Nanopelagicales	Nanopelagicaceae	Nanopelagicus	Nanopelagicus_limnes(RS_GCF_002287885.2)
TGGGGAATCTTAGACAATGGGGGAAACCCTGATCTAGCCATGCCGCGTGATCGATGAAGGCCTTAGGGTTGTAAAGATCTTTCAGTTGGGAAGATAATGACGGTACCAACAGAAGAAGCCCCGGCTAACTCCGTGCCAGCAGCCGCGGTAATACGGAGGGGGCTAGCGTTATTCGGAATTACTGGGCGTAAAGCGCACGTAGGCGGATTAGAAAGTCAGAGGTGAAATCCCAGGGCTCAACCTTGGAACTGCCTTTGAAACTCCTAGTCTTGAGGTCGAGAGAGGTGAGTGGAATTCCGAGTGTAGAGGTGAAATTCGTAGATATTCGGAGGAACACCAGTGGCGAAGGCGGCTCACTGGCTCGATACTGACGCTGAGGTGCGAAAGCGTGGGGAGCAA…	950.607	185.671	865.563	-2.22303	0.453228	191.252	8.15518e-38	4.78988e-37	Bacteria	Proteobacteria	Alphaproteobacteria	Rhodobacterales	Rhodobacteraceae	Pseudorhodobacter_A	Unclassified
TGGGGAATATTGGACAATGGGCGCAAGCCTGATCCAGCCATACCGCGTGTGTGAAGAAGGCCTTAGGGTTGTAAAGCACTTTAAGTTGGGAAGAAAGGTTATTGGCTAATACCCAATAACTGTGACATTACCATCAGAATAAGGACCGGCTAATTCCGTGCCAGCAGCCGCGGTAATACGGAAGGTCCAAGCGTTAATCGGAATTACTGGGCGTAAAGCGCGCGTAGGTGGTTTATTAAGTTGGATGTGAAATCCCCGGGCTCAACCTGGGAACTGCATTCAAAACTGGTTCACTAGAGTACGATAGAGGGAGGTAGAATTCACAGTGTAGCGGTGGAATGCGTAGATATTGTGAAGAATACCAATGGCGAAGGCAGCCTCCTGGATCTGTACTGACAC…	896.497	134.987	258.504	-0.940065	0.507137	162.034	1.19691e-31	5.60975e-31	Bacteria	Proteobacteria	Gammaproteobacteria	SAR86	D2472	D2472	Unclassified
TGGGGAATCTTGCACAATGGGCGAAAGCCTGATGCAGCGATGCCGCGTGCGGGAAGAAGGCCTTAGGGTTGTAAACCGCTTTCAGGAGGGAAGAAAATGACGGTACCTCCAGAAGAAGGTGCGGCCAACTACGTGCCAGCAGCCGCGGTGACACGTAGGCACCAAGCGTTATCCGGATTTATTGGGCGTAAAGAGCTCGTAGGCGGTTTGGTAAGTCGGGTGTGAAAACTCTGGGCTCAACCCAGAGAGGCCACTCGATACTGCTATGACTAGAGTACGGTAGGGGAGCGGGGAATTCCTGGTGTAGCGGTGAAATGCGCAGATATCAGGAGGAACACCAGCGGCGAAGGCGCCGCTCTGGGCCGTAACTGACGCTGAGGAGCGAAAGCATGGGTAGCA…	878.059	83.4293	198.101	-1.2505	0.572244	301.005	3.6912e-61	4.50714e-60	Bacteria	Actinobacteriota	Acidimicrobiia	Microtrichales	Ilumatobacteraceae	Ilumatobacter_A	Unclassified
TGGGGAATATTGGACAATGGGCGCAAGCCTGATCCAGCCATGCCGCGTGTGTGAAGAAGGCTCTAGGGTTGTAAAGCACTTTCAGTAGGGAGGAAGGCCAGAGTGTTAATAGCGCTTTGGATTGACGTTACCTACAGAAGCAGCACCGGCTAACTCCGTGCCAGCAGCCGCGGTAATACGGAGGGTGCAAGCGTTAATCGGAATTACTGGGCGTAAAGCGCGCGTAGGCGGTTTGTTAAGTGTGATGTGAAAGCCCAGGGCTCAACCTTGGAACTGCATCACATACTGGCAAGCTAGAGTACGGTAGAGGGGGGTAGAATTCCATGTGTAGCGGTGAAATGCGTAGAGATGTGGAGGAATACCAGTGGCGAAGGCGGCCCCCTGGATCGATACTGACGC…	845.789	114.166	295.16	-1.37433	0.467258	195.433	1.06331e-38	6.32535e-38	Bacteria	Proteobacteria	Gammaproteobacteria	Pseudomonadales	Pseudohongiellaceae	OM182	Unclassified
TAGGGAATATTGGTCAATGGACGCAAGTCTGAACCAGCCATGCCGCGTGCAGGAAGACGGCCCTATGGGTTGTAAACTGCTTTTATATAGGAAGAAACCTTTCCACGTGTGGAAAGCTGACGGTACTATTTGAATAAGGACCGGCTAACTCCGTGCCAGCAGCCGCGGTAATACGGAGGGTCCAAGCGTTGTCCGGATTTATTGGGTTTAAAGGGTACGTAGGCGGGATTTTAAGTCAGTGGTGAAAGCCTCCAGCTCAACTGGAGAACTGCCATTGAAACTGAAATTCTTGAATATGGATGAGGTGGTTGGAATATAACATGTAGCGGTGAAATGCTTAGATATGTTATAGAACACCAATTGCGAAGGCAGATCACTAAACCATTATTGACGCTGAGG…	815.076	128.83	404.988	-1.65748	0.460313	340.205	1.53839e-69	2.97422e-68	Bacteria	Bacteroidota	Bacteroidia	NS11-12g	UBA9320	UBA9320	Unclassified
TGGGGAATCTTAGACAATGGGCGCAAGCCTGATCTAGCCATGCCGCGTGAGTGACGAAGGCCTTAGGGTCGTAAAGCTCTTTCGCCAGAGATGATAATGACAGTATCTGGTAAAGAAACCCCGGCTAACTCCGTGCCAGCAGCCGCGGTAATACGGAGGGGGTTAGCGTTGTTCGGAATTACTGGGCGTAAAGCGCACGTAGGCGGATTGGAAAGTATGGGGTGAAATCCCAGGGCTCAACCCTGGAACGGCCTTGTAAACTCCCAGTCTAGAGTTCGAGAGAGGTGAGTGGAATTCCAAGTGTAGAGGTGAAATTCGTAGATATTTGGAGGAACACCAGTGGCGAAGGCGGCTCACTGGCTCGATACTGACGCTGAGGTGCGAAAGTGTGGGGAGCAA…	783.824	123.098	351.258	-1.51722	0.380298	389.278	4.74812e-80	1.27393e-78	Bacteria	Proteobacteria	Alphaproteobacteria	Rhodobacterales	Rhodobacteraceae	Loktanella	Unclassified
TGGGGAATATTGCACAATGGGCGCAAGCCTGATGCAGCAACGCCGCGTGAGGGATGAAGGCCTTCGGGTTGTAAACCTCTTTTAGCAGGGAAGAAGCGAAAGTGACGGTACCTGCAGAAAAAGCACCGGCTAACTACGTGCCAGCAGCCGCGGTAATACGTAGGGTGCAAGCGTTGTCCGGAATTATTGGGCGTAAAGAGCTCGTAGGCGGTTTGTCGCGTCTGCTGTGAAAATCCAAGGCTCAACCTTGGACCTGCAGTGGGTACGGGCAGACTAGAGTGCGGTAGGGGAGATGGGAATTCCTGGTGTAGCGGTGGAATGCGCAGATATCAGGAGGAACACCAATGGCGAAGGCACATCTCTGGGCCGTAACTGACGCTGAGGAGCGAAAGCGTGGGG…	723.991	431.685	267.502	0.689022	0.349116	171.576	1.16804e-33	5.76565e-33	Bacteria	Actinobacteriota	Actinobacteria	Actinomycetales	Microbacteriaceae	Rhodoluna	Unclassified
TGGGGAATATTGGGCAATGGAGGAAACTCTGACCCAGCGACGCCGCGTGAGGGATGAAGGCCTTCGGGTTGTAAACCTCTTTCAGTAGGGAAGAAGCGAAAGTGACGGTACCTACAGAAGAAGCACCGGCTAACTATGTGCCAGCAGCCGCGGTAATACATAGGGTGCAAGCGTTGTCCGGAATTATTGGGCGTAAAGAGCTCGTAGGTGGTTCGATACGTCGGATGTGAAAATCAGGGGCTCAACCCCTGACCTGCATCCGATACGGTCGAGCTAGAGTTTGGTAGGGGAGACTGGAATTCCTGGTGTAGCGGTGGAATGCGCAGATATCAGGAGGAACACCGATGGCGAAGGCAGGTCTCTGGGCCAATACTGACACTGAGGAGCGAAAGCGTGGGG…	699.16	264.046	166.379	0.66619	0.352979	109.788	1.01589e-20	3.2066e-20	Bacteria	Actinobacteriota	Actinobacteria	Nanopelagicales	Nanopelagicaceae	Planktophila	(GB_GCA_000372185.1)
TGGGGAATCTTGCACAATGGGCGAAAGCCTGATGCAGCAACGCCGCGTGCGGGAAGAAGGCCCTAGGGTTGTAAACCGCTTTCAGTAGGGAAGAAAATGACGGTACCTACAGAAGAAGGTGCGGCCAACTACGTGCCAGCAGCCGCGGTGACACGTAGGCACCAAGCGTTATCCGGATTTATTGGGCGTAAAGAGCTCGTAGGCGGTTTGGTAAGTCGGGTGTGAAAACTCTGGGCTCAACCCAGAGAGGCCACCCGATACTGCTATGACTAGAGTACGGTAGGGGAGCGGGGAATTCATGGTGTAGCGGTGAAATGCGCAGATATCATGAGGAACACCAGCGGCGAAGGCGCCGCTCTGGGCCGTAACTGACGCTGAGGAGCGAAAGCATGGGTAGCA…	695.487	870.443	785.517	0.147901	0.302162	22.0855	0.00245559	0.00338099	Bacteria	Actinobacteriota	Acidimicrobiia	Microtrichales	Ilumatobacteraceae	Ilumatobacter_A	Unclassified
TGGGGAATCTTGCACAATGGGCGAAAGCCTGATGCAGCGATGCCGCGTGAGTGAAGAAGGCCTTTGGGTTGTAAAGCTCTTTTGTCGGGAAAGATAATGACTGTACCCGAAGAATAAGGTCCGGCTAACTTCGTGCCAGCAGCCGCGGTAATACGAAGGGACCTAGCGTAGTTCGGAATTACTGGGCGTAAAGAGTATGTAGGCGGCTAGATAAGTTAATTGTGAAAGCCCAAAGCTTAACTTTGGAATTGCAATTAAAACTATTTAGCTGGAGTATGATAGAGGAAAGCGGAATACATAGTGTAGAGGTGAAATTCGTAGATATTATGTAGAACACCAGTTGCGAAGGCGGCTTTCTGGATCATTACTGACGCTGAGATACGAAAGTATGGGTAGCGA…	655.191	75.5282	42.3584	0.843853	0.411108	262.614	5.70715e-53	5.40432e-52	Bacteria	Proteobacteria	Alphaproteobacteria	Pelagibacterales	Pelagibacteraceae	Fonsibacter	Unclassified
TGGGGAATATTGGGCAATGGAGGAAACTCTGACCCAGCGACGCCGCGTGAGGGATGAAGGCCTTCGGGTTGTAAACCTCTTTCAGTAGGGAAGAAGCGAAAGTGACGGTACCTACAGAAGAAGCACCGGCTAACTATGTGCCAGCAGCCGCGGTAATACATAGGGTGCAAGCGTTGTCCGGAATTATTGGGCGTAAAGAGCTCGTAGGTGGTTCGATACGTCGGATGTGAAAATCAGGGGCTCAACCCCTGACCTGCATCCGATACGGTCGAGCTGGAGTTTGGTAGGGGAGACTGGAATTCCTGGTGTAGCGGTGGAATGCGCAGATATCAGGAGGAACACCGATGGCGAAGGCAGGTCTCTGGGCCAATACTGACACTGAGGAGCGAAAGCGTGGGG…	649.141	22.8642	36.6953	-0.677233	0.565641	200.101	1.0927e-39	6.85154e-39	Bacteria	Actinobacteriota	Actinobacteria	Nanopelagicales	Nanopelagicaceae	Planktophila	Planktophila_versatilis(RS_GCF_002288105.1)
TGGGGAATATTGCACAATGGGCGCAAGCCTGATGCAGCGACGCCGCGTGGGGGATGACGGCCTTCGGGTTGTAAACCTCTTTCAGTAGGGACGAAGCGCAAGTGACGGTACCTACAGAAGAAGCACCGGCCAACTACGTGCCAGCAGCCGCGGTAATACGTAGGGTGCGAGCGTTGTCCGGAATTACTGGGCGTAAAGAGCTCGTAGGTGGTTTGTCGCGTTGTTCGTGAAATCTCACAGCTTAACTGTGAGCGTGCGAGCGATACGGGCAGACTGGAGTACTGCAGGGGAGACTGGAATTCCTGGTGTAGCGGTGGAATGCGCAGATATCAGGAGGAACACCGGTGGCGAAGGCGGGTCTCTGGGCAGTAACTGACGCTGAGGAGCGAAAGCGTGGGG…	630.649	453.55	1043.16	-1.20235	0.324077	98.9147	1.80717e-18	5.27376e-18	Bacteria	Actinobacteriota	Actinobacteria	Corynebacteriales	Corynebacteriaceae	Mycobacterium	Unclassified
TGGGGAATATTGGACAATGGGCGAAAGCCTGATCCAGCCATGCCGCGTGTGTGAAGAAGGCCTTAGGGTTGTAAAGCACTTTCAGTGGGGAGGAAAGGTTCGAGATTAATACTCTCGAGCTGTGACGTTACCTACAGAAGAAGCACCGGCAAACTCCGTGCCAGCAGCCGCGGTAATACGGAGGGTGCGAGCGTTAATCGGAATTACTGGGCGTAAAGCGCGCGTAGGCGGTTTGATAAGCTAGCTGTGAAAGCCCTGGGCTCAACCTGGGAACTGCAGTTAGAACTGTCTGACTAGAGTACAGTAGAGGGTGGCGGAATTTCCTGTGTAGCGGTGAAATGCGTAGATATAGGAAGGAACATCAGTGGCGAAGGCGGCCACCTGGACTGATACTGACGC…	599.448	18.9377	84.5483	-2.13816	0.462007	317.485	1.11171e-64	1.56313e-63	Bacteria	Proteobacteria	Gammaproteobacteria	Pseudomonadales	Porticoccaceae	HTCC2207	Unclassified
TGGGGAATATTGCACAATGGGCGCAAGCCTGATGCAGCAACGCCGCGTGAGGGATGAAGGCCTTCGGGTTGTAAACCTCTTTTATCAGGGAAGAAGCGAAAGTGACGGTACCTGAAGAAAAAGCACCGGCTAACTACGTGCCAGCAGCCGCGGTAATACGTAGGGTGCAAGCGTTGTCCGGAATTATTGGGCGTAAAGAGCTCGTAGGCGGTTTGTCGCGTCTGCTGTGAAAATCCAAGGCTCAACCTTGGACCTGCAGTGGGTACGGGCAGACTAGAGTGCGGTAGGGGAGATGGGAATTCCTGGTGTAGCGGTGGAATGCGCAGATATCAGGAGGAACACCAATGGCGAAGGCACATCTCTGGGCCGTAACTGACGCTGAGGAGCGAAAGCGTGGGG…	561.693	150.214	79.255	0.919114	0.351652	328.38	5.20711e-67	8.05366e-66	Bacteria	Actinobacteriota	Actinobacteria	Actinomycetales	Microbacteriaceae	Rhodoluna	Unclassified
TGGGGAATTTTCCGCAATGGGCGAAAGCCTGACGGAGCAACGCCGCGTGAGGGATGAAGGCCTCTGGGCTGTAAACCTCTTTTATCAAGGAAGAAGATCTGACGGTACTTGATGAATAAGCCACGGCTAATTCCGTGCCAGCAGCCGCGGTAATACGGGAGTGGCAAGCGTTATCCGGAATTATTGGGCGTAAAGCGTCCGCAGGCGGTTTTGTAAGTCTGTTGTTAAAGCGTGGAGCTTAACTCCATTTCAGCAATGGAAACTGCAAGACTAGAGTGTGGTAGGGGCAGAGGGAATTCCCGGTGTAGCGGTGAAATGCGTAGATATCGGGAAGAACACCAGTGGCGAAGGCGCTCTGCTGGGCCATAACTGACGCTCATGGACGAAAGCCAGGGGAGC…	558.088	33.552	30.1816	0.127848	0.433254	464.16	4.03815e-96	2.67671e-94	Bacteria	Cyanobacteriota	Cyanobacteriia	Synechococcales_A	Cyanobiaceae	Cyanobium	Unclassified
TGGGGAATATTGCACAATGGACGAAAGTCTGATGCAGCAACGCCGCGTGAGGGACGAAGGCCTTCGGGTTGTAAACCTCTTTTAGCAGGGAAGAAGCGAAAGTGACGGTACCTGCAGAAAAAGCACCGGCTAACTACGTGCCAGCAGCCGCGGTAATACGTAGGGTGCAAGCGTTGTCCGGAATTATTGGGCGTAAAGAGCTCGTAGGCGGTTTGTCGCGTCTGCTGTGAAATTTCGAGGCTCAACCTCGAACTTGCAGTGGGTACGGGCAGGCTAGAGTGCAGTAGGGGAGATGGGAATTCCTGGTGTAGCGGTGGAATGCGCAGATATCAGGAGGAACACCAATGGCGAAGGCACATCTCTGGGCTGTAACTGACGCTGAGGAGCGAAAGCGTGGGG…	544.318	8.32166	33.1338	-1.94884	0.511466	340.106	1.61514e-69	2.9977e-68	Bacteria	Actinobacteriota	Actinobacteria	Actinomycetales	Microbacteriaceae	Aquiluna	Aquiluna_sp1(RS_GCF_000257665.1)
TGAGGAATTTTCCGCAATGGGCGAAAGCCTGACGGAGCAATGCCGCGTGGAGGAGGAAGGCCTGTGGGTCGTAAACTCCTTTTCTCAGAGAAGAAGTTCTGACGGTATCTGAGGAATAAGCATCGGCTAACTCTGTGCCAGCAGCCGCGGTAATACAGGGGATGCAAGCGTTATCCGGAATTATTGGGCGTAAAGCGTCCTGAGGTGGCTTACCCAGTCGACTGTGAAAGCTCAAGGCTTAACCTTGAAACGGCAGTCGAAACTTGTAAGCTTGAGTACGGTAGGGGCAGAGGGAATTCCCGGAGGAGAGGTGAAATTCGTAGATATCGGGAGGAAGGCCAAAGGCGAAAGCACTCTGCTGGGCCGATTACTGACACTGACAGACGAAAGCTAGGGGAG…	503.569	1129.28	111.267	3.34909	0.450722	238.742	6.87961e-48	4.98772e-47	Bacteria	Proteobacteria	Alphaproteobacteria	Rhizobiales	Rhizobiaceae	Leaf454	Unclassified
TGGGGAATTTTGGACAATGGACGCAAGTCTGATCCAGCCATTCCGCGTGCAGGATGAAGGCCCTCGGGTTGTAAACTGCTTTTGTACGGAACGAAAAGGTCTCTATTAATACTAGGGGCTCATGACGGTACCGTAAGAATAAGCACCGGCTAACTACGTGCCAGCAGCCGCGGTAATACGTAGGGTGCAAGCGTTAATCGGAATTACTGGGCGTAAAGCGTGCGCAGGCGGTTATGTAAGACAGAGGTGAAATCCCCGGGCTCAACCTGGGAACTGCCTTTGTGACTGCATAGCTAGAGTACGGTAGAGGGGGATGGAATTCCGCGTGTAGCAGTGAAATGCGTAGATATGCGGAGGAACACCGATGGCGAAGGCAATCCCCTGGACCTGTACTGACGC…	477.827	80.9793	68.6816	0.240397	0.45075	253.635	4.66561e-51	3.93608e-50	Bacteria	Proteobacteria	Gammaproteobacteria	Betaproteobacteriales	Burkholderiaceae	Limnohabitans	Unclassified
TGAGGAATATTGGTCAATGGGCGCAAGCCTGAACCAGCCATGCCGCGTGCAGGAAGACGGTCCTATGGATTGTAAACTGCTTTTATACAGGAAGAAACAACGCTACGTGTAGCGTCTTGACGGTACTGTAGGAATAAGGATCGGCTAACTCCGTGCCAGCAGCCGCGGTAATACGGAGGATCCAAGCGTTATCCGGAATCATTGGGTTTAAAGGGTCCGTAGGCGGCCTTATAAGTCAGTGGTGAAATCTCCTAGCTCAACTAGGAAACTGCCATTGATACTGTAGGGCTTGAATTTTTGTGAAGTAACTAGAATATGTAGTGTAGCGGTGAAATGCTTAGATATTACATGGAATACCAATTGCGAAGGCAGGTTACTAACAAACGATTGACGCTGATG…	462.669	49.8129	186.115	-1.91661	0.464206	223.547	1.1653e-44	7.83623e-44	Bacteria	Bacteroidota	Bacteroidia	Flavobacteriales	Flavobacteriaceae	Flavobacterium	Unclassified
TGAGGAATATTGGTCAATGGACGCAAGTCTGAACCAGCCATGCCGCGTGCAGGAAGACGGCCCTACGGGTTGTAAACTGCTTTTATATAGGAATAAACCCATCTACGTGTAGATGGCTGAAGGTACTATATGAATAAGCACCGGCTAACTCCGTGCCAGCAGCCGCGGTAATACGGAGGGTGCAAGCGTTATCCGGATTTATTGGGTTTAAAGGGTGCGTAGGCGGGGTATTAAGTCAGTGGTGAAATCTTTCGGCTCAACCGAGAAACTGCCATTGATACTGATACTCTTGAATTTGGTTGAAGTAGGCGGAATGAGGCATGTAGCGGTGAAATGCATAGATATGCCTCAGAACACCGATTGCGAAGGCAGCTTACTAAGTCAATATTGACGCTGAGG…	441.788	0.290998	0	18.4702	0.758876	723.263	6.64715e-152	3.08428e-149	Bacteria	Bacteroidota	Bacteroidia	Bacteroidales	Unclassified	Unclassified	Unclassified
TGGGGAATATTGCACAATGGGCGAAAGCCTGATGCAGCAACGCCGCGTGAGGGACGAAGGCCTTCGGGTTGTAAACCTCTTTTAGCAGGGAAGAAGCGAAAGTGACGGTACCTGCAGAAAAAGCACCGGCTAACTACGTGCCAGCAGCCGCGGTAATACGTAGGGTGCAAGCGTTGTCCGGAATTATTGGGCGTAAAGAGCTCGTAGGCGGTTTGTCACGTCTGCTGTGAAATTTCGAGGCTCAACCTCGAACTTGCAGTGGGTACGGGCAGGCTAGAGTGCGGTAGGGGAGATGGGAATTCCTGGTGTAGCGGTGGAATGCGCAGATATCAGGAGGAACACCAATGGCGAAGGCACATCTCTGGGCCGTAACTGACGCTGAGGAGCGAAAGCGTGGGG…	436.098	484.783	1096.59	-1.17802	0.546222	242.506	1.08912e-48	8.15083e-48	Bacteria	Actinobacteriota	Actinobacteria	Actinomycetales	Microbacteriaceae	Aquiluna	Unclassified
TGGGGAATATTGCGCAATGGGCGAAAGCCTGACGCAGCAACGCCGCGTGCGGGATGAAGGCCTTCGGGTTGTAAACCGCTTTCAGCAGGGAAGAAGCCGCAAGGTGACGGTACCTGCAGAAGAAGCACCGGCTAACTACGTGCCAGCAGCCGCGGTAATACGTAGGGTGCAAGCGTTGTCCGGATTTATTGGGCGTAAAGAGCTCGTAGGCGGTTTGTCACGTCGGGTGTGAAAATCCGGGGCTCAACCCCGGACCTGCATCCGATACGGGCAGACTTGAGTGTGGTAGGGGAGACTGGAATTCCTGGTGTAGCGGTGAAATGCGCAGATATCAGGAGGAACACCAATGGCGAAGGCAGGTCTCTGGGCCACAACTGACGCTGAGGAGCGAAAGCGTGG…	435.482	575.505	887.402	-0.625892	0.358285	72.0135	5.78364e-13	1.3418e-12	Bacteria	Actinobacteriota	Actinobacteria	Actinomycetales	Dermatophilaceae	Tetrasphaera_A	Unclassified
TGGGGAATTTTGGACAATGGGCGAAAGCCTGATCCAGCAATACCGCGTGCAGGAAGAAGGCCCTCGGGTTGTAAACTGCTTTTGTACGGAACGAAACGGCGCGCTCTAATAAAGTGCGCTAATGACGGTACCGTAAGAATAAGCACCGGCTAACTACGTGCCAGCAGCCGCGGTAATACGTAGGGTGCAAGCGTTAATCGGAATTACTGGGCGTAAAGCGTGCGCAGGCGGTTTTGTAAGACAGGCGTGAAATCCCCGGGCTTAACCTGGGAATTGCGCTTGTGACTGCAAGGCTAGAGTACGGTAGAGGGGGGTAGAATTCCGCGTGTAGCAGTGAAATGCGTAGATATGCGGAGGAACACCGATGGCGAAGGCAGCCCCCTGGACCTGTACTGACGC…	433.918	126.688	453.747	-1.84726	0.393287	102.39	3.45937e-19	1.01592e-18	Bacteria	Proteobacteria	Gammaproteobacteria	Betaproteobacteriales	Burkholderiaceae	Hydrogenophaga	Unclassified
TGGGGAATCTTGTGCAATGGGCGAAAGCCTGACACAGCAACGCCGCGTGCGGGAAGAAGGCCTTCGGGTCGTAAACCGCTTTCAGCAGGAACGAAAATGACGGTACCTGCAGAAGAAGGTGCGGCCAACTACGTGCCAGCAGCCGCGGTGACACGTAGGCACCAAGCGTTGTCCGGATTTATTGGGCGTAAAGAGCTCGTAGGCGGTTCAGCAAGTCGGGTGTGAAAACTCTGGGCTCAACCCAGAGCCTGCACCCGAAACTGCTGTGACTAGAGTTCGGTAGGGGAGCGGGGAATTCCTAGTGTAGCGGTGAAATGCGCAGATATTAGGAGGAACACCGGTGGCGAAGGCGCCGCTCTGGGCCGATACTGACGCTGAGGAGCGAAAGCGTGGGTAGCA…	426.537	1.70726	1.48188	0.210967	0.787816	316.558	1.75432e-64	2.39413e-63	Bacteria	Actinobacteriota	Acidimicrobiia	Microtrichales	Ilumatobacteraceae	UBA3006	Unclassified
TGAGGAATATTGGACAATGGGCGGAAGCCTGATCCAGCCATGCCGCGTGCAGGAAGACGGCCCTATGGGTTGTAAACTGCTTTTAAACGGGAAGAATAAGACCTACGTGTAGGTTGATGACGGTACCGTAAGAATAAGGACCGGCTAACTCCGTGCCAGCAGCCGCGGTAATACGGAGGGTCCGAGCGTTATCCGGAATTATTGGGTTTAAAGGGTCCGTAGGCGGGCTATTAAGTCAGGGGTGAAAGTTTGCAGCTCAACTGTAAAATTGCCTTTGATACTGGTAGTCTTGAGTTGTATTGAAGTGGCTGGAATATGTAGTGTAGCGGTGAAATGCATAGATATTACATAGAACACCGATTGCGAAGGCAGGTCACTAAGTACACACTGACGCTGATG…	424.994	39.2482	126.423	-1.70607	0.399118	339.266	2.4433e-69	4.36035e-68	Bacteria	Bacteroidota	Bacteroidia	Flavobacteriales	Flavobacteriaceae	Cellulophaga	Unclassified
TGGGGAATTTTGGACAATGGGGGCAACCCTGATCCAGCCATTCCGCGTGAGTGAAGAAGGCCTTCGGGTTGTAAAGCTCTTTCAGCTGGAACGAAACGGTACATCCTAATACGGTGTGCTAATGACGGTACCAGCAGAAGAAGCACCGGCTAACTACGTGCCAGCAGCCGCGGTAATACGTAGGGTGCGAGCGTTAATCGGAATTACTGGGCGTAAAGCGTGCGCAGGCGGATTGTTAAGCAAGATGTGAAATCCCCGGGCTTAACCTGGGAATGGCATTTTGAACTGGCAGTCTAGAGTGTGTCAGAGGGGGGTGGAATTCCACGTGTAGCAGTGAAATGCGTAGAGATGTGGAGGAACACCAATGGCGAAGGCAGCCCCCTGGGATAACACTGACGC…	419.263	713.934	309.247	1.20765	0.327135	125.957	4.38981e-24	1.56683e-23	Bacteria	Proteobacteria	Gammaproteobacteria	Betaproteobacteriales	Hydrogenophilaceae	Thiobacillus	Unclassified
TGAGGAATATTGGACAATGGAGGCAACTCTGATCCAGCCATGCCGCGTGCAGGAAGAATGCCCTATGGGTTGTAAACTGCTTTTATTTGGGAATAAACCCCTCTACGTGTAGAGGGCTGAAGGTACCAAAAGAATAAGCACCGGCTAACTCCGTGCCAGCAGCCGCGGTAATACGGAGGGTGCAAGCGTTATCCGGAATCATTGGGTTTAAAGGGTCCGCAGGCGGGCGTATAAGTCAGTGGTGAAATCTCTCGGCTTAACCGAGAAACTGCCATTGATACTGTACGTCTTGAATTCGGTCGAAGTGGGCGGAATATGACATGTAGCGGTGAAATGCTTAGATATGTCATAGAACACCGATAGCGAAGGCAGCTCACTAGGCCTGGATTGACGCTCAGG…	413.851	9.27432	28.3677	-1.59296	0.589013	481.948	6.08438e-100	4.70525e-98	Bacteria	Bacteroidota	Bacteroidia	Flavobacteriales	Crocinitomicaceae	UBA952	Unclassified
TGAGGAATATTGGGCAATGGAGGCAACTCTGACCCAGCCATGCCGCGTGCAGGAATAAGGTCCTATGGATTGTAAACTGCTTTTATACAGGAAGAAACCTCTCTACGTGTAGAGACTTGACGGTACTGTATGAATAAGCACCGGCTAACTCCGTGCCAGCAGCCGCGGTAATACGGAGGGTGCAAGCGTTATCCGGAATCATTGGGTTTAAAGGGTCCGCAGGCGGTTAATTAAGTCAGAGGTGAAATCCAGTCGCTTAACGATTGAACTGCCTTTGATACTGGTTGACTTGAGTCATATGGAAGTAGATAGAATGTGTAGTGTAGCGGTGAAATGCTTAGATATTACACAGAATACCGATTGCGAAGGCAGTCTACTACGTATGTACTGACGCTCATG…	407.283	39.5428	60.51	-0.629452	0.389139	433.462	1.57835e-89	7.32352e-88	Bacteria	Bacteroidota	Bacteroidia	Flavobacteriales	Flavobacteriaceae	Polaribacter	Unclassified
TGGGGAATATTGGGCAATGGACGCAAGTCTGACCCAGCGACGCCGCGTGCGGGATGAAGGCCTTAGGGTTGTAAACCGCTTTCAGCAGGGAAGAAGCGAAAGTGACGGTACCTGCAAAAGAAGCACCGGCTAACTATGTGCCAGCAGCCGCGGTAATACATAGGGTGCAAGCGTTGTCCGGAATTATTGGGCGTAAAGAGTTCGTAGGTGGTTCGTTACGTCGGATGTGAAAATCTGGGGCTCAACCCCAGACCTGCATTCGATACGGGCGAGCTAGAGTTTGGTAGGGGAGACTGGAATTCCTGGTGTAGCGGTGGAATGCGCAGATATCAGGAGGAACACCAATGGCGAAGGCAGGTCTCTGGGCCAATACTGACACTGAGGAACGAAAGCGTGGGG…	406.955	127.621	153.484	-0.268458	0.348534	90.0657	1.19939e-16	3.21687e-16	Bacteria	Actinobacteriota	Actinobacteria	Nanopelagicales	Nanopelagicaceae	AAA044-D11	Unclassified
TGGGGAATATTGGGCAATGGACGCAAGTCTGACCCAGCGACGCCGCGTGCGGGATGAAGGCCTTCGGGTTGTAAACCGCTTTCAGCAGGGAAGAAGCGAAAGTGACGGTACCTGCAAAAGAAGCACCGGCTAACTATGTGCCAGCAGCCGCGGTAATACATAGGGTGCAAGCGTTGTCCGGAATTATTGGGCGTAAAGAGTTCGTAGGTGGTTCGTTACGTCGGATGTGAAAATCTGGGGCTCAACCCCAGACCTGCATTCGATACGGGCGAGCTAGAGTTTGGTAGGGGAGACTGGAATTCCTGGTGTAGCGGTGGAATGCGCAGATATCAGGAGGAACACCAATGGCGAAGGCAGGTCTCTGGGCCAATACTGACACTGAGGAACGAAAGCGTGGGG…	392.076	69.7958	52.902	0.386058	0.433912	141.731	2.20519e-27	8.74537e-27	Bacteria	Actinobacteriota	Actinobacteria	Nanopelagicales	Nanopelagicaceae	AAA044-D11	Unclassified
TGAGGAATATTGGACAATGGGCGAGAGCCTGATCCAGCCATGCCGCGTGCAGGAAGACTGCCCTATGGGTTGTAAACTGCTTTTATACAGGAAGAATAAGCCTTACGAGTAAGGTGATGACGGTACTGTAAGAATAAGGACCGGCTAACTCCGTGCCAGCAGCCGCGGTAATACGGAGGGTCCGAGCGTTATCCGGAATTATTGGGTTTAAAGGGTCCGTAGGCGGATGATTAAGTCAGGGGTGAAAGTTTGCAGCTCAACTGTAAAATTGCCTTTGATACTGGTCATCTTGAGTTGTATTGAAGTAGGCGGAATATGTAGTGTAGCGGTGAAATGCATAGATATTACATAGAACACCAATTGCGAAGGCAGCTTACTAAGTACTAACTGACGCTGATG…	387.145	16.416	60.4273	-1.86846	0.746808	152.041	1.51279e-29	6.56015e-29	Bacteria	Bacteroidota	Bacteroidia	Flavobacteriales	Flavobacteriaceae	Cellulophaga	Unclassified
TGAGGAATTTTGCGCAATGGGGGAAACCCTGACGCAGCAACGCCGCGTGAGTGATGAAGGCTTTCGGGTCGTAAAGCTCTGTCAAGTGGGAAGAACCCGCGCCGTACAAATAGTGCGGTGCGCTGACGGTACCACTGAAGGAAGCACCGGCTAACTCCGTGCCAGCAGCCGCGGTAATACGGGGGGTGCAAGCGTTATTCGGAATCATTGGGCGTAAAGAGCGCGTAGGCGGTCTTCTATGTCAGGTGTGAAAGCCCGGGGCTCAACCCCGGAAGTGCATTTGAAACTGGGAGACTTGAGTATGGGAGAGGGAAGTGGAATTCCTGGTGTAGCGGTGAAATGCGTAGATATCAGGAGGAACACCGGTGGCGAAGGCGACTTCCTGGACCAATACTGACG…	381.968	335.816	441.385	-0.395278	0.428092	14.5212	0.0426509	0.0507577	Bacteria	Desulfobacterota	Desulfobacteria	Desulfobacterales	Desulfosarcinaceae	Desulfatitalea	Unclassified
TGGGGAATTTTCCGCAATGGGCGCAAGCCTGACGGAGCAACGCCGCGTGAGGGATGAAGGCCTCTGGGCTGTAAACCTCTTTTATCAAGGAAGAAGATCTGACGGTACTTGATGAATAAGCCACGGCTAATTCCGTGCCAGCAGCCGCGGTAATACGGGAGTGGCAAGCGTTATCCGGAATTATTGGGCGTAAAGCGTCCGCAGGCGGTTTTACAAGTCTGTCGTTAAAACGTGGAGCTCAACTCCATTTCGGCGATGGAAACTGTAAGACTAGAGTGTGGTAGGGGCAGAGGGAATTCCCGGTGTAGCGGTGAAATGCGTAGATATCGGGAAGAACACCAGTGGCGAAGGCGCTCTGCTGGGCCATAACTGACGCTCATGGACGAAAGCCAGGGGAGC…	371.974	49.6303	69.2318	-0.478821	0.782996	197.335	4.20954e-39	2.53666e-38	Bacteria	Cyanobacteriota	Cyanobacteriia	Synechococcales_A	Cyanobiaceae	RCC307	Unclassified
TGGGGAATCTTAGACAATGGGGGAAACCCTGATCTAGCCATGCCGCGTGAGTGACGAAGGCCTTAGGGTCGTAAAGCTCTTTCACCAGGGATGATAATGACAGTACCTGGAGAAGAAACCCCGGCTAACTCCGTGCCAGCAGCCGCGGTAATACGGAGGGGGTTAGCGTTGTTCGGAATTACTGGGCGTAAAGCGCACGTAGGCGGATTAGTCAGTCAGAGGTGAAATCCCAGGGCTCAACCTTGGAACTGCCTTTGATACTGCTAGTCTTGAGTTCGAGAGAGGTGAGTGGAATTCCGAGTGTAGAGGTGAAATTCGTAGATATTCGGAGGAACACCAGTGGCGAAGGCGGCTCACTGGCTCGATACTGACGCTGAGGTGCGAAAGCGTGGGGAGCAA…	371.323	47.7574	135.492	-1.51028	0.488457	295.297	6.10983e-60	7.26913e-59	Bacteria	Proteobacteria	Alphaproteobacteria	Rhodobacterales	Rhodobacteraceae	Unclassified	Unclassified
TGAGGAATATTGGACAATGGGCGCAAGCCTGATCCAGCCATGCCGCGTGCAGGATGACGGTCCTATGGATTGTAAACTGCTTTTGTACAGGAAGAAACACTCCCTCGTGAGGGAGCTTGACGGTACTGTAAGAATAAGGATCGGCTAACTCCGTGCCAGCAGCCGCGGTAATACGGAGGATCCAAGCGTTATCCGGAATCATTGGGTTTAAAGGGTCCGTAGGCGGTTTAATAAGTCAGTGGTGAAAGCCCATCGCTCAACGGTGGAACGGCCATTGATACTGTTAAACTTGAATTATTAGGAAGTAACTAGAATATGTAGTGTAGCGGTGAAATGCTTAGAGATTACATGGAATACCAATTGCGAAGGCAGGTTACTACTAATGGATTGACGCTGATG…	369.686	43.6687	336.963	-2.97197	0.539745	320.485	2.53946e-65	3.801e-64	Bacteria	Bacteroidota	Bacteroidia	Flavobacteriales	Flavobacteriaceae	Flavobacterium	Unclassified
TGGGGAATCTTGCACAATGGGCGCAAGCCTGATGCAGCGATGCCGCGTGCGGGAAGAAGGCCTTAGGGTTGTAAACCGCTTTCAGGAGGGAAGAAAATGACGGTACCTCCAGAAGAAGGTGCGGCCAACTACGTGCCAGCAGCCGCGGTGACACGTAGGCACCAAGCGTTATCCGGATTTATTGGGCGTAAAGAGCTCGTAGGCGGTTTGGTAAGTCGGGTGTGAAAACTCTGGGCTCAACCCAGAGAGGCCACTCGATACTGCTATGACTAGAGTACGGTAGGGGAGCGGGGAATTCCTGGTGTAGCGGTGAAATGCGCAGATATCAGGAGGAACACCAGCGGCGAAGGCGCCGCTCTGGGCCGTAACTGACGCTGAGGAGCGAAAGCATGGGTAGCA…	368.888	2.32841	16.9327	-2.75444	0.625897	486.795	5.52695e-101	5.12901e-99	Bacteria	Actinobacteriota	Acidimicrobiia	Microtrichales	Ilumatobacteraceae	Ilumatobacter_A	Unclassified
TGGGGAATTTTGGACAATGGGCGCAAGCCTGATCCAGCAATGCCGCGTGCAGGAAGAAGGCCTTCGGGTTGTAAACTGCTTTTGTACGGAACGAAACGGTCTGAGTTAATACCTCGGGCTAATGACGGTACCGTAAGAATAAGCACCGGCTAACTACGTGCCAGCAGCCGCGGTAATACGTAGGGTGCAAGCGTTAATCGGAATTACTGGGCGTAAAGCGTGCGCAGGCGGTGATGTAAGACAGTCGTGAAATCCCCGGGCTCAACCTGGGAATTGCGATTGTGACTGCATCGCTGGAGTGCGGCAGAGGGGGATGGAATTCCGCGTGTAGCAGTGAAATGCGTAGATATGCGGAGGAACACCGATGGCGAAGGCAATCCCCTGGGCCTGCACTGACGC…	368.231	82.6463	183.181	-1.15815	0.468747	160.365	2.68815e-31	1.23495e-30	Bacteria	Proteobacteria	Gammaproteobacteria	Betaproteobacteriales	Burkholderiaceae	Unclassified	Unclassified
TGGGGAATTTTGGACAATGGGCGAAAGCCTGATCCAGCAATACCGCGTGCAGGAAGAAGGCCTTCGGGTTGTAAACTGCTTTTGTACGGAACGAAACGGTCTAGATTAATACTCTGGGCTAATGACGGTACCGTAAGAATAAGCACCGGCTAACTACGTGCCAGCAGCCGCGGTAATACGTAGGGTGCAAGCGTTAATCGGAATTACTGGGCGTAAAGCGTGCGCAGGCGGTTTTGTAAGACAGGCGTGAAATCCCCGGGCTCAACCTGGGAATTGCGCTTGTGACTGCAAGGCTAGAGTACGGTAGAGGGGGGTAGAATTCCGCGTGTAGCAGTGAAATGCGTAGATATGCGGAGGAACACCGATGGCGAAGGCAGCCCTCTGGACCTGTACTGACGC…	365.739	21.5524	67.6499	-1.64074	0.585874	186.828	7.02779e-37	3.92879e-36	Bacteria	Proteobacteria	Gammaproteobacteria	Betaproteobacteriales	Burkholderiaceae	Hydrogenophaga	Unclassified
TGGGGAATCTTGCGCAATGGGCGAAAGCCTGACGCAGCAACGCCGCGTGCGGGAAGAAGGCTTTCGGGCTGTAAACCGCTTTCAGTGGGAACGAAACTGACGGTACCCACAGAAGAAGGAGCGGCCAACTATGTGCCAGCAGCCGCGGTGATACATAGGCTCCAAGCGTTGTCCGGATTTATTGGGCGTAAAGAGCTCGTAGGCGGTTGAGTAAGTCGGGTGTGAAAACTTTGGGCTTAACCCAAAGATGCCACTCGATACTGTTTAACTAGAGTTCGGTAGGGGAGCGGGGAATTCCTTGTGTAGCGGTGAAATGCGCAGATATAAGGAGGAACACCGGTGGCGAAGGCGCCGCTCTGGGCCGATACTGACGCTGAGGAGCGAAAGCGTGGGGAGCAA…	342.97	482.742	843.751	-0.805999	0.366589	209.075	1.3706e-41	9.0851e-41	Bacteria	Actinobacteriota	Acidimicrobiia	Microtrichales	Ilumatobacteraceae	UBA3006	Unclassified
TGGGGAATATTGCACAATGGGCGCAAGCCTGATGCAGCAACGCCGCGTGAGGGACGAAGGCCTTCGGGTTGTAAACCTCTTTTAGCAGGGAAGAAGCGAAAGTGACGGTACCTGCAGAAAAAGCACCGGCTAACTACGTGCCAGCAGCCGCGGTAATACGTAGGGTGCAAGCGTTGTCCGGAATTATTGGGCGTAAAGAGCTCGTAGGCGGTTTGTCACGTCTGCTGTGAAATTTCGAGGCTCAACCTCGAACTTGCAGTGGGTACGGGCAGGCTAGAGTGCGGTAGGGGAGATGGGAATTCCTGGTGTAGCGGTGGAATGCGCAGATATCAGGAGGAACACCAATGGCGAAGGCACATCTCTGGGCCGTAACTGACGCTGAGGAGCGAAAGCGTGGGG…	340.665	75.2605	74.3278	0.0172262	0.549064	147.02	1.71417e-28	7.10158e-28	Bacteria	Actinobacteriota	Actinobacteria	Actinomycetales	Microbacteriaceae	Aquiluna	Unclassified
TGGGGAATTTTCCGCAATGGGCGAAAGCCTGACGGAGCAACGCCGCGTGAGGGATGAAGGCCTCTGGGCTGTAAACCTCTTTTATCAAGGAAGAAGATCTGACGGTACTTGATGAATAAGCCACGGCTAATTCCGTGCCAGCAGCCGCGGTAATACGGGAGTGGCAAGCGTTATCCGGAATTATTGGGCGTAAAGCGTCCGCAGGCGGTCTTGTAAGTCTGTCGTTAAAGCGTGGAGCTTAACTCCATTTCGGCGGTGGAAACTACAAGACTAGAGTGTGGTAGGGGCAGAGGGAATTCCCGGTGTAGCGGTGAAATGCGTAGATATCGGGAAGAACACCAGTGGCGAAGGCGCTCTGCTGGGCCATAACTGACGCTCATGGACGAAAGCCAGGGGAGC…	337.263	47.5198	56.2343	-0.232005	0.458472	356.1	6.09076e-73	1.2846e-71	Bacteria	Cyanobacteriota	Cyanobacteriia	Synechococcales_A	Cyanobiaceae	Cyanobium	Unclassified
TGGGGAATCTTGCGCAATGGGCGAAAGCCTGACGCAGCAACGCCGCGTGCGGGATGAAGGCCTTCGGGCTGTAAACCGCTTTCAGCAGGAACGAAAATGACGGTACCTGCAGAAGAAGGAGCGGCCAACTACGTGCCAGCAGCCGCGGTGACACGTAGGCTCCAAGCGTTGTCCGGATTTATTGGGCGTAAAGAGCTCGTAGGCGGTTTAGTAAGTCGGGTGTGAAAACTCTGGGCTTAACCCGGAGACGCCATCCGATACTGCTATGACTTGAGTTCAGGAGGGGAGCGGGGAATTCCTAGTGTAGCGGTGAAATGCGCAGATATTAGGAGGAACACCGGTGGCGAAGGCGCCGCTCTGGACTGAAACTGACGCTGAGGAGCGAAAGCATGGGTAGCA…	330.127	222.064	270.924	-0.287687	0.352265	95.2615	1.02397e-17	2.89707e-17	Bacteria	Actinobacteriota	Acidimicrobiia	Microtrichales	Ilumatobacteraceae	UBA3006	Unclassified
TGGGGAATATTGCGCAATGGGCGAAAGCCTGACGCAGCGACGCCGCGTGAGGGACGACGGCCTTCGGGTTGTAAACCTCTTTCAGCAGGGACGAAGCGAAAGTGACGGTACCTGCAGAAGAAGCACCGGCCAACTACGTGCCAGCAGCCGCGGTAATACGTAGGGTGCAAGCGTTGTCCGGAATTATTGGGCGTAAAGAGCTCGTAGGCGGTCTGTCACGTCGGATGTGAAAACTCGGGGCTCAACCCCGAGCCTGCATACGATACGGGCAGACTTGAGTTCGGCAGGGGAGACTGGAATTCCTGGTGTAGCGGTGAAATGCGCAGATATCAGGAGGAACACCGGTGGCGAAGGCGGGTCTCTGGGCCGATACTGACGCTGAGGAGCGAAAGCGTGGGG…	317.166	418.404	437.447	-0.0641326	0.315559	23.0162	0.00169356	0.0023669	Bacteria	Actinobacteriota	Actinobacteria	Unclassified	Unclassified	Unclassified	Unclassified
TGGGGAATCTTAGACAATGGGCGCAAGCCTGATCTAGCCATGCCGCGTGAGTGACGAAGGTCTTAGGATCGTAAAGCTCTTTCGCCAGAGATGATAATGACAGTATCTGGTAAAGAAACCCCGGCTAACTCCGTGCCAGCAGCCGCGGTAATACGGAGGGGGTTAGCGTTGTTCGGAATTACTGGGCGTAAAGCGCACGTAGGCGGATTAGAAAGCAAGAGGTGAAATCCCAGGGCTCAACCCTGGAACTGCCTTTTGAACTACTAGTCTAGAGTTCGAGAGAGGTGAGTGGAATTCCAAGTGTAGAGGTGAAATTCGTAGATATTTGGAGGAACACCAGTGGCGAAGGCGGCTCACTGGCTCGATACTGACGCTGAGGTGCGAAAGCGTGGGGAGCAA…	310.514	37.4372	398.96	-3.42076	0.562533	250.13	2.5998e-50	2.11633e-49	Bacteria	Proteobacteria	Alphaproteobacteria	Rhodobacterales	Rhodobacteraceae	Loktanella	Unclassified
TGGGGAATTTTGGACAATGGGGGCAACCCTGATCCAGCCATTCCGCGTGAGTGAAGAAGGCCTTCGGGTTGTAAAGCTCTTTCGCAAGGGAAGAAATCTTGCCGTTTAATAAACGGCAAGGATGACGGTACCTTGACAAGAAGCACCGGCTAACTACGTGCCAGCAGCCGCGGTAATACGTAGGGTGCGAGCGTTAATCGGAATTACTGGGCGTAAAGCGTGCGCAGGCTGTTTTATAAGTCAGATGTGAAATCCCCGAGCTCAACTTGGGAACTGCGTTTGATACTGTAAGACTAGAGTGTGTCAGAGGGGGGTAGAATTCCACGTGTAGCAGTGAAATGCGTAGATATGTGGAGGAATACCAATGGCGAAGGCAGCCCCCTGGGATAACACTGACGC…	306.155	35.872	41.2268	-0.213502	0.576304	254.685	2.78752e-51	2.39521e-50	Bacteria	Proteobacteria	Gammaproteobacteria	Betaproteobacteriales	Methylophilaceae	BACL14	Unclassified
TGAGGAATATTGGTCAATGGGCGCAAGCCTGAACCAGCCATGCCGCGTGCAGGAAGACGGTCCTATGGATTGTAAACTGCTTTTATACAGGAAGAAACAACTCTACGTGTAGAGTCTTGACGGTACTGTAGGAATAAGGATCGGCTAACTCCGTGCCAGCAGCCGCGGTAATACGGAGGATCCAAGCGTTATCCGGAATCATTGGGTTTAAAGGGTCCGTAGGCGGTCTTATAAGTCAGTGGTGAAATCTCCTAGCTCAACTAGGAAACTGCCATTGATACTGTAAGACTTGAATTTTTGTGAAGTAACTAGAATATGTAGTGTAGCGGTGAAATGCTTAGATATTACATGGAATACCAATTGCGAAGGCAGGTTACTAACAAACGATTGACGCTGATG…	305.197	32.6366	173.964	-2.42975	0.476489	184.956	1.74818e-36	9.54299e-36	Bacteria	Bacteroidota	Bacteroidia	Flavobacteriales	Flavobacteriaceae	Flavobacterium	Unclassified
TGGGGAATCTTGCGCAATGGGCGAAAGCCTGACGCAGCAACGCCGCGTGCGGGATGAAGGCCTTCGGGTTGTAAACCGCTTTTAACAGGAACGAAAATGACGGTACCTGTAGAATAAGGTGCGGCCAACTACGTGCCAGCAGCCGCGGTGACACGTAGGCACCAAGCGTTGTCCGGATTTATTGGGCGTAAAGAGCTCGTAGGCGGTTCAGTAAGTCGGGTGTGAAAACTCTGGGCTTAACCCAGAGACGCCACTCGATACTACTGTGACTAGAGTTCGGTAGGGGAGCGGGGAATTCCTAGTGTAGCGGTGAAATGCGCAGATATTAGGAGGAACACCGGTGGCGAAGGCGCCGCTCTGGGCCGATACTGACGCTGAGGAGCGAAAGCGTGGGTAGCA…	296.368	207.024	237.084	-0.198777	0.328354	37.2172	4.26663e-06	7.61429e-06	Bacteria	Actinobacteriota	Acidimicrobiia	Microtrichales	Ilumatobacteraceae	UBA3006	Unclassified
TGGGGAATATTGCGCAATGGACGAAAGTCTGACGCAGCGACGCCTCGTGAGGGACGAAGGTCTTCGGATTGTAAACCTCTTTCAGCAGGGACGAAGCGAAAGTGACGGTACCTGCAGAAGAAGCACCGGCTAACTATGTGCCAGCAGCCGCGGTAATACATAGGGTGCAAGCGTTGTCCGGATTTATTGGGCGTAAAGAGTTCGTAGGCGGTTTTTCGCGTCGGATGTGAAAACTCAGGGCTCAACCCTGAGCCTGCATTCGATACGGGAAGACTCGAGGACGGCAGGGGAGACTGGAACTTCTGGTGTAGCGGTGGAATGCGCAGATATCAGAAAGAACACCAATGGCGAAGGCAGGTCTCTGGGCCGATCCTGACGCTGAGGAACGAAAGCGTGGGG…	288.477	293.537	438.092	-0.57888	0.328516	138.311	1.14811e-26	4.47667e-26	Bacteria	Actinobacteriota	Actinobacteria	Nanopelagicales	Nanopelagicaceae	AAA044-D11	Unclassified
TGGGGAATTTTGGACAATGGGGGAAACCCTGATCCAGCAATGCCGCGTGAGTGAAGAAGGCCTTCGGGTTGTAAAGCTCTTTTGTCAGGGAAGAAACACCGGCTCTAACACAGTCCGGGAATGACGGTACCTGAAGAATAAGCACCGGCTAACTACGTGCCAGCAGCCGCGGTAATACGTAGGGTGCAAGCGTTAATCGGAATTACTGGGCGTAAAGCGTGCGCAGGCGGTTATACAAGACAGGCGTGAAATCCCCGGGCTTAACCTGGGAATGGCGCCTGTGACTGTATAGCTAGAGTGTGTCAGAGGGGGGTAGAATTCCACGTGTAGCAGTGAAATGCGTAGATATGTGGAGGAATACCAATGGCGAAGGCAGCCCCCTGGGATAACACTGACGCT…	283.768	142.845	21.6251	2.72963	0.555372	414.567	1.79035e-85	6.39018e-84	Bacteria	Proteobacteria	Gammaproteobacteria	Betaproteobacteriales	Burkholderiaceae	Polynucleobacter	Polynucleobacter_duraquae(RS_GCF_000973625.1)
TAGGGAATATTGGTCAATGGACGCAAGTCTGAACCAGCCATGCCGCGTGCAGGATGACGGCCCTCTGGGTTGTAAACTGCTTTTATATGGGAAGAAACCCCGGGATGCGTTCCGGGCTGACGGTACCATACGAATAAGGATCGGCTAACTTCGTGCCAGCAGCCGCGGTAAGACGAAGGATCCAAGCGTTGTCCGGATTTACTGGGTTTAAAGGGTGCGTAGGCGGATGCTTAAGCCAGTGGTGAAATCTCTCAGCTCAACTGAGAAACTGCCATTGGAACTGGGTATCTTGAATTCGATTGAGGTAGATGGAATATAACATGTAGCGGTGAAATGCTTAGATATGTTATGGAACACCGATTGCGAAGGCAGTCTACTAAGTCGACATTGACGCTGAGG…	279.967	14.5018	40.0769	-1.49221	0.440296	430.946	5.47339e-89	2.30878e-87	Bacteria	Bacteroidota	Bacteroidia	Unclassified	Unclassified	Unclassified	Unclassified
TGGGGAATCTTAGACAATGGGCGCAAGCCTGATCTAGCCATGCCGCGTGAGCGATGAAGGCCTTAGGGTTGTAAAGCTCTTTCAGTGGGGAAGATAATGACGGTACCCACAGAAGAAGCCCCGGCTAACTCCGTGCCAGCAGCCGCGGTAATACGGAGGGGGCTAGCGTTGTTCGGAATTACTGGGCGTAAAGCGCGCGTAGGCGGATTGGAAAGTTGGAGGTGAAATCCCAGGGCTCAACCTTGGAACTGCCTTCAAAACTTCCAGTCTGGAGTTCGAGAGAGGTGAGTGGAATTCCGAGTGTAGAGGTGAAATTCGTAGATATTCGGAGGAACACCAGTGGCGAAGGCGGCTCACTGGCTCGATACTGACGCTGAGGTGCGAAAGCGTGGGGAGCAA…	277.132	44.3158	2.2717	4.25415	0.570901	283.661	1.85933e-57	2.05412e-56	Bacteria	Proteobacteria	Alphaproteobacteria	Rhodobacterales	Rhodobacteraceae	Unclassified	Unclassified
TGGGGAATCTTGCGCAATGCACGAAAGTGTGACGCAGCAACGCCGCGTGGAGGAAGAAGGCTCTCGGGTCGTAAACTCCTTTCAGTTGGGACGAAGCTTCGTCGGTTAATAGCCGGCTGGAGTGACGGTACCTTCACAAGAAGCACCGGCTAACTACGTGCCAGCAGCCGCGGTAATACGTAGGGTGCAAGCGTTGTCCGGAATCATTGGGCGTAAAGAGCGTGTAGGCGGCCCGATTAGTCCGCTGTGAAAGTCCAGGGCTCAACCCTGGAATGCCGGTGGATACTGTCGGGCTCGAGTCCGGAAGAGGCGAGTGGAATTCCTGGTGTAGCGGTGAAATGCGCAGATATCAGGAAGAACACCAACGGCGAAGGCAGCTCGCTGGGACGGTACTGACGC…	273.096	262.996	463.193	-0.818297	0.3926	57.0289	5.8991e-10	1.24985e-09	Bacteria	Actinobacteriota	Thermoleophilia	Solirubrobacterales	Solirubrobacteraceae	Solirubrobacter	Unclassified
TGAGGAATTTTCCGCAATGGGCTAACGCCTGACGGAGCAATGCCGCGTGGAGGAGGAAGGCCTGTGGGTCGTAAACTCCTTTTCTCAGAGAAGAAGATCTGACGGTATCTGAGGAATAAGCATCGGCTAACTCTGTGCCAGCAGCCGCGGTAATACAGGGGATGCAAGCGTTATCCGGAATTATTGGGCGTAAAGCGTCCTGAGGTGGCTTACCCAGTCGACTGTGAAAGCTCAAGGCTCAACCTTGAAACGGCAGTCGAAACTTGTAAGCTTGAGTACGGTAGAGGCAGAGGGAATTCCCGGAGGAGAGGTGAAATTCGTAGATATCGGGAGGAAGGCCAAAGGCGAAAGCACTCTGCTGGGCCGATTACTGACACTGACAGACGAAAGCTAGGGGAG…	256.32	146.055	104.828	0.475511	0.433658	85.5292	1.02149e-15	2.63318e-15	Bacteria	Proteobacteria	Alphaproteobacteria	Rhizobiales	Rhizobiaceae	Leaf454	Unclassified
TGGGGAATTTTGGACAATGGGGGCAACCCTGATCCAGCCATTCCGCGTGAGTGAAGAAGGCCTTCGGGTTGTAAAGCTCTTTCGCAAGAGAAGAAATCTTACTATCAAATAAATAGTAAGGATGACGGTATCTTGACAAGAAGCACCGGCTAACTATGTGCCAGCAGCCGCGGTAATACATAGGGTGCGAGCGTTAATCGGAATTACTGGGCGTAAAGGGTGCGCAGGCGGTTTTGTAAGTCAGATGTGAAATCCCCGAGCTCAACTTGGGAACTGCGTTTGAAACTACAAGACTAGAGTGTGTCAGAGGGGGGTAGAATTCCACGTGTAGCAGTGAAATGCGTAGATATGTGGAGGAATACCAATGGCGAAGGCAGCCCCCTGGGATAACACTGACGC…	255.028	27.0058	42.5566	-0.66389	0.546982	244.375	4.36111e-49	3.37259e-48	Bacteria	Proteobacteria	Gammaproteobacteria	Betaproteobacteriales	Methylophilaceae	BACL14	Unclassified
TGGGGAATCTTGCGCAATGGGCGAAAGCCTGACGCAGCAACGCCGCGTGCGGGATGAAGGCCTTCGGGTTGTAAACCGCTTTCAGCAGGGAAGAAATTGACGGTACCTGCAGAAGAAGCCCCGGCCAACTACGTGCCAGCAGCCGCGGTAACACGTAGGGGGCGAGCGTTGTCCGGATTTATTGGGCGTAAAGAGCTCGTAGGCGGTTCGGTAAGTCGGGTGTGAAACCTCCAGGCTCAACCTGGAGACGCCACCTGATACTGCTGTGACTAGAGTCCGGTAGGGGAGTGTGGAACTCCTGGTGTAGCGGTGAAATGCGCAGATATCAGGAAGAACACCAGCGGCGAAGGCGGCACTCTGGGCCGGTACTGACGCTGAGGAGCGAAAGCGTGGGTAGCA…	254.589	199.104	172.291	0.207167	0.371283	10.383	0.16789	0.185038	Bacteria	Actinobacteriota	Acidimicrobiia	Microtrichales	Microtrichaceae	IMCC26207	Unclassified
TGAGGAATTTTGCGCAATGGGGGAAACCCTGACGCAGCAACGCCGCGTGAGTGATGAAGGCTTTCGGGTCGTAAAGCTCTGTCAAGTGGGAAGAACCCGCGCCGTACAAATAGTGCGGTGCGCTGACGGTACCACTGAAGGAAGCACCGGCTAACTCCGTGCCAGCAGCCGCGGTAATACGGGGGGTGCAAGCGTTATTCGGAATCATTGGGCGTAAAGAGCGCGTAGGCGGTCTTCTATGTCAGGTGTGAAAGCCCGGGGCTCAACCCCGGAAGTGCACTTGAAACTGGGAGACTTGAGTATGGGAGAGGGAAGTGGAATTCCTGGTGTAGCGGTGAAATGCGTAGATATCAGGAGGAACACCGGTGGCGAAGGCGACTTCCTGGACCAATACTGACG…	250.366	394.341	181.866	1.11724	0.505254	29.9682	9.62441e-05	0.000157244	Bacteria	Desulfobacterota	Desulfobacteria	Desulfobacterales	Desulfosarcinaceae	Desulfatitalea	Unclassified
TGGGGAATCTTGTGCAATGGACGAAAGTCTGACACAGCCACGCCGCGTGCGGGAAGAAGGCCTTCGGGTTGTAAACCGCTTTCAGCAGGAACGAAAATGACGGTACCTGCAGAAGAAGGAGCGGCCAACTACGTGCCAGCAGCCGCGGTGACACGTAGGCTCCAAGCGTTGTCCGGATTTATTGGGCGTAAAGAGCTCGTAGGCGGTTCAGCAAGTCGGGTGTGAAAACTCTGGGCTCAACCCAGAGCCTGCACCCGAAACTGCTGTGACTAGAGTTCGGTAGGGGAGTGGGGAATTCCTAGTGTAGCGGTGAAATGCGCAGATATTAGGAGGAACACCGATGGCGAAGGCACCACTCTGGGCCGAAACTGACGCTGAGGAGCGAAAGCGTGGGTAGCA…	245.198	116.256	186.052	-0.685158	0.382763	63.1777	3.49146e-11	7.57026e-11	Bacteria	Actinobacteriota	Acidimicrobiia	Microtrichales	Ilumatobacteraceae	UBA3006	Unclassified
TCGAGAATCTTCGGCAATGGGCGAAAGCCTGACCGAGCGACGCCGCGTGCGGGATGAAGGCCCTCGGGTTGTAAACCGCTGTCGTAGAGGAGGAAGTGCAGGGGGGTTCTCCCCTTTGCTTGACCTATTCTAGGAGGAAGTACGGGCTAAGTTCGTGCCAGCAGCCGCGGTAAGACGAACCGTACAAACGTTACTCGGAATTACTGGGCTTAAAGGGTGCGTAGGCTGCGCGGAAAGTTGGGTGTGAAAGCCCTCGGCTCAACCGAGGAATTGCATCCAAAACTACCGTGCTCGAGGGAGACAGAGGTAAGCGGAACTCAAGGTGGAGCGGTGAAATGCGTTGATATCTTGAGGAACACCGGTGGCGAAGGCGGCTTACTGGGTCTCTTCTGACGCTGA…	243.9	137.329	331.193	-1.27259	0.396149	409.235	2.49316e-84	7.71218e-83	Bacteria	Planctomycetota	Planctomycetes	Pirellulales	Thermoguttaceae	Unclassified	Unclassified
TGAGGAATATTGGACAATGGAGGCAACTCTGATCCAGCCATGCCGCGTGCAGGAAGACGGCCCTATGGGTTGTAAACTGCTTTTATACAGGAAGAATTGTGCCTACGTGTAGGTATTTGACGGTACTGTACGAATAAGGATCGGCTAACTCCGTGCCAGCAGCCGCGGTAATACGGAGGATCCAAGCGTTATCCGGAATCATTGGGTTTAAAGGGTCCGTAGGCGGTCTGATAAGTCAGAGGTGAAATCCTGCAGCTCAACTGTAGCATTGCCTTTGATACTGTTAGACTTGAGTTATTGTGAAGTAGTTAGAATGTGTAGTGTAGCGGTGAAATGCATAGATATTACACAGAATACCGATTGCGAAGGCAGATTACTAACAATATACTGACGCTGAGG…	242.346	96.4612	176.567	-0.879218	0.421506	52.2073	5.31421e-09	1.09106e-08	Bacteria	Bacteroidota	Bacteroidia	Flavobacteriales	Flavobacteriaceae	MS024-2A	Unclassified
TGGGGAATATTGGACAATGGGCGAAAGCCTGATCCAGCAATGCCGCGTGAGTGATGAAGGCCTTAGGGTTGTAAAGCTCTTTTACCAGGGATGATAATGACAGTACCTGGAGAATAAGCTCCGGCTAACTCCGTGCCAGCAGCCGCGGTAATACGGAGGGAGCTAGCGTTGTTCGGAATTACTGGGCGTAAAGAGTACGTAGGCGGTTATTCAAGTCAGAGGTGAAAGCCTGGAGCTCAACTCCAGAACTGCCTTTGAAACTAGATAGCTAGAATCTTGGAGAGGTGAGTGGAATTCCGAGTGTAGAGGTGAAATTCGTAGATATTCGGAAGAACACCAGTGGCGAAGGCGACTCACTGGACAAGTATTGACGCTGAGGTACGAAAGCGTGGGGAGCAA…	236.225	45.3761	87.6267	-0.947162	0.534398	146.361	2.35713e-28	9.67883e-28	Bacteria	Proteobacteria	Alphaproteobacteria	Sphingomonadales	Sphingomonadaceae	Unclassified	Unclassified
TCGAGAATCATTCACAATGGACGCAAGTCTGATGGTGCAACGCCGCGTGGAGGATGACGGCCCTAGGGTTGTAAACTCCTGTCATTGGGGAGTAAGACTTAGTTGTTAATAGCTTCTAAGTTTGATAGTACCCAAAGAGGAAGGGACGGCTAACTTCGTGCCAGCAGCCGCGGTAATACGAAGGTCCCAAGCGTTGTTCGGAATAACTGGGCGTAAAGCGTGTGTAGGCTGCGCGGAAAGTCAAATGTGAAAGCCCAGGGCTTAACCCTGGAACTGCATTCGATACTCCCGTGCTAGAGTAATGGAGAGGTAAGTGGAATTCCCGGTGTAGCAGTGAAATGCGTAGATATCGGGAGGAACATCAATGGCGAAGGCAACTTACTGGACATTTACTGACGC…	236.144	25.3321	38.3486	-0.591603	0.449893	242.816	9.35936e-49	7.11925e-48	Bacteria	Verrucomicrobiota	Verrucomicrobiae	Verrucomicrobiales	Akkermansiaceae	Roseibacillus	Unclassified
TGGGGAATATTGGGCAATGGAGGGAACTCTGACCCAGCGACGCCGCGTGCGGGATGAAGGCCTTCGGGTTGTAAACCGCTTTCAGCAAGGAAGAAGCGAAAGTGACGGTACTTGCAGAAGAAGCACCGGCTAACTATGTGCCAGCAGCCGCGGTAATACATAGGGTGCAAGCGTTGTCCGGAATTATTGGGCGTAAAGAGCTCGTAGGTGGTTCGTCACGTCGGATGTGAAAATCTGGGGCTTAACCCCAGACCTGCATTCGATACGGGCGAGCTAGAGTGTGGTAGGGGAGACTGGAATTCCTGGTGTAGCGGTGGAATGCGCAGATATCAGGAGGAACACCAATGGCGAAGGCAGGTCTCTGGGCCATTACTGACACTGAGGAGCGAAAGCGTGGGG…	234.827	20.1003	36.6065	-0.856882	0.550646	133.212	1.33974e-25	5.01322e-25	Bacteria	Actinobacteriota	Actinobacteria	Nanopelagicales	Nanopelagicaceae	Planktophila	Unclassified
TGGGGAATATTGCGCAATGGGCGAAAGCCTGACGCAGCGACGCCGCGTGAGGGATGAAGGTCTTCGGATTGTAAACCTCTTTCAGCAGGGACGAAGCGAAAGTGACGGTACCTGCAGAAGAAGCACCGGCTAACTACGTGCCAGCAGCCGCGGTAATACGTAGGGTGCAAGCGTTGTCCGGATTTATTGGGCGTAAAGAGCTCGTAGGCGGTTAGACACGTCGGATGTGAAAACTGGGGGCTCAACCCCCAGCCTGCATTCGATACGGTCTGACTAGAGTGTGGTAGGGGTAACTGGAATTCCTGGTGTAGCGGTGAAATGCGCAGATATCAGGAGGAACACCGATGGCGAAGGCAGGTTACTGGGCCACCACTGACGCTGAGGAGCGAAAGCGTGGGG…	234.113	143.731	121.393	0.237345	0.382534	72.1675	5.38277e-13	1.25508e-12	Bacteria	Actinobacteriota	Actinobacteria	Unclassified	Unclassified	Unclassified	Unclassified
TGAGGAATATTGGGCAATGGAGGCAACTCTGACCCAGCTATGCCGCGTGCAGGAAGACGGCCCTCTGGGTTGTAAACTGCTTTTGTTTGGGAATAAACCCTCCTACGTGTAGGAGGCTGAAGGTACCTTACGAATAAGCATCGGCTAACTCCGTGCCAGCAGCCGCGGTAATACGGAGGATGCAAGCGTTATCCGGATTTATTGGGTTTAAAGGGTCCGTAGGCGGATCTTTAAGTCAGTGGTGAAAGCCCACAGCTCAACTGTGGAACTGCCATTGATACTGGAGATCTTGAGTGTAGTAGAAGTAGGCGGAATAGGGCATGTAGCGGTGAAATGCATAGATATGCCCTAGAACACCGATTGCGAAGGCAGCTTACTATGTTACAACTGACGCTGAGG…	232.953	68.7222	213.806	-1.64953	0.365182	122.801	1.99866e-23	7.02558e-23	Bacteria	Bacteroidota	Bacteroidia	Flavobacteriales	Cryomorphaceae	Coccinistipes	Coccinistipes_sp3(GB_GCA_001438615.1)
TGGGGAATCTTGCGCAATGGGCGAAAGCCTGACGCAGCAACGCCGCGTGCGGGAAGAAGGCTTTCGGGCTGTAAACCGCTTTCAGCAGGAACGAAAATGACGGTACCTGCAGAAGAAGGAGCGGCCAACTATGTGCCAGCAGCCGCGGTGATACATAGGCTTCAAGCGTTGTCCGGATTTATTGGGCGTAAAGAGTTCGTAGGCGGTCGAGTAAGTCGGGTGTGAAAATTCTGGGCTTAACCCAGAGACGCCACCCGATACTGCTTAACTTGAGTTCGATAGGGGAGTGGGGAATTCCTAGTGTAGCGGTGAAATGCGCAGATATTAGGAGGAACACCGGTGGCGAAGGCGCCACTCTGGATCGATACTGACGCTGAGGAACGAAAGCATGGGTAGCAA…	222.632	159.149	340.137	-1.0968	0.627285	64.3805	2.00281e-11	4.42527e-11	Bacteria	Actinobacteriota	Acidimicrobiia	Microtrichales	Ilumatobacteraceae	UBA3006	Unclassified
TGGGGAATTTTGGACAATGGGCGCAAGCCTGATCCAGCAATACCGCGTGCAGGAAGAAGGCCTTCGGGTTGTAAACTGCTTTTGTACGGAACGAAAAGGCTCTTTTTAATAAAGAGGGCTCATGACGGTACCGTAAGAATAAGCACCGGCTAACTACGTGCCAGCAGCCGCGGTAATACGTAGGGTGCGAGCGTTAATCGGAATTACTGGGCGTAAAGCGTGCGCAGGCGGTTTTGTAAGACAGACGTGAAATCCCCGGGCTCAACCTGGGAATTGCGTTTGTGACTGCAAGGCTAGAGTACGGTAGAGGGGGGTAGAATTCCGCGTGTAGCAGTGAAATGCGTAGATATGCGGAGGAACACCGATGGCGAAGGCAGCCCCCTGGACCTGTACTGACGC…	222.034	16.0012	275.625	-4.11179	0.768561	125.432	5.65066e-24	2.00145e-23	Bacteria	Proteobacteria	Gammaproteobacteria	Betaproteobacteriales	Burkholderiaceae	Unclassified	Unclassified
TGGGGAATTTTCCGCAATGGGCGCAAGCCTGACGGAGCAACGCCGCGTGAGGGACGAAGGCCTCTGGGCTGTAAACCTCTTTTCTCAAGGAAGAAGACATGACGGTACTTGAGGAATAAGCCACGGCTAATTCCGTGCCAGCAGCCGCGGTAATACGGGAGTGGCAAGCGTTATCCGGAATTATTGGGCGTAAAGCGTCCGCAGGCGGCCTTGAAAGTCTGTTGTTAAAGCGTGGAGCTCAACTCCATTTCAGCAATGGAAACTACAAGGCTAGAGTGTGGTAGGGGCAGAGGGAATTCCCGGTGTAGCGGTGAAATGCGTAGATATCGGGAAGAACACCAGTGGCGAAGGCGCTCTGCTGGGCCATAACTGACGCTCATGGACGAAAGCCAGGGGAGC…	220.574	240.247	213.423	0.170678	0.434631	5.18935	0.636869	0.650897	Bacteria	Cyanobacteriota	Cyanobacteriia	Synechococcales_A	Cyanobiaceae	Cyanobium	Unclassified
TGGGGAATATTGGGCAATGGAGGAAACTCTGACCCAGCGACGCCGCGTGCGGGATGAAGGCCTTCGGGTTGTAAACCGCTTTCAGTAGGGAAGAAGCGAAAGTGACGGTACCTACAGAAGAAGCACCGGCTAACTATGTGCCAGCAGCCGCGGTAATACATAGGGTGCAAGCGTTGTCCGGAATTATTGGGCGTAAAGAGCTCGTAGGTGGTTTGATACGTCGGGTGTGAAATTCAGGGGCTCAACCCCTGACCTGCATTCGATACGGTCAAGCTGGAGTTTGGTAGGGGAGACTGGAATTCCTGGTGTAGCGGTGGAATGCGCAGATATCAGGAGGAACACCGATGGCGAAGGCAGGTCTCTGGGCCAATACTGACACTGAGGAGCGAAAGCGTGGGG…	217.071	65.6499	52.6617	0.30627	0.372918	145.061	4.41735e-28	1.7823e-27	Bacteria	Actinobacteriota	Actinobacteria	Nanopelagicales	Nanopelagicaceae	Planktophila	Unclassified
TGGGGAATATTGGGCAATGGGCGGAAGCCTGACCCAGCGACGCCGCGTGAGGGATGAAGGCCTTCGGGTTGTAAACCTCTTTCAGCAGGGAAGAAGCGAAAGTGACGGTACCTGCAGAAGAAGCACCGGCTAACTATGTGCCAGCAGCCGCGGTAATACATAGGGTGCAAGCGTTGTCCGGAATTATTGGGCGTAAAGAGCTCGTAGGTGGCTCGTCACGTCGAATGTGAAACCCTGAGGCTCAACCTCAGGCCTGCATCCGATACGGGCGAACTGGAGTGTGGTAGGGGAGACTGGAATTCCTGGTGTAGCGGTGGAATGCGCAGATATCAGGAGGAACACCAATGGCGAAGGCAGGTCTCTGGGCCACTACTGACACTGAGGAGCGAAAGCGTGGGG…	213.996	154.696	186.502	-0.27675	0.361875	40.6656	9.385e-07	1.74186e-06	Bacteria	Actinobacteriota	Actinobacteria	Nanopelagicales	Nanopelagicaceae	Planktophila	Unclassified
TGGGGAATTTTCCGCAATGGGCGAAAGCCTGACGGAGCAACGCCGCGTGAGGGATGAAGGCCTCTGGGCTGTAAACCTCTTTTCTCAAGGAAGAAGACATGACGGTACTTGAGGAATAAGCCACGGCTAATTCCGTGCCAGCAGCCGCGGTAATACGGGAGTGGCAAGCGTTATCCGGAATTATTGGGCGTAAAGCGTCCGCAGGCGGCCTTGTAAGTCTGCTGTCAAAACGTGGAGCTCAACTCCATTTCGGCAGTGGAAACTACAAGGCTTGAGTGTGGTAGGGGCAGAGGGAATTCCCGGTGTAGCGGTGAAATGCGTAGATATCGGGAAGAACACCAGTGGCGAAGGCGCTCTGCTGGGCCATAACTGACGCTCATGGACGAAAGCCAGGGGAGC…	213.744	200.716	151.592	0.403935	0.376775	15.1301	0.0343672	0.0416355	Bacteria	Cyanobacteriota	Cyanobacteriia	Synechococcales_A	Cyanobiaceae	Cyanobium	Unclassified
TGGGGAATATTGCGCAATGGGCGAAAGCCTGACGCAGCAACGCCGCGTGCGGGATGAAGGCCTTCGGGTTGTAAACCGCTTTCAGCAGGGAAGAAGCGAAAGTGACGGTACCTGCAGAAGAAGCACCGGCTAACTACGTGCCAGCAGCCGCGGTAATACGTAGGGTGCAAGCGTTGTCCGGATTTATTGGGCGTAAAGAGCTCGTAGGCGGTTAGTCACGTCGGATGTGAAAACTCAGTGCTTAACACTGAGCCTGCATTCGATACGGGCTGACTAGAGTATTGTAGGGGAGACTGGAACTCCTGGTGTAGCGGTGAAATGCGCAGATATCAGGAAGAACACCGGTGGCGAAGGCGGGTCTCTGGGCAATTACTGACGCTGAGGAGCGAAAGCGTGGGG…	213.599	104.541	139.262	-0.419709	0.46822	66.3885	7.90546e-12	1.77205e-11	Bacteria	Actinobacteriota	Actinobacteria	Nanopelagicales	S36-B12	S36-B12	Unclassified
TGGGGAATTTTGGACAATGGGCGAAAGCCTGATCCAGCAATGCCGCGTGTGCGAAGAAGGCCTTCGGGTTGTAAAGCACTTTTGTCAGGAAAGAAATTGTTCGGGCCAATACCCCGAGCCGTTGACGGTACCTGAAGAATAAGCACCGGCTAACTACGTGCCAGCAGCCGCGGTAATACGTAGGGTGCGAGCGTTAATCGGAATTACTGGGCGTAAAGCGTGCGCAGGCGGTTTGTTAAGACAGTTGTGAAATCCCCGGGCTCAACCTGGGAACTGCAATTGTGACTGGCAGGCTAGAGTTTGGCAGAGGGGGGTGGAATTCCTGGTGTAGCAGTGAAATGCGTAGATATCAGGAGGAACACCGATGGCGAAGGCAGCCCCCTGGGCCATGACTGACGC…	211.109	50.0489	56.1205	-0.172216	0.4055	168.406	5.44178e-33	2.65425e-32	Bacteria	Proteobacteria	Gammaproteobacteria	Betaproteobacteriales	Burkholderiaceae	Unclassified	Unclassified
TGAGGAATATTGGTCAATGGGCGCAAGCCTGAACCAGCCATGCCGCGTGCAGGAAGAATGCCCTATGGGTTGTAAACTGCTTTTATTTGGGAATAAACCTTTCTACGTGTAGGAAGCTGAAGGTACCAAATGAATAAGCACCGGCTAACTCCGTGCCAGCAGCCGCGGTAATACGGAGGGTGCAAGCGTTATCCGGAATCATTGGGTTTAAAGGGTCCGCAGGCGGATTTATAAGTCAGTGGTGAAAGCCTACAGCTTAACTGTAGAACTGCCATTGATACTGTAAGTCTTGAATTCGGTCGAAGTGGGCGGAATGTGTAGTGTAGCGGTGAAATGCATAGATATTACACAGAACACCGATAGCGAAGGCAGCTCACTAGGCCTGGATTGACGCTCAGG…	208.553	49.1449	230.934	-2.23637	0.578012	289.95	8.45995e-59	9.57419e-58	Bacteria	Bacteroidota	Bacteroidia	Flavobacteriales	Crocinitomicaceae	UBA952	Unclassified
TGAGGAATATTGGACAATGGGCTCACGCCTGATCCAGCCATGCCGCGTGCAGGAAGACGGCCCTATGGGTTGTAAACTGCTTTTATACGGGAAGAATAAGGGGTACGTGTACCCTGGTGACGGTACCGTAAGAATAAGGACCGGCTAACTCCGTGCCAGCAGCCGCGGTAATACGGAGGGTCCGAGCGTTATCCGGAATCATTGGGTTTAAAGGGTCCGCAGGCGGGCGATTAAGTCAGGGGTGAAATGGTACGGCTCAACCGTAGCACTGCCCTTGATACTGGTTGCCTTGAGTCATAGTGGAGTGGCCGGAATATGTAGTGTAGCGGTGAAATGCATAGATATTACATAGAACACCGATCGCGAAGGCAGGTCACTAACTATGTACTGACGCTGATG…	199.186	261.754	121.96	1.10548	0.38239	30.7418	6.93746e-05	0.000115791	Bacteria	Bacteroidota	Bacteroidia	Flavobacteriales	Flavobacteriaceae	Unclassified	Unclassified
TGGGGAATTTTCCGCAATGGGCGAAAGCCTGACGGAGCAACGCCGCGTGAGGGATGAAGGCCTCTGGGCTGTAAACCTCTTTTATCAAGGAAGAAGATCTGACGGTACTTGATGAATAAGCCACGGCTAATTCCGTGCCAGCAGCCGCGGTAATACGGGAGTGGCAAGCGTTATCCGGAATTATTGGGCGTAAAGCGTCCGCAGGCGGCCTTATAAGTCTGTTGTCAAAGCGTGGAGCTTAACTCCATTTCGGCAATGGAAACTGTGAGGCTTGAGTGTGGTAGGGGCAGAGGGAATTCCCGGTGTAGCGGTGAAATGCGTAGATATCGGGAAGAACACCAGTGGCGAAGGCGCTCTGCTGGGCCATAACTGACGCTCATGGACGAAAGCCAGGGGAGC…	193.415	11.4528	4.78573	1.2323	0.838955	159.186	4.75982e-31	2.14423e-30	Bacteria	Cyanobacteriota	Cyanobacteriia	Synechococcales_A	Cyanobiaceae	Cyanobium	Unclassified
TGGGGAATATTGGACAATGGGCGAAAGCCTGATCCAGCAATGCCGCGTGAGTGATGAAGGCCTTAGGGTTGTAAAGCTCTTTTACCAGGGATGATAATGACAGTACCTGGAGAATAAGCTCCGGCTAACTCCGTGCCAGCAGCCGCGGTAATACGGAGGGAGCTAGCGTTGTTCGGAATTACTGGGCGTAAAGAGTACGTAGGCGGTGATTCAAGTCAGAGGTGAAAGCCTGGAGCTCAACTCCAGAACTGCCTTTGAAACTAGATCGCTAGAATTGTGGAGAGGTTAGTGGAATTCCGAGTGTAGAGGTGAAATTCGTAGATATTCGGAAGAACACCAGTGGCGAAGGCGACTAACTGGACACATATTGACGCTGAGGTACGAAAGCGTGGGGAGCAA…	183.313	40.8257	73.9512	-0.850973	0.505724	134.823	6.16537e-26	2.3258e-25	Bacteria	Proteobacteria	Alphaproteobacteria	Sphingomonadales	Sphingomonadaceae	Novosphingobium	Unclassified
TGGGGAATATTGGGCAATGGAGGAAACTCTGACCCAGCGACGCCGCGTGCGGGATGAAGGCCTTCGGGTTGTAAACCGCTTTCAGCAGGGAATAAGCGCAAGTGAAGGTACCTGCAGAAGAAGCACCGGCTAACTATGTGCCAGCAGCCGCGGTAATACATAGGGTGCAAGCGTTGTCCGGAATTATTGGGCGTAAAGAGCTCGTAGGTGGTTTGTTACGTCGGTTGTGAAATTCAGGGGCTCAACCCCTGACTTGCAGCCGATACGGGCAAGCTAGAGTTTGGTAGGGGAGACTGGAATTCCTGGTGTAGCGGTGGAATGCGCAGATATCAGGAGGAACACCGATGGCGAAGGCAGGTCTCTGGGCCAATACTGACACTGAGGAGCGAAAGCGTGGGG…	182.149	69.057	53.328	0.362117	0.366313	104.65	1.17945e-19	3.57688e-19	Bacteria	Actinobacteriota	Actinobacteria	Nanopelagicales	Nanopelagicaceae	Planktophila	Unclassified
TGAGGAATATTGGGCAATGGAGGAAACTCTGACCCAGCCATGCCGCGTGCAGGAAGACGGCCCTATGGGTTGTAAACTGCTTTTATACGAGAATAAACCCTCCCACGTGTGGGAGGCTGAAGGTATCGTACGAATAAGGATCGGCTAACTCCGTGCCAGCAGCCGCGGTAATACGGAGGATCCAAGCGTTATCCGGATTTATTGGGTTTAAAGGGTCCGTAGGCGGGTCTTTAAGTCAGTGGTGAAAGCCTGCAGCTTAACTGTAGAATTGCCATTGATACTGGAGACCTTGAGTGTAGTAGAAGTAGGCGGAATAAGGCATGTAGCGGTGAAATGCATAGATATGCCTTAGAACACCGATTGCGAAGGCAGCTTACTATGTTACAACTGACGCTGAGG…	177.406	2.81694	31.9	-3.42913	0.717767	201.615	5.22119e-40	3.31867e-39	Bacteria	Bacteroidota	Bacteroidia	Flavobacteriales	Cryomorphaceae	Coccinistipes	Unclassified
TGGGGAATATTGCACAATGGGCGAAAGCCTGATGCAGCAACGCCGCGTGAGGGACGACGGCCTTCGGGTTGTAAACCTCTTTTAGCAGGGAAGAAGCGAAAGTGACGGTACCTGCAGAAAAAGCACCGGCTAACTACGTGCCAGCAGCCGCGGTAATACGTAGGGTGCAAGCGTTGTCCGGAATTATTGGGCGTAAAGAGCTCGTAGGCGGTTTGTCGCGTCTGCTGTGAAAATCCGAGGCTCAACCTCGGACCTGCAGTGGGTACGGGCAAACTAGAGTGCGGTAGGGGAGATTGGAATTCCTGGTGTAGCGGTGGAATGCGCAGATATCAGGAGGAACACCAATGGCGAAGGCAGATCTCTGGGCCGTAACTGACGCTGAGGAGCGAAAGCGTGGGG…	177.255	63.6494	50.103	0.32275	0.387278	226.191	3.19871e-45	2.18265e-44	Bacteria	Actinobacteriota	Actinobacteria	Actinomycetales	Microbacteriaceae	Unclassified	Unclassified
TGGGGAATATTGGGCAATGGACGAAAGTCTGACCCAGCGACGCCGCGTGAGGGATGAAGGCCTTCGGGTTGTAAACCTCTTTCAGCAGGGAAGAAGCGAAAGTGACGGTACCTGCAGAAGAAGCACCGGCTAACTATGTGCCAGCAGCCGCGGTAATACATAGGGTGCAAGCGTTGTCCGGAATTATTGGGCGTAAAGAGCTCGTAGGTGGTTAGTTACGTCGGATGTGAAAATCTAGGGCTCAACCCTAGACCTGCATCCGATACGGGCTAGCTTGAGTTTGGTAGGGGAGACTGGAATTCCTGGTGTAGCGGTGGAATGCGCAGATATCAGGAGGAACACCAATGGCGAAGGCAGGTCTCTGGGCCAATACTGACACTGAGGAGCGAAAGTGTGGGG…	176.225	90.2877	51.7156	0.792572	0.435512	106.632	4.58237e-20	1.41748e-19	Bacteria	Actinobacteriota	Actinobacteria	Nanopelagicales	Nanopelagicaceae	Planktophila	Unclassified
TGGGGAATCTTGCGCAATGCGCGAAAGCGTGACGCAGCAACACCGCGTGAGGGAAGACGGCCTTAGGGTTGTAAACCTCTTTCAGATGGGACGAAGGTTCAGCGGTGAATAGCCGACTGAATTGACGGTACCGTCAGAAGAAGCTCCGGCTAACTACGTGCCAGCAGCCGCGGTAATACGTAGGGAGCGAGCGTTGTCCGGAATCATTGGGCGTAAAGAGCACGTAGGTGGATCAATTAGTCTGCTGTGAAAGTCAAAGGCTCAACCTTTGAAAGCCGGTGGATACTGTTGATCTAGAGTACGGAAGAGGCGAGTGGAATTCCTGGTGTAGCGGTGGAATGCGCAGATATCAGGAGGAACACCAATAGCGAAGGCAGCTCGCTGGGACGTTACTGACAC…	173.585	291.984	512.68	-0.812563	0.483923	87.3341	4.35948e-16	1.14283e-15	Bacteria	Actinobacteriota	Thermoleophilia	Solirubrobacterales	Solirubrobacteraceae	Solirubrobacter	Unclassified
TGGGGAATATTGCGCAATGGGCGAAAGCCTGACGCAGCAACGCCGCGTGAGGGATGACGGCCTTCGGGTTGTAAACCTCTTTCAGCAGGGAAGAAGCGAAAGTGACGGTACCTGCAGAAGAAGCACCGGCTAACTACGTGCCAGCAGCCGCGGTAATACGTAGGGTGCAAGCGTTGTCCGGATTTATTGGGCGTAAAGAGCTCGTAGGCGGTTAGTCACGTCGGATGTGAAATCCCAGGGCTTAACCCTGGGCCTGCATTCGATACGGGCTGACTAGAGTGTTGTAGGGGAGACTGGAACTCCTGGTGTAGCGGTGAAATGCGCAGATATCAGGAAGAACACCGGTGGCGAAGGCGGGTCTCTGGGCAACTACTGACGCTGAGGAGCGAAAGCGTGGGG…	172.831	85.0524	124.771	-0.561526	0.408587	267.736	4.62463e-54	4.56559e-53	Bacteria	Actinobacteriota	Actinobacteria	Nanopelagicales	S36-B12	S36-B12	Unclassified
TGGGGAATATTGCGCAATGGGCGAAAGCCTGACGCAGCAACGCCGCGTGCGGGATGAAGGCCTTCGGGTTGTAAACCGCTTTCAGCAGGGAAGAAGCGAAAGTGACGGTACCTGCAGAAGAAGCACCGGCTAACTACGTGCCAGCAGCCGCGGTAATACGTAGGGTGCAAGCGTTGTCCGGATTTATTGGGCGTAAAGAGCTCGTAGGCGGTTAGTCACGTCGGATGTGAAAACTCAGTGCTCAACACTGAGCCTGCATTCGATACGGGCTGACTAGAGTATTGTAGGGGAGACTGGAACTCCTGGTGTAGCGGTGAAATGCGCAGATATCAGGAAGAACACCGGTGGCGAAGGCGGGTCTCTGGGCAATTACTGACGCTGAGGAGCGAAAGCGTGGGG…	171.67	147.704	72.92	1.01418	0.677518	115.905	5.45187e-22	1.78146e-21	Bacteria	Actinobacteriota	Actinobacteria	Nanopelagicales	S36-B12	S36-B12	Unclassified
TGGGGAATATTGGACAATGGGCGCAAGCCTGATCCAGCCATGCCGCGTGTGTGAAGAAGGCTCTAGGGTTGTAAAGCACTTTCAGTAGGGAGGAAGGCCAGGGAGTTAATAGCTTCTTGGATTGACGTTACCTACAGAAGCAGCACCGGCTAACTCCGTGCCAGCAGCCGCGGTAATACGGAGGGTGCAAGCGTTAATCGGAATTACTGGGCGTAAAGCGCGCGTAGGCGGTTTGTTAAGTGTGATGTGAAAGCCCAGGGCTCAACCTTGGAACTGCATCACATACTGGCAGGCTAGAGTACGGTAGAGGGGGGTAGAATTCCACGTGTAGCGGTGAAATGCGTAGAGATGTGGAGGAATACCAGTGGCGAAGGCGGCCCCCTGGATCGATACTGACGC…	168.843	34.7907	72.8549	-1.07231	0.55547	120.035	7.53365e-23	2.55154e-22	Bacteria	Proteobacteria	Gammaproteobacteria	Pseudomonadales	Pseudohongiellaceae	OM182	Unclassified
TGAGGAATATTGGGCAATGGAGGCAACTCTGACCCAGCCATGCCGCGTGCAGGAAGACGGCCCTATGGGTTGTAAACTGCTTTTATACGGGAAGAAACACCCCCTCGTGAGGGGGCTTGACGGTACCGTAAGAATAAGCACCGGCTAACTCCGTGCCAGCAGCCGCGGTAATACGGAGGGTGCAAGCGTTATCCGGAATCATTGGGTTTAAAGGGTCCGCAGGCGGTCAATTAAGTCAGAGGTGAAATCCCATAGCTTAACTATGGAACTGCCTTTGATACTGGTTGACTTGAGTTATACGGAAGTAGATAGAATGTGTAGTGTAGCGGTGAAATGCATAGATATTACACAGAATACCGATTGCGAAGGCAGTCTACTACGTATATACTGACGCTCATG…	164.864	35.5135	113.142	-1.68536	0.502099	330.758	1.61412e-67	2.67483e-66	Bacteria	Bacteroidota	Bacteroidia	Flavobacteriales	Flavobacteriaceae	Unclassified	Unclassified
TGAGGAATATTGCGCAATGGGGGAAACCCTGACGCAGCGACGCCGCGTGGATGATGAAGGCCTTCGGGTTGTAAAATCCTGTCAGATGGGAAGAAGTGTATCATGCCTAATAGGTGTGGTATTTGACGGTACCATCAAAGGAAGCACCGGCTAACTCCGTGCCAGCAGCCGCGGTAATACGGAGGGTGCAAGCGTTGTTCGGAATTACTGGGCGTAAAGCGCGCGTAGGCGGCTATGCAAGTCATTTGTGAAAGTCCCTGGCTCAACCAGGGAAGTGCATGTGAAACTGTATGGCTTGAGTACTGGAGGGGGTAGTGGAATTCCCGGTGTAGAGGTGAAATTCGTAGATATCGGGAGGAATACCGGTGGCGAAGGCGACTACCTGGCCAGATACTGACG…	162.399	290.908	163.865	0.83026	0.346144	96.0522	7.03672e-18	2.00309e-17	Bacteria	Desulfobacterota	Desulfobulbia	Desulfobulbales	Desulfocapsaceae	Desulfofustis	Unclassified
TGAGGAATATTGGGCAATGGAGGCAACTCTGACCCAGCCATGCCGCGTGCAGGAAGACGGTCCTATGGATTGTAAACTGCTTTTATACAGGAAGAAACACTCCCTCGTGAGGGAGCTTGACGGTACTGTAAGAATAAGCACCGGCTAACTCCGTGCCAGCAGCCGCGGTAATACGGAGGGTGCAAGCGTTATCCGGAATCATTGGGTTTAAAGGGTCCGCAGGCGGTCAATTAAGTCAGAGGTGAAATACCATAGCTCAACTATGGAACTGCCTTTGATACTGGTTGACTTGAGTTATACGGAAGTAGATAGAATGTGTAGTGTAGCGGTGAAATGCATAGATATTACACAGAATACCGATTGCGAAGGCAGTCTACTACGTATATACTGACGCTCATG…	160.3	1.82313	15.1102	-2.98053	0.895437	161.791	1.34632e-31	6.24694e-31	Bacteria	Bacteroidota	Bacteroidia	Flavobacteriales	Flavobacteriaceae	Polaribacter	Unclassified
TGGGGAATATTGCGCAATGGGCGAAAGCCTGACGCAGCAACGCCGCGTGAGGGAAGACGGCTCTCGGGTTGTAAACCTCTTTCAGCAGGGACGAAATTGACGGTACCTGCAGAAGAAGCGCCGGCCAACTACGTGCCAGCAGCCGCGGTAACACGTAGGGCGCAAGCGTTGTCCGGATTTATTGGGCGTAAAGGGCTCGTAGGCGGTTTCGTAAGTCGGGTGTGAAAACTCAGGGCTCAACTCTGAGACGCCACTCGATACTGCGATGACTTGAGTCCGGTAGGGGAGCAGGGAATTCCTGGTGTAGCGGTGAAATGCGCAGATATCAGGAGGAACACCATTAGCGAAGGCGCTGCTCTGGGCCGGTACTGACGCTGAGGAGCGAAAGCATGGGGAGCG…	159.995	19.8136	11.0414	0.842678	0.504006	442.38	1.9212e-91	9.90484e-90	Bacteria	Actinobacteriota	Acidimicrobiia	Microtrichales	Unclassified	Unclassified	Unclassified
TGAGGAATATTGGACAATGGGCGCAAGCCTGATCCAGCCATGCCGCGTGCAGGAAGACGGTCCTATGGATTGTAAACTGCTTTTATACAGGAAGAAACAACTCTACGTGTAGAGTCTTGACGGTACTGTAGGAATAAGGATCGGCTAACTCCGTGCCAGCAGCCGCGGTAATACGGAGGATCCAAGCGTTATCCGGAATCATTGGGTTTAAAGGGTCCGTAGGCGGTCTTATAAGTCAGTGGTGAAATCTCCTAGCTCAACTAGGAAACTGCCATTGATACTGTAAGACTTGAATTTTTGTGAAGTAACTAGAATATGTAGTGTAGCGGTGAAATGCTTAGATATTACATGGAATACCAATTGCGAAGGCAGGTTACTAACAAACGATTGACGCTGATG…	159.208	0.338319	10.5608	-4.40338	0.764579	188.665	2.87471e-37	1.66733e-36	Bacteria	Bacteroidota	Bacteroidia	Flavobacteriales	Flavobacteriaceae	Flavobacterium	Unclassified
TGGGGAATTTTCCGCAATGGGCGCAAGCCTGACGGAGCAACGCCGCGTGAGGGACGAAGGCCTCTGGGCTGTAAACCTCTTTTCTCAAGGAAGAAGACATGACGGTACTTGAGGAATAAGCCACGGCTAATTCCGTGCCAGCAGCCGCGGTAATACGGGAGTGGCAAGCGTTATCCGGAATTATTGGGCGTAAAGCGTCCGCAGGCGGCCTTGAAAGTCTGTTGTTAAAGCGTGGAGCTCAACTCCATTTAAGCAATGGAAACTACAAGGCTAGAGTGTGGTAGGGGCAGAGGGAATTCCCGGTGTAGCGGTGAAATGCGTAGATATCGGGAAGAACACCAGTGGCGAAGGCGCTCTGCTGGGCCATAACTGACGCTCATGGACGAAAGCCAGGGGAGC…	146.967	209.912	100.363	1.06219	0.673312	10.2075	0.177119	0.194747	Bacteria	Cyanobacteriota	Cyanobacteriia	Synechococcales_A	Cyanobiaceae	Cyanobium	Unclassified
CAGGGAATATTGCACAATGGGCGAAAGCCTGATGCAGCGACACCGCGTGCGGGATGAATGCCTTCGGGTTGTAAACCGCTTTCAGGAGGGACGAAAATGACGGTACCTCCAGAAGAAGGCCCGGCCAACTACGTGCCAGCAGCCGCGGTAATACGTAGGGGCCAAACGTTGTCCGGATTTATTGGGCGTAAAGGGCTCGTAGGCGGTTCAACAAGTCGATCGTGAAAGCCCGGGGCTCAACCCCGGGACGCCGGTCGAAACTGTTGTGACTAGGGTCCGGTAGAGGTGAGTGGAATTCTCGGTGTAGCGGTGGAATGCGCAGATATCGAGAGGAACACCAGTAGCGAAGGCGGCTCACTGGGCCGGTACCGACGCTGAGGAGCGAAAGCATGGGGAGCA…	145.273	314.192	49.8572	2.66238	0.65178	96.7893	4.9595e-18	1.4205e-17	Bacteria	Actinobacteriota	Unclassified	Unclassified	Unclassified	Unclassified	Unclassified
TAGGGAATATTGCACAATGGGCGAAAGCCTGATGCAGCAACGCCGCGTGCGCGAAGAAGGCCTTCGGGTCGTAAAGCGCTTTTCTGGAGGAAGAGGAAGGACGGTACTCCAGGAATAAGGATCGGCTAACTACGTGCCAGCAGCCGCGGTAACACGTAGGATCCGAGCGTTATCCGAATTTACTGGGCGTAAAGCGCGTGTAGGCGGTCAGGTAAGTTGGACGTGAAAGCTCCTGGCTCAACTAGGAGAGGTCGTTCAAAACTGCCTGGCTAGAGGGCGACAGAGGGAGGTGGAATTCCCGGTGTAGTGGTGAAATGCGTAGATATCGGGAGGAACACCAGTGGCGAAGGCGGCCTCCTGGGTCGCACCTGACGCTCAGACGCGAAAGCTAGGGGAGCG…	142.037	183.247	198.025	-0.111034	0.439396	16.4368	0.021412	0.0265647	Bacteria	Chloroflexota	Anaerolineae	Anaerolineales	UBA6092	UBA6092	Unclassified
TGGGGAATATTGCACAATGGGCGCAAGCCTGATGCAGCAACGCCGCGTGAGGGATGAAGGCCTTCGGGTTGTAAACCTCTTTTAGCAGGGAAGAAGCGAAAGTGACGGTACCTGCAGAAAAAGCACCGGCTAACTACGTGCCAGCAGCCGCGGTAATACGTAGGGTGCAAGCGTTGTCCGGAATTATTGGGCGTAAAGAGCTCGTAGGCGGTTTGTCACGTCTGCTGTGAAAATCCAAGGCTCAACCTTGGACTTGCAGTGGGTACGGGCAGGCTAGAGTGCGGTAGGGGAGATGGGAATTCCTGGTGTAGCGGTGGAATGCGCAGATATCAGGAGGAACACCAATGGCGAAGGCACATCTCTGGGCCGTAACTGACGCTGAGGAGCGAAAGCGTGGGG…	141.441	103.741	240.182	-1.21484	0.51916	164.758	3.19465e-32	1.52816e-31	Bacteria	Actinobacteriota	Actinobacteria	Actinomycetales	Microbacteriaceae	Rhodoluna	Unclassified
TCGAGAATCTTCGGCAATGGGCGAAAGCCTGACCGAGCGACGCCGCGTGCGGGATGAAGGCCTTCGGGTTGTAAACCGCTGTCGTAGAGGAGGAAATGTGAGGGGGTTCTCCCCTTTGCTTGACCTATTCTAGGAGGAAGTACGGGCTAAGTTCGTGCCAGCAGCCGCGGTAAGACGAACCGTACAAACGTTACTCGGAATTACTGGGCTTAAAGGGTGCGTAGGCTGCGCGGAAAGTTGGGTGTGAAATCCCTCGGCTCAACCGGGGAATTGCATCCAAAACTGCCGTGCTCGAGGGAGACAGAGGTAAGCGGAACTCAAGGTGGAGCGGTGAAATGCGTTGATATCTTGAGGAACACCGGTGGCGAAGGCGGCTTACTGGGTCTCTTCTGACGCTGA…	129.444	163.051	736.038	-2.17525	0.730122	177.056	8.15102e-35	4.15612e-34	Bacteria	Planctomycetota	Planctomycetes	Pirellulales	Thermoguttaceae	RBG-16-64-12	Unclassified
TGAGGAATTTTCCGCAATGGGCGAAAGCCTGACGGAGCAATACCGCGTGAAGGATGACGGCCTATGGGTTGTAAACTTCTTTTCTCAGAGAAGAATTTTGACGGTATCTGAGGAATAAGCATCGGCTAACTCTGTGCCAGCAGCCGCGGTAAGACAGAGGATGCAAGCGTTATCCGGATTAATTGGGCGTAAAGCGTCTGTAGGTGGTTTATCAAGTCTTTTGTCAAAGATCAGGGCCTAACCCTGGGCAGGCAGAGGAAACTAGTAGACTTGAGTTCGGTAGGGGCAGAGGGAATTCCCGGTGGAGCGGTGAAATGCGTAGAGATCGGGAGGAACACCAAAGGCGAAGGCACTCTGCTGGGCCGCAACTGACACTGAGAGACGAAAGCGAGGGGAGCA…	128.509	58.4537	102.473	-0.816547	0.333398	648.422	9.03062e-136	2.0951e-133	Bacteria	Proteobacteria	Alphaproteobacteria	Rhizobiales	Rhizobiaceae	Leaf454	Unclassified
TGGGGAATCTTGCGCAATGGGCGAAAGCCTGACGCAGCAACGCCGCGTGCGGGAAGAAGGCCTTAGGGTTGTAAACCGCTTTCAGCAGGGAAGAAAATGACTGTACCTGCAGAAGAAGGTGCGGCCAACTACGTGCCAGCAGCCGCGGTGACACGTAGGCACCAAGCGTTGTCCGGATTTATTGGGCGTAAAGAGCTCGTAGGCTGTTCAGTTAGTTGGGTGTGAAAACTCCGGGCTTAACCCGGAGCCGCCACCCAATACTGCTGTGACTAGAGTTCGGTAGGGGAGCGGGGAATTCCTAGTGTAGCGGTGAAATGCGCAGATATTAGGAGGAACACCGGTGGCGAAGGCGCCGCTCTGGGCCGAAACTGACGCTGAGGAGCGAAAGCATGGGTAGCA…	128.079	86.5648	117.745	-0.44985	0.383523	60.6129	1.13874e-10	2.43492e-10	Bacteria	Actinobacteriota	Acidimicrobiia	Microtrichales	Ilumatobacteraceae	UBA3006	Unclassified
TGGGGAATCTTGCGCAATGGGCGAAAGCCTGACGCAGCAACGCCGCGTGCGGGAAGAAGGCTTTCGGGCTGTAAACCGCTTTCAGCAGGAACGAAAATGACGGTACCTGCAGAAGAAGGAGCGGCCAACTATGTGCCAGCAGCCGCGGTGATACATAGGCTTCAAGCGTTGTCCGGATTTATTGGGCGTAAAGAGTTCGTAGGCGGTCGAGTAAGTCGGGTGTGAAAATTCTGGGCTTAACCCAGAGACGCCACCCGATACTGCTTAACTTGAGTTCGATAGGGGAGTGGGGAATTCCTAGTGTAGCGGTGAAATGCGCAGATATTAGGAGGAACACCGGTGGCGAAGGCGCCACTCTGGATCGAAACTGACGCTGAGGAACGAAAGCATGGGTAGCAA…	127.772	178.315	375.143	-1.07323	0.76157	34.3646	1.47186e-05	2.52942e-05	Bacteria	Actinobacteriota	Acidimicrobiia	Microtrichales	Ilumatobacteraceae	UBA3006	Unclassified
TGAGGAATATTGGTCAATGGGCGAAAGCCTGAACCAGCAACGCCGCGTGAGGGATGAAGGCCTTCGGGTCGTAAACCTCTTTTCTGGGAGAAGAGACAAGGACGGTATCCCAGGAATAAGTCTCGGCTAACTACGTGCCAGCAGCCGCGGTAAAACGTAGGAGGCAAGCGTTATCCGGATTTACTGGGCGTAAAGCGCACGCAGGCGGCTGCGTAAGTCGGACGTGAAAGCTCCTGGCTCAACTGGGAGAGGTCGTTCGAAACTGCGCGGCTTGAGGTTGGAAGAGGAGAGCGGAATTCCCGGTGTAGTGGTGGAATGCGTAGATATCGGGAGGAACACCAGTGGCGAAAGCGGCTCTCTGGTCCACACCTGACGCTCAGGTGCGAAAGCGTGGGTAGC…	127.492	191.661	135.991	0.493304	0.745882	4.28881	0.745976	0.757402	Bacteria	Chloroflexota	Anaerolineae	Anaerolineales	envOPS12	Unclassified	Unclassified
TGGGGAATATTGGACAATGGGCGCAAGCCTGATCCAGCAATGCCGCGTGTGTGAAGAAGGCCTGCGGGTTGTAAAGCACTTTCAGTGGGGAAGAAAAGCGGGATGCTAATACCATCCTGTCTTGACGTTACCCACAGAAGAAGCACCGGCTAACTCCGTGCCAGCAGCCGCGGTAATACGGAGGGTGCGAGCGTTAATCGGAATCACTGGGCGTAAAGCGCACGTAGGCGGCTGTGTAAGTCAGATGTGAAATCCCCGGGCTTAACCTGGGAACTGCATTTGATACTGCGCAGCTCGAGTCTGATAGAGGGGGGTGGAATTCCAGGTGTAGCGGTGAAATGCGTAGATATCTGGAGGAACACCAGTGGCGAAGGCGGCCCCCTGGATCAAGACTGACGC…	125.43	181.873	143.172	0.343843	0.48843	13.2718	0.0657561	0.0768535	Bacteria	Proteobacteria	Gammaproteobacteria	Chromatiales	Chromatiaceae	Unclassified	Unclassified
TGAGGAATATTGGGCAATGGAGGAAACTCTGACCCAGCCATGCCGCGTGCAGGAAGACGGCCCTATGGGTTGTAAACTGCTTTTGTACGAGAATAAACCTTTCCACGTGTGGAAAGCTGAAGGTACCGTACGAATAAGGATCGGCTAACTCCGTGCCAGCAGCCGCGGTAATACGGAGGATCCAAGCGTTATCCGGATTTATTGGGTTTAAAGGGTCCGTAGGCGGGTCTTTAAGTCAGTGGTGAAAGCCTGCAGCTTAACTGTAGAATTGCCATTGATACTGGAGACCTTGAGTGTAGTAGAAGTAGGCGGAATAAGGCATGTAGCGGTGAAATGCATAGATATGCCTTAGAACACCGATTGCGAAGGCAGCTTACTATGTTACAACTGACGCTGAGG…	124.622	34.8022	122.063	-1.84672	0.394819	155.156	3.35071e-30	1.46673e-29	Bacteria	Bacteroidota	Bacteroidia	Flavobacteriales	Cryomorphaceae	Coccinistipes	Unclassified
TGGGGAATATTGCACAATGGGCGCAAGCCTGATGCAGCAACGCCGCGTGAGGGACGACGGCCTTCGGGTTGTAAACCTCTTTTAGCAGGGAAGAAGCGAAAGTGACGGTACCTGCAGAAAAAGCACCGGCTAACTACGTGCCAGCAGCCGCGGTAATACGTAGGGTGCAAGCGTTGTCCGGAATTATTGGGCGTAAAGAGCTCGTAGGCGGTTTGTCGCGTCTGCTGTGAAAATCCGAGGCTCAACCTCGGACCTGCAGTGGGTACGGGCAAACTAGAGTGCGGTAGGGGAGATTGGAATTCCTGGTGTAGCGGTGGAATGCGCAGATATCAGGAGGAACACCAATGGCGAAGGCAGATCTCTGGGCCGTAACTGACGCTGAGGAGCGAAAGCGTGGGG…	124.265	31.0416	61.6463	-0.984458	0.5924	155.233	3.22762e-30	1.4263e-29	Bacteria	Actinobacteriota	Actinobacteria	Actinomycetales	Microbacteriaceae	Unclassified	Unclassified
TGGGGAATATTGCACAATGGGCGAAAGCCTGATGCAGCAATGCCGCGTGTGTGAAGAAGGCCTGCGGGTTGTAAAGCACTTTCAGTTGGGAGGAAAAGCAATGGGCCAATACCCCGTTGTCTTGACGTTACCTTCAGAAGAAGCACCGGCTAACTCTGTGCCAGCAGCCGCGGTAATACAGAGGGTGCAAGCGTTAATCGGAATTACTGGGCGTAAAGCGCGCGTAGGCGGTTTGGTCAGTCGGATGTGAAAGCCCCGGGCTTAACCTGGGAATTGCATTCGATACTGCCAAACTAGAGTGTAGTAGAGGGAAGCGGAATTCCAGGTGTAGCGGTGAAATGCGTAGATATCTGGAGGAACATCAGTGGCGAAGGCGGCTTCCTGGACTAACACTGACGC…	123.44	195.731	127.31	0.623278	0.335946	29.0298	0.000142889	0.000227836	Bacteria	Proteobacteria	Gammaproteobacteria	Unclassified	Unclassified	Unclassified	Unclassified
TCGAGAATCTTCGGCAATGGGCGAAAGCCTGACCGAGCGACGCCGCGTGCGGGATGAAGGCCTTCGGGTTGTAAACCGCTGTCGTAGAGGAGGAAATGCAGGGGGGTTCTCCCCTTTGCTTGACCTATTCTAGGAGGAAGTACGGGCTAAGTTCGTGCCAGCAGCCGCGGTAAGACGAACCGTACGAACGTTACTCGGAATTACTGGGCTTAAAGGGTGCGTAGGCTGCGCGGTAAGTTGGGTGTGAAAGCCCTCGGCTCAACCGAGGAATTGCATCCAAAACTACCGTGCTCGAGGGAGACAGAGGTGAGCGGAACTCAAGGTGGAGCGGTGAAATGCGTTGATATCTTGAGGAACACCGGTGGCGAAGGCGGCTCACTGGGTCTCTTCTGACGCTGA…	122.555	80.9546	229.358	-1.50656	0.624477	250.369	2.31255e-50	1.91611e-49	Bacteria	Planctomycetota	Planctomycetes	Pirellulales	Thermoguttaceae	RBG-16-64-12	Unclassified
TAGGGAATATTGGGCAATGGACGCAAGTCTGACCCAGCCATGCCGCGTGCAGGATGAAGGCGTTATGCGTTGTAAACTGCTTTTATACAGGAAGAAACGACTCTTGCGAGAGGCATTGACGGTACTGTATGAATAAGCACCGGCTAACTCCGTGCCAGCAGCCGCGGTAATACGGAGGGTGCAAGCGTTGTCCGGATTTATTGGGTTTAAAGGGTGCGCAGGTGGTTTATTAAGTCAGTGGTGAAAGACGGTCGCTCAACGATTGCAGTGCCATTGAAACTGGTAGACTTGAGTAAAGTAGAGGTGGGCGGAATTGATAGTGTAGCGGTGAAATGCATAGATATTATCAAGAACTCCAATTGCGTAGGCAGCTCACTTGGCTTTTACTGACACTCATGC…	121.517	81.5585	14.9502	2.46416	0.524268	444.734	6.00135e-92	3.48078e-90	Bacteria	Bacteroidota	Bacteroidia	Cytophagales	Spirosomaceae	Flectobacillus	Unclassified
TCGAGAATCTTCCGCAATGGACGAAAGTCTGACGGAGCGACGCCGCGTGCGGGATGAAGGCCCTTGGGTTGTAAACCGCTGTCAGAGGGGATGAAATCATGGTTGGCAATCCTTCCATGTTGACAGAGCCTCAGAGGAAGCACGGGCTAAGTACGTGCCAGCAGCCGCGGTAACACGTACTGTGCGAACGTTATTCGGAATCACTGGGCTTAAAGGGTGCGTAGGCGGTTTATCAAGTCAGATGTGAAATGCCAGAGCTCAACTGTGGCACTGCGTTTGAAACTGATAGGCTAGAGTATTCCAGGGGTGTGCGGAACTTATGGTGGAGCGGTGAAATGCGTTGATATCATGAGGAACACCGGAGGCGAAGGCGGCACACTGGGGGATTACTGACGCTGA…	120.067	23.3817	59.0395	-1.32669	0.67871	148.492	8.41589e-29	3.54997e-28	Bacteria	Planctomycetota	Planctomycetes	Planctomycetales	Planctomycetaceae	Fuerstia	Unclassified
TGGGGAATCTTAGACAATGGGCGCAAGCCTGATCTAGCCATGCCGCGTGAGTGATGAAGGCCTTAGGGTCGTAAAGCTCTTTCGCCTGTGAAGATAATGACTGTAGCAGGTAAAGAAACCCCGGCTAACTCCGTGCCAGCAGCCGCGGTAATACGGAGGGGGTTAGCGTTGTTCGGAATTACTGGGCGTAAAGCGCGCGTAGGCGGACATTTAAGTCAGAGGTGAAATCCCAGGGCTCAACCCTGGAACTGCCTTTGATACTGGGTGTCTTGAGTTCGAGAGAGGTGAGTGGAATTCCGAGTGTAGAGGTGAAATTCGTAGATATTCGGAGGAACACCAGTGGCGAAGGCGGCTCACTGGCTCGATACTGACGCTGAGGTGCGAAAGTGTGGGGAGCAA…	119.9	17.0381	1.51466	3.33612	0.686797	281.325	5.85583e-57	6.31885e-56	Bacteria	Proteobacteria	Alphaproteobacteria	Rhodobacterales	Rhodobacteraceae	Marivita	Marivita_cryptomonadis(RS_GCF_002115725.1)
TGGGGAATATTGGACAATGGGCGAAAGCCTGATCCAGCAATGCCGCGTGAGTGATGAAGGCCTTAGGGTTGTAAAGCTCTTTTACCAGGGATGATAATGACAGTACCTGGAGAATAAGCTCCGGCTAACTCCGTGCCAGCAGCCGCGGTAATACGGAGGGAGCTAGCGTTGTTCGGAATTACTGGGCGTAAAGAGTACGTAGGCGGCGATTCAAGTCAGAGGTGAAAGCCTGGAGCTCAACTCCAGAACTGCCTTTGAAACTAGATCGCTAGAATTGTGGAGAGGTTAGTGGAATTCCGAGTGTAGAGGTGAAATTCGTAGATATTCGGAAGAACACCAGTGGCGAAGGCGACTAACTGGACACATATTGACGCTGAGGTACGAAAGCGTGGGGAGCAA…	119.497	50.3598	127.103	-1.33871	0.744595	103.511	2.02866e-19	6.07289e-19	Bacteria	Proteobacteria	Alphaproteobacteria	Sphingomonadales	Sphingomonadaceae	Novosphingobium	Unclassified
TGGGGAATCTTGCACAATGGGGGAAACCCTGATGCAGCGATGCCGCGTGAGTGAAGAAGGCCCTTGGGTTGTAAAACTCTTTCGTCGGGGAAGAAAATGACTGTACCCGAATAAGAAGGTCCGGCTAACTTCGTGCCAGCAGCCGCGGTAATACGAAGGGACCTAGCGTAGTTCGGAATTACTGGGCTTAAAGAGTTCGTAGGTGGTTAAAAAAGTTGATGGTGAAATCCCAAGGCTCAACCTTGGAACTGCCATCAAAACTTTTTAGCTAGAGTGTGATAGAGGAAAGTGGAATTTCTAGTGTAGAGGTGAAATTCGTAGATATTAGAAAGAACATCAAAAGCGAAGGCAACTTTCTGGATCATTACTGACACTGAGGAACGAAAGCATGGGTAGCGA…	119.44	33.456	19.4515	0.787163	0.503647	94.1151	1.76335e-17	4.89937e-17	Bacteria	Proteobacteria	Alphaproteobacteria	Pelagibacterales	Pelagibacteraceae	Pelagibacter_A	Unclassified
TAAGGAATATTGGTCAATGGGGGCAACCCTGAACCAGCCATGCCGCGTGCAGGAAGACGGCCCTACGGGTTGTAAACTGCTTTTATACGGGAATAAACCTCACTACGTGTAGTGAGCTGAATGTACTGTAAGAATAAGGATCGGCTAACTCCGTGCCAGCAGCCGCGGTAATACGGAGGATCCAAGCGTTATCCGGATTTATTGGGTTTAAAGGGTGCGTAGGCGGCCTATTAAGTCAGGGGTGAAAGACGGTGGCTCAACCATCGCAGTGCCTTTGATACTGATAGGCTTGATTACACTTGAGGTAGGCGGAATGTGACAAGTAGCGGTGAAATGCATAGATATGTCACAGAACACCAATTGCGAAGGCAGCTTACTAAAGTGTTAATGACGCTGAGG…	119.222	58.4934	142.815	-1.29332	0.565494	182.532	5.68649e-36	2.99833e-35	Bacteria	Bacteroidota	Bacteroidia	Sphingobacteriales	Sphingobacteriaceae	Pedobacter_A	Unclassified
TGAGGAATATTGGTCAATGGGCGCAAGCCTGAACCAGCCATGCCGCGTGCAGGAAGACGGTCCTATGGATTGTAAACTGCTTTTATACAGGAAGAAACCCTCCCACGTGTGGGAGATTGACGGTACTGTAGGAATAAGGATCGGCTAACTCCGTGCCAGCAGCCGCGGTAATACGGAGGATCCAAGCGTTATCCGGAATCATTGGGTTTAAAGGGTCCGTAGGCGGTCTTATAAGTCAGTGGTGAAATCTCCTAGCTCAACTAGGAAACTGCCATTGATACTGTAAGACTTGAATTTTTGTGAAGTAACTAGAATATGTAGTGTAGCGGTGAAATGCTTAGATATTACATGGAATACCAATTGCGAAGGCAGGTTACTAACAAACGATTGACGCTGATG…	117.765	4.40491	18.2329	-2.01693	0.579547	263.951	2.96226e-53	2.86352e-52	Bacteria	Bacteroidota	Bacteroidia	Flavobacteriales	Flavobacteriaceae	Flavobacterium	Unclassified
TGGGGAATTTTGGACAATGGGGGCAACCCTGATCCAGCCATTCCGCGTGAGTGAAGAAGGCCTTCGGGTTGTAAAGCTCTTTCAGCAGGAACGAAACGGTACGCTCTAACATAGTGTGCTAATGACGGTACCTGCAGAAGAAGCACCGGCTAACTACGTGCCAGCAGCCGCGGTAATACGTAGGGTGCGAGCGTTAATCGGAATTACTGGGCGTAAAGCGTGCGCAGGCGGATTGTTAAGCAAGATGTGAAATCCCCGGGCTTAACCTGGGAATGGCATTTTGAACTGGCAGTCTAGAGTGTGTCAGAGGGGGGTGGAATTCCACGTGTAGCAGTGAAATGCGTAGAGATGTGGAGGAACACCAATGGCGAAGGCAGCCCCCTGGGATAACACTGACGC…	117.533	263.901	103.136	1.35581	0.689214	19.7214	0.00620394	0.00822465	Bacteria	Proteobacteria	Gammaproteobacteria	Betaproteobacteriales	Hydrogenophilaceae	Thiobacillus	Unclassified
TGGGGAATCTTAGACAATGGGCGCAAGCCTGATCTAGCCATGCCGCGTGAGTGATGAAGGCCTTAGGGTCGTAAAGCTCTTTCGCCAGAGATGATAATGACAGTATCTGGTAAAGAAACCCCGGCTAACTCCGTGCCAGCAGCCGCGGTAATACGGAGGGGGTTAGCGTTGTTCGGAATTACTGGGCGTAAAGCGCACGTAGGCGGATCAGAAAGTTGGGGGTGAAATCCCAGGGCTCAACCCTGGAACGGCCTCCAAAACTCCTGGTCTTGAGTTCGAGAGAGGTGAGTGGAATTCCGAGTGTAGAGGTGAAATTCGTAGATATTCGGAGGAACACCAGTGGCGAAGGCGGCTCACTGGCTCGATACTGACGCTGAGGTGCGAAAGTGTGGGGAGCAA…	115.666	16.2025	14.9125	0.0791212	0.529528	182.413	6.02396e-36	3.14058e-35	Bacteria	Proteobacteria	Alphaproteobacteria	Rhodobacterales	Rhodobacteraceae	EhC02	Unclassified
TGAGGAATATTGCCCAATGGACGCAAGTCTGAGGCAGCAACGCCGCGTGGGCGACGAAGGCCTTCGGGTTGTAAAGCCCTTTTCTGGGGGACGAGAGAGGACGGTACCTCAGGAATAAGTCACGGCTAACTACGTGCCAGCAGCCGCGGTAATACGTAGGTGGCTAGCGTTATCCGGATTCACTGGGCGTAAAGCGCGTGCAGGCGGTTCCGTAAGTCGGACGTGAAAGCTCCTGGCTTAACTGGGAGAGGTCGTTCGATACTGCGGGACTTGAGGTTGGGAGAGGGACGTGGAATTCCCGGTGTAGTGGTGGAATGCGTAGAGATCGGGAGGAACACCAGTGGCGAAGGCGACGTCCTGGCCCATACCTGACGCTGAGACGCGAAAGCGTGGGGAGCG…	115.377	176.663	199.328	-0.17425	0.470142	25.3305	0.000662906	0.00097338	Bacteria	Chloroflexota	Anaerolineae	Unclassified	Unclassified	Unclassified	Unclassified
TGAGGAATATTGCGCAATGGGGGCAACCCTGACGCAGCGACGCCGCGTGGATGATGAAGGCCTTCGGGTTGTAAAATCCTGTCAGATGGGAAGAACCGCACATGTTCTAACGGGATGTGTGCTTGACGGTACCATCAAAGGAAGCACCGGCTAACTCCGTGCCAGCAGCCGCGGTAATACGGAGGGTGCGAGCGTTGTTCGGAATTACTGGGCGTAAAGCGCGCGTAGGCGGCTGTCTAAGTCAGATGTGAAAGCCCGCGGCTCAACCGTGGAAGTGCATTTGAAACTGGATAGCTTGAGTACTGGAGGGGGTGGTGGAATTCCCGGTGTAGAGGTGAAATTCGTAGATATCGGGAGGAATACCGGTGGCGAAGGCGACCACCTGGCCAGATACTGACG…	113.508	58.1419	258.212	-2.15651	0.480168	88.7297	2.25536e-16	5.97993e-16	Bacteria	Desulfobacterota	Desulfobulbia	Desulfobulbales	Desulfocapsaceae	Desulfofustis	Unclassified
TGAGGAATATTGGTCAATGGGCGCAAGCCTGAACCAGCCATGCCGCGTGCAGGAAGAAGGTCCTATGGATTGTAAACTGCTTTTATTTGGGAATAAACCTATTTACGTGTAGATAGCTGAAGGTACCAAATGAATAAGCACCGGCTAACTCCGTGCCAGCAGCCGCGGTAATACGGAGGGTGCAAGCGTTATCCGGAATCATTGGGTTTAAAGGGTCCGCAGGCGGACATATAAGTCAGTGGTGAAAGCCTACAGCTCAACTGTAGAACTGCCATTGATACTGTATGTCTTGAATTCGGTCGAAGTGGGCGGAATATGACATGTAGCGGTGAAATGCTTAGATATGTCATAGAACACCGATAGCGAAGGCAGCTCACTAGGCCTGGATTGACGCTCAGG…	112.106	2.32943	3.21958	-0.32674	0.675603	148.675	7.70281e-29	3.279e-28	Bacteria	Bacteroidota	Bacteroidia	Flavobacteriales	Crocinitomicaceae	Fluviicola	Unclassified
TGGGGAATATTGGGCAATGGAGGAAACTCTGACCCAGCGACGCCGCGTGCGGGATGAAGGCCTTCGGGTTGTAAACCGCTTTCAGTAGGGAAGAAGCGAAAGTGACGGTACCTACAGAAGAAGCACCGGCTAACTATGTGCCAGCAGCCGCGGTAATACATAGGGTGCAAGCGTTGTCCGGAATTATTGGGCGTAAAGAGCTCGTAGGTGGTTCGTTACGTCGGATGTGAAAATCTGGGGCTCAACCCCAGACCTGCATCCGATACGGTCGAGCTAGAGTTTGGTAGGGGAGACTGGAATTCCTGGTGTAGCGGTGGAATGCGCAGATATCAGGAGGAACACCAATGGCGAAGGCAGGTCTCTGGGCCAATACTGACACTGAGGAGCGAAAGCGTGGGG…	108.799	42.3244	18.2596	1.19808	0.484091	75.323	1.23309e-13	2.94924e-13	Bacteria	Actinobacteriota	Actinobacteria	Nanopelagicales	Nanopelagicaceae	Planktophila	Unclassified
TAGGGAATATTGGTCAATGGGCGAGAGCCTGAACCAGCCATGCCGCGTGCAGGAAGACGGCCTTCTGGGTTGTAAACTGCTTTTATATGGGAAGAAAAAAGCCTTGCGAGGCAAATTGACGGTACCATATGAATAAGCACCGGCTAACTCCGTGCCAGCAGCCGCGGTAATACGGAGGGTGCAAGCGTTGTCCGGATTTATTGGGTTTAAAGGGTACGTAGGCGGCCAATTAAGTCAGTGGTGAAAGCCAACAGCTCAACTGTTGAACTGCCATTGATACTGATTGGCTTGAGTTCTGTTAAGGTAGGCGGAATTGATGGTGTAGCGGTGAAATGCATAGATACCATCAGGAACACCGATTGCGAAGGCAGCTTACTAGGCAGAAACTGACGCTAATGT…	106.868	16.9576	18.491	-0.136779	0.660574	131.64	2.85521e-25	1.04316e-24	Bacteria	Bacteroidota	Bacteroidia	Cytophagales	Cyclobacteriaceae	UBA4465	Unclassified
TGGGGAATATTGCACAATGGGCGCAAGCCTGATGCAGCGACGCCGCGTGCGGGATGACGGCCTTAGGGTTGTAAACCGCTTTCAGCAGGGACGAAATTGACGGTACCTGCAGAAGAAGCCCCGGCCAACTACGTGCCAGCAGCCGCGGTAATACGTAGGGGGCAAGCGTTGTCCGGATTTATTGGGCGTAAAGAGCTCGTAGGCGGTCTGGTAAGTCGGATGTGAAATCTCCACGCTTAACGTGGAGGGGTCATTCGAAACTGCCATGGCTAGAGTTTGGTAGAGGAGTGCGGAACTCCCGGTGTAGCGGTGAAATGCGCAGATATCGGGAAGAACACCCGTAGCGAAGGCGGCACTCTGGGCCAATACTGACGCTGAGGAGCGAAAGCGTGGGGAGCA…	105.082	57.9414	125.076	-1.11498	0.533928	158.941	5.35731e-31	2.39019e-30	Bacteria	Actinobacteriota	Acidimicrobiia	IMCC26256	IMCC26256	IMCC26256	Unclassified
TGGGGAATTTTGGACAATGGGGGCAACCCTGATCCAGCCATGCCGCGTGCGGGATGAAGGCCTTCGGGTTGTAAACCGCTTTCAGACGGAAAGAAACAGTACAAGCTAATACCTTGTACGAATGACGGTACCGTCAGAAGAAGCACCGGCTAACTACGTGCCAGCAGCCGCGGTAATACGTAGGGTGCGAGCGTTAATCGGAATTACTGGGCGTAAAGAGTGCGCAGGCGGCTCTCTAAGACAGGTGTGAAATCCCCGGGCTTAACCTGGGAATGGCGCTTGTGACTGGAGAGCTAGAGTGTGGCAGAGGGGAATGGAATTCCTGGTGTAGCAGTGAAATGCGTAGATATCAGGAGGAACACCAATGGCGAAGGCAGTTCCCTGGGCCAACACTGACGC…	103.379	29.0521	39.1715	-0.436402	0.739992	118.226	1.7933e-22	5.98625e-22	Bacteria	Proteobacteria	Gammaproteobacteria	Betaproteobacteriales	Unclassified	Unclassified	Unclassified
TGAGGAATATTGGACAATGGTCGAAAGACTGATCCAGCCATGCCGCGTGCAGGATGAATGCCCTATGGGTTGTAAACTGCTTTTATACGGGAAGAACACCACCCACGTGTGGGTGACTGACGGTACCGTAAGAATAAGGACCGGCTAACTCCGTGCCAGCAGCCGCGGTAATACGGAGGGTCCAAGCGTTATCCGGAATCATTGGGTTTAAAGGGTCCGTAGGCGGGCTATTAAGTCAGAGGTGAAAGTTTGCAGCTCAACTGTAAAATTGCCTTTGATACTGGTAGTCTTGAGTTATAGTGAAGTGGTTAGAATATGTGGTGTAGCGGTGAAATGCATAGATATCACATAGAATACCAATTGCGAAGGCAGATCACTAACTATATACTGACGCTGATG…	103.133	25.308	62.2978	-1.31858	0.451943	143.564	9.09943e-28	3.63977e-27	Bacteria	Bacteroidota	Bacteroidia	Flavobacteriales	Flavobacteriaceae	Unclassified	Unclassified
TGAGGAATATTGGGCAATGGAGGCAACTCTGACCCAGCCATGCCGCGTGCAGGAATAAGGTCCTATGGATTGTAAACTGCTTTTATACAGGAAGAAACACTCGGACGTGTCCGAGCTTGACGGTACTGTATGAATAAGCACCGGCTAACTCCGTGCCAGCAGCCGCGGTAATACGGAGGGTGCAAGCGTTATCCGGAATCATTGGGTTTAAAGGGTCCGCAGGCGGTCAATTAAGTCAGAGGTGAAATCCCATCGCTTAACGATGGAACTGCCTTTGATACTGGTTGACTTGAGTCATATGGAAGTAGATAGAATGTGTAGTGTAGCGGTGAAATGCATAGATATTACACAGAATACCGATTGCGAAGGCAGTCTACTACGTATGTACTGACGCTCATG…	102.591	4.23723	13.0682	-1.56468	0.642029	197.784	3.38115e-39	2.06428e-38	Bacteria	Bacteroidota	Bacteroidia	Flavobacteriales	Flavobacteriaceae	Polaribacter	Unclassified
TGGGGAATATTGCGCAATGGGCGAAAGCCTGACGCAGCAACGCCGCGTGCGGGATGACGGCCTTCGGGTTGTAAACCGCTTTCAGCAGGGAAGAAGCCGCAAGGTGACGGTACCTGCAGAAGAAGCACCGGCTAACTACGTGCCAGCAGCCGCGGTAATACGTAGGGTGCAAGCGTTGTCCGGATTTATTGGGCGTAAAGAGCTCGTAGGCGGTTTGTCACGTCGGGTGTGAAAATCCGGGGCTTAACCCCGGACCTGCATCCGATACGGGCAGACTTGAGTGTGGTAGGGGAGACTGGAATTCCTGGTGTAGCGGTGAAATGCGCAGATATCAGGAGGAACACCGATGGCGAAGGCAGGTCTCTGGGCCACAACTGACGCTGAGGAGCGAAAGCGTGG…	98.3589	128.148	403.173	-1.65412	0.587624	332.052	8.53484e-68	1.46673e-66	Bacteria	Actinobacteriota	Actinobacteria	Actinomycetales	Unclassified	Unclassified	Unclassified
TGGGGAATTTTGGACAATGGGGGAAACCCTGATCCAGCCATCCCGCGTGAGTGAAGAAGGCCTTCGGGTTGTAAAGCTCTTTCGGAAGTGAAGAAAACTTATTTCGTAATATGTTATAAGAATGACGGTAACTTTAGAAGAAGCACCGGCTAACTACGTGCCAGCAGCCGCGGTAATACGTAGGGTGCGAGCGTTAATCGGAATTACTGGGCGTAAAGCGTGCGCAGGCGGTTTTGTAAGTCAGATGTGAAATCCCCGAGCTTAACTTGGGAACTGCGTTTGAAACTACAAGACTAGAGTGTGTCAGAGGGGGGTAGAATTCCACGTGTAGCAGTGAAATGCGTAGAGATGTGGAGGAATATCAATGGCGAAGGCAGCCCCCTGGGATAACACTGACGC…	97.0117	38.3669	39.9847	-0.0810768	0.522844	272.786	3.8787e-55	3.99938e-54	Bacteria	Proteobacteria	Gammaproteobacteria	Betaproteobacteriales	Methylophilaceae	BACL14	Unclassified
TAGGGAATATTGCGCAATGGGGGAAACCCTGACGCAGCCATGCCGCGTGTGTGAAGAAGGCCTTAGGGTTGTAAAGCACTTTCAGTAGGGAGGAATTAGTTAGGTTAATATCCTAGCGAAATGACGTTACCTACAGAAGAAGTACCGGCTAACTCCGTGCCAGCAGCCGCGGTAATACGGAGGGTACAAACGTTAATCGGAATTACTGGGCGTAAAGCGCGCGTAGGTGGTTCGTTAAGTGGGATGTGAAAGCCCTGGGCTTAACCTAGGAATTGCATTCCAAACTGACAGACTAGAGTACGATAGAGGGGGGTAGAATTCAGAGTGTAGCGGTGAAATGCGTAGATATTCTGAGGAATACCGGTGGCGAAGGCGGCCCCCTGGATTGATACTGACACT…	95.403	11.0415	2.86143	1.97076	0.728981	140.098	4.8494e-27	1.90688e-26	Bacteria	Proteobacteria	Gammaproteobacteria	Unclassified	Unclassified	Unclassified	Unclassified
TAAGGAATATTGGTCAATGGACGAAAGTCTGAACCAGCTATGCCGCGTGAAGGATTAAGGTCCTCTGGATTGTAAACTTCTTTTATATGGGACGAAAAAAGGTCTTTCTAGATCACTTGACGGTACCATATGAATAAGCACCGGCTAACTCCGTGCCAGCAGCCGCGGTAATACGGAGGGTGCAAGCGTTATCCGGATTCACTGGGTTTAAAGGGTGCGTAGGCGGGCAGGTAAGTCAGTGGTGAAATCCTGGAGCTCAACTCCAGAACTGCCATTGATACTATCTGTCTTGAATATTGTGGAGGTAAGCGGAATATGTCATGTAGCGGTGAAATGCTTAGATATGACATAGAACACCTATTGCGAAGGCAGCTTACTACGCATATATTGACGCTGAGG…	95.2032	8.09331	11.3125	-0.431171	0.546939	145.659	3.30856e-28	1.34664e-27	Bacteria	Bacteroidota	Bacteroidia	Chitinophagales	Chitinophagaceae	JJ008	Unclassified
TGGGGAATATTGGACAATGGGCGCAAGCCTGATCCAGCCATGCCGCGTGTGTGATGACGGCCTTAGGGTTGTAAAGCACTTTCAACGGTGAAGATAATGACGGTAACCGTAGAAGAAGCCCCGGCTAACTTCGTGCCAGCAGCCGCGGTAATACGAAGGGGGCTAGCGTTGTTCGGAATAACTGGGCGTAAAGCGCACGTAGGCGGATTGTTAAGTGAGGGGTGAAATCCCAGGGCTCAACCCTGGAACTGCCTTTCATACTGGCAATCTTGAGTTCGAGAGAGGTGAGTGGAATTCCGAGTGTAGAGGTGAAATTCGTAGATATTCGGAGGAACACCAGTGGCGAAGGCGGCTCACTGGCTCGATACTGACGCTGAGGTGCGAAAGCGTGGGGAGCAA…	94.037	112.257	87.7681	0.348469	0.35044	21.8291	0.00271856	0.00371505	Bacteria	Proteobacteria	Alphaproteobacteria	Rhizobiales	Rhizobiaceae	Hoeflea	Unclassified
TGGGGAATCTTAGACAATGGGCGCAAGCCTGATCTAGCGATGCCGCGTGAGTGATGAAGGCCTTAGGGTCGTAAAGCTCTTTCGCCAGGGATGATAATGACAGTACCTGGTAAAGAAACCCCGGCTAACTCCGTGCCAGCAGCCGCGGTAATACGGAGGGGGTTAGCGTTGTTCGGAATTACTGGGCGTAAAGCGTACGTAGGCGGATTAGTAAGTTGGGGGTGAAATCCCAGGGCTCAACCCTGGAACTGCCTCCAAAACTACTAGTCTTGAGATCGTGAGAGGTGAGTGGAATTCCGAGTGTAGAGGTGAAATTCGTAGATATTCGGAGGAACATCAGTGGCGAAGGCGGCTCACTGGCACGATACTGACGCTGAGGTACGAAAGTGTGGGGAGCAA…	94.0078	21.9951	61.1685	-1.46596	0.646851	83.9676	2.13207e-15	5.37653e-15	Bacteria	Proteobacteria	Alphaproteobacteria	Rhodobacterales	Rhodobacteraceae	Unclassified	Unclassified
TCGAGAATTTTTCACAATGGGGGAAACCCTGATGGAGCGACGCCGCGTGGAGGATGAAGGTTTTCGGATTGTAAACTCCTGTCATTAGAGAACAAGGCACATGGTTTAACTGGCCGTGTGTTGATAGTATCTGAAGAGGAAGGGACGGCTAACTCTGTGCCAGCAGCCGCGGTAATACAGAGGTCTCAAGCGTTGTTCGGATTCATTGGGCGTAAAGGGTGCGTAGGTGGCGAGGTAAGTCGGATGTGAAATCTCCAAGCTCAACTTGGAAACTGCATTCGATACTGCTTTGCTAGAGGATTGTAGAGGGCATTGGAATTCACGGTGTAGCAGTGAAATGCGTAGATATCGTGAGGAAGACCAGTGGCGAAGGCGAATGCCTGGGCAATTCCTGACACT…	92.8549	54.3152	106.177	-0.975299	0.414499	52.7408	4.17059e-09	8.60069e-09	Bacteria	Verrucomicrobiota	Verrucomicrobiae	Chthoniobacterales	UBA6821	UBA6821	Unclassified
TGGGGAATTTTCCGCAATGGGCGAAAGCCTGACGGAGCAACGCCGCGTGAGGGATGAAGGCCTCTGGGCTGTAAACCTCTTTTCTCAAGGAAGAAGACATGACGGTACTTGAGGAATAAGCCACGGCTAATTCCGTGCCAGCAGCCGCGGTAATACGGGAGTGGCAAGCGTTATCCGGAATTATTGGGCGTAAAGCGTCCGCAGGCGGCCTTGTAAGTCTGTCGTTAAAGCGTGGAGCTTAACTCCATTTCAGCGATGGAAACTACAAGGCTTGAGTGTGGTAGGGGCAGAGGGAATTCCCGGTGTAGCGGTGAAATGCGTAGATATCGGGAAGAACACCAGTGGCGAAGGCGCTCTGCTGGGCCATAACTGACGCTCATGGACGAAAGCCAGGGGAGC…	90.4469	87.9372	18.9414	2.174	0.465454	89.5653	1.51953e-16	4.05208e-16	Bacteria	Cyanobacteriota	Cyanobacteriia	Synechococcales_A	Cyanobiaceae	Cyanobium	(RS_GCF_002252675.1)
TGGGGAATCTTGCGCAATGGGCGGAAGCCTGACGCAGCAACGCCGCGTGGGGGAAGAAGGCCTTCGGGTTGTAAACCTCTTTCAGTAGGGACGAAGCTTCCGGGGTTAATAGCCTACGGGGTGACGGTACCTACAGAAGAAGCCCCGGCTAACTACGTGCCAGCAGCCGCGGTAATACGTAGGGGGCAAGCGTTGTCCGGAATCATTGGGCGTAAAGCGCGTGTAGGCGGCTTGGTAAGTCTGGCGTGAAATCTTGGGGCTCAACCCCAAGCCTGCGTTGGATACTGCCTCGCTCGAGTCCGGGAGAGGAAAGCGGAATTCCCAGTGTAGCGGTGAAATGCGCAGATATTGGGAAGAACACCGATGGCGAAGGCAGCTTTCTGGAACGGTACTGACGCT…	90.3679	103.981	204.343	-0.979717	0.48243	62.7528	4.24803e-11	9.12541e-11	Bacteria	Actinobacteriota	Thermoleophilia	Ga0077560	Ga0077560	Ga0077541	Unclassified
TCGAGAATAATTCACAATGGGGGCAACCCTGATGGTGCAACGCCGCGTGGAGGATGACGGTCTTAGGATTGTAAACTCCTGTCATCTGGGAGAAAGACCTGGTCGTTAATAGCGAACAGGGTTGATAGTACCAGAAGAGGAAGGGACGGCTAACTTCGTGCCAGCAGCCGCGGTAATACGAAGGTCCCGAGCGTTGTTCGGAATCACTGGGCGTAAAGGGAGCGTAGGCGGCGCGGTAAGTCGGATGTGAAATCCCGGGGCTCAACCCCGGAACTGCATCTGATACTGCCGTGCTAGAGTAATGGAGGGGTAGCTGGAATTCTCGGTGTAGCAGTGAAATGCGTAGATATCGAGAGGAACACTCGTGGCGAAAGCGAGCTACTGGACATTTACTGACGC…	89.8435	203.297	99.672	1.03144	0.643972	87.6377	3.77741e-16	9.95863e-16	Bacteria	Verrucomicrobiota	Verrucomicrobiae	Verrucomicrobiales	Akkermansiaceae	Roseibacillus	Unclassified
TGAGGAATATTGGTCAATGGAGGCAACTCTGAACCAGCCATGCCGCGTGAAGGATGACGGCCCTATGGGTTGTAAACTTCTTTTATAGAGGAAGAAACTTGTCTACGTGTAGACAACTGACGGTACTCTACGAATAAGGATCGGCTAACTCCGTGCCAGCAGCCGCGGTAATACGGAGGATCCAAGCGTTATCCGGATTCATTGGGTTTAAAGGGTCCGTAGGCGGGTCTTTAAGTCAGTGGTGAAAGCCGACAGCTCAACTGTCGAACTGCCATTGATACTGGAGACCTTGAGTACAAATGAAGTAGGCGGAATGAGTCATGTAGCGGTGAAATGCATAGATATGACTCAGAACACCGATTGCGAAGGCAGCTTACTAACATGTAACTGACGCTGAGG…	89.3425	28.8137	77.5247	-1.42829	0.43115	187.833	4.30912e-37	2.43833e-36	Bacteria	Bacteroidota	Bacteroidia	Flavobacteriales	Cryomorphaceae	UBA10364	Unclassified
TCGAGGATCTTCGGCAATGGACGAAAGTCTGACCGAGCAACGCCGCGTGTGCGATGAAGGCCTTCGGGTTGTAAAGCACTGTCGAGGGGAAACAAGCCGTAAGGTTGAGTGACCCCTGGAGGAAGCACGGGCTAAGTTCGTGCCAGCAGCCGCGGTAAGACGAACCGTGCAAACGTTATTCGGAATCACTGGGCTTAAAGGGCGCGTAGGCGGGTGATCAAGTCAATGGTGAAATCCTCCAGCTTAACTGGAGAAGTGCCTTTGATACTGATTGTCTAGAGGGAGGTAGGGGCATGTGGAACTTCAGGTGGAGCGGTGAAATGCGTAGATATCTGAAGGAACGCCAGTGGCGAAAGCGATGTGCTGGACCTCTTCTGACGCTGAGGCGCGAAAGCTAGG…	89.164	12.7898	16.9368	-0.440206	0.576554	304.367	7.06431e-62	9.10512e-61	Bacteria	Planctomycetota	Planctomycetes	Gemmatales	Gemmataceae	UBA969	Unclassified
TGGGGAATATTGCGCAATGGGCGAAAGCCTGACGCAGCAACGCCGCGTGAGGGATGACGGCCTTCGGGTTGTAAACCTCTTTCAGCAGGGACGAAGCGAAAGTGACTGTACCTGCAGAAGAAGCGCCGGCTAACTACGTGCCAGCAGCCGCGGTAATACGTAGGGCGCAAGCGTTGTCCGGATTTATTGGGCGTAAAGAGTTCGTAGGCGGTCTGTCGCGTCGGAAGTGAAAACCCGGAGCTCAACTCCGGGCCTGCTTTCGATACGGGCAGACTTGAGTGTTGCAGGGGAGACTGGAATTCCTGGTGTAGCGGTGGAATGCGCAGATATCAGGAGGAACACCGGTGGCGAAGGCGGGTCTCTGGGCAACAACTGACGCTGAGGAACGAAAGCGTGGGG…	85.5005	100.84	111.208	-0.142029	0.449003	13.8625	0.0536824	0.0632198	Bacteria	Actinobacteriota	Actinobacteria	Corynebacteriales	Geodermatophilaceae	Unclassified	Unclassified
TGAGGAATATTGGTCAATGGGCGAAAGCCTGAACCAGCAACGCCGCGTGAGGGATGAAGGCCTTCGGGTCGTAAACCTCTTTTCTGGGAGAAGAGACAAGGACGGTATCCCAGGAATAAGTCTCGGCTAACTACGTGCCAGCAGCCGCGGTAAAACGTAGGAGGCAAGCGTTATCCGGATTTACTGGGCGTAAAGCGCACGCAGGCGGTTGCGTAAGTCGGACGTGAAAGCTCCTGGCTCAACTGGGAGAGGTCGTTCGAAACTGCGCGGCTTGAGGTTGGAAGAGGAGAGCGGAATTCCCGGTGTAGTGGTGGAATGCGTAGATATCGGGAGGAACACCAGTGGCGAAAGCGGCTCTCTGGTCCACACCTGACGCTCAGGTGCGAAAGCGTGGGTAGC…	85.3024	133.714	111.244	0.26582	0.946776	5.09681	0.64815	0.66097	Bacteria	Chloroflexota	Anaerolineae	Anaerolineales	envOPS12	Unclassified	Unclassified
TCGAGAATCATTCGCAATGGGCGAAAGCCTGACGGTGCGACGCCGCGTGGAGGATGAAGGCCCTAGGGTCGTAAACTCCTGTCATCAGGGAGTAATGGCTCATATAGTAACTGATATGGGTCTTGATAGTACCTGAAGAGGAAGGGACGGCAAACTTCGTGCCAGCAGCCGCGGTAATACGAAGGTCCCAAGCGTTGTTCGGATTTACTGGGCGTAAAGAGTCTGTAGGCGGTGGGGTAAGTCAGATGTGAAATCCCGGGGCTCAACCCCGGAACTGCATCCGATACTGCCTCACTTGAGGGTTGGAGGGGAGTCTGGAATTCTCGGTGTAGCAGTGAAATGCGTAGATATCGAGAGGAACACTAGTGGCGAAGGCGAGACTCTGGACAACACCTGACG…	85.1357	41.4878	34.57	0.260293	0.52682	184.688	1.99175e-36	1.07462e-35	Bacteria	Verrucomicrobiota	Verrucomicrobiae	Verrucomicrobiales	DEV007	Arctic95D-9	Unclassified
TGAGGAATATTGCACAATGGGGGAAACCCTGATGCAGCAACGCCGCGTGGAGGATGAAGGCTTCGGTTGTAAACTCCTTTTCTGGGGGAAGAGACAAGGACGGTACCCCAGGAATAAGTCACGGCTAACTACGTGCCAGCAGCCGCGGTAATACGTAGGTGGCAAGCGTTATCCGGAATTACTGGGCGTAAAGCGCACGCAGGCGGTTGAACAAGTTCGGCGTGAAAGCTCCCGGCTTAACTGGGAGAGGTCGTTGAAAACTGTTTAGCTTGAGGTAGTGAGAGGGGTACGGAATTCCAGGTGTAGTGGTGGAATGCGTAGATATCTGGAGGAACACCAGTGGCGAAAGCGGTACCCTGGCATTGACCTGACGCTCATGTGCGAAAGCGTGGGGAGCGA…	84.6708	101.895	127.363	-0.324121	0.537641	7.27507	0.400812	0.418867	Bacteria	Chloroflexota	Anaerolineae	Caldilineales	Caldilineaceae	Caldilinea	Unclassified
TTTCGAATCGTTCACAATGGGGGCAACCCTGATGGCGCGACGCCGCGTGGGGGATGAAGGTCTTCGGATTGTAAACTCCTGTCATTGGGGACTAATGGCCAGGCTCATACCCTGGTTTGAATTAACCCAAAGAGGAAGCAGTGGCTAACTCTGTGCCAGCAGCCGCGGTAATACAGAGACTGCAAGCGTTACTCGGATTCACTGGGCGTAAAGGGAGCGCAGGCGGACTCGTGTGTCGGACGTGAAATACCGGGGCTTAACCCCGGTGCTGCGTTCGAAACTACGAGTCTAGAGACTTGGAGGGGTAAGCGGAATTCTTGGTGGAGCAGTGAAATGCGTAGATATCAAGAGGAACACCAACGGCGAAGGCAGCTTACTGGACAAGATCTGACGCTCAGG…	84.3392	20.8083	24.4272	-0.209395	0.570165	118.98	1.24944e-22	4.20101e-22	Bacteria	Verrucomicrobiota	Verrucomicrobiae	Opitutales	Unclassified	Unclassified	Unclassified
TGGGGAATATTGCGCAATGGACGAAAGTCTGACGCAGCAACGCCGCGTGAGGGATGACGGCCTTCGGGTTGTAAACCTCTTTCAATCGGGACGAAGCGAAAGTGACGGTACCGATACAAGAAGCACCGGCTAACTATGTGCCAGCAGCCGCGGTAATACATAGGGTGCAAGCGTTGTCCGGATTTATTGGGCGTAAAGAGCTCGTAGGCGGTTCATCACGTCGGATGTGAAAACTTGGGGCTTAACCCCAAGCCTGCATCCGATACGGGTGAACTAGAGAGCAGTAGGGGAGATTGGAATTCCTGGTGTAGCGGTGGAATGCGCAGATATCAGGAGGAACACCAGTGGCGAAGGCGGATCTCTGGGCTGTATCTGACGCTGAGGAGCGAAAGCGTGGGG…	83.9544	76.1738	131.77	-0.796389	0.394175	122.543	2.26248e-23	7.89318e-23	Bacteria	Actinobacteriota	Actinobacteria	Nanopelagicales	AcAMD-5	AcAMD-5	Unclassified
TCGAGGATTTTTCTCAATGGGGGCAACCCTGAAGGAGCGACGCCGCGTGGAGGATGAAGGGCTTCGGCTCGTAAACTCCTGTCACCGACGAACAAGGCATCCGGATTAATAAATCGGATGCTTGATGGTAGTCGGAGAGGAAGGGGCGGCTAACTCTGTGCCAGCAGCCGCGGTGATACAGAGGCCCCAAGCGTTGTTCGGATTTACTGGGCGTAAAGGGTGTGTAGGGGGTCGGGTAAGTTTGACGTGAAATCCCGTTGCTCAACAACGGAACTGCGTCGAATACTGCTCGGCTGGAGGTTCGGAGATGAGGGCGGAATTCTCGGTGTAGCGGTGAAATGCGTAGATATCGAGAGGAACGCCGACGGCGAAAGCAGCCCTCAAGACGAAATCTGACCC…	83.1417	74.2155	231.277	-1.64459	0.437152	69.9672	1.50017e-12	3.42897e-12	Bacteria	Verrucomicrobiota	Verrucomicrobiae	Methylacidiphilales	UBA3015	UBA3015	Unclassified
TGGGGAATATTGGACAATGGGGGAAACCCTGATCCAGCGACGCCGCGTGGGTGAAGAAGGCCTGCGGGTTGTAAAGCCCTTTCGGTAGGGACGAAAACTCTCGACCTAACACGTCGGGAGCTTGACTTAACCTACAAAAGAAGCACCGGCTAACTCTGTGCCAGCAGCCGCGGTAATACAGAGGGTGCGAGCGTTAATCGGAATTACTGGGCGTAAAGCGCACGTAGGCGGCTTGGCATGTCGGGTGTGAAATCCCCGGGCTCAACCTGGGAACTGCATCCGAAACTGCCTTGCTAGAGTATGGGAGAGGGAAGTGGAATTTCCGGTGTAGCGGTGAAATGCGTAGATATCGGAAGGAACATCAGTGGCGAAGGCGACTTCCTGGACCAATACTGACGC…	82.7765	85.7725	145.375	-0.763808	0.402401	29.3464	0.000125081	0.000200822	Bacteria	Proteobacteria	Gammaproteobacteria	Steroidobacterales	Steroidobacteraceae	Steroidobacter	Unclassified
TGGGGAATATTGCGCAATGGGCGAAAGCCTGACGCAGCAACACCGCGTGAGGGATGACGGCCTTCGGGTTGTAAACCTCTTTCAGCTCCGACGAAGCGAGAGTGACGGTAGGAGCAGAAGAAGCACCGGCTAACTACGTGCCAGCAGCCGCGGTAATACGTAGGGTGCAAGCGTTGTCCGGAATTATTGGGCGTAAAGAGCTCGTAGGCGGTCCGTTGCGTCTGCCGTGAAAACCCGGGGCTCAACCCCGGGCCTGCGGTGGATACGGGCGGACTAGAGTCCGGTAGGGGAGACTGGAATTCCTGGTGTAGCGGTGGAATGCGCAGATATCAGGAGGAACACCGGTGGCGAAGGCGGGTCTCTGGGCCGGTACTGACGCTGAGGAGCGAAAGCGTGGGG…	82.7432	83.8061	97.3661	-0.214805	0.472805	6.04582	0.53441	0.547387	Bacteria	Actinobacteriota	Actinobacteria	Unclassified	Unclassified	Unclassified	Unclassified
TGGGGAATATTGGACAATGGAGGCAACTCTGATCCAGCAATGCCGCGTGTGTGATGAAGGCCTTAGGGTTGTAAAGCACTTTCAACGGTGAAGATGATGACGGTAGCCGTAGAAGAAGCCCCGGCTAACTTCGTGCCAGCAGCCGCGGTAATACGAAGGGGGCGAGCGTTATTCGGAATTATTGGGCGTAAAGGGCTCGCAGGCTGCTTGAACAGTTAGACGTGAAATCCCCGGGCTCAACCTGGGAACTGCGTTTAATACTAGCAAGCTAGAGTAATAGAGAGGAAAGTGGAATTCCCAGTGTAGAGGTGAAATTCGTAGATATTGGGAGGAACACCAGTGGCGAAAGCGGCTTTCTGGCTATTTACTGACGCTGAGGAGCGAAAGCGTGGGGAGCAA…	82.3958	4.24717	10.6044	-1.27278	0.732844	233.958	7.15555e-47	5.10797e-46	Bacteria	Proteobacteria	Alphaproteobacteria	Puniceispirillales	AAA536-G10	AAA536-G10	Unclassified
TCGAGAATCTTCGGCAATGGGCGCAAGCCTGACCGAGCGACGCCGCGTGCGGGATGAAGGCCCTTGGGTTGTAAACCGCTGTCAGAGGGGAGGAAAGCTTCGGCTTGACCGAGCCTCAGAGGAAGCACGGGCTAAGTACGTGCCAGCAGCCGCGGTAACACGTACTGTGCGAACGTTATTCGGAATCACTGGGCTTACAGGGTGCGTAGGCGGCCTTTCAGGTCAGATGTGAAATCCCACGGCTCAACCGTGGAACTGCATTTGAAACCGATTGGCTTGAGATAGCTAGGGGTGTGTGGAACTTCCAGTGGAGCGGTGAAATGTGTTGATATTGGAAGGAACGCCGGTGGCGAAAGCGACACACTGGGGCTGTTCTGACGCTGAGGCACGAAAGCTAGG…	82.276	104.341	144.629	-0.470399	0.383089	29.7939	0.000103589	0.00016865	Bacteria	Planctomycetota	Planctomycetes	Planctomycetales	Planctomycetaceae	Gimesia	Unclassified
TGAGGAATATTGGGCAATGCCCGCAAGGGTGACCCAGCAACGCCGCGTGGAGGATGAAGGCCGTAAGGTTGTAAACTCCTGTTAGAGGAGAAGAACAGTACCGATTGGATCGGTATTTGACTGTACCCTCAGAGAAAGCCCCGGCTAACTACGTGCCAGCAGCCGCGGTAATACGTAGGGGGCAAGCGTTGTCCGGATTTACTGGGTGTAAAGGGCGCGCAGGCGGGATAGCAAGTCAGAGGTGAAATCCTACAGCTTAACTGTAGAACTGCCTTTGATACTGTTATTCTTGAGTTCGGGAGAGAGAGACGGAATTCCAGGTGTAGTGGTGAAATACGTAGATATCTGGAAGAACACCAGTTGCGAAGGCGGTCTCTTGGTCCGATACTGACGCTGAGG…	81.659	117.706	68.1033	0.790242	0.546213	15.0458	0.0354171	0.0426036	Bacteria	Bacteroidota	Ignavibacteria	Ignavibacteriales	Ignavibacteriaceae	Ignavibacterium	Unclassified
TGGGGAATATTGCGCAATGGGCGAAAGCCTGACGCAGCAACGCCGCGTGCGGGATGAAGGCCTTCGGGTTGTAAACCGCTTTCAGCAGGGAAGAAGCCGCAAGGTGACGGTACCTGCAGAAGAAGCACCGGCTAACTACGTGCCAGCAGCCGCGGTAATACGTAGGGTGCAAGCGTTGTCCGGATTTATTGGGCGTAAAGAGCTCGTAGGCGGTATGTCACGTCGGATGTGAAAATCCAAGGCTCAACCTTGGACCTGCATCCGATACGGGCAAACTAGAGTGTGGTAGGGGAGACTGGAATTCCTGGTGTAGCGGTGAAATGCGCAGATATCAGGAGGAACACCAATGGCGAAGGCAGGTCTCTGGGCCATTACTGACGCTGAGGAGCGAAAGCGTGG…	81.3883	76.9771	137.955	-0.846042	0.459375	34.2153	1.56977e-05	2.68773e-05	Bacteria	Actinobacteriota	Actinobacteria	Unclassified	Unclassified	Unclassified	Unclassified
TGGGGAATATTGCACAATGGGCGAAAGCCTGATGCAGCAATGCCGCGTGTGTGAAGAAGGCCTGCGGGTTGTAAAGCACTTTCAGTAGGGAGGAAACAGCAGTGGGCTAATACCCCGTTGCCTTGACGTTACCTACAGAAGAAGCACCGGCTAACTCTGTGCCAGCAGCCGCGGTAATACAGAGGGTGCAAGCGTTAATCGGAATTACTGGGCGTAAAGCGCGCGTAGGCGGCTTGGTCAGTCGGATGTGAAAGCCCCGGGCTTAACCTGGGAATTGCATTCGATACTGCCAGGCTAGAATGTAGTAGAGGGAAGTGGAATTCCGGGTGTAGCGGTGAAATGCGTAGATATCCGGAGGAACATCAGTGGCGAAGGCGACTTCCTGGACTAACATTGACG…	81.0426	138.802	80.2717	0.792153	0.484404	47.7878	3.91739e-08	7.83478e-08	Bacteria	Proteobacteria	Gammaproteobacteria	Thiohalomonadales	Thiohalomonadaceae	Thiohalomonas	Unclassified
TGGGGAATTTTGGACAATGGGGGCAACCCTGATCCAGCCATTCCGCGTGTGCGATGAAGGCCTTCGGGTTGTAAAGCACTTTTGGCAGGAAAGAAATCGCACCGATTAATACTTGGTGTGGATGACGGTACCTGCAGAATAAGCACCGGCTAACTACGTGCCAGCAGCCGCGGTAATACGTAGGGTGCAAGCGTTAATCGGAATTACTGGGCGTAAAGCGTGCGCAGGCGGTTCGGAAAGAGAGGTGTGAAATCCCAGGGCTCAACCTTGGAACTGCACTTTTAACTACCGAGCTAGAGTATGTCAGAGGGGGGTGGAATTCCGCGTGTAGCAGTGAAATGCGTAGATATGCGGAGGAACACCGATGGCGAAGGCAGCCCCCTGGGATAATACTGACGC…	80.6618	71.7776	17.3199	2.07002	0.505346	83.1805	3.08847e-15	7.66337e-15	Bacteria	Proteobacteria	Gammaproteobacteria	Betaproteobacteriales	Burkholderiaceae	Unclassified	Unclassified
TGAGGAATATTGGTCAATGGGCGCAAGCCTGAACCAGCCATGCCGCGTGCAGGAAGAATGCCCTATGGGTTGTAAACTGCTTTTATTTAGGAATAAACCTTTCTACGTGTAGAAAGCTGAAGGTACTGAATGAATAAGCACCGGCTAACTCCGTGCCAGCAGCCGCGGTAATACGGAGGGTGCAAGCGTTATCCGGAATCATTGGGTTTAAAGGGTCCGCAGGCGGGCGTATAAGTCAGTGGTGAAATCCTGCAGCTTAACTGCAGAACTGCCATTGATACTGTACGTCTTGAATTCGGTCGAAGTGGGCGGAATGTGTAGTGTAGCGGTGAAATGCATAGATATTACACAGAACACCGATAGCGAAGGCAGCTCACTAGGCCTGGATTGACGCTCAGG…	80.6216	5.20144	14.0282	-1.38081	0.694154	172.949	5.99698e-34	3.02456e-33	Bacteria	Bacteroidota	Bacteroidia	Flavobacteriales	Crocinitomicaceae	UBA952	Unclassified
TGGGGAATTTTGGACAATGGGGGCAACCCTGATCCAGCCATTCCGCGTGAGTGAAGAAGGCCTTCGGGTTGTAAAGCTCTTTCGCAAGAGAAGAAATCTTACTATCGAATAAATAGTAAGGATGACGGTATCTTGACAAGAAGCACCGGCTAACTACGTGCCAGCAGCCGCGGTAATACGTAGGGTGCGAGCGTTAATCGGAATTACTGGGCGTAAAGCGTGCGCAGGCGGTTTTATAAGTCAGATGTGAAATCCCCGAGCTCAACTTGGGAACTGCGTTTGAAACTGTAAGACTAGAGTGTGTCAGAGGGGGGTAGAATTCCACGTGTAGCAGTGAAATGCGTAGATATGTGGAGGAATACCAATGGCGAAGGCAGCCCCCTGGGATAACACTGACGC…	80.0964	79.0571	142.3	-0.850765	0.597398	113.073	2.11385e-21	6.81128e-21	Bacteria	Proteobacteria	Gammaproteobacteria	Betaproteobacteriales	Methylophilaceae	BACL14	Unclassified
TGGGGAATATTGGACAATGGGCGCAAGCCTGATCCAGCAATGCCGCGTGTGTGAAGAAGGCCTGCGGGTTGTAAAGCACTTTCAGTGGGGAGGAAAAGCCTGGGGCGAATACCCCTGGGTCTTGACGTTACCTACAGAAGAAGCACCGGCTAACTCCGTGCCAGCAGCCGCGGTAATACGGAGGGTGCAAGCGTTAATCGGAATTACTGGGCGTAAAGCGCGCGTAGGCGGCTTGATAAGTCAGATGTGAAAGCCCCGGGCTCAACCTGGGAACTGCATTTGATACTGTCTGGCTAGAGTATGGTAGAGGGGGGTGGAATTCCCGGAGTAGCGGTGAAATGCGTAGATATCGGGAGGAACACCAGTGGCGAAGGCGGCCCCCTGGACCAATACTGACGC…	78.6237	90.9121	85.6281	0.0873618	0.44364	30.1298	8.98933e-05	0.000147387	Bacteria	Proteobacteria	Gammaproteobacteria	Chromatiales	Unclassified	Unclassified	Unclassified
TGGGGAATCTTAGACAATGGGGGAAACCCTGATCTAGCCATGCCGCGTGAGTGACGAAGGCCTTAGGGTCGTAAAGCTCTTTCGCTGGGGAAGATAATGACGGTACCCAGTAAAGAAACCCCGGCTAACTCCGTGCCAGCAGCCGCGGTAATACGGAGGGGGTTAGCGTTGTTCGGAATTACTGGGCGTAAAGCGCACGTAGGCGGGCTGTTAAGTCGGGGGTGAAATCCCGGGGCTCAACCCCGGAACTGCCTTCGATACTGGCAGCCTTGAGTTCGAGAGAGGTGAGTGGAATTCCGAGTGTAGAGGTGAAATTCGTAGATATTCGGAGGAACACCAGTGGCGAAGGCGGCTCACTGGCTCGATACTGACGCTGAGGTGCGAAAGCGTGGGGAGCAA…	77.7952	41.8623	107.043	-1.35306	0.553173	43.09	3.2048e-07	6.11945e-07	Bacteria	Proteobacteria	Alphaproteobacteria	Rhodobacterales	Rhodobacteraceae	Marivivens	Unclassified
TGAGGAATATTGGACAATGGTCGAGAGACTGATCCAGCCATGCCGCGTGCAGGAAGACGGCCCTATGGGTTGTAAACTGCTTTTGTACGGGAAGAATAATGCCCACGTGTGGGCAGATGACGGTACCGTACGAATAAGGACCGGCTAACTCCGTGCCAGCAGCCGCGGTAATACGGAGGGTCCAAGCGTTATCCGGAATCATTGGGTTTAAAGGGTCCGTAGGCGGATCAGTAAGTCAGGGGTGAAAGTTTGCGGCTCAACCGTAAAATTGCCTTTGATACTGCTGGTCTTGAGTTACGGTGAAGTGGCCGGAATATGTGGTGTAGCGGTGAAATGCATAGATATCACATAGAACACCGATTGCGAAGGCAGGTCACTAACCGTATACTGACGCTGATG…	77.3352	6.64059	3.81575	0.736921	0.597013	303.933	8.74639e-62	1.09684e-60	Bacteria	Bacteroidota	Bacteroidia	Flavobacteriales	Flavobacteriaceae	Robiginitalea	Unclassified
TCGAGAATCTTCGGCAATGGGCGAAAGCCTGACCGAGCGATGCCGCGTGCGGGATGAAGGCCCTCGGGTTGTAAACCGCTGTCAACGAGGAGGAAGTGCAAGGGGGTTCTCCCTTTTGTTTGACCTATTCGAGAAGGAAGTACGGGCTAAGTTCGTGCCAGCAGCCGCGGTAAGACGAACCGTACAAACGTTATTCGGAATTATTGGGCTTAAAGGGTGCGTAGGCTGCGCGGAAAGTTGGGTGTGAAAGCCCTCGGCTCAACCGAGGAATTGCGCCCAAAACTACCGTGCTCGAGGGAGACAGAGGTGAGCGGAACTCAAGGTGGAGCGGTGAAATGCGTTGATATCTTGAGGAACACCGGTGGCGAAAGCGGCTCACTGGGTCTCTTCTGACGCTGA…	76.91	51.5828	243.243	-2.23805	0.57763	182.298	6.37219e-36	3.28522e-35	Bacteria	Planctomycetota	Planctomycetes	Pirellulales	Thermoguttaceae	Unclassified	Unclassified
TGGGGAATATTGCGCAATGGGCGAAAGCCTGACGCAGCCATGCCGCGTGTGTGAAGAAGGCCTTAGGGTTGTAAAGCACTTTCAATTGGGAGGAAGGATTTGGCGTTAATAGCGTTAAATTTTGACGTTACCTTTAGAAGAAGCACCGGCTAACTCCGTGCCAGCAGCCGCGGTAATACGGAGGGTGCGAGCGTTAATCGGAATTACTGGGCGTAAAGCGCGCGTAGGCGGTTTGTTAAGTCGGATGTGAAATCCCCGGGCTCAACCTGGGAACTGCACCCGATACTGACCGACTTGAGTGCGAGAGAGGGAGGTAGAATTCCATGTGTAGCGGTGAAATGCGTAGATATATGGAGGAATACCGGTGGCGAAGGCGGCCTCCTGGCTCGACACTGACGC…	76.6858	3.90473	13.748	-1.78665	0.836592	122.5	2.30958e-23	7.99734e-23	Bacteria	Proteobacteria	Gammaproteobacteria	Pseudomonadales	Halieaceae	Unclassified	Unclassified
TGGGGAATTTTCCGCAATGGGCGAAAGCCTGACGGAGCAATACCGCGTGAGGGATGAATGCCTATGGGTTGTAAACCTCTTTTTTCAGGGAGGAATCAATGACGTTACCTGAAGAATAAGCATCGGCTAACTCCGTGCCAGCAGCCGCGGTAAGACGGAGGATGCAAGTGTTATCCGGAATCACTGGGCGTAAAGCGTCTGTAGGTGGTTTGATAAGTCAACTGTTAAATCTTGAGGCTCAACCTCAAAACCGCAGTCGAAACTATCAGACTAGAGTATAGTAGGGGTAAAGGGAATTTCCAGTGGAGCGGTGAAATGCGTAGAGATTGGAAAGAACACCGATGGCGAAGGCACTTTACTGGGCTATTACTAACACTGAGAGACGAAAGCTAGGGTAGC…	74.7666	110.522	48.6306	1.17921	0.833645	8.31787	0.305401	0.322792	Bacteria	Cyanobacteriota	Cyanobacteriia	Cyanobacteriales	Unclassified	Unclassified	Unclassified
TGGGGAATATTGCGCAATGGGCGAAAGCCTGACGCAGCCATGCCGCGTGTGTGAAGAAGGCCTTCGGGTTGTAAAGCACTTTCAATTGGGAAGAAAGGTTGCGTGTTAATAGCACGTAGCTGTGACGTTACCTTTAGAAGAAGCACCGGCTAACTCCGTGCCAGCAGCCGCGGTAATACGGAGGGTGCGAGCGTTAATCGGAATTACTGGGCGTAAAGCGCGCGTAGGCGGTTTGTTAAGTCGGATGTGAAATCCCCGGGCTCAACCTGGGAATGGCATTCGATACTGGCCGACTAGAGTACGAGAGAGGGAGGTAGAATTCCACGTGTAGCGGTGAAATGCGTAGATATGTGGAGGAATACCGGTGGCGAAGGCGGCCTCCTGGCTCGATACTGACGC…	74.1606	102.128	92.4613	0.137307	0.45664	6.3711	0.497146	0.514902	Bacteria	Proteobacteria	Gammaproteobacteria	Pseudomonadales	Halieaceae	Congregibacter	Unclassified
TGGGGAATCTTGCGCAATGGGCGAAAGCCTGACGCAGCCACGCCGCGTGCGGGATGAAGGCCCTAGGGTTGTAAACCGCTTTTAACAGGAACGAAAATGACGGTACCTGTAGAATAAGGTGCGGCCAACTACGTGCCAGCAGCCGCGGTGACACGTAGGCACCAAGCGTTGTCCGGATTTATTGGGCGTAAAGAGCTCGTAGGCGGTTCAGTAAGTCGGGTGTGAAAACTCTGGGCTTAACCCAGAGACGCCACTCGATACTATTGTGACTAGAGTTCGGTAGGGGAGCGGGGAATTCCTAGTGTAGCGGTGAAATGCGCAGATATTAGGAGGAACACCGGTGGCGAAGGCGCCGCTCTGGGCCGATACTGACGCTGAGGAGCGAAAGCGTGGGTAGCA…	73.3608	35.6031	52.2777	-0.562717	0.814629	93.406	2.46773e-17	6.81562e-17	Bacteria	Actinobacteriota	Acidimicrobiia	Microtrichales	Ilumatobacteraceae	Ilumatobacter_A	Unclassified
TGAGGAATATTGCACAATGGGGGAAACCCTGATGCAGCAACGCCGCGTGGAGGATGACGCATTTCGGTGTGTAAACTCCTTTTATGAGTCAAGAAAATGACGGTAGCTCATGAATAAGCACCGGCTAACTCCGTGCCAGCAGCCGCGGTAATACGGAGGGTGCAAGCGTTATTCGGAATCACTGGGCGTAAAGGACGCGTAGGCGGGAAGCCAAGTCTGATGTGAAATCCTATGGCTTAACCATAGAACTGCATTGGAAACTGGTTACCTAGAGTATGGGAGGGGGAGATGGAATTAGTGGTGTAGGGGTAAAATCCGTAGATATCACTAGGAATACCTAAAGCGAAGGCGATCTCCTGGAACAATACTGACGCTAAGGCGTGAAAGCGTGGGGAGCAA…	73.15	11.0524	37.7971	-1.7619	0.96692	25.6871	0.000572786	0.00084641	Bacteria	Campylobacterota	Campylobacteria	Campylobacterales	Thiovulaceae	Sulfurimonas	Unclassified
TGGGGAATATTGCACAATGGACGAAAGTCTGATGCAGCAACGCCGCGTGGAGGATGACACATTTCGGTGCGTAAACTCCTTTTATATGGGAAGATAATGACGGTACCATATGAATAAGCACCGGCTAACTCCGTGCCAGCAGCCGCGGTAATACGGAGGGTGCAAGCGTTACTCGGAATCACTGGGCGTAAAGAGCGTGTAGGCGGGTAGTTAAGTCAGAAGTGAAATCCAATAGCTCAACTATTGAACTGCTTTTGAAACTGATTACCTAGAATATGGGAGAGGTAGATGGAATTTCTGGTGTAGGGGTAAAATCCGTAGAGATCAGAAGGAATACCGATTGCGAAGGCGATCTACTGGAACATTATTGACGCTGAGACGCGAAAGCGTGGGGAGCAA…	72.8788	12.2339	11.5835	0.0655077	0.841763	90.1827	1.13483e-16	3.0614e-16	Bacteria	Campylobacterota	Campylobacteria	Campylobacterales	Arcobacteraceae	Arcobacter	Unclassified
TGGGGAATATTGCACAATGGGCGAAAGCCTGATGCAGCAACGCCGCGTGAGGGACGAAGGCCTTCGGGTTGTAAACCTCTTTTAGCAGGGAAGAAGCGAAAGTGACGGTACCTGCAGAAAAAGCACCGGCTAACTACGTGCCAGCAGCCGCGGTAATACGTAGGGTGCAAGCGTTGTCCGGAATTATTGGGCGTAAAGAGCTCGTAGGCGGTTTGTCACGTCTGCTGTGAAATTTCGAGGCTCAACCTCGAACTTGCAGTGGGTACGGGCAGGCTAGAGTGCGGTAGGGGAGATGGGAATTCCTGGTGTAGCGGTGGAATGCGCAGATATCAGGAGGAACACCAATGGCGAAGGCACATCTCTGGGCCGTAACTGACGCTGAGGAGCGAAAGCGTGGGG…	72.4302	95.3243	93.183	0.0262962	0.432223	259.595	2.51013e-52	2.28373e-51	Bacteria	Actinobacteriota	Actinobacteria	Actinomycetales	Microbacteriaceae	Aquiluna	Unclassified
TGAGGAATATTGGACAATGGGCGAGAGCCTGATCCAGCCATGCCGCGTGCAGGAAGACTGCCCTATGGGTTGTAAACTGCTTTTAAACGGGAAGAAACACCCCCTCGTGAGGGGGCTTGACGGTACCGTAAGAATAAGGATCGGCTAACTCCGTGCCAGCAGCCGCGGTAATACGGAGGATCCAAGCGTTATCCGGAATCATTGGGTTTAAAGGGTCCGTAGGCGGACAGCTAAGTCAGTGGTGAAAGTCTGTAGCTCAACTATAGAATTGCCATTGATACTGGTTGTCTTGAATCATTATGAAGTGGTTAGAATAAGTAGTGTAGCGGTGAAATGCATAGATATTACTTAGAATACCAATTGCGAAGGCAGATCACTAATAATGTATTGACGCTGATG…	72.2793	27.0386	9.59162	1.48385	0.6391	162.643	8.90814e-32	4.21773e-31	Bacteria	Bacteroidota	Bacteroidia	Flavobacteriales	Flavobacteriaceae	Altibacter	Unclassified
TGGGGAATTTTCCGCAATGGGCGAAAGCCTGACGGAGCAACGCCGCGTGAGGGATGAAGGCCTCTGGGCTGTAAACCTCTTTTCTCAAGGAAGAAGATCTGACGGTACTTGAGGAATAAGCCACGGCTAATTCCGTGCCAGCAGCCGCGGTAATACGGGAGTGGCAAGCGTTATCCGGAATTATTGGGCGTAAAGCGTCCGCAGGCGGCCTTGAAAGTCTGCTGTTAAAGCGTGGAGCTTAACTCCATTTCAGCAGTGGAAACTACAAGGCTAGAGTGTGGTAGGGGCAGAGGGAATTCCCGGTGTAGCGGTGAAATGCGTAGATATCGGGAAGAACACCAGTGGCGAAGGCGCTCTGCTGGGCCATAACTGACGCTCATGGACGAAAGCCAGGGGAGC…	72.2345	25.2264	40.1205	-0.675792	0.505194	94.3127	1.60575e-17	4.48836e-17	Bacteria	Cyanobacteriota	Cyanobacteriia	Synechococcales_A	Cyanobiaceae	Cyanobium	Unclassified
TGGGGAATCTTGCACAATGGAGGAAACTCTGATGCAGCGATGCCGCGTGAGTGAAGAAGGCCTTTGGGTTGTAAAGCTCTTTCGTCGGGGAAGAAAATGACTGTACCCGAATAAGAAGGTCCGGCTAACTTCGTGCCAGCAGCCGCGGTAATACGAAGGGACCTAGCGTAGTTCGGAATTACTGGGCTTAAAGAGTTCGTAGGTGGTTGAAAAAGTTGGTGGTGAAATCCCAGAGCTTAACTCTGGAACTGCCATCAAAACTTTTCAGCTAGAGTATGATAGAGGAAAGCAGAATTTCTAGTGTAGAGGTGAAATTCGTAGATATTAGAAAGAATACCAATTGCGAAGGCAGCTTTCTGGATCATTACTGACACTGAGGAACGAAAGCATGGGTAGCGA…	70.1357	1.87999	2.96039	-0.59206	0.872998	137.552	1.65547e-26	6.37976e-26	Bacteria	Proteobacteria	Alphaproteobacteria	Pelagibacterales	Pelagibacteraceae	Pelagibacter	Pelagibacter_ubique(RS_GCF_000012345.1)
TGAGGAATATTGGACAATGGGCGCAAGCCTGATCCAGCCATGCCGCGTGCAGGAAGACGGCCCTATGGGTTGTAAACTGCTTTTATACAGGAAGAAACACCTCCTCGTGAGGGGGCTTGACGGTACTGTAAGAATAAGGATCGGCTAACTCCGTGCCAGCAGCCGCGGTAATACGGAGGATCCAAGCGTTATCCGGAATCATTGGGTTTAAAGGGTCCGTAGGTGGACTACTAAGTCAGAGGTGAAATCCCACAGCTTAACTGTGGCACTGCCTTTGATACTGGTAGTCTTGAGTCATTATGAAGTGGTTAGAATATGTAGTGTAGCGGTGAAATGCTTAGATATTACATAGAATACCGATTGCGAAGGCAGATCACTAATAATGTACTGACACTGATG…	69.8294	28.8388	93.3102	-1.68238	0.416368	92.2962	4.17428e-17	1.13267e-16	Bacteria	Bacteroidota	Bacteroidia	Flavobacteriales	Flavobacteriaceae	Unclassified	Unclassified
TGAGGAATATTGGACAATGGGCGCAAGCCTGATCCAGCCATGCCGCGTGCAGGAAGACTGCCCTATGGGTTGTAAACTGCTTTTATACAGGAAGAAACCCTACCACGTGTGGTAGATTGACGGTACTGTATGAATAAGCACCGGCTAACTCCGTGCCAGCAGCCGCGGTAATACGGAGGGTGCAAGCGTTATCCGGAATCATTGGGTTTAAAGGGTCCGTAGGCGGGCGATTAAGTCAGAGGTGAAATCCCACAGCTTAACTGTGGAACTGCCTTTGATACTGGTTGTCTTGAGTTATAGTGAAGTAGATAGAATGTGTAGTGTAGCGGTGAAATGCTTAGATATTACACAGAATACCGATTGCGAAGGCAGTTTACTAACTATTGACTGACGCTAATG…	69.5186	80.7463	137.331	-0.767007	0.318036	68.9714	2.38378e-12	5.39548e-12	Bacteria	Bacteroidota	Bacteroidia	Flavobacteriales	Flavobacteriaceae	Lutibacter	Unclassified
TGGGGAATATTGGACAATGGGCGCAAGCCTGATCCAGCAATGCCGCGTGTGTGAAGAAGGCCTGCGGGTTGTAAAGCACTTTCAGTGGGGAAGAAAAGCCTGGGGTTAATACCCCTGGGTCTTGACGTTACCCACAGAAGAAGCACCGGCTAACTCCGTGCCAGCAGCCGCGGTAATACGGAGGGTGCAAGCGTTAATCGGAATCACTGGGCGTAAAGCGCACGTAGGCGGCGCGTTAAGTCAGATGTGAAAGCCCCGGGCTCAACCTGGGAACTGCATTTGATACTGGCGTGCTCGAGTCTGATAGAGGGGGGTGGAATTCCAGGTGTAGCGGTGAAATGCGTAGATATCTGGAGGAACACCAGTGGCGAAGGCGGCCCCCTGGATCAAGACTGACGC…	68.6213	104.452	76.4898	0.450181	0.567926	18.9877	0.0082259	0.0106684	Bacteria	Proteobacteria	Gammaproteobacteria	Chromatiales	Chromatiaceae	Unclassified	Unclassified
TGAGGAATTTTCCGCAATGGGCGAAAGCCTGACGGAGCAATGCCGCGTGAAGGATGAATGCCTATGGGTTGTAAACTTCTTTTCTCAGAGAAGAATTTTGACGGTATCTGAGGAATAAGCATCGGCTAACTCTGTGCCAGCAGCCGCGGTAAGACAGAGGATGCAAGCGTTATCCGGATTGATTGGGCGTAAAGCGTCTGTAGGTGGTTTATCAAGTCTTCTGTCAAAGATCAGGGCTTAACCTTGGATAGGCAGGAGAAACTAATAGACTAGAGTTCGGTAGGGGCAGAGGGAATTCCCGGTGGAGCGGTGAAATGCGTAGATATCGGGAGGAACACCAAAGGCGAAAGCACTCTGCTGGGCCGCGACTGACACTGAGAGACGAAAGCGAGGGGAGCA…	68.3222	32.3184	49.7747	-0.603276	0.333331	525.105	3.20214e-109	3.71448e-107	Bacteria	Proteobacteria	Alphaproteobacteria	Rhizobiales	Rhizobiaceae	Leaf454	Unclassified
TGGGGAATTTTGGACAATGGGGGAAACCCTGATCCAGCCATTCCGCGTGAGTGAAGAAGGCCTTCGGGTTGTAAAGCTCTTTCAGCTGGAACGAAACGGTACGCTCTAACATAGCGTGCTAATGACGGTACCAGCAGAAGAAGCACCGGCTAACTACGTGCCAGCAGCCGCGGTAATACGTAGGGTGCGAGCGTTAATCGGAATTACTGGGCGTAAAGCGTGCGCAGGCGGATTGTTAAGCAAGATGTGAAATCCCCGGGCTTAACCTGGGAATGGCATTTTGAACTGGCAGTCTAGAGTGTGTCAGAGGGGGGTGGAATTCCACGTGTAGCAGTGAAATGCGTAGAGATGTGGAGGAACACCAATGGCGAAGGCAGCCCCCTGGGATAACACTGACGC…	68.289	82.0953	106.26	-0.375053	0.489541	25.0408	0.000746261	0.00108547	Bacteria	Proteobacteria	Gammaproteobacteria	Betaproteobacteriales	Hydrogenophilaceae	Thiobacillus	Unclassified
TGGGGAATCTTGCACAATGGGCGAAAGCCTGATGCAGCAACGCCGCGTGCGGGATGAAGGCCCTAGGGTTGTAAACCGCTTTCAGTAGGGAAGAAAATGACGGTACCTACAGAAGAAGGTGCGGCCAACTACGTGCCAGCAGCCGCGGTGACACGTAGGCACCAAGCGTTATCCGGATTTATTGGGCGTAAAGAGCTCGTAGGCGGTTTGGTAAGTCGGGTGTGAAAACTCTGGGCTCAACCCAGAGAGGCCACCCGATACTGCTATGACTAGAGTACGGTAGGGGAGCGGGGAATTCATGGTGTAGCGGTGAAATGCGCAGATATCATGAGGAACACCAGCGGCGAAGGCGCCGCTCTGGGCCGTAACTGACGCTGAGGAGCGAAAGCATGGGTAGCA…	67.6593	113.939	79.79	0.511331	0.646174	26.1185	0.000479699	0.000713398	Bacteria	Actinobacteriota	Acidimicrobiia	Microtrichales	Ilumatobacteraceae	Ilumatobacter_A	Unclassified
TGAGGAATATTGGGCAATGGGGGGAACCCTGACCCAGCAACGCCGCGTGGAGGAAGAAGGCTCTTGGGTCGTAAACTCCTTTTGACGGGGAAGAGGAAGGACGGTACCCGTCGAATAAGTCACGGCTAACTACGTGCCAGCAGCCGCGGTAATACGTAGGTGACAAGCGTTATCCGGATTTACTGGGCGTAAAGGGCATGCAGGCGGCTTGGCAAGTCTGACGTGAAATTTCCCGGCTTAACTGGGAGGGGTCGTTGGAAACTGTCGAGCTTGAGGCGACGAGAGGGGTGTAGAATTCCCGGTGTAGTGGTGGAATGCGTAGATATCGGGAGGAATACCAGTGGCGAAGGCGGCACCCTGGCGTTGGCCTGACGCTCATGTGCGAAAGCGTGGGGAGCG…	66.9916	106.622	112.739	-0.0803494	0.483092	20.7522	0.00415481	0.00560416	Bacteria	Chloroflexota	Anaerolineae	Caldilineales	Caldilineaceae	Caldilinea	Unclassified
TGAGGAATATTGGACAATGGGCGCAAGCCTGATCCAGCCATGCCGCGTGCAGGAAGAATGCCCTATGGGTTGTAAACTGCTTTTATTTGGGAATAAACCTCTTTACGTGTAGAGAGCTGAAGGTACTAAATGAATAAGCACCGGCTAACTCCGTGCCAGCAGCCGCGGTAATACGGAGGGTGCAAGCGTTATCCGGAATCATTGGGTTTAAAGGGTCCGCAGGCGGACTAATAAGTCAGTGGTGAAAGCCCATCGCTTAACGATGGAACTGCCATTGATACTGTTAGTCTTGAATTCGGTCGAAGTGGGCGGAATGTGTCATGTAGCGGTGAAATGCATAGATATGACACAGAACACCGATAGCGAAGGCAGCTCACTAGGCCTGGATTGACGCTCAGG…	66.9733	14.9583	25.7954	-0.759022	0.526649	84.5546	1.61702e-15	4.09998e-15	Bacteria	Bacteroidota	Bacteroidia	Flavobacteriales	Crocinitomicaceae	Brumimicrobium	Unclassified
TGGGGAATCTTGCGCAATGCGCGAAAGCGTGACGCAGCAACACCGCGTGAGGGAAGACGGCCCTAGGGTTGTAAACCTCTTTCAGATGGGACGAAGGTTCAGCGGTGAATAGCCGACTGGATTGACGGTACCTTCAGAAGAAGCTCCGGCTAACTACGTGCCAGCAGCCGCGGTAATACGTAGGGAGCGAGCGTTGTCCGGAATCATTGGGCGTAAAGAGCGCGTAGGTGGATCAATTAGTCTGCTGTGAAAGTCAAAGGCTCAACCTTTGAAAGCCGGTGGATACTGTTGATCTAGAGTACGGAAGAGGCGAGTGGAATTCCTGGTGTAGCGGTGGAATGCGCAGATATCAGGAGGAACACCAATAGCGAAGGCAGCTCGCTGGGACGTTACTGACAC…	66.9665	85.7823	99.8974	-0.225692	0.491359	15.5099	0.0299916	0.0365252	Bacteria	Actinobacteriota	Thermoleophilia	Solirubrobacterales	Solirubrobacteraceae	Solirubrobacter	Unclassified
TGAGGAATTTTCCGCAATGCGCGAAAGCGTGACGGAGCAATGCGACGTGGAGGATGACGGCCTGTGGGTTGTAAACTCCTTTTCTCAGAGAAGAAGTTCTGACGGTATCTGAGGAATAAGCACCGGCTAACTCCGTGCCAGCAGCCGCGGTAATACGGGGGGTGCAAGCGTTATCCGGAATTATTGGGCGTAAAGCGTCCTGAGGTGGCTTGAAAAGTCGTCCGTGAAAGCTCAGGGCTTAACCTTGAAACTGCGGTCGAAACTCCCAAGCTTTGAGTAGAGTAGAGGCAGAGGGAATTTCCGGAGGAATGGTGAAATATGTAGATATCGGAAAGAAGGCCAAAGGCGAAAGCACTCTGCTGGGCTCATACTGACACTGAACGACGAAAGCTAAGGGAG…	66.4163	61.4442	95.2006	-0.636836	0.376508	35.0607	1.08943e-05	1.90036e-05	Bacteria	Unclassified	Unclassified	Unclassified	Unclassified	Unclassified	Unclassified
TGGGGAATATTGTACAATGGACGCAAGTCTGATACAGCAATGCCGCGTGAGTGAAGACGGCCTTAGGGTTGTAAAACTCTTTCGCTAGGGAAGATAATGACGGTACCTAGTAAAGAAGTCCCGGCTAACTCCGTGCCAGCAGCCGCGGTAATACGGAGGGGACTAGCGTTGTTCGGAATTACTGGGCGTAAAGAGTTCGTAGGCGGATAAGCAAGTAAGAGGTGAAAGCCCAGGGCTCAACCTTGGAACGGCCTTTTAAACTGCTTGTCTAGAGACCGGAAGAGGTTAGGGGAATACCTAGTGTAGAGGTGAAATTCGTAGATATTAGGTGGAACACCAGTGGCGAAGGCGCCTAACTGGTCCGGTACTGACGCTGAGGAACGAAAGCGTGGGGAGCAA…	65.8167	51.2762	146.442	-1.5157	0.547332	71.4026	7.68889e-13	1.77495e-12	Bacteria	Proteobacteria	Alphaproteobacteria	Sphingomonadales	Emcibacteraceae	Emcibacter	Unclassified
TCGAGAATCTTCGGCAATGGGCGAAAGCCTGACCGAGCGACGCCGCGTGCGGGATGAAGGCCTTCGGGTTGTAAACCGCTGTCGTAGAGGAGGAAGTGCAGGGGGGTTATCCCCTCTGTTTGACCTATTCTAGGAGGAAGTACGGGCTAAGTTCGTGCCAGCAGCCGCGGTAAGACGAACCGTACAAACGTTACTCGGAATTACTGGGCTTAAAGGGTGCGTAGGCTGCGCGGAAAGTTGGGTGTGAAATCCCTCGGCTCAACCGGGGAATTGCATCCAAAACTACCGTGCTAGAGGGAGATAGAGGTGAGCGGAACTCAAGGTGGAGCGGTGAAATGCGTTGATATCTTGAGGAACACCGGTGGCGAAGGCGGCTCACTGGATCTCTTCTGACGCTGA…	64.3206	76.3177	173.366	-1.1847	0.533058	113.303	1.89374e-21	6.14471e-21	Bacteria	Planctomycetota	Planctomycetes	Pirellulales	Pirellulaceae	UBA11883	Unclassified
TGAGGAATATTGGACAATGGGCGCAAGCCTGATCCAGCCATGCCGCGTGCAGGAAGACGGTCCTATGGATTGTAAACTGCTTTTATACAGGAAGAAACACCCCGACGTGTCGGGACTTGACGGTACTGTAGGAATAAGGATCGGCTAACTCCGTGCCAGCAGCCGCGGTAATACGGAGGATCCAAGCGTTATCCGGAATCATTGGGTTTAAAGGGTCCGTAGGCGGGCTTATAAGTCAGTGGTGAAATCTCCCAGCTCAACTGGGAAACTGCCATTGATACTGTAGGTCTTGAATTATTAGGAAGTAACTAGAATATGTAGTGTAGCGGTGAAATGCTTAGATATTACATGGAATACCAATTGCGAAGGCAGGTTACTACTAATATATTGACGCTGATG…	64.0584	6.8896	35.3906	-2.31829	0.630697	168.387	5.49156e-33	2.65425e-32	Bacteria	Bacteroidota	Bacteroidia	Flavobacteriales	Flavobacteriaceae	Flavobacterium	Unclassified
TGAGGAATATTGGTCAATGGGCGCAAGCCTGAACCAGCCATGCCGCGTGCAGGAAGACGGTCCTATGGATTGTAAACTGCTTTTATTTGGGAATAAACCTATCTACGTGTAGATAGCTGAAGGTACCAAATGAATAAGCACCGGCTAACTCCGTGCCAGCAGCCGCGGTAATACGGAGGGTGCAAGCGTTATCCGGAATCATTGGGTTTAAAGGGTCCGCAGGCGGGTTTATAAGTCAGTGGTGAAAGCCTACAGCTCAACTGTAGAACTGCCATTGATACTGTAGATCTTGAATTCGGTCGAAGTGGGCGGAATATGACATGTAGCGGTGAAATGCTTAGATATGTCATAGAACACCGATAGCGAAGGCAGCTCACTAGGCCTGGATTGACGCTCAGG…	63.7984	17.7144	142.944	-3.03483	0.589852	257.191	8.15856e-52	7.14259e-51	Bacteria	Bacteroidota	Bacteroidia	Flavobacteriales	Crocinitomicaceae	Fluviicola	Unclassified
TGGGGAATATTGCGCAATGGGCGAAAGCCTGACGCAGCGACGCCGCGTGAGGGACGAAGGTCTTCGGATTGTAAACCTCTTTCAGCAGGGACGAAGCGAAAGTGACTGTACCTGCAGAAGAAGCACCGGCTAACTACGTGCCAGCAGCCGCGGTAATACGTAGGGTGCAAGCGTTGTCCGGATTTATTGGGCGTAAAGAGCTCGTAGGCGGTCTGTCGCGTCGGATGTGAAAACCCAATGGCTTAACCTTGGGCCTGCATTCGATACGGGCAGACTAGAGTGTGGTAGGGGAAACTGGAATTCCTGGTGTAGCGGTGGAATGCGCAGATATCAGGAGGAACACCGATGGCGAAGGCAGGTTTCTGGGCCATAACTGACGCTGAGGAGCGAAAGCGTGGG…	61.3196	62.4848	88.4209	-0.501467	0.69259	11.8158	0.10678	0.12055	Bacteria	Actinobacteriota	Actinobacteria	Unclassified	Unclassified	Unclassified	Unclassified
TGGGGAATATTGGACAATGGGCGAAAGCCTGATCCAGCCATGCCGCGTGAGTGACGAAGGTCTTCGGATTGTAAAGCTCTTTTGCCAGGGACGATAATGACGGTACCTGGAGAATAAGCCCCGGCTAACTTCGTGCCAGCAGCCGCGGTAATACGAAGGGGGCTAGCGTTGTTCGGAATTACTGGGCGTAAAGCGCACGTAGGCGGATTTGTAAGTCAGGGGTGAAATCCCGGGGCTCAACCTCGGAACTGCCTTTGATACTGCAAGTCTTGAGTCCGGAAGAGGTGAGTGGAATTCCTAGTGTAGAGGTGAAATTCGTAGATATTAGGAAGAACACCAGTGGCGAAGGCGGCTCACTGGTCCGGTACTGACGCTGAGGTGCGAAAGCGTGGGGAGCAA…	60.7189	40.8244	83.9612	-1.02516	0.488706	18.2003	0.0110982	0.0141861	Bacteria	Proteobacteria	Alphaproteobacteria	Rhizobiales	Hyphomicrobiaceae	Hyphomicrobium	Unclassified
TGGGGAATCTTGCGCAATGGGCGAAAGCCTGACGCAGCAACGCCGCGTGCGGGATGACGGCCTTCGGGTTGTAAACCGCTTTCAGCAGGGACGAAATTGACGGTACCTGCAGAAGAAGCCCCGGCCAACTACGTGCCAGCAGCCGCGGTAACACGTAGGGGGCGAGCGTTGTCCGGATTTATTGGGCGTAAAGAGCTCGTAGGCGGCTCGGTAAGTCGGGTGTGAAACCTCCAGGCTCAACCTGGAGACGCCACCTGATACTGCTGTGGCTAGAGTCCGGTAGGGGAGCGTGGAACTCCTGGTGTAGCGGTGAAATGCGCAGATATCAGGAAGAACACCAGCGGCGAAGGCGGCGCTCTGGGCCGGAACTGACGCTGAGGAGCGAAAGCGTGGGTAGCA…	60.4778	68.2078	56.8662	0.258658	0.60782	8.80067	0.267286	0.285762	Bacteria	Actinobacteriota	Acidimicrobiia	Microtrichales	Microtrichaceae	IMCC26207	Unclassified
TGAGGAATATTGGGCAATGGGCGAAAGCCTGACCCAGCCACGCCGCGTGTGTGATGAAGGCCTTCGGGTCGTAAAGCACTGTGGGGAGAGACGAAACAGCGCATCAGGAAATGGGTGCGCCTTGACGGTACCTCCTTAGCAAGCACCGGCTAACTCTGTGCCAGCAGCCGCGGTAATACAGAGGGTGCAAACGTTGCTCGGATTTACTGGGCGTAAAGCGCGTGTAGGCGGACTCGCAAGTCGGTTGTGAAATCCCTGGGCTCAACCTAGGAACTGCATCCGAAACTGCTTGTCTTGAGTAATGGAGAGGGTGGCGGAATTCCCGGTGTAGAGGTGAAATTCGTAGATATCGGGAGGAACATCAGTGGCGAAGGCGGCCACCTGGACATTTACTGACGC…	59.9201	104.623	83.6215	0.323903	0.540026	17.017	0.0172866	0.0216783	Bacteria	Unclassified	Unclassified	Unclassified	Unclassified	Unclassified	Unclassified
TGGGGAATTTTGCGCAATGGGCGAAAGCCTGACGCAGCAACGCCGCGTGCGGGATGAAGGCCTTCGGGTTGTAAACCGCTTTCAGCAGGGATGAAACTGACAGTACCTGCAGAAGAAGCCCCGGCTAACTACGTGCCAGCAGCCGCGGTAATACGTAGGGGGCAAGCGTTATCCGGATTCATTGGGCGTAAAGAGCGCGTAGGCGGCTTGTTAAGCGAGATGTGAAAACCGGGGGCTTAACCCGCGGCCTGCATCTCGAACTGGCAGGCTTGAGTCTGGTAGAGGAGTGTGGAATTCCCAGTGTAGCGGTGAAATGCGCAGATATTGGGAGGAACACCAGTGGCGAAGGCGGCACTCTGGGCCACGACTGACGCTGAGGCGCGAAAGCTAGGGGAGCGA…	59.7033	101.543	57.7863	0.808692	0.479233	19.4492	0.0068908	0.0090576	Bacteria	Actinobacteriota	Coriobacteriia	OPB41	UBA2279	UBA6100	Unclassified
TGAGGAATATTGGGCAATGGGCGAAAGCCTGACCCAGCCACGCCGCGTGTGTGATGAAGGCCTTCGGGTCGTAAAGCACTGTGGGGAGAGACGAAACAGCGCATCAGGAAATGGGTGCGCCTTGACGGTACCTCCTTAGCAAGCACCGGCTAACTCTGTGCCAGCAGCCGCGGTAATACAGAGGGTGCAAACGTTGCTCGGATTTACTGGGCGTAAAGCGCGTGTAGGCGGACTCGCAAGTCGGTTGTGAAATCCCTGGGCTTAACCTAGGAACTGCATCCGAAACTGCTTGTCTTGAGTAATGGAGAGGGTGGCGGAATTCCCGGTGTAGAGGTGAAATTCGTAGATATCGGGAGGAACATCAGTGGCGAAGGCGGCCACCTGGACATTTACTGACGC…	59.1088	85.7579	86.0013	-0.000727548	0.681874	6.2173	0.514618	0.530997	Bacteria	Myxococcota	Unclassified	Unclassified	Unclassified	Unclassified	Unclassified
TGAGGAATATTGGACAATGGGCGCAAGCCTGATCCAGCCATGCCGCGTGCAGGAAGACGGCCCTATGGGTTGTAAACTGCTTTTATACGGGAAGAATAAGGGACACGTGTGTCCTGGTGACGGTACCGTAAGAATAAGGACCGGCTAACTCCGTGCCAGCAGCCGCGGTAATACGGAGGGTCCGAGCGTTATCCGGAATTATTGGGTTTAAAGGGTCCGCAGGCGGGCGATTAAGTCAGGGGTGAAATGGTGCGGCTCAACCGTAGCACTGCCCTTGATACTGGTTGTCTTGAGTCATAGTGAAGTGGCCGGAATATGTAGTGTAGCGGTGAAATGCATAGATATTACATAGAACACCGATTGCGAAGGCAGGTCACTAACTATCGACTGACGCTGATG…	58.9625	76.5296	86.2222	-0.17195	0.453604	33.0777	2.56084e-05	4.35249e-05	Bacteria	Bacteroidota	Bacteroidia	Flavobacteriales	Flavobacteriaceae	Unclassified	Unclassified
TCGAGAATCTTCGGCAATGGGCGAAAGCCTGACCGAGCGACGCCGCGTGCGGGATGAAGGCCTTCGGGTTGTAAACCGCTGTCGTAGAGGAGGAAATACAGGGGGGTTCTCCCCTTTGTTTGACCTATTCTAGGAGGAAGTACGGGCTAAGTTCGTGCCAGCAGCCGCGGTAAGACGAACCGTACAAACGTTACTCGGAATTACTGGGCTTAAAGGGTGCGTAGGCTGCGCGGAAAGTTGGGTGTGAAAGCCCTCGGCTCAACCGAGGAATTGCATCCAAAACTACCGTGCTCGAGGGAGACAGAGGTAAGCGGAACTCAAGGTGGAGCGGTGAAATGCGTTGATATCTTGAGGAACACCGGTGGCGAAGGCGGCTTACTGGGTCTCTTCTGACGCTGA…	58.827	18.7233	3.97929	2.2012	0.560882	329.562	2.909e-67	4.6544e-66	Bacteria	Planctomycetota	Planctomycetes	Pirellulales	Thermoguttaceae	Unclassified	Unclassified
TGGGGAATATTGCACAATGGGCGCAAGCCTGATGCAGCGACGCCGCGTGAGGGATGACGGCCTTCGGGTTGTAAACCTCTTTCAGTACAGACGAAGCGCAAGTGACGGTATGTACAGAAGAAGCACCGGCCAACTACGTGCCAGCAGCCGCGGTAATACGTAGGGTGCGAGCGTTGTCCGGAATTACTGGGCGTAAAGAGCTCGTAGGTGGTTTGTCGCGTTGTTCGTGAAAACCTGAGGCTTAACCTTGGGCGTGCGGGCGATACGGGCAGACTGGAGTACTGCAGGGGAGACTGGAATTCCTGGTGTAGCGGTGGAATGCGCAGATATCAGGAGGAACACCGGTGGCGAAGGCGGGTCTCTGGGCAGTAACTGACGCTGAGGAGCGAAAGCGTGGGG…	56.5387	27.5799	96.8596	-1.8169	0.609794	69.8748	1.56606e-12	3.56202e-12	Bacteria	Actinobacteriota	Actinobacteria	Corynebacteriales	Corynebacteriaceae	Mycobacterium	Unclassified
TGAGGAATATTGCACAATGGAGGAAACTCTGATGCAGCCATGCCGCGTGCAGGATGACGGCCCTACGGGTTGTAAACTGCTTTTTTACAAGAAGAAACCTTGGTACGTGTACCAACTTGACGGTATTGTAAGAATAAGCACCGGCTAACTCCGTGCCAGCAGCCGCGGTAATACGGAGGGTGCAAGCGTTATCCGGATTTATTAGGTTTAAAGGGTTCGCAGGCGGAATTTTAAGTCAGTGGTGAAAGCCTATAGCTCAACTATAGAACTGCCACTGATACTGATATTCTTGAGTGTAGATGAAGTGGGCGGAATATGTCATGTAGCGGTGAAATGCATAGATATGACATGGAACACCAATTGCGAAGGCAGCTCACTAAACTATTACTGACGCTCATG…	56.492	9.51909	7.8332	0.257174	0.809764	111.873	3.75245e-21	1.20078e-20	Bacteria	Bacteroidota	Bacteroidia	Flavobacteriales	Flavobacteriaceae	Leeuwenhoekiella	Unclassified
TTTCGAATCATTCACAATGGGCGAAAGCCTGATGGTGCGACGCCGCGTGAGGGATGAAGGTCTTCGGATTGTAAACCTCTGTCACCAGGGAAGAAAAACTAGACGTCAATAGCGTCTATTCTGACTTAACCTGGAGAGGAAGCAGTGGCTAACTCTGTGCCAGCAGCCGCGGTAATACAGAGACTGCAAGCGTTATTCGGATTCACTGGGCGTAAAGGGTGCGCAGGCGGCCGTGTGTGTTAGGTGTGAAAGCCCGAGGCTTAACCTCGGAATTGCGCCTAAAACTATACGGCTAGAGCATTGGAGAGGGTAGCGGAATTCATGGTGTAGCAGTGAAATGCGTAGATATCATGAGGAACACCAGAGGCGAAGGCGGCTACCTGGACAATTGCTGACGCT…	56.3168	37.5677	79.2246	-1.07755	0.682652	49.1456	2.12471e-08	4.28636e-08	Bacteria	Verrucomicrobiota	Verrucomicrobiae	Opitutales	Opitutaceae	Unclassified	Unclassified
TGAGGAATATTGGTCAATGGGCGCAAGCCTGAACCAGCCATGCCGCGTGCAGGAAGAATGTCCTATGGATTGTAAACTGCTTTTATTTGGGAATAAACCCCCCGACGTGTCGGGGTCTGAAGGTACCAAATGAATAAGCACCGGCTAACTCCGTGCCAGCAGCCGCGGTAATACGGAGGGTGCAAGCGTTATCCGGAATCATTGGGTTTAAAGGGTCCGCAGGCGGGCATATAAGTCAGTGGTGAAAGCCTACAGCTCAACTGTAGAACTGCCATTGATACTGTAAGTCTTGAATTCGGTCGAAGTGGGCGGAATGTGTAGTGTAGCGGTGAAATGCATAGATATTACACAGAACACCGATAGCGAAGGCAGCTCACTAGGCCTGGATTGACGCTCAGG…	55.8659	17.8148	37.2388	-1.05271	0.61099	227.51	1.67795e-45	1.16205e-44	Bacteria	Bacteroidota	Bacteroidia	Flavobacteriales	Crocinitomicaceae	Fluviicola	Unclassified
TGGGGAATATTGGACAATGGGGGCAACCCTGATCCAGCAATGCCGCGTGTGTGAAGAAGGCCTGCGGGTTGTAAAGCACTTTCAGTGGGGAAGAAAAGCCTGGAGCTAATACCTCCGGGTCTTGACGTTACTCACAGAAGAAGCACCGGCTAACTCCGTGCCAGCAGCCGCGGTAATACGGAGGGTGCAAGCGTTAATCGGAATCACTGGGCGTAAAGCGCACGTAGGCGGCCGAGTCAGTCAGGTGTGAAATCCCCGGGCTCAACCTGGGAACTGCATTTGATACTGCTTAGCTCGAGTCCGATAGAGGGGGGTGGAATTCCAGGTGTAGCGGTGAAATGCGTAGATATCTGGAGGAACACCAGTGGCGAAGGCGGCCCCCTGGATTGAGACTGACGC…	55.457	58.106	56.5416	0.0331358	0.679657	4.21222	0.755035	0.764926	Bacteria	Proteobacteria	Gammaproteobacteria	Chromatiales	Chromatiaceae	Marichromatium	Unclassified
TCGAGAATCTTCGGCAATGGGCGAAAGCCTGACCGAGCGACGCCGCGTGAGGGATTGAAGGCCTTCGGGTTGTAAACCTCTTTCGTAGAGGAGGAAGGGACTGTGAAGAGCAGTTCTTGACCTATTCTAGGAAGAAGCTTGGGCTAAGTTCGTGCCAGCAGCCGCGGTAAGACGAACCAAGCGAACGTTATTCGGAATTACTGGGCTTAAAGCGCGTGTAGGCGGACTGCCACGTCGGTTGTTGAAATCCCCCGGCTTAACCGGGGAACAGGCACCGATACGAGTAGTCTTGAGGTGGGTAGGGGAGACTGGAACTTCCGGTGGAGCGGTGAAATGCGTTGAGATCGGAAGGAACGCCCGCGGCGAAAGCGAGTCTCTGGCCCCATACTGACGCTGAGA…	53.8835	8.30421	1.07673	2.73757	0.528599	414.16	2.1897e-85	7.25729e-84	Bacteria	Planctomycetota	Planctomycetes	Isosphaerales	Isosphaeraceae	Singulisphaera	Unclassified
TGGGGAATATTGGGCAATGGGGGAAACCCTGACCCAGCGACGCCGCGTGGAGGATGACGGCCCTCGGGTTGTAAACTCCTGTCAGGTGGGAAGAAGGACCATCCGGCCAATACCCGGATGGAATTGACTGTACCACCAAAGGAAGCCCCGGCTAACTCCGTGCCAGCAGCCGCGGTAATACGGAGGGGGCAAGCGTTATTCGGATTTACTGGGCGTAAAGCGCACGTAGGCGGCATTGTAAGTCAAAGGTGAAAGCCCTCGGCTCAACCGAGGAACTGCCTTTGAAACTGCCTTGCTTGAGTCCGGGAGGGGGGAGCGGAATTCCCAGTGTAGCGGTGAAATGCGTAGATACTGGGAGGAACACCGGTGGCGAAGGCGGCTCCCTGGACCGGTACTGAC…	53.5512	70.5325	86.4595	-0.304727	0.521213	17.6182	0.0138167	0.0175162	Bacteria	Acidobacteriota	Thermoanaerobaculia	Thermoanaerobaculales	Thermoanaerobaculaceae	Unclassified	Unclassified
TGAGGAATTTTGCGCAATGGGGGAAACCCTGACGCAGCAACGCCGCGTGAGTGATGAAGGCTTTCGGGTCGTAAAGCTCTGTCAAGTGGGAAGAAACCACGAGGTGATAATATCGCTTTGTGCTGACGGTACCACTGAAGGAAGCACCGGCTAACTCCGTGCCAGCAGCCGCGGTAATACGGGGGGTGCAAGCGTTATTCGGAATCATTGGGCGTAAAGGGCGCGTAGGCGGTTTGTTAAGTCAGATGTGAAAGCCCGGGGCTCAACCCCGGAAGTGCATTTGATACTGGCGGACTTGAGTATGGGAGAGGGAAGTGGAATTCCTGGTGTAGAGGTGAAATTCGTAGATATCAGGAGGAACACCGGTGGCGAAGGCGACTTCCTGGACCAATACTGACG…	52.7344	126.057	27.4355	2.22487	0.70945	43.6945	2.44879e-07	4.73432e-07	Bacteria	Desulfobacterota	Desulfobacteria	Desulfobacterales	Desulfosarcinaceae	Desulfatitalea	Unclassified
TGGGGAATATTGCGCAATGGGCGAAAGCCTGACGCAGCAACGCCGCGTGCGGGATGAAGGCCTTCGGGTTGTAAACCGCTTTCAGCAGGGAAGAAGCGAAAGTGACGGTACCTGCAGAAGAAGCACCGGCTAACTACGTGCCAGCAGCCGCGGTAATACGTAGGGTGCAAGCGTTGTCCGGATTTATTGGGCGTAAAGAGCTCGTAGGCGGTTAGTCACGTCGGATGTGAAAACTCAGAGCTTAACTCTGAGCCTGCATTCGATACGGGCTGACTAGAGTGTTGTAGGGGAGACTGGAACTCCTGGTGTAGCGGTGAAATGCGCAGATATCAGGAAGAACACCGGTGGCGAAGGCGGGTCTCTGGGCAACTACTGACGCTGAGGAGCGAAAGCGTGGGG…	52.5812	70.2663	84.9802	-0.282262	0.586643	17.7987	0.0129121	0.0164594	Bacteria	Actinobacteriota	Actinobacteria	Nanopelagicales	S36-B12	S36-B12	Unclassified
TCGAGAATCTTCGGCAATGGGCGAAAGCCTGACCGAGCGACGCCGCGTGCGGGATGAAGGCCCTCGGGTTGTAAACCGCTGTCGTAGAGGAGGAAGTGCAGAGGGGTTATCCCCTTTGTTTGACCTATTCTAGGAGGAAGTACGGGCTAAGTTCGTGCCAGCAGCCGCGGTAAGACGAACCGTACAAACGTTACTCGGAATTACTGGGCTTAAAGGGTGCGTAGGCTGCGCAGAAAGTTGGGTGTGAAAGCCCTCGGCTCAACCGGGGAATTGCATCCAAAACTACTGTGCTCGAGGGAGACAGAGGTGAGCGGAACTCAAGGTGGAGCGGTGAAATGCGTTGATATCTTGAGGAACACCGGTGGCGAAAGCGGCTCACTGGGTCTCTACTGACGCTGA…	52.3308	37.144	88.8613	-1.26637	0.554132	318.448	6.9213e-65	1.00359e-63	Bacteria	Planctomycetota	Planctomycetes	Pirellulales	Thermoguttaceae	RBG-16-64-12	Unclassified
TGGGGAATATTGGGCAATGGAGGAAACTCTGACCCAGCGACGCCGCGTGCGGGATGAAGGCCTTCGGGTTGTAAACCGCTTTCAGCAGGGAATAAGCGCAAGTGAAGGTACCTGCAGAAGAAGCACCGGCTAACTATGTGCCAGCAGCCGCGGTAATACATAGGGTGCAAGCGTTGTCCGGAATTATTGGGCGTAAAGAGCTCGTAGGTGGTTTGTTACGTCGGATGTGAAATTCAGGGGCTCAACCCCTGACTTGCATCCGATACGGGCAAGCTAGAGTTTGGTAGGGGAGACTGGAATTCCTGGTGTAGCGGTGGAATGCGCAGATATCAGGAGGAACACCGATGGCGAAGGCAGGTCTCTGGGCCAATACTGACACTGAGGAGCGAAAGCGTGGGG…	52.2788	16.0598	2.10996	2.88759	0.76421	74.8655	1.52719e-13	3.63392e-13	Bacteria	Actinobacteriota	Actinobacteria	Nanopelagicales	Nanopelagicaceae	Planktophila	Unclassified
TGAGGAATATTGGACAATGGGCGCAAGCCTGATCCAGCCATGCCGCGTGCAGGAAGACGGTCCTATGGATTGTAAACTGCTTTTATACAGGAAGAAACACCTCTACGTGTAGAGACTTGACGGTACTGTATGAATAAGCATCGGCTAACTCCGTGCCAGCAGCCGCGGTAATACGGAGGATGCAAGCGTTATCCGGAATCATTGGGTTTAAAGGGTCCGTAGGCGGCCAAATAAGTCAGTGGTGAAAGCCCATCGCTCAACGATGGAACGGCCATTGATACTGTTTGGCTTGAATTATTAGGAAGTAACTAGAATATGTAGTGTAGCGGTGAAATGCTTAGAGATTACATGGAATACCAATTGCGAAGGCAGGTTACTACTAATATATTGACGCTGATG…	51.8335	0.288848	20.0544	-5.6552	0.731371	259.452	2.69186e-52	2.40196e-51	Bacteria	Bacteroidota	Bacteroidia	Flavobacteriales	Flavobacteriaceae	Flavobacterium	Unclassified
TGAGGAATATTGGGCAATGGAGGCAACTCTGACCCAGCTATGCCGCGTGAAGGATGAAGGTCCTCTGGATTGTAAACTTCTTTTGTATGGGGATAAACTTTTCTACGTGTAGAAAACTGAAGGTACCATACGAATAAGGATCGGCTAACTCCGTGCCAGCAGCCGCGGTAATACGGAGGATCCAAGCGTTATCCGGATTTATTGGGTTTAAAGGGTCCGTAGGCGGGTCTTTAAGTCAGTGGTGAAAGCCTGCAGCTTAACTGTGGAAATGCCATTGATACTGGAGGCCTTGAGTGTAGTAGAAGTAGGCGGAATAGGGCATGTAGCGGTGAAATGCATAGATATGCCCTAGAACACCGATTGCGAAGGCAGCTTACTATGTTACAACTGACGCTGAGG…	51.5753	16.3207	47.1192	-1.54464	0.486534	199.649	1.36198e-39	8.42611e-39	Bacteria	Bacteroidota	Bacteroidia	Flavobacteriales	Cryomorphaceae	Coccinistipes	Unclassified
TGGGGAATATTGGACAATGGGCGAAAGCCTGATCCAGCAATGCCGCGTGTGTGAAGAAGGCCTGCGGGTTGTAAAGCACTTTCAGTGGGGAAGAAAGGCGGGGTGCTAATACCACCCTGACTTGACGTTACCCACAGAAGAAGCACCGGCTAACTCCGTGCCAGCAGCCGCGGTAATACGGAGGGTGCGAGCGTTAATCGGAATCACTGGGCGTAAAGCGCACGTAGGCGGCGTGTTAAGTCAGATGTGAAAGCCCCGGGCTTAACCTGGGAACTGCATTTGATACTGGCGCGCTCGAGTCTGATAGAGGGGGGTGGAATTCCAGGTGTAGCGGTGAAATGCGTAGATATCTGGAGGAACACCAGTGGCGAAGGCGGCCCCCTGGATCAAGACTGACGC…	51.4295	78.3818	48.4464	0.6891	0.883565	9.28702	0.232701	0.250518	Bacteria	Proteobacteria	Gammaproteobacteria	Chromatiales	Chromatiaceae	Unclassified	Unclassified
TGGGGAATATTGGACAATGGGCGAAAGCCTGATCCAGCCATGCCGCGTGAGTGACGAAGGCCTTAGGGTTGTAAAACTCTTTTGGCGGGGACGATAATGACGGTACCCGCAGAATAAGCCCCGGCTAACTTCGTGCCAGCAGCCGCGGTAATACGAAGGGGGCTAGCGTTGTTCGGAATCACTGGGCGTAAAGCGCACGTAGGCGGATCGATCAGTTGGGGGTGAAATCCCAGGGCTCAACCCTGGAACTGCCTTCAATACTGTCGGTCTTGAGTCCGAGAGAGGTGAGTGGAATTCCTAGTGTAGAGGTGAAATTCGTAGATATTAGGAAGAACACCAGTGGCGAAGGCGGCTCACTGGCTCGGTACTGACGCTGAGGTGCGAAAGCGTGGGGAGCAA…	51.0011	69.504	56.0098	0.305747	0.402564	7.40375	0.388085	0.406482	Bacteria	Proteobacteria	Alphaproteobacteria	Rhizobiales	Hyphomicrobiaceae	Filomicrobium	Unclassified
TGGGGAATCTTGTGCAATGGGCGAAAGCCTGACACAGCCACGCCGCGTGCGGGAAGAAGGCCTTCGGGTTGTAAACCGCTTTCAGCAGGAACGAAAATGACGGTACCTGCAGAAGAAGATGCGGCCAACTACGTGCCAGCAGCCGCGGTGATACGTAGGCATCAAGCGTTGTCCGGATTTATTGGGCGTAAAGAGCTCGTAGGCGGTTCAGCAAGTCGGGTGTGAAAACTCTGGGCTTAACCCAGAGCCTGCACTCGAAACTGCTGTGACTAGAGTTCGGTAGGGGAGCAGGGAATTCCTAGTGTAGCGGTGAAATGCGCAGATATTAGGAGGAACACCAATGGCGAAGGCACTGCTCTGGGCCGATACTGACGCTGAGGAGCGAGAGCGTGGGTAGCA…	50.6631	16.7257	23.929	-0.51414	0.533502	132.139	2.2452e-25	8.26805e-25	Bacteria	Actinobacteriota	Acidimicrobiia	Microtrichales	Ilumatobacteraceae	UBA3006	Unclassified
TGGGGAATTTTGGACAATGGGGGCAACCCTGATCCAGCCATCCCGCGTGTGCGATGAAGGCCTTCGGGTTGTAAAGCACTTTTGGCAGGAAAGAAATCGCACGGGTTAATACCTTGTGTGGATGACGGTACCTGCAGAATAAGCACCGGCTAACTACGTGCCAGCAGCCGCGGTAATACGTAGGGTGCAAGCGTTAATCGGAATTACTGGGCGTAAAGCGTGCGCAGGCGGTTCGGAAAGAAAGGTGTGAAATCCCAGGGCTTAACCTTGGAACTGCATTTTTAACTACCGGGCTAGAGTATGTCAGAGGGGGGTGGAATTCCGCGTGTAGCAGTGAAATGCGTAGATATGCGGAGGAACACCGATGGCGAAGGCAGCCCCCTGGGATGATACTGACGC…	50.2872	3.43239	15.8299	-2.12557	0.779281	85.4707	1.05006e-15	2.69188e-15	Bacteria	Proteobacteria	Gammaproteobacteria	Betaproteobacteriales	Burkholderiaceae	Orrella	Unclassified
TAGGGAATATTGCACAATCGACGAAAGTCTGATGCAGCAACGCCGCGTGTGCGATGAAGGCCTTCGGGTTGTAAAGCACTTTTCTGAGGGAAGAGAAAGGACGGTACCTCAGGAATAAGTCTCGGCTAACTACGTGCCAGCAGCCGCGGTAATACGTAGGAGGCGAGCGTTATCCGGATTTATTGGGCGTAAAGCGCGTGCAGGTGGTTTGGTAAGTTGGGTATGAAATCTTCTGGCTTAACTAGGAGAGGTTGCTCAAAACTGCCAGACTAGAGGACGATAGAGGAAGGTGGAATTCCCGGTGTAGTAGTGAAATGCGTAGATATCGGGAGGAACACCAGTGGCGAAGGCGGCCTTCTGGGTCGTTCCTGACACTAAGACGCGAAAGCATGGGTAGCA…	50.0458	61.9489	51.2917	0.271408	0.628089	3.67098	0.816798	0.8239	Bacteria	Chloroflexota	Anaerolineae	Anaerolineales	envOPS12	Unclassified	Unclassified
TGGGGAATATTGCACAATGGGCGCAAGCCTGATGCAGCGATGCCGCGTGCGGGATGAAGGCCCTAGGGTTGTAAACCGCTTTCAGCAGGGAAGAAAATGACGGTACCTGCAGAAGAAGGTGCGGCCAACTACGTGCCAGCAGCCGCGGTGACACGTAGGCACCAAGCGTTGTCCGGATTTATTGGGCGTAAAGAGCTCGTAGGCGGTTCAGTTAGTCGGGTGTGAAAACTCTGGGCTCAACCCAGAGACGCCACCCGATACTGCTGTGACTAGAGTACGGTAGGGGAGTGGGGAATTCCTGGTGTAGCGGTGAAATGCGCAGATATCAGGAGGAACACCAGTGGCGAAGGCGCCACTCTGGGCCGTAACTGACGCTGAGGAGCGAAAGCATGGGTAGCA…	49.8638	68.4932	70.5037	-0.0374761	0.575625	12.2031	0.0940741	0.107249	Bacteria	Actinobacteriota	Acidimicrobiia	Microtrichales	Ilumatobacteraceae	Ilumatobacter_A	Unclassified
TGGGGAATATTGGGCAATGGAGGAAACTCTGACCCAGCGACGCCGCGTGCGGGATGAAGGCCTTCGGGTTGTAAACCGCTTTCAGCAGGGAATAAGCGAAAGTGAAGGTACCTGCAGAAGAAGCACCGGCTAACTATGTGCCAGCAGCCGCGGTAATACATAGGGTGCAAGCGTTGTCCGGAATTATTGGGCGTAAAGAGCTCGTAGGTGGTTTGTTACGTCGGTTGTGAAATTCAGGGGCTCAACCCCTGACTTGCAGCCGATACGGGCAAGCTAGAGTTTGGTAGGGGAGACTGGAATTCCTGGTGTAGCGGTGGAATGCGCAGATATCAGGAGGAACACCGATGGCGAAGGCAGGTCTCTGGGCCAATACTGACACTGAGGAGCGAAAGCGTGGGG…	49.4007	26.4397	38.8144	-0.550706	0.78217	12.4351	0.0871281	0.100068	Bacteria	Actinobacteriota	Actinobacteria	Nanopelagicales	Nanopelagicaceae	Planktophila	Unclassified
TGGGGAATCTTGCGCAATGGGCGAAAGCCTGACGCAGCAACGCCGCGTGGGGGAGGAAGGCTTTCGGGTCGTAAACCCCTTTCAGCAGGAACGAAAATGACGGTACCTGCAGAAGAAGCCCCGGCCAACTACGTGCCAGCAGCCGCGGTAACACGTAGGGGGCAAGCGTTGTCCGGATTTACTGGGCGTAAAGAGCTCGTAGGCGGCTCGGTAAGTTGGGTGTGAAAACTCCAGGCTCAACCTGGAGAGGCCACTCAATACTGCCGTGGCTAGAGTTCGGTAGAGGATCGTGGAATTTCTGGTGTAGCGGTGAAATGCGCAGATATCAGAAGGAACACCAACGGCGAAGGCAGCGATCTGGGCCGATACTGACGCTGAGGAGCGAAAGCATGGGGAGCA…	48.2501	54.2598	74.6615	-0.45366	0.444601	29.016	0.000143717	0.000228372	Bacteria	Actinobacteriota	Acidimicrobiia	Acidimicrobiales	Acidimicrobiaceae	Ferrimicrobium	Unclassified
TGAGGAATTTTGCGCAATGGGGGAAACCCTGACGCAGCAACGCCGCGTGAGTGATGAAGGCTTTCGGGTCGTAAAGCTCTGTCAAGTGGGAAGAACTCCCGTGAGGTTAATACCCTCATGGTTTGACGGTACCACTGAAGGAAGCACCGGCTAACTCCGTGCCAGCAGCCGCGGTAATACGGGGGGTGCAAGCGTTATTCGGATTTACTGGGCGTAAAGCGCGCGTAGGCGGCCGTTTAAGTCAGATGTGAAAGCCCGGGGCTCAACCCCGGAAGTGCATTTGATACTATTTGGCTTGAGTATGGGAGAGGGAAGTGGAATTCCTGGTGTAGAGGTGAAATTCGTAGATATCAGGAGGAACACCGGTGGCGAAGGCGACTTCCTGGACCAATACTGACG…	48.0803	61.0425	66.7422	-0.131004	0.643375	7.54493	0.374424	0.393951	Bacteria	Desulfobacterota	Desulfobacteria	Desulfobacterales	Desulfosarcinaceae	Desulfatitalea	Unclassified
TGAGGAATATTGGTCAATGGGCGCAAGCCTGAACCAGCCATGCCGCGTGCAGGAAGAAGCATCTATGGTGTGTAAACTGCTTTTATACAGGAAGAAACAACGCTACGTGTAGCGTCTTGACGGTACTGTAAGAATAAGGACCGGCTAACTCCGTGCCAGCAGCCGCGGTAATACGGAGGGTCCAAGCGTTATCCGGAATCATTGGGTTTAAAGGGTCCGTAGGCGGCCTTATAAGTCAGTGGTGAAATCTCCTAGCTCAACTAGGAAACTGCCATTGATACTGTAAGGCTTGAATTTTTGTGAAGTAACTAGAATATGTAGTGTAGCGGTGAAATGCTTAGATATTACATGGAATACCAATTGCGAAGGCAGGTTACTAACAAACGATTGACGCTGATG…	47.9369	1.0689	1.8749	-0.661603	0.79481	104.673	1.16646e-19	3.56078e-19	Bacteria	Bacteroidota	Bacteroidia	Flavobacteriales	Flavobacteriaceae	Flavobacterium	Unclassified
TGGGGAATTTTGGACAATGGGGGAAACCCTGATCCAGCCATCCCGCGTGTGCGATGAAGGCCTTCGGGTTGTAAAGCACTTTTGGCAGGAAAGAAATCGCACGGGTTAATACCTTGTGTGGATGACGGTACCTGCAGAATAAGCACCGGCTAACTACGTGCCAGCAGCCGCGGTAATACGTAGGGTGCAAGCGTTAATCGGAATTACTGGGCGTAAAGCGTGCGCAGGCGGTTCGGAAAGAAAGGTGTGAAATCCCAGGGCTTAACCTTGGAACTGCATTTTTAACTACCGGGCTAGAGTATGTCAGAGGGGGGTGGAATTCCGCGTGTAGCAGTGAAATGCGTAGATATGCGGAGGAACACCGATGGCGAAGGCAGCCCCCTGGGATAATACTGACGC…	47.6134	82.1326	0	26.3981	0.857673	97.9537	2.85301e-18	8.22235e-18	Bacteria	Proteobacteria	Gammaproteobacteria	Betaproteobacteriales	Burkholderiaceae	Orrella	Unclassified
TGAGGAATATTGCGCAATGGGGGAAACCCTGACGCAGCGACGCCGCGTGGATGATGAAGGCCTTCGGGTCGTAAAATCCTGTCAGAAGGAAAGAAATGTATGGTGGTTAATACCCATCATATTTGACGGTACCTTCAAAGGAAGCACCGGCTAACTCCGTGCCAGCAGCCGCGGTAATACGGAGGGTGCAAGCGTTGTTCGGAATTACTGGGCGTAAAGCGCGCGTAGGCGGTTTGTCAAGTCAGCTGTGAAAGTCCATGGCTTAACCATGGAAGTGCACTTGAAACTGACAGACTTGAGTACTGGAGGGGGTGGTGGAATTCCCGGTGTAGAGGTGAAATTCGTAGATATCGGGAGGAATACCGGTGGCGAAGGCGACCACCTGGCCAGATACTGACG…	47.2293	47.2955	89.6549	-0.930675	0.79536	10.8722	0.144293	0.160172	Bacteria	Desulfobacterota	Desulfobulbia	Desulfobulbales	Desulfocapsaceae	Desulfofustis	Unclassified
TGGGGAATATTGGACAATGGGGGAAACCCTGATCCAGCAATGCCGCGTGAGTGAAGAAGGCCTTAGGGTTGTAAAACTCTTTCGCCGGTGAAGATGATGACTGTAGCCGGTAAAGAAGCCCCGGCTAACTCCGTGCCAGCAGCCGCGGTAATACGGAGGGGGCTAGCGTTGTTCGGATTTACTGGGCGTAAAGCGCACGTAGGCGGCATATTAAGTTAGAGGTGAAAGGCCTGGGCTCAACCTAGGAACTGCCTTTGATACTGATATGCTTGAGTTCGGAAGAGGGTAGTGGAATTCCAAGTGTAGAGGTGAAATTCGTAGATATTTGGAAGAACACCGGTGGCGAAGGCGGCTACCTGGTCCGATACTGACGCTGAGGTGCGAAAGCGTGGGGAGCGA…	47.0776	12.6538	27.7305	-1.15207	0.643147	56.883	6.30655e-10	1.33011e-09	Bacteria	Proteobacteria	Alphaproteobacteria	Rhodospirillales	Casp-alpha2	UBA1479	Unclassified
TGGGGAATATTGGACAATGGGCGCAAGCCTGATCCAGCAATGCCGCGTGGGTGAAGACGGCCTGCGGGTTGTAAAGCCCTTTAGGTGGGGAAGAAGGATGGGGCACGAAGACTGCCTTATTTTGACATTACCCACGGAATAAGCACCGGCTAACTCCGTGCCAGCAGCCGCGGTAATACGGAGGGTGCGAGCGTTAATCGGAATGACTGGGCGTAAAGCGTGCGTAGGTGGTAACGTTAGTCAGCCGTGAAAGCCCTGGGCTCAACCTGGGAATGGCGGTTGAAACGGCGTAACTGGAGTGGGCTAGAGGACTGTGGAACTCCCGGTGTAGCGGTGAAATGCGTAGAGATCGGGAAGAACACCGATGGCGAAGGCAGCGGTCTGGGGCCACACTGACGC…	46.9013	71.6205	48.9477	0.550134	0.702509	4.15893	0.7613	0.769594	Bacteria	Proteobacteria	Gammaproteobacteria	Unclassified	Unclassified	Unclassified	Unclassified
TGGGGAATTTTGGACAATGGGCGAAAGCCTGATCCAGCAATACCGCGTGCAGGAAGAAGGCCCTCGGGTTGTAAACTGCTTTTGTACGGAACGAAACGGTGCGCTCTAATAAAGTGCGCTAATGACGGTACCGTAAGAATAAGCACCGGCTAACTACGTGCCAGCAGCCGCGGTAATACGTAGGGTGCAAGCGTTAATCGGAATTACTGGGCGTAAAGCGTGCGCAGGCGGTTTTGTAAGACAGGCGTGAAATCCCCGGGCTTAACCTGGGAATTGCGCTTGTGACTGCAAGGCTAGAGTACGGTAGAGGGGGGTAGAATTCCGCGTGTAGCAGTGAAATGCGTAGATATGCGGAGGAACACCGATGGCGAAGGCAGCCCCCTGGACCTGTACTGACGC…	46.2137	9.63634	59.271	-2.60618	0.879245	44.4228	1.76976e-07	3.4503e-07	Bacteria	Proteobacteria	Gammaproteobacteria	Betaproteobacteriales	Burkholderiaceae	Hydrogenophaga	Unclassified
[truncated: 234 more rows]

## Sheet: BW_April
ASV	baseMean	control bay	heated bay	log2FoldChange	lfcSE	stat	pvalue	padj	Kingdom	Phylum	Class	Order	Family	Genus	Species
[truncated: 464 more rows]

[truncated: 5 more sheets: BW_June, SED_September, SED_December, SED_April, SED_June]
