# Supplementary material for: Long-Term Warming of Baltic Sea Coastal Waters Affects Bacterial Communities in Bottom Water and Sediments Differently
Source: Front Microbiol. 2022 Jun 10;13:873281. doi: 10.3389/fmicb.2022.873281 (PMC9226639; doi:10.3389/fmicb.2022.873281)
Supplement: Supplementary file 5 [file Table_5.XLSX]

## Sheet: BW
Order	Env.Var	estimate	conf.level	conf.low	conf.high	statistic	df.error	p.adjust	p.adjust.method	method	n.obs
Actinomycetales	pH	-0.0231762	0.95	-0.164985	0.119572	-0.317861	188	0.813434	BH	Pearson correlation	190
Actinomycetales	Sulfate	-0.115383	0.95	-0.253215	0.027039	-1.59692	189	0.191481	BH	Pearson correlation	191
Actinomycetales	Total iron	-0.108471	0.95	-0.247011	0.0344134	-1.49611	188	0.219727	BH	Pearson correlation	190
Actinomycetales	Nitrate & Nitrite in combination	0.0485856	0.95	-0.0940425	0.189259	0.668731	189	0.596884	BH	Pearson correlation	191
Actinomycetales	Phosphate	-0.164296	0.95	-0.299641	-0.0224679	-2.28374	188	0.0525343	BH	Pearson correlation	190
Actinomycetales	Oxygen	-0.269747	0.95	-0.39654	-0.132856	-3.85117	189	0.000688788	BH	Pearson correlation	191
Actinomycetales	Temperature	0.364084	0.95	0.234212	0.481189	5.37418	189	2.21307e-06	BH	Pearson correlation	191
Actinomycetales	Depth	-0.187537	0.95	-0.32097	-0.0468039	-2.62478	189	0.0244748	BH	Pearson correlation	191
Anaerolineales	pH	0.148677	0.95	0.0064605	0.284999	2.06147	188	0.0838085	BH	Pearson correlation	190
Anaerolineales	Sulfate	0.0701503	0.95	-0.0725517	0.210038	0.966789	189	0.4527	BH	Pearson correlation	191
Anaerolineales	Total iron	0.0827137	0.95	-0.0603502	0.222448	1.13801	188	0.360732	BH	Pearson correlation	190
Anaerolineales	Nitrate & Nitrite in combination	0.106381	0.95	-0.0361438	0.244665	1.47085	189	0.228321	BH	Pearson correlation	191
Anaerolineales	Phosphate	0.0243071	0.95	-0.118456	0.166086	0.33338	188	0.805246	BH	Pearson correlation	190
Anaerolineales	Oxygen	-0.125645	0.95	-0.262933	0.0166315	-1.74112	189	0.153197	BH	Pearson correlation	191
Anaerolineales	Temperature	-0.12497	0.95	-0.262295	0.0173168	-1.73163	189	0.154269	BH	Pearson correlation	191
Anaerolineales	Depth	0.037118	0.95	-0.105417	0.178158	0.51064	189	0.692958	BH	Pearson correlation	191
Bacteroidales	pH	0.0950009	0.95	-0.0480016	0.234187	1.3085	188	0.28845	BH	Pearson correlation	190
Bacteroidales	Sulfate	0.0496239	0.95	-0.0930107	0.190263	0.683058	189	0.593217	BH	Pearson correlation	191
Bacteroidales	Total iron	0.13975	0.95	-0.00265641	0.2766	1.93514	188	0.107441	BH	Pearson correlation	190
Bacteroidales	Ferrous iron	0.11148	0.95	-0.0313716	0.249868	1.53812	188	0.206194	BH	Pearson correlation	190
Bacteroidales	Nitrate & Nitrite in combination	-0.150338	0.95	-0.286208	-0.00854101	-2.09057	189	0.0787568	BH	Pearson correlation	191
Bacteroidales	Phosphate	0.0965815	0.95	-0.0464099	0.235694	1.33048	188	0.280458	BH	Pearson correlation	190
Bacteroidales	Oxygen	0.281253	0.95	0.145066	0.406981	4.02923	189	0.000372602	BH	Pearson correlation	191
Bacteroidales	Temperature	-0.0901481	0.95	-0.229194	0.0525033	-1.2444	189	0.313131	BH	Pearson correlation	191
Bacteroidales	Depth	-0.197077	0.95	-0.329828	-0.0566838	-2.76356	189	0.0171106	BH	Pearson correlation	191
Betaproteobacteriales	pH	0.0628764	0.95	-0.0801948	0.203409	0.863827	188	0.501397	BH	Pearson correlation	190
Betaproteobacteriales	Sulfate	-0.0403886	0.95	-0.181328	0.102177	-0.555705	189	0.664332	BH	Pearson correlation	191
Betaproteobacteriales	Total iron	0.139367	0.95	-0.00304727	0.276239	1.92973	188	0.10817	BH	Pearson correlation	190
Betaproteobacteriales	Nitrate & Nitrite in combination	-0.0143173	0.95	-0.15598	0.127922	-0.196851	189	0.88518	BH	Pearson correlation	191
Betaproteobacteriales	Phosphate	0.140022	0.95	-0.00237912	0.276857	1.93898	188	0.107047	BH	Pearson correlation	190
Betaproteobacteriales	Oxygen	0.34328	0.95	0.211615	0.462708	5.02466	189	1.03669e-05	BH	Pearson correlation	191
Betaproteobacteriales	Temperature	-0.236823	0.95	-0.36648	-0.0981438	-3.35111	189	0.0033777	BH	Pearson correlation	191
Betaproteobacteriales	Depth	-0.0490785	0.95	-0.189736	0.0935527	-0.675532	189	0.593217	BH	Pearson correlation	191
Campylobacterales	pH	0.163204	0.95	0.021347	0.29862	2.26816	188	0.0544452	BH	Pearson correlation	190
Campylobacterales	Sulfate	-0.0172448	0.95	-0.158835	0.125041	-0.237112	189	0.86037	BH	Pearson correlation	191
Campylobacterales	Total iron	0.00608699	0.95	-0.136385	0.148312	0.0834621	188	0.952244	BH	Pearson correlation	190
Campylobacterales	Ferrous iron	-0.128026	0.95	-0.26554	0.0145936	-1.76997	188	0.145071	BH	Pearson correlation	190
Campylobacterales	Nitrate & Nitrite in combination	0.0203101	0.95	-0.122021	0.161823	0.279276	189	0.830683	BH	Pearson correlation	191
Campylobacterales	Phosphate	0.0601845	0.95	-0.0828789	0.200817	0.826707	188	0.52205	BH	Pearson correlation	190
Campylobacterales	Oxygen	-0.0883342	0.95	-0.227461	0.0543265	-1.21916	189	0.322651	BH	Pearson correlation	191
Campylobacterales	Temperature	-0.0616493	0.95	-0.201862	0.0810394	-0.849153	189	0.509484	BH	Pearson correlation	191
Campylobacterales	Depth	-0.120925	0.95	-0.258467	0.021422	-1.67474	189	0.169512	BH	Pearson correlation	191
Corynebacteriales	pH	-0.0212712	0.95	-0.163131	0.12145	-0.291722	188	0.822518	BH	Pearson correlation	190
Corynebacteriales	Sulfate	-0.056061	0.95	-0.196477	0.0866077	-0.771926	189	0.551158	BH	Pearson correlation	191
Corynebacteriales	Total iron	-0.186129	0.95	-0.320003	-0.044967	-2.59746	188	0.0262016	BH	Pearson correlation	190
Corynebacteriales	Nitrate & Nitrite in combination	0.0871279	0.95	-0.0555385	0.226308	1.20238	189	0.329348	BH	Pearson correlation	191
Corynebacteriales	Phosphate	-0.0958082	0.95	-0.234957	0.0471887	-1.31973	188	0.285083	BH	Pearson correlation	190
Corynebacteriales	Oxygen	-0.358638	0.95	-0.476362	-0.228283	-5.28183	189	3.38316e-06	BH	Pearson correlation	191
Corynebacteriales	Temperature	-0.213218	0.95	-0.34476	-0.0734624	-3.00025	189	0.00938457	BH	Pearson correlation	191
Corynebacteriales	Depth	0.175779	0.95	0.0346644	0.310021	2.45478	189	0.0364334	BH	Pearson correlation	191
Cytophagales	pH	-0.00585462	0.95	-0.148085	0.136613	-0.0802759	188	0.953092	BH	Pearson correlation	190
Cytophagales	Sulfate	-0.00678336	0.95	-0.14862	0.135326	-0.0932579	189	0.947896	BH	Pearson correlation	191
Cytophagales	Total iron	-0.0445722	0.95	-0.185747	0.0984055	-0.611751	188	0.628253	BH	Pearson correlation	190
Cytophagales	Nitrate & Nitrite in combination	-0.134394	0.95	-0.271199	0.00773278	-1.86453	189	0.121737	BH	Pearson correlation	191
Cytophagales	Phosphate	0.0480069	0.95	-0.0949956	0.189068	0.658997	188	0.600639	BH	Pearson correlation	190
Cytophagales	Oxygen	0.127255	0.95	-0.0149952	0.264456	1.76381	189	0.146488	BH	Pearson correlation	191
Cytophagales	Temperature	0.419994	0.95	0.295644	0.530349	6.36231	189	3.28331e-08	BH	Pearson correlation	191
Cytophagales	Depth	-0.130342	0.95	-0.267373	0.0118568	-1.80732	189	0.136571	BH	Pearson correlation	191
Desulfobacterales	pH	0.156594	0.95	0.0145654	0.292429	2.17393	188	0.0673204	BH	Pearson correlation	190
Desulfobacterales	Sulfate	0.0385002	0.95	-0.104048	0.179498	0.529682	189	0.680673	BH	Pearson correlation	191
Desulfobacterales	Total iron	-0.104261	0.95	-0.243007	0.0386667	-1.43738	188	0.239284	BH	Pearson correlation	190
Desulfobacterales	Nitrate & Nitrite in combination	0.0528604	0.95	-0.0897928	0.193388	0.727728	189	0.574111	BH	Pearson correlation	191
Desulfobacterales	Phosphate	0.133283	0.95	-0.00924565	0.270504	1.84394	188	0.12654	BH	Pearson correlation	190
Desulfobacterales	Oxygen	-0.0674826	0.95	-0.207474	0.0752174	-0.929852	189	0.467898	BH	Pearson correlation	191
Desulfobacterales	Temperature	-0.272725	0.95	-0.399245	-0.136012	-3.89708	189	0.000582932	BH	Pearson correlation	191
Desulfobacterales	Depth	0.0246443	0.95	-0.117747	0.166043	0.338905	189	0.802271	BH	Pearson correlation	191
Desulfobulbales	pH	0.092414	0.95	-0.0506051	0.231719	1.27256	188	0.300686	BH	Pearson correlation	190
Desulfobulbales	Sulfate	0.0741752	0.95	-0.0685258	0.213902	1.02256	189	0.419449	BH	Pearson correlation	191
Desulfobulbales	Total iron	-0.0677941	0.95	-0.208139	0.0752858	-0.931689	188	0.467755	BH	Pearson correlation	190
Desulfobulbales	Nitrate & Nitrite in combination	0.0229619	0.95	-0.119407	0.164405	0.315757	189	0.813434	BH	Pearson correlation	191
Desulfobulbales	Phosphate	0.0827686	0.95	-0.0602951	0.2225	1.13877	188	0.360732	BH	Pearson correlation	190
Desulfobulbales	Oxygen	-0.0694087	0.95	-0.209325	0.0732929	-0.956519	189	0.456359	BH	Pearson correlation	191
Desulfobulbales	Temperature	-0.152347	0.95	-0.288095	-0.0105968	-2.11916	189	0.0749042	BH	Pearson correlation	191
Desulfobulbales	Depth	-0.0256575	0.95	-0.167028	0.116747	-0.352848	189	0.795495	BH	Pearson correlation	191
Flavobacteriales	pH	-0.0743384	0.95	-0.214423	0.0687424	-1.0221	188	0.419449	BH	Pearson correlation	190
Flavobacteriales	Sulfate	-0.0541972	0.95	-0.194679	0.0884628	-0.746186	189	0.566302	BH	Pearson correlation	191
Flavobacteriales	Total iron	0.17479	0.95	0.0332647	0.309444	2.43408	188	0.0381974	BH	Pearson correlation	190
Flavobacteriales	Nitrate & Nitrite in combination	-0.10631	0.95	-0.244598	0.0362159	-1.46985	189	0.228321	BH	Pearson correlation	191
Flavobacteriales	Phosphate	0.0506992	0.95	-0.0923204	0.191669	0.696048	188	0.590393	BH	Pearson correlation	190
Flavobacteriales	Oxygen	0.421524	0.95	0.29734	0.531683	6.39048	189	2.93998e-08	BH	Pearson correlation	191
Flavobacteriales	Temperature	0.110309	0.95	-0.0321746	0.248398	1.5258	189	0.208722	BH	Pearson correlation	191
Flavobacteriales	Depth	-0.0281728	0.95	-0.169474	0.114264	-0.387465	189	0.774809	BH	Pearson correlation	191
Gemmatales	pH	0.123802	0.95	-0.0188837	0.261546	1.71065	188	0.158642	BH	Pearson correlation	190
Gemmatales	Sulfate	0.00455723	0.95	-0.137511	0.146442	0.0626523	189	0.962115	BH	Pearson correlation	191
Gemmatales	Total iron	0.111936	0.95	-0.0309101	0.250301	1.54449	188	0.204849	BH	Pearson correlation	190
Gemmatales	Nitrate & Nitrite in combination	0.146096	0.95	0.00420368	0.282221	2.03027	189	0.0888872	BH	Pearson correlation	191
Gemmatales	Phosphate	0.00480189	0.95	-0.137646	0.147055	0.065841	188	0.961282	BH	Pearson correlation	190
Gemmatales	Oxygen	-0.0503981	0.95	-0.191011	0.0922413	-0.693741	189	0.590537	BH	Pearson correlation	191
Gemmatales	Temperature	-0.182332	0.95	-0.316128	-0.0414254	-2.54939	189	0.0290141	BH	Pearson correlation	191
Gemmatales	Depth	-0.0293051	0.95	-0.170575	0.113145	-0.403052	189	0.765104	BH	Pearson correlation	191
Microtrichales	pH	-0.0602704	0.95	-0.2009	0.0827932	-0.827892	188	0.52205	BH	Pearson correlation	190
Microtrichales	Sulfate	-0.100869	0.95	-0.23942	0.0417075	-1.39383	189	0.253611	BH	Pearson correlation	191
Microtrichales	Total iron	0.0698299	0.95	-0.0732516	0.210095	0.959802	188	0.455241	BH	Pearson correlation	190
Microtrichales	Nitrate & Nitrite in combination	-0.0265341	0.95	-0.167881	0.115882	-0.364911	189	0.788121	BH	Pearson correlation	191
Microtrichales	Phosphate	-0.0249716	0.95	-0.166732	0.117801	-0.3425	188	0.800882	BH	Pearson correlation	190
Microtrichales	Oxygen	-0.325991	0.95	-0.447269	-0.192942	-4.7406	189	2.97081e-05	BH	Pearson correlation	191
Microtrichales	Temperature	-0.229587	0.95	-0.359837	-0.0905596	-3.24292	189	0.00467075	BH	Pearson correlation	191
Microtrichales	Depth	0.140137	0.95	-0.00187955	0.276613	1.94577	189	0.105766	BH	Pearson correlation	191
Nanopelagicales	pH	-0.113701	0.95	-0.251976	0.0291233	-1.56917	188	0.197587	BH	Pearson correlation	190
Nanopelagicales	Sulfate	-0.147852	0.95	-0.283872	-0.00599824	-2.05521	189	0.0847336	BH	Pearson correlation	191
Nanopelagicales	Total iron	-0.0694058	0.95	-0.209687	0.0736754	-0.953945	188	0.457016	BH	Pearson correlation	190
Nanopelagicales	Nitrate & Nitrite in combination	0.0111614	0.95	-0.131026	0.152898	0.153454	189	0.914049	BH	Pearson correlation	191
Nanopelagicales	Phosphate	-0.13015	0.95	-0.267547	0.0124335	-1.79984	188	0.138348	BH	Pearson correlation	190
Nanopelagicales	Oxygen	-0.286863	0.95	-0.41206	-0.151036	-4.11674	189	0.000277428	BH	Pearson correlation	191
Nanopelagicales	Temperature	0.292132	0.95	0.15665	0.416823	4.19933	189	0.000212046	BH	Pearson correlation	191
Nanopelagicales	Depth	0.0218572	0.95	-0.120496	0.16333	0.300559	189	0.819598	BH	Pearson correlation	191
NS11-12g	pH	-0.0212348	0.95	-0.163095	0.121486	-0.291223	188	0.822518	BH	Pearson correlation	190
NS11-12g	Sulfate	-0.0230026	0.95	-0.164445	0.119367	-0.316317	189	0.813434	BH	Pearson correlation	191
NS11-12g	Total iron	0.182999	0.95	0.041733	0.317092	2.55226	188	0.0289243	BH	Pearson correlation	190
NS11-12g	Nitrate & Nitrite in combination	-0.207642	0.95	-0.339609	-0.067657	-2.9182	189	0.0117178	BH	Pearson correlation	191
NS11-12g	Phosphate	0.153168	0.95	0.0110557	0.289215	2.12521	188	0.0745477	BH	Pearson correlation	190
NS11-12g	Oxygen	0.256588	0.95	0.118941	0.384558	3.64969	189	0.00130513	BH	Pearson correlation	191
NS11-12g	Temperature	-0.12886	0.95	-0.265973	0.0133643	-1.78642	189	0.1405	BH	Pearson correlation	191
NS11-12g	Depth	0.0470598	0.95	-0.095558	0.187785	0.647683	189	0.604125	BH	Pearson correlation	191
Pelagibacterales	pH	-0.092757	0.95	-0.232046	0.05026	-1.27733	188	0.298997	BH	Pearson correlation	190
Pelagibacterales	Sulfate	-0.0764385	0.95	-0.216073	0.06626	-1.05394	189	0.405214	BH	Pearson correlation	191
Pelagibacterales	Total iron	0.0630374	0.95	-0.0800341	0.203564	0.866048	188	0.500981	BH	Pearson correlation	190
Pelagibacterales	Nitrate & Nitrite in combination	-0.0646764	0.95	-0.204775	0.0780194	-0.891019	189	0.491436	BH	Pearson correlation	191
Pelagibacterales	Phosphate	0.103164	0.95	-0.0397737	0.241964	1.4221	188	0.243444	BH	Pearson correlation	190
Pelagibacterales	Oxygen	0.0747804	0.95	-0.06792	0.214483	1.03095	189	0.415801	BH	Pearson correlation	191
Pelagibacterales	Temperature	-0.062457	0.95	-0.202639	0.0802338	-0.860322	189	0.502715	BH	Pearson correlation	191
Pelagibacterales	Depth	0.0939166	0.95	-0.0487123	0.232792	1.29687	189	0.292042	BH	Pearson correlation	191
Pirellulales	pH	-0.113858	0.95	-0.252125	0.0289646	-1.57136	188	0.197587	BH	Pearson correlation	190
Pirellulales	Sulfate	0.0105371	0.95	-0.131639	0.152289	0.144869	189	0.919384	BH	Pearson correlation	191
Pirellulales	Total iron	-0.00380043	0.95	-0.146075	0.138628	-0.0521092	188	0.966428	BH	Pearson correlation	190
Pirellulales	Nitrate & Nitrite in combination	-0.197697	0.95	-0.330402	-0.0573267	-2.77261	189	0.0168784	BH	Pearson correlation	191
Pirellulales	Phosphate	-0.0495002	0.95	-0.190511	0.0935121	-0.679545	188	0.593217	BH	Pearson correlation	190
Pirellulales	Oxygen	-0.183744	0.95	-0.317442	-0.0428835	-2.56982	189	0.0279117	BH	Pearson correlation	191
Pirellulales	Temperature	0.0706911	0.95	-0.072011	0.210557	0.97428	189	0.44875	BH	Pearson correlation	191
Pirellulales	Depth	0.0547722	0.95	-0.0878907	0.195233	0.754125	189	0.561887	BH	Pearson correlation	191
Planctomycetales	pH	0.0500103	0.95	-0.0930052	0.191004	0.686566	188	0.592477	BH	Pearson correlation	190
Planctomycetales	Sulfate	-0.0896666	0.95	-0.228734	0.0529873	-1.2377	189	0.314281	BH	Pearson correlation	191
Planctomycetales	Total iron	-0.00174772	0.95	-0.144065	0.140641	-0.0239636	188	0.982659	BH	Pearson correlation	190
Planctomycetales	Nitrate & Nitrite in combination	0.137871	0.95	-0.00419075	0.274477	1.91368	189	0.111754	BH	Pearson correlation	191
Planctomycetales	Phosphate	-0.0178221	0.95	-0.15977	0.124848	-0.244403	188	0.856013	BH	Pearson correlation	190
Planctomycetales	Oxygen	-0.0925911	0.95	-0.231527	0.0500462	-1.27841	189	0.298997	BH	Pearson correlation	191
Planctomycetales	Temperature	-0.11336	0.95	-0.251295	0.0290876	-1.56855	189	0.197587	BH	Pearson correlation	191
Planctomycetales	Depth	0.113232	0.95	-0.0292173	0.251173	1.56676	189	0.197587	BH	Pearson correlation	191
Pseudomonadales	pH	0.104749	0.95	-0.0381732	0.243472	1.4442	188	0.236925	BH	Pearson correlation	190
Pseudomonadales	Sulfate	0.278955	0.95	0.142624	0.404898	3.99352	189	0.000421412	BH	Pearson correlation	191
Pseudomonadales	Total iron	-0.219523	0.95	-0.35091	-0.0796589	-3.0852	188	0.00742016	BH	Pearson correlation	190
Pseudomonadales	Nitrate & Nitrite in combination	0.0141262	0.95	-0.12811	0.155793	0.194222	189	0.885679	BH	Pearson correlation	191
Pseudomonadales	Phosphate	-0.0376139	0.95	-0.179009	0.105303	-0.5161	188	0.690031	BH	Pearson correlation	190
Pseudomonadales	Oxygen	-0.0581069	0.95	-0.198449	0.0845702	-0.800189	189	0.534089	BH	Pearson correlation	191
Pseudomonadales	Temperature	0.191836	0.95	0.0512525	0.324964	2.68722	189	0.0208648	BH	Pearson correlation	191
Pseudomonadales	Depth	0.0155831	0.95	-0.126677	0.157215	0.214258	189	0.874209	BH	Pearson correlation	191
Rhizobiales	pH	-0.120747	0.95	-0.258654	0.0219847	-1.6678	188	0.17116	BH	Pearson correlation	190
Rhizobiales	Sulfate	-0.125333	0.95	-0.262639	0.0169478	-1.73674	189	0.154114	BH	Pearson correlation	191
Rhizobiales	Total iron	0.382823	0.95	0.25433	0.498035	5.68184	188	6.10428e-07	BH	Pearson correlation	190
Rhizobiales	Nitrate & Nitrite in combination	0.241044	0.95	0.102575	0.370349	3.41449	189	0.00283608	BH	Pearson correlation	191
Rhizobiales	Phosphate	-0.0639407	0.95	-0.204433	0.0791329	-0.878509	188	0.495644	BH	Pearson correlation	190
Rhizobiales	Oxygen	0.164592	0.95	0.0231537	0.299571	2.29405	189	0.0515649	BH	Pearson correlation	191
Rhizobiales	Temperature	-0.492457	0.95	-0.592977	-0.376825	-7.7788	189	3.70407e-11	BH	Pearson correlation	191
Rhizobiales	Depth	-0.0655677	0.95	-0.205633	0.0771296	-0.903351	189	0.483947	BH	Pearson correlation	191
Rhodobacterales	pH	-0.110794	0.95	-0.249217	0.0320651	-1.52854	188	0.208235	BH	Pearson correlation	190
Rhodobacterales	Sulfate	-0.0541013	0.95	-0.194586	0.0885583	-0.74486	189	0.566302	BH	Pearson correlation	191
Rhodobacterales	Total iron	0.287863	0.95	0.151727	0.413281	4.12143	188	0.000277255	BH	Pearson correlation	190
Rhodobacterales	Nitrate & Nitrite in combination	-0.0277471	0.95	-0.16906	0.114684	-0.381606	189	0.778078	BH	Pearson correlation	191
Rhodobacterales	Phosphate	0.0265179	0.95	-0.116274	0.168236	0.363723	188	0.788121	BH	Pearson correlation	190
Rhodobacterales	Oxygen	0.415292	0.95	0.290438	0.526243	6.27614	189	4.64471e-08	BH	Pearson correlation	191
Rhodobacterales	Temperature	-0.0443901	0.95	-0.185202	0.0982082	-0.610866	189	0.628253	BH	Pearson correlation	191
Rhodobacterales	Depth	-0.125003	0.95	-0.262326	0.0172835	-1.73209	189	0.154269	BH	Pearson correlation	191
SAR86	pH	-0.0988169	0.95	-0.237825	0.0441576	-1.36157	188	0.266492	BH	Pearson correlation	190
SAR86	Sulfate	0.021355	0.95	-0.120991	0.162841	0.293649	189	0.822518	BH	Pearson correlation	191
SAR86	Total iron	0.0230936	0.95	-0.119653	0.164905	0.316728	188	0.813434	BH	Pearson correlation	190
SAR86	Nitrate & Nitrite in combination	-0.0440927	0.95	-0.184914	0.0985033	-0.606765	189	0.630096	BH	Pearson correlation	191
SAR86	Phosphate	0.0798893	0.95	-0.0631826	0.219744	1.0989	188	0.381393	BH	Pearson correlation	190
SAR86	Oxygen	0.174079	0.95	0.0329127	0.308435	2.43029	189	0.0384091	BH	Pearson correlation	191
SAR86	Temperature	-0.0930474	0.95	-0.231962	0.049587	-1.28476	189	0.297489	BH	Pearson correlation	191
SAR86	Depth	0.319812	0.95	0.186291	0.441733	4.64039	189	4.33191e-05	BH	Pearson correlation	191
Solirubrobacterales	pH	0.106485	0.95	-0.0364204	0.245123	1.4684	188	0.228321	BH	Pearson correlation	190
Solirubrobacterales	Sulfate	0.0516198	0.95	-0.0910267	0.192191	0.710602	189	0.583205	BH	Pearson correlation	191
Solirubrobacterales	Total iron	-0.0513856	0.95	-0.192332	0.0916381	-0.705496	188	0.585795	BH	Pearson correlation	190
Solirubrobacterales	Nitrate & Nitrite in combination	0.124657	0.95	-0.017634	0.262	1.72723	189	0.155198	BH	Pearson correlation	191
Solirubrobacterales	Phosphate	0.00691044	0.95	-0.135576	0.149117	0.0947534	188	0.947896	BH	Pearson correlation	190
Solirubrobacterales	Oxygen	-0.101856	0.95	-0.24036	0.040712	-1.40761	189	0.249333	BH	Pearson correlation	191
Solirubrobacterales	Temperature	-0.219809	0.95	-0.350839	-0.0803371	-3.09764	189	0.0071657	BH	Pearson correlation	191
Solirubrobacterales	Depth	0.0285274	0.95	-0.113913	0.169819	0.392347	189	0.77234	BH	Pearson correlation	191
Sphingomonadales	pH	0.0569733	0.95	-0.0860781	0.197723	0.782449	188	0.545858	BH	Pearson correlation	190
Sphingomonadales	Sulfate	-0.118151	0.95	-0.255839	0.0242344	-1.63577	189	0.180973	BH	Pearson correlation	191
Sphingomonadales	Total iron	0.202848	0.95	0.0622938	0.335513	2.84037	188	0.0143923	BH	Pearson correlation	190
Sphingomonadales	Nitrate & Nitrite in combination	0.0757513	0.95	-0.0669481	0.215414	1.04441	189	0.409241	BH	Pearson correlation	191
Sphingomonadales	Phosphate	-0.050441	0.95	-0.19142	0.0925771	-0.692493	188	0.590537	BH	Pearson correlation	190
Sphingomonadales	Oxygen	0.0595135	0.95	-0.0831686	0.199805	0.819629	189	0.524776	BH	Pearson correlation	191
Sphingomonadales	Temperature	-0.231554	0.95	-0.361644	-0.09262	-3.27228	189	0.0042606	BH	Pearson correlation	191
Sphingomonadales	Depth	-0.14673	0.95	-0.282817	-0.00485165	-2.03927	189	0.0875582	BH	Pearson correlation	191
Synechococcales_A	pH	0.160991	0.95	0.0190752	0.296548	2.23658	188	0.058737	BH	Pearson correlation	190
Synechococcales_A	Sulfate	0.39196	0.95	0.264712	0.505792	5.85725	189	2.61803e-07	BH	Pearson correlation	191
Synechococcales_A	Total iron	-0.503141	0.95	-0.602351	-0.388622	-7.98274	188	1.29067e-11	BH	Pearson correlation	190
Synechococcales_A	Nitrate & Nitrite in combination	0.101252	0.95	-0.0413213	0.239784	1.39918	189	0.251832	BH	Pearson correlation	191
Synechococcales_A	Phosphate	-0.0907954	0.95	-0.230174	0.052233	-1.25009	188	0.311731	BH	Pearson correlation	190
Synechococcales_A	Oxygen	-0.339186	0.95	-0.459058	-0.207184	-4.95688	189	1.30947e-05	BH	Pearson correlation	191
Synechococcales_A	Temperature	0.366909	0.95	0.237291	0.483691	5.42234	189	1.78536e-06	BH	Pearson correlation	191
Synechococcales_A	Depth	0.0878991	0.95	-0.0547636	0.227045	1.21311	189	0.325125	BH	Pearson correlation	191
Verrucomicrobiales	pH	-0.105303	0.95	-0.243999	0.0376139	-1.45192	188	0.234184	BH	Pearson correlation	190
Verrucomicrobiales	Sulfate	-0.0837669	0.95	-0.223093	0.0589131	-1.15567	189	0.353142	BH	Pearson correlation	191
Verrucomicrobiales	Total iron	-0.0810623	0.95	-0.220867	0.0620066	-1.11514	188	0.373365	BH	Pearson correlation	190
Verrucomicrobiales	Nitrate & Nitrite in combination	-0.0135522	0.95	-0.155233	0.128675	-0.186329	189	0.890482	BH	Pearson correlation	191
Verrucomicrobiales	Phosphate	-0.0698972	0.95	-0.210159	0.0731843	-0.960732	188	0.455241	BH	Pearson correlation	190
Verrucomicrobiales	Oxygen	-0.129422	0.95	-0.266505	0.012792	-1.79436	189	0.139508	BH	Pearson correlation	191
Verrucomicrobiales	Temperature	-0.00978528	0.95	-0.151554	0.132378	-0.134532	189	0.926143	BH	Pearson correlation	191
Verrucomicrobiales	Depth	-0.0499499	0.95	-0.190578	0.0926868	-0.687556	189	0.592477	BH	Pearson correlation	191

## Sheet: SED
Order	Env.Var	estimate	conf.level	conf.low	conf.high	statistic	df.error	p.adjust	p.adjust.method	method	n.obs
Anaerolineales	pH	0.026823	0.95	-0.131897	0.184202	0.330815	152	0.86197	BH	Pearson correlation	154
Anaerolineales	Sulfate	-0.0128552	0.95	-0.170159	0.145087	-0.159023	153	0.929411	BH	Pearson correlation	155
Anaerolineales	Total iron	-0.0883591	0.95	-0.244635	0.0723911	-1.0828	149	0.537178	BH	Pearson correlation	151
Anaerolineales	Nitrate	0.119182	0.95	-0.0392027	0.271725	1.48478	153	0.330171	BH	Pearson correlation	155
Anaerolineales	Nitrite	0.0245372	0.95	-0.133628	0.181483	0.303599	153	0.863028	BH	Pearson correlation	155
Anaerolineales	Phosphate	-0.17501	0.95	-0.325152	-0.0162627	-2.17703	150	0.123884	BH	Pearson correlation	152
Anaerolineales	Organic matter	-0.215918	0.95	-0.361269	-0.0603235	-2.73528	153	0.0409682	BH	Pearson correlation	155
Anaerolineales	Oxygen	-0.124035	0.95	-0.276281	0.0342838	-1.54617	153	0.302329	BH	Pearson correlation	155
Anaerolineales	Temperature	-0.136346	0.95	-0.287808	0.0217703	-1.7024	153	0.251754	BH	Pearson correlation	155
Anaerolineales	Depth	0.124871	0.95	-0.0334352	0.277065	1.55676	153	0.300532	BH	Pearson correlation	155
Bacteroidales	pH	0.126451	0.95	-0.0323572	0.279031	1.5716	152	0.295305	BH	Pearson correlation	154
Bacteroidales	Sulfate	0.00829751	0.95	-0.149546	0.165729	0.102638	153	0.958027	BH	Pearson correlation	155
Bacteroidales	Total iron	-0.164879	0.95	-0.316278	-0.00528982	-2.04053	149	0.149859	BH	Pearson correlation	151
Bacteroidales	Nitrate	0.0726441	0.95	-0.0859889	0.227685	0.900939	153	0.622213	BH	Pearson correlation	155
Bacteroidales	Nitrite	-0.000629613	0.95	-0.158262	0.157034	-0.00778789	153	0.995336	BH	Pearson correlation	155
Bacteroidales	Phosphate	-0.242847	0.95	-0.387083	-0.0870106	-3.06604	150	0.0189738	BH	Pearson correlation	152
Bacteroidales	Organic matter	-0.208231	0.95	-0.35425	-0.0522997	-2.6334	153	0.0513267	BH	Pearson correlation	155
Bacteroidales	Oxygen	-0.0940271	0.95	-0.247999	0.0645784	-1.16823	153	0.492461	BH	Pearson correlation	155
Bacteroidales	Temperature	-0.20003	0.95	-0.346744	-0.0437621	-2.52527	153	0.0628948	BH	Pearson correlation	155
Bacteroidales	Depth	0.131608	0.95	-0.0265918	0.283377	1.64219	153	0.267264	BH	Pearson correlation	155
Betaproteobacteriales	pH	0.0258101	0.95	-0.132893	0.183223	0.318314	152	0.86197	BH	Pearson correlation	154
Betaproteobacteriales	Sulfate	0.295341	0.95	0.144416	0.432836	3.82373	153	0.00259498	BH	Pearson correlation	155
Betaproteobacteriales	Total iron	-0.0427298	0.95	-0.201086	0.117803	-0.522061	149	0.786923	BH	Pearson correlation	151
Betaproteobacteriales	Nitrate	0.171277	0.95	0.0140069	0.320277	2.15035	153	0.127413	BH	Pearson correlation	155
Betaproteobacteriales	Nitrite	-0.10643	0.95	-0.259721	0.0520918	-1.32399	153	0.413364	BH	Pearson correlation	155
Betaproteobacteriales	Phosphate	0.265891	0.95	0.111406	0.407828	3.37808	150	0.00860824	BH	Pearson correlation	152
Betaproteobacteriales	Organic matter	0.350621	0.95	0.204263	0.481646	4.63092	153	0.000168007	BH	Pearson correlation	155
Betaproteobacteriales	Oxygen	0.0675173	0.95	-0.0911006	0.222794	0.837053	153	0.650359	BH	Pearson correlation	155
Betaproteobacteriales	Temperature	-0.229412	0.95	-0.37355	-0.0744563	-2.91542	153	0.0277732	BH	Pearson correlation	155
Betaproteobacteriales	Depth	0.269297	0.95	0.116599	0.409558	3.4588	153	0.00679568	BH	Pearson correlation	155
Chromatiales	pH	-0.105135	0.95	-0.258989	0.0539226	-1.30341	152	0.419491	BH	Pearson correlation	154
Chromatiales	Sulfate	-0.108568	0.95	-0.261737	0.0499345	-1.3509	153	0.400741	BH	Pearson correlation	155
Chromatiales	Total iron	0.0260145	0.95	-0.134272	0.184974	0.317654	149	0.86197	BH	Pearson correlation	151
Chromatiales	Nitrate	0.0288808	0.95	-0.129356	0.185684	0.357385	153	0.855619	BH	Pearson correlation	155
Chromatiales	Nitrite	-0.0312807	0.95	-0.188002	0.126994	-0.387111	153	0.853359	BH	Pearson correlation	155
Chromatiales	Phosphate	0.0544306	0.95	-0.105686	0.211796	0.667626	150	0.735278	BH	Pearson correlation	152
Chromatiales	Organic matter	-0.0553825	0.95	-0.211187	0.103167	-0.686096	153	0.730461	BH	Pearson correlation	155
Chromatiales	Oxygen	0.136041	0.95	-0.022081	0.287523	1.69852	153	0.251754	BH	Pearson correlation	155
Chromatiales	Temperature	-0.0562374	0.95	-0.212006	0.102318	-0.696721	153	0.725548	BH	Pearson correlation	155
Chromatiales	Depth	-0.0815603	0.95	-0.236172	0.077079	-1.01222	153	0.575402	BH	Pearson correlation	155
Corynebacteriales	pH	0.0813059	0.95	-0.0778559	0.236426	1.00574	152	0.575402	BH	Pearson correlation	154
Corynebacteriales	Sulfate	0.0231001	0.95	-0.13504	0.180093	0.285809	153	0.87014	BH	Pearson correlation	155
Corynebacteriales	Total iron	-0.146376	0.95	-0.299111	0.0136726	-1.8062	149	0.220407	BH	Pearson correlation	151
Corynebacteriales	Nitrate	-0.0778577	0.95	-0.23265	0.0807821	-0.965979	153	0.593334	BH	Pearson correlation	155
Corynebacteriales	Nitrite	-0.0657185	0.95	-0.221076	0.0928921	-0.814654	153	0.66129	BH	Pearson correlation	155
Corynebacteriales	Phosphate	-0.241522	0.95	-0.385885	-0.0856133	-3.04827	150	0.0197276	BH	Pearson correlation	152
Corynebacteriales	Organic matter	-0.076664	0.95	-0.231514	0.081975	-0.951081	153	0.599328	BH	Pearson correlation	155
Corynebacteriales	Oxygen	-0.166962	0.95	-0.316285	-0.00956513	-2.0946	153	0.137764	BH	Pearson correlation	155
Corynebacteriales	Temperature	-0.0877423	0.95	-0.242043	0.0708865	-1.08951	153	0.537178	BH	Pearson correlation	155
Corynebacteriales	Depth	0.0786189	0.95	-0.0800211	0.233375	0.975482	153	0.593334	BH	Pearson correlation	155
Cyanobacteriales	pH	0.0183475	0.95	-0.14022	0.175997	0.226241	152	0.904489	BH	Pearson correlation	154
Cyanobacteriales	Sulfate	-0.134188	0.95	-0.28579	0.0239673	-1.67496	153	0.256155	BH	Pearson correlation	155
Cyanobacteriales	Total iron	0.0433793	0.95	-0.117161	0.20171	0.530011	149	0.782074	BH	Pearson correlation	151
Cyanobacteriales	Nitrate	0.0737573	0.95	-0.0848778	0.228746	0.91482	153	0.613304	BH	Pearson correlation	155
Cyanobacteriales	Nitrite	0.213354	0.95	0.0576443	0.358929	2.70123	153	0.0441238	BH	Pearson correlation	155
Cyanobacteriales	Phosphate	0.102461	0.95	-0.0576806	0.257462	1.26152	150	0.4415	BH	Pearson correlation	152
Cyanobacteriales	Organic matter	0.00147437	0.95	-0.15621	0.159086	0.018237	153	0.99189	BH	Pearson correlation	155
Cyanobacteriales	Oxygen	-0.126317	0.95	-0.278421	0.0319679	-1.57507	153	0.294959	BH	Pearson correlation	155
Cyanobacteriales	Temperature	0.227112	0.95	0.0720429	0.37146	2.88459	153	0.0295607	BH	Pearson correlation	155
Cyanobacteriales	Depth	-0.0286067	0.95	-0.185419	0.129626	-0.35399	153	0.855619	BH	Pearson correlation	155
Cytophagales	pH	0.00917758	0.95	-0.1492	0.167096	0.113154	152	0.953916	BH	Pearson correlation	154
Cytophagales	Sulfate	-0.0209307	0.95	-0.177992	0.13717	-0.258956	153	0.885595	BH	Pearson correlation	155
Cytophagales	Total iron	0.0508929	0.95	-0.109728	0.208923	0.622034	149	0.749456	BH	Pearson correlation	151
Cytophagales	Nitrate	0.199043	0.95	0.0427359	0.345839	2.5123	153	0.0644176	BH	Pearson correlation	155
Cytophagales	Nitrite	0.16126	0.95	0.0037064	0.311002	2.02113	153	0.155391	BH	Pearson correlation	155
Cytophagales	Phosphate	0.174209	0.95	0.015436	0.324412	2.16674	150	0.124751	BH	Pearson correlation	152
Cytophagales	Organic matter	-0.018464	0.95	-0.175601	0.139591	-0.228426	153	0.904489	BH	Pearson correlation	155
Cytophagales	Oxygen	-0.1047	0.95	-0.258088	0.0538372	-1.30222	153	0.419491	BH	Pearson correlation	155
Cytophagales	Temperature	0.00722583	0.95	-0.150594	0.164686	0.0893809	153	0.962071	BH	Pearson correlation	155
Cytophagales	Depth	-0.0893431	0.95	-0.243561	0.069281	-1.10955	153	0.526965	BH	Pearson correlation	155
Desulfobacterales	pH	-0.213286	0.95	-0.359325	-0.0570499	-2.6915	152	0.0446876	BH	Pearson correlation	154
Desulfobacterales	Sulfate	-0.159073	0.95	-0.308973	-0.00146178	-1.99301	153	0.160746	BH	Pearson correlation	155
Desulfobacterales	Total iron	0.160103	0.95	0.000384485	0.311856	1.97985	149	0.164579	BH	Pearson correlation	151
Desulfobacterales	Nitrate	-0.0465518	0.95	-0.202712	0.111918	-0.576438	153	0.763242	BH	Pearson correlation	155
Desulfobacterales	Nitrite	-0.016522	0.95	-0.173718	0.141495	-0.204393	153	0.920879	BH	Pearson correlation	155
Desulfobacterales	Phosphate	0.327277	0.95	0.177314	0.462386	4.24191	150	0.000672087	BH	Pearson correlation	152
Desulfobacterales	Organic matter	0.233231	0.95	0.078468	0.377017	2.96673	153	0.0241233	BH	Pearson correlation	155
Desulfobacterales	Oxygen	0.0664081	0.95	-0.0922055	0.221735	0.82324	153	0.655931	BH	Pearson correlation	155
Desulfobacterales	Temperature	0.283768	0.95	0.132026	0.422515	3.66049	153	0.00396156	BH	Pearson correlation	155
Desulfobacterales	Depth	-0.463674	0.95	-0.578999	-0.33016	-6.47325	153	1.07221e-07	BH	Pearson correlation	155
Desulfobulbales	pH	0.0273523	0.95	-0.131377	0.184714	0.337349	152	0.861019	BH	Pearson correlation	154
Desulfobulbales	Sulfate	-0.16397	0.95	-0.313514	-0.00648941	-2.05602	153	0.146696	BH	Pearson correlation	155
Desulfobulbales	Total iron	-0.0518996	0.95	-0.209888	0.10873	-0.634371	149	0.74646	BH	Pearson correlation	151
Desulfobulbales	Nitrate	-0.228369	0.95	-0.372603	-0.073362	-2.90144	153	0.0285285	BH	Pearson correlation	155
Desulfobulbales	Nitrite	-0.0279828	0.95	-0.184816	0.13024	-0.346264	153	0.859683	BH	Pearson correlation	155
Desulfobulbales	Phosphate	-0.171789	0.95	-0.322179	-0.0129426	-2.13573	150	0.129837	BH	Pearson correlation	152
Desulfobulbales	Organic matter	0.0817373	0.95	-0.0769019	0.23634	1.01443	153	0.575402	BH	Pearson correlation	155
Desulfobulbales	Oxygen	0.292566	0.95	0.141441	0.430364	3.78442	153	0.00290889	BH	Pearson correlation	155
Desulfobulbales	Temperature	0.101963	0.95	-0.0565949	0.255504	1.26782	153	0.438794	BH	Pearson correlation	155
Desulfobulbales	Depth	-0.0249009	0.95	-0.181835	0.13327	-0.308103	153	0.86197	BH	Pearson correlation	155
Desulfuromonadales	pH	0.070649	0.95	-0.0885006	0.226281	0.873201	152	0.637443	BH	Pearson correlation	154
Desulfuromonadales	Sulfate	0.024924	0.95	-0.133248	0.181858	0.308388	153	0.86197	BH	Pearson correlation	155
Desulfuromonadales	Total iron	0.0800399	0.95	-0.0807206	0.236742	0.980156	149	0.593113	BH	Pearson correlation	151
Desulfuromonadales	Nitrate	-0.17633	0.95	-0.324945	-0.019216	-2.2158	153	0.115651	BH	Pearson correlation	155
Desulfuromonadales	Nitrite	-0.0435975	0.95	-0.199872	0.11484	-0.539785	153	0.777899	BH	Pearson correlation	155
Desulfuromonadales	Phosphate	-0.247179	0.95	-0.390993	-0.0915819	-3.12426	150	0.0166249	BH	Pearson correlation	152
Desulfuromonadales	Organic matter	-0.337617	0.95	-0.470237	-0.190086	-4.43659	153	0.000328762	BH	Pearson correlation	155
Desulfuromonadales	Oxygen	-0.130669	0.95	-0.282498	0.0275466	-1.63027	153	0.27053	BH	Pearson correlation	155
Desulfuromonadales	Temperature	-0.105357	0.95	-0.258708	0.0531745	-1.31049	153	0.419491	BH	Pearson correlation	155
Desulfuromonadales	Depth	0.0995257	0.95	-0.059049	0.253201	1.23721	153	0.453535	BH	Pearson correlation	155
Flavobacteriales	pH	0.167457	0.95	0.00954939	0.317216	2.09412	152	0.137764	BH	Pearson correlation	154
Flavobacteriales	Sulfate	0.218498	0.95	0.0630204	0.363621	2.76959	153	0.0381092	BH	Pearson correlation	155
Flavobacteriales	Total iron	-0.0680138	0.95	-0.225295	0.092722	-0.832141	149	0.650359	BH	Pearson correlation	151
Flavobacteriales	Nitrate	0.0825569	0.95	-0.0760816	0.237119	1.02467	153	0.573409	BH	Pearson correlation	155
Flavobacteriales	Nitrite	0.0498048	0.95	-0.108697	0.205837	0.616817	153	0.749456	BH	Pearson correlation	155
Flavobacteriales	Phosphate	0.0232545	0.95	-0.136451	0.181782	0.284885	150	0.87014	BH	Pearson correlation	152
Flavobacteriales	Organic matter	0.129232	0.95	-0.0290074	0.281152	1.61203	153	0.278955	BH	Pearson correlation	155
Flavobacteriales	Oxygen	0.0947905	0.95	-0.0638113	0.248722	1.1778	153	0.48905	BH	Pearson correlation	155
Flavobacteriales	Temperature	-0.0811159	0.95	-0.235749	0.0775237	-1.00667	153	0.575402	BH	Pearson correlation	155
Flavobacteriales	Depth	0.200687	0.95	0.0444452	0.347346	2.53392	153	0.0624595	BH	Pearson correlation	155
Ignavibacteriales	pH	-0.0862458	0.95	-0.241117	0.0729094	-1.06729	152	0.54619	BH	Pearson correlation	154
Ignavibacteriales	Sulfate	-0.00360763	0.95	-0.161164	0.154128	-0.0446242	153	0.979989	BH	Pearson correlation	155
Ignavibacteriales	Total iron	-0.0958482	0.95	-0.251723	0.0648735	-1.17539	149	0.48905	BH	Pearson correlation	151
Ignavibacteriales	Nitrate	0.00650941	0.95	-0.151294	0.163989	0.0805186	153	0.962481	BH	Pearson correlation	155
Ignavibacteriales	Nitrite	-0.0077048	0.95	-0.165152	0.150126	-0.0953059	153	0.961784	BH	Pearson correlation	155
Ignavibacteriales	Phosphate	-0.127797	0.95	-0.281275	0.0320562	-1.57812	150	0.294959	BH	Pearson correlation	152
Ignavibacteriales	Organic matter	0.0319304	0.95	-0.126354	0.188629	0.395159	153	0.849507	BH	Pearson correlation	155
Ignavibacteriales	Oxygen	0.133643	0.95	-0.0245222	0.28528	1.66803	153	0.258228	BH	Pearson correlation	155
Ignavibacteriales	Temperature	-0.222872	0.95	-0.367604	-0.0675987	-2.8279	153	0.0334948	BH	Pearson correlation	155
Ignavibacteriales	Depth	0.144833	0.95	-0.0131152	0.295728	1.81057	153	0.220407	BH	Pearson correlation	155
Microtrichales	pH	-0.0137947	0.95	-0.171581	0.144682	-0.170089	152	0.929253	BH	Pearson correlation	154
Microtrichales	Sulfate	0.0034987	0.95	-0.154235	0.161058	0.0432768	153	0.979989	BH	Pearson correlation	155
Microtrichales	Total iron	-0.0382994	0.95	-0.196824	0.122176	-0.467847	149	0.810033	BH	Pearson correlation	151
Microtrichales	Nitrate	0.0133898	0.95	-0.144564	0.170678	0.165638	153	0.929411	BH	Pearson correlation	155
Microtrichales	Nitrite	-0.00128596	0.95	-0.158902	0.156394	-0.0159064	153	0.99189	BH	Pearson correlation	155
Microtrichales	Phosphate	-0.0396881	0.95	-0.19764	0.120273	-0.486461	150	0.804017	BH	Pearson correlation	152
Microtrichales	Organic matter	-0.188599	0.95	-0.33625	-0.0318994	-2.37547	153	0.0868384	BH	Pearson correlation	155
Microtrichales	Oxygen	-0.112276	0.95	-0.26523	0.0461895	-1.39762	153	0.372131	BH	Pearson correlation	155
Microtrichales	Temperature	-0.0695783	0.95	-0.224761	0.0890466	-0.862727	153	0.63804	BH	Pearson correlation	155
Microtrichales	Depth	0.0328701	0.95	-0.125428	0.189536	0.406801	153	0.841397	BH	Pearson correlation	155
Peptostreptococcales	pH	0.142684	0.95	-0.0158344	0.294205	1.77731	152	0.225115	BH	Pearson correlation	154
Peptostreptococcales	Sulfate	-0.0430179	0.95	-0.199314	0.115413	-0.532596	153	0.782062	BH	Pearson correlation	155
Peptostreptococcales	Total iron	-0.0477255	0.95	-0.205885	0.112863	-0.583229	149	0.763242	BH	Pearson correlation	151
Peptostreptococcales	Nitrate	-0.0456189	0.95	-0.201816	0.112841	-0.564863	153	0.766931	BH	Pearson correlation	155
Peptostreptococcales	Nitrite	0.0287992	0.95	-0.129437	0.185605	0.356375	153	0.855619	BH	Pearson correlation	155
Peptostreptococcales	Phosphate	-0.161418	0.95	-0.312586	-0.00227615	-2.00323	150	0.158332	BH	Pearson correlation	152
Peptostreptococcales	Organic matter	-0.166564	0.95	-0.315917	-0.00915598	-2.08947	153	0.137764	BH	Pearson correlation	155
Peptostreptococcales	Oxygen	-0.0720955	0.95	-0.227162	0.0865363	-0.894099	153	0.625919	BH	Pearson correlation	155
Peptostreptococcales	Temperature	0.238319	0.95	0.0838198	0.381629	3.0353	153	0.0201446	BH	Pearson correlation	155
Peptostreptococcales	Depth	0.0501255	0.95	-0.108379	0.206145	0.620799	153	0.749456	BH	Pearson correlation	155
Pseudomonadales	pH	0.0293745	0.95	-0.129387	0.186668	0.36231	152	0.855619	BH	Pearson correlation	154
Pseudomonadales	Sulfate	-0.0704907	0.95	-0.225632	0.0881369	-0.874097	153	0.637443	BH	Pearson correlation	155
Pseudomonadales	Total iron	0.0193011	0.95	-0.140862	0.178479	0.235644	149	0.903327	BH	Pearson correlation	151
Pseudomonadales	Nitrate	-0.120436	0.95	-0.272903	0.0379324	-1.50063	153	0.322116	BH	Pearson correlation	155
Pseudomonadales	Nitrite	-0.0494729	0.95	-0.205518	0.109026	-0.612696	153	0.749456	BH	Pearson correlation	155
Pseudomonadales	Phosphate	-0.137016	0.95	-0.289893	0.0226793	-1.69407	150	0.251754	BH	Pearson correlation	152
Pseudomonadales	Organic matter	0.0443117	0.95	-0.114134	0.200559	0.548645	153	0.772223	BH	Pearson correlation	155
Pseudomonadales	Oxygen	0.149241	0.95	-0.00860995	0.299835	1.86692	153	0.202662	BH	Pearson correlation	155
Pseudomonadales	Temperature	0.116843	0.95	-0.0415707	0.269527	1.45524	153	0.345315	BH	Pearson correlation	155
Pseudomonadales	Depth	-0.250733	0.95	-0.392853	-0.0969158	-3.20374	153	0.013299	BH	Pearson correlation	155
Solibacterales	pH	0.0876927	0.95	-0.0714591	0.24249	1.08533	152	0.537178	BH	Pearson correlation	154
Solibacterales	Sulfate	-0.253658	0.95	-0.395491	-0.100009	-3.24366	153	0.011893	BH	Pearson correlation	155
Solibacterales	Total iron	-0.0361386	0.95	-0.194743	0.124307	-0.441416	149	0.826815	BH	Pearson correlation	151
Solibacterales	Nitrate	-0.189113	0.95	-0.336722	-0.0324315	-2.38218	153	0.0862466	BH	Pearson correlation	155
Solibacterales	Nitrite	0.0139138	0.95	-0.14405	0.171187	0.172121	153	0.929253	BH	Pearson correlation	155
Solibacterales	Phosphate	-0.123742	0.95	-0.277476	0.0361718	-1.52726	150	0.309555	BH	Pearson correlation	152
Solibacterales	Organic matter	-0.179403	0.95	-0.327781	-0.0223884	-2.2557	153	0.106891	BH	Pearson correlation	155
Solibacterales	Oxygen	-0.170571	0.95	-0.319624	-0.0132799	-2.14123	153	0.129125	BH	Pearson correlation	155
Solibacterales	Temperature	0.0132854	0.95	-0.144666	0.170576	0.164346	153	0.929411	BH	Pearson correlation	155
Solibacterales	Depth	0.138891	0.95	-0.0191773	0.290185	1.7348	153	0.24107	BH	Pearson correlation	155
Steroidobacterales	pH	0.0502362	0.95	-0.108789	0.206754	0.620136	152	0.749456	BH	Pearson correlation	154
Steroidobacterales	Sulfate	-0.0390459	0.95	-0.195491	0.119337	-0.483339	153	0.804017	BH	Pearson correlation	155
Steroidobacterales	Total iron	-0.0524668	0.95	-0.210432	0.108168	-0.641323	149	0.744917	BH	Pearson correlation	151
Steroidobacterales	Nitrate	0.0574855	0.95	-0.101079	0.213202	0.712234	153	0.722181	BH	Pearson correlation	155
Steroidobacterales	Nitrite	0.026746	0.95	-0.131457	0.18362	0.330948	153	0.86197	BH	Pearson correlation	155
Steroidobacterales	Phosphate	0.025095	0.95	-0.134644	0.183562	0.307446	150	0.86197	BH	Pearson correlation	152
Steroidobacterales	Organic matter	0.0390506	0.95	-0.119332	0.195495	0.483398	153	0.804017	BH	Pearson correlation	155
Steroidobacterales	Oxygen	0.142168	0.95	-0.0158347	0.293244	1.77657	153	0.225115	BH	Pearson correlation	155
Steroidobacterales	Temperature	0.0464889	0.95	-0.11198	0.202652	0.575658	153	0.763242	BH	Pearson correlation	155
Steroidobacterales	Depth	-0.146537	0.95	-0.297317	0.0113741	-1.83234	153	0.213911	BH	Pearson correlation	155
Synechococcales_A	pH	-0.292427	0.95	-0.430669	-0.140777	-3.77008	152	0.00298249	BH	Pearson correlation	154
Synechococcales_A	Sulfate	-0.242443	0.95	-0.385363	-0.0881649	-3.09108	153	0.0177762	BH	Pearson correlation	155
Synechococcales_A	Total iron	0.28107	0.95	0.127046	0.42186	3.57502	149	0.00513812	BH	Pearson correlation	151
Synechococcales_A	Nitrate	-0.185574	0.95	-0.333467	-0.0287679	-2.33601	153	0.0943921	BH	Pearson correlation	155
Synechococcales_A	Nitrite	-0.0621738	0.95	-0.217688	0.0964195	-0.770538	153	0.691883	BH	Pearson correlation	155
Synechococcales_A	Phosphate	-0.0518744	0.95	-0.209346	0.10822	-0.636185	150	0.74646	BH	Pearson correlation	152
Synechococcales_A	Organic matter	-0.17468	0.95	-0.323422	-0.0175145	-2.19442	153	0.120038	BH	Pearson correlation	155
Synechococcales_A	Oxygen	-0.185514	0.95	-0.333411	-0.0287048	-2.33521	153	0.0943921	BH	Pearson correlation	155
Synechococcales_A	Temperature	0.138388	0.95	-0.0196894	0.289716	1.7284	153	0.242735	BH	Pearson correlation	155
Synechococcales_A	Depth	-0.0673402	0.95	-0.222625	0.091277	-0.834848	153	0.650359	BH	Pearson correlation	155
Verrucomicrobiales	pH	-0.0612381	0.95	-0.217294	0.0978705	-0.756414	152	0.701317	BH	Pearson correlation	154
Verrucomicrobiales	Sulfate	0.056273	0.95	-0.102283	0.21204	0.697163	153	0.725548	BH	Pearson correlation	155
Verrucomicrobiales	Total iron	0.117135	0.95	-0.0434056	0.271779	1.43973	149	0.353682	BH	Pearson correlation	151
Verrucomicrobiales	Nitrate	-0.136313	0.95	-0.287777	0.0218039	-1.70198	153	0.251754	BH	Pearson correlation	155
Verrucomicrobiales	Nitrite	-0.0034038	0.95	-0.160966	0.154327	-0.042103	153	0.979989	BH	Pearson correlation	155
Verrucomicrobiales	Phosphate	-0.238794	0.95	-0.383419	-0.0827387	-3.01175	150	0.0213938	BH	Pearson correlation	152
Verrucomicrobiales	Organic matter	-0.365469	0.95	-0.49462	-0.220527	-4.85657	153	7.48456e-05	BH	Pearson correlation	155
Verrucomicrobiales	Oxygen	-0.0817606	0.95	-0.236362	0.0768786	-1.01472	153	0.575402	BH	Pearson correlation	155
Verrucomicrobiales	Temperature	0.0456245	0.95	-0.112835	0.201821	0.564932	153	0.766931	BH	Pearson correlation	155
Verrucomicrobiales	Depth	0.00514515	0.95	-0.152627	0.162661	0.0636429	153	0.971675	BH	Pearson correlation	155
