# Supplementary material for: Long-Term Warming of Baltic Sea Coastal Waters Affects Bacterial Communities in Bottom Water and Sediments Differently
Source: Front Microbiol. 2022 Jun 10;13:873281. doi: 10.3389/fmicb.2022.873281 (PMC9226639; doi:10.3389/fmicb.2022.873281)
Supplement: Supplementary file 6 [file Table_6.XLSX]

## Sheet: BW
KO_identifier	rab.all	rab.win.control	rab.win.heated	diff.btw	diff.win	effect	overlap	we.ep	we.eBH	wi.ep	wi.eBH	gene_info
K00002	-1.51057	-1.96652	-0.382924	1.37368	2.01475	0.650765	0.260548	5.93039e-10	3.80585e-08	1.85015e-08	6.2693e-07	AKR1A1, adh; alcohol dehydrogenase (NADP+) [EC:1.1.1.2]
K00002	-1.51057	-1.96652	-0.382924	1.37368	2.01475	0.650765	0.260548	5.93039e-10	3.80585e-08	1.85015e-08	6.2693e-07	AKR1A1, adh; alcohol dehydrogenase (NADP+) [EC:1.1.1.2]
K00002	-1.51057	-1.96652	-0.382924	1.37368	2.01475	0.650765	0.260548	5.93039e-10	3.80585e-08	1.85015e-08	6.2693e-07	AKR1A1, adh; alcohol dehydrogenase (NADP+) [EC:1.1.1.2]
K00002	-1.51057	-1.96652	-0.382924	1.37368	2.01475	0.650765	0.260548	5.93039e-10	3.80585e-08	1.85015e-08	6.2693e-07	AKR1A1, adh; alcohol dehydrogenase (NADP+) [EC:1.1.1.2]
K00002	-1.51057	-1.96652	-0.382924	1.37368	2.01475	0.650765	0.260548	5.93039e-10	3.80585e-08	1.85015e-08	6.2693e-07	AKR1A1, adh; alcohol dehydrogenase (NADP+) [EC:1.1.1.2]
K00002	-1.51057	-1.96652	-0.382924	1.37368	2.01475	0.650765	0.260548	5.93039e-10	3.80585e-08	1.85015e-08	6.2693e-07	AKR1A1, adh; alcohol dehydrogenase (NADP+) [EC:1.1.1.2]
K00002	-1.51057	-1.96652	-0.382924	1.37368	2.01475	0.650765	0.260548	5.93039e-10	3.80585e-08	1.85015e-08	6.2693e-07	AKR1A1, adh; alcohol dehydrogenase (NADP+) [EC:1.1.1.2]
K00005	1.46796	2.10831	1.08975	-0.67033	1.64846	-0.363537	0.357129	0.00318236	0.0147128	0.000629526	0.0036203	gldA; glycerol dehydrogenase [EC:1.1.1.6]
K00005	1.46796	2.10831	1.08975	-0.67033	1.64846	-0.363537	0.357129	0.00318236	0.0147128	0.000629526	0.0036203	gldA; glycerol dehydrogenase [EC:1.1.1.6]
K00007	-0.324038	-0.692277	0.0980801	0.799814	2.16125	0.35015	0.3464	0.000491812	0.00344834	0.000322793	0.00221437	dalD; D-arabinitol 4-dehydrogenase [EC:1.1.1.11]
K00007	-0.324038	-0.692277	0.0980801	0.799814	2.16125	0.35015	0.3464	0.000491812	0.00344834	0.000322793	0.00221437	dalD; D-arabinitol 4-dehydrogenase [EC:1.1.1.11]
K00010	2.13845	1.9608	2.40687	0.430648	1.07631	0.376687	0.328934	2.24422e-06	3.88644e-05	4.89221e-05	0.000486732	iolG; myo-inositol 2-dehydrogenase / D-chiro-inositol 1-dehydrogenase [EC:1.1.1.18 1.1.1.369]
K00010	2.13845	1.9608	2.40687	0.430648	1.07631	0.376687	0.328934	2.24422e-06	3.88644e-05	4.89221e-05	0.000486732	iolG; myo-inositol 2-dehydrogenase / D-chiro-inositol 1-dehydrogenase [EC:1.1.1.18 1.1.1.369]
K00016	1.01161	0.719786	1.30904	0.563713	1.88049	0.299476	0.364527	0.000964728	0.00581962	0.000982176	0.00499164	LDH, ldh; L-lactate dehydrogenase [EC:1.1.1.27]
K00016	1.01161	0.719786	1.30904	0.563713	1.88049	0.299476	0.364527	0.000964728	0.00581962	0.000982176	0.00499164	LDH, ldh; L-lactate dehydrogenase [EC:1.1.1.27]
K00016	1.01161	0.719786	1.30904	0.563713	1.88049	0.299476	0.364527	0.000964728	0.00581962	0.000982176	0.00499164	LDH, ldh; L-lactate dehydrogenase [EC:1.1.1.27]
K00016	1.01161	0.719786	1.30904	0.563713	1.88049	0.299476	0.364527	0.000964728	0.00581962	0.000982176	0.00499164	LDH, ldh; L-lactate dehydrogenase [EC:1.1.1.27]
K00016	1.01161	0.719786	1.30904	0.563713	1.88049	0.299476	0.364527	0.000964728	0.00581962	0.000982176	0.00499164	LDH, ldh; L-lactate dehydrogenase [EC:1.1.1.27]
K00016	1.01161	0.719786	1.30904	0.563713	1.88049	0.299476	0.364527	0.000964728	0.00581962	0.000982176	0.00499164	LDH, ldh; L-lactate dehydrogenase [EC:1.1.1.27]
K00016	1.01161	0.719786	1.30904	0.563713	1.88049	0.299476	0.364527	0.000964728	0.00581962	0.000982176	0.00499164	LDH, ldh; L-lactate dehydrogenase [EC:1.1.1.27]
K00016	1.01161	0.719786	1.30904	0.563713	1.88049	0.299476	0.364527	0.000964728	0.00581962	0.000982176	0.00499164	LDH, ldh; L-lactate dehydrogenase [EC:1.1.1.27]
K00035	-2.28905	-2.4933	-2.00024	0.510504	1.40267	0.354638	0.337532	0.000114489	0.00104843	0.000120715	0.00098801	gal; D-galactose 1-dehydrogenase [EC:1.1.1.48]
K00036	4.50017	4.4301	4.59185	0.157129	0.604155	0.253532	0.385123	0.00212862	0.0107893	0.00558853	0.0208431	G6PD, zwf; glucose-6-phosphate 1-dehydrogenase [EC:1.1.1.49 1.1.1.363]
K00036	4.50017	4.4301	4.59185	0.157129	0.604155	0.253532	0.385123	0.00212862	0.0107893	0.00558853	0.0208431	G6PD, zwf; glucose-6-phosphate 1-dehydrogenase [EC:1.1.1.49 1.1.1.363]
K00036	4.50017	4.4301	4.59185	0.157129	0.604155	0.253532	0.385123	0.00212862	0.0107893	0.00558853	0.0208431	G6PD, zwf; glucose-6-phosphate 1-dehydrogenase [EC:1.1.1.49 1.1.1.363]
K00036	4.50017	4.4301	4.59185	0.157129	0.604155	0.253532	0.385123	0.00212862	0.0107893	0.00558853	0.0208431	G6PD, zwf; glucose-6-phosphate 1-dehydrogenase [EC:1.1.1.49 1.1.1.363]
K00036	4.50017	4.4301	4.59185	0.157129	0.604155	0.253532	0.385123	0.00212862	0.0107893	0.00558853	0.0208431	G6PD, zwf; glucose-6-phosphate 1-dehydrogenase [EC:1.1.1.49 1.1.1.363]
K00041	-0.403309	-0.545763	0.32917	0.715892	1.25463	0.528315	0.3194	2.26264e-07	5.35611e-06	8.75428e-06	0.000113127	uxaB; tagaturonate reductase [EC:1.1.1.58]
K00045	1.79384	1.65875	1.94734	0.380138	1.13413	0.311116	0.365527	0.000503318	0.00351869	0.000974807	0.00496523	E1.1.1.67, mtlK; mannitol 2-dehydrogenase [EC:1.1.1.67]
K00050	2.76023	2.68109	2.83962	0.144958	0.510195	0.265065	0.379324	0.0124592	0.041329	0.00469444	0.0180147	NA
K00060	0.665646	0.901482	0.450546	-0.499823	1.06585	-0.435179	0.30034	3.585e-06	5.69915e-05	2.50857e-06	3.96379e-05	tdh; threonine 3-dehydrogenase [EC:1.1.1.103]
K00074	4.61871	4.56161	4.7754	0.173242	0.572833	0.291182	0.3718	0.00148737	0.00813224	0.00212347	0.00931513	paaH, hbd, fadB, mmgB; 3-hydroxybutyryl-CoA dehydrogenase [EC:1.1.1.157]
K00074	4.61871	4.56161	4.7754	0.173242	0.572833	0.291182	0.3718	0.00148737	0.00813224	0.00212347	0.00931513	paaH, hbd, fadB, mmgB; 3-hydroxybutyryl-CoA dehydrogenase [EC:1.1.1.157]
K00074	4.61871	4.56161	4.7754	0.173242	0.572833	0.291182	0.3718	0.00148737	0.00813224	0.00212347	0.00931513	paaH, hbd, fadB, mmgB; 3-hydroxybutyryl-CoA dehydrogenase [EC:1.1.1.157]
K00077	3.05185	2.98033	3.20762	0.216201	0.477402	0.419189	0.3122	3.54254e-06	5.63242e-05	8.85184e-06	0.000114426	panE, apbA; 2-dehydropantoate 2-reductase [EC:1.1.1.169]
K00108	3.81891	3.68483	3.88873	0.295876	1.03496	0.263584	0.394121	0.0101521	0.0353022	0.0135224	0.0425997	betA, CHDH; choline dehydrogenase [EC:1.1.99.1]
K00114	0.408442	0.113079	0.637698	0.524723	0.892912	0.517175	0.262947	1.40514e-06	2.62841e-05	1.90695e-08	6.43212e-07	exaA; alcohol dehydrogenase (cytochrome c) [EC:1.1.2.8]
K00114	0.408442	0.113079	0.637698	0.524723	0.892912	0.517175	0.262947	1.40514e-06	2.62841e-05	1.90695e-08	6.43212e-07	exaA; alcohol dehydrogenase (cytochrome c) [EC:1.1.2.8]
K00114	0.408442	0.113079	0.637698	0.524723	0.892912	0.517175	0.262947	1.40514e-06	2.62841e-05	1.90695e-08	6.43212e-07	exaA; alcohol dehydrogenase (cytochrome c) [EC:1.1.2.8]
K00116	2.53209	2.40981	2.86839	0.488892	1.53273	0.311688	0.3656	0.000516116	0.00358884	0.00109366	0.00544347	mqo; malate dehydrogenase (quinone) [EC:1.1.5.4]
K00116	2.53209	2.40981	2.86839	0.488892	1.53273	0.311688	0.3656	0.000516116	0.00358884	0.00109366	0.00544347	mqo; malate dehydrogenase (quinone) [EC:1.1.5.4]
K00118	-1.04837	-1.22985	-0.244272	0.885711	1.45004	0.598841	0.273	2.10194e-09	9.83127e-08	6.20154e-08	1.67861e-06	gfo; glucose-fructose oxidoreductase [EC:1.1.99.28]
K00122	1.85135	1.6501	2.22048	0.487408	1.3601	0.343683	0.359928	0.000814286	0.00510315	0.000664763	0.00374478	FDH; formate dehydrogenase [EC:1.17.1.9]
K00122	1.85135	1.6501	2.22048	0.487408	1.3601	0.343683	0.359928	0.000814286	0.00510315	0.000664763	0.00374478	FDH; formate dehydrogenase [EC:1.17.1.9]
K00124	2.81267	2.73881	2.92686	0.157245	0.576597	0.24463	0.3886	0.0108878	0.0372473	0.0101904	0.033714	fdoH, fdsB; formate dehydrogenase iron-sulfur subunit
K00124	2.81267	2.73881	2.92686	0.157245	0.576597	0.24463	0.3886	0.0108878	0.0372473	0.0101904	0.033714	fdoH, fdsB; formate dehydrogenase iron-sulfur subunit
K00128	5.62242	5.5003	5.82233	0.248851	0.842609	0.289458	0.3736	0.0010785	0.00634759	0.00245276	0.0105029	ALDH; aldehyde dehydrogenase (NAD+) [EC:1.2.1.3]
K00128	5.62242	5.5003	5.82233	0.248851	0.842609	0.289458	0.3736	0.0010785	0.00634759	0.00245276	0.0105029	ALDH; aldehyde dehydrogenase (NAD+) [EC:1.2.1.3]
K00128	5.62242	5.5003	5.82233	0.248851	0.842609	0.289458	0.3736	0.0010785	0.00634759	0.00245276	0.0105029	ALDH; aldehyde dehydrogenase (NAD+) [EC:1.2.1.3]
K00128	5.62242	5.5003	5.82233	0.248851	0.842609	0.289458	0.3736	0.0010785	0.00634759	0.00245276	0.0105029	ALDH; aldehyde dehydrogenase (NAD+) [EC:1.2.1.3]
K00128	5.62242	5.5003	5.82233	0.248851	0.842609	0.289458	0.3736	0.0010785	0.00634759	0.00245276	0.0105029	ALDH; aldehyde dehydrogenase (NAD+) [EC:1.2.1.3]
K00128	5.62242	5.5003	5.82233	0.248851	0.842609	0.289458	0.3736	0.0010785	0.00634759	0.00245276	0.0105029	ALDH; aldehyde dehydrogenase (NAD+) [EC:1.2.1.3]
K00128	5.62242	5.5003	5.82233	0.248851	0.842609	0.289458	0.3736	0.0010785	0.00634759	0.00245276	0.0105029	ALDH; aldehyde dehydrogenase (NAD+) [EC:1.2.1.3]
K00128	5.62242	5.5003	5.82233	0.248851	0.842609	0.289458	0.3736	0.0010785	0.00634759	0.00245276	0.0105029	ALDH; aldehyde dehydrogenase (NAD+) [EC:1.2.1.3]
K00128	5.62242	5.5003	5.82233	0.248851	0.842609	0.289458	0.3736	0.0010785	0.00634759	0.00245276	0.0105029	ALDH; aldehyde dehydrogenase (NAD+) [EC:1.2.1.3]
K00128	5.62242	5.5003	5.82233	0.248851	0.842609	0.289458	0.3736	0.0010785	0.00634759	0.00245276	0.0105029	ALDH; aldehyde dehydrogenase (NAD+) [EC:1.2.1.3]
K00128	5.62242	5.5003	5.82233	0.248851	0.842609	0.289458	0.3736	0.0010785	0.00634759	0.00245276	0.0105029	ALDH; aldehyde dehydrogenase (NAD+) [EC:1.2.1.3]
K00128	5.62242	5.5003	5.82233	0.248851	0.842609	0.289458	0.3736	0.0010785	0.00634759	0.00245276	0.0105029	ALDH; aldehyde dehydrogenase (NAD+) [EC:1.2.1.3]
K00128	5.62242	5.5003	5.82233	0.248851	0.842609	0.289458	0.3736	0.0010785	0.00634759	0.00245276	0.0105029	ALDH; aldehyde dehydrogenase (NAD+) [EC:1.2.1.3]
K00128	5.62242	5.5003	5.82233	0.248851	0.842609	0.289458	0.3736	0.0010785	0.00634759	0.00245276	0.0105029	ALDH; aldehyde dehydrogenase (NAD+) [EC:1.2.1.3]
K00128	5.62242	5.5003	5.82233	0.248851	0.842609	0.289458	0.3736	0.0010785	0.00634759	0.00245276	0.0105029	ALDH; aldehyde dehydrogenase (NAD+) [EC:1.2.1.3]
K00129	-3.95128	-4.61116	-3.00483	1.50552	5.99323	0.217697	0.3664	0.0129401	0.0398807	0.00180691	0.008118	ALDH3; aldehyde dehydrogenase (NAD(P)+) [EC:1.2.1.5]
K00129	-3.95128	-4.61116	-3.00483	1.50552	5.99323	0.217697	0.3664	0.0129401	0.0398807	0.00180691	0.008118	ALDH3; aldehyde dehydrogenase (NAD(P)+) [EC:1.2.1.5]
K00129	-3.95128	-4.61116	-3.00483	1.50552	5.99323	0.217697	0.3664	0.0129401	0.0398807	0.00180691	0.008118	ALDH3; aldehyde dehydrogenase (NAD(P)+) [EC:1.2.1.5]
K00129	-3.95128	-4.61116	-3.00483	1.50552	5.99323	0.217697	0.3664	0.0129401	0.0398807	0.00180691	0.008118	ALDH3; aldehyde dehydrogenase (NAD(P)+) [EC:1.2.1.5]
K00129	-3.95128	-4.61116	-3.00483	1.50552	5.99323	0.217697	0.3664	0.0129401	0.0398807	0.00180691	0.008118	ALDH3; aldehyde dehydrogenase (NAD(P)+) [EC:1.2.1.5]
K00129	-3.95128	-4.61116	-3.00483	1.50552	5.99323	0.217697	0.3664	0.0129401	0.0398807	0.00180691	0.008118	ALDH3; aldehyde dehydrogenase (NAD(P)+) [EC:1.2.1.5]
K00129	-3.95128	-4.61116	-3.00483	1.50552	5.99323	0.217697	0.3664	0.0129401	0.0398807	0.00180691	0.008118	ALDH3; aldehyde dehydrogenase (NAD(P)+) [EC:1.2.1.5]
K00129	-3.95128	-4.61116	-3.00483	1.50552	5.99323	0.217697	0.3664	0.0129401	0.0398807	0.00180691	0.008118	ALDH3; aldehyde dehydrogenase (NAD(P)+) [EC:1.2.1.5]
K00131	-0.51884	-0.949001	0.0723692	0.763705	2.28193	0.313456	0.3662	0.0023838	0.0117816	0.00151898	0.00708131	gapN; glyceraldehyde-3-phosphate dehydrogenase (NADP+) [EC:1.2.1.9]
K00131	-0.51884	-0.949001	0.0723692	0.763705	2.28193	0.313456	0.3662	0.0023838	0.0117816	0.00151898	0.00708131	gapN; glyceraldehyde-3-phosphate dehydrogenase (NADP+) [EC:1.2.1.9]
K00134	5.35672	5.31564	5.54672	0.165629	0.781377	0.204731	0.391322	0.00750033	0.0277927	0.0127956	0.0406579	GAPDH, gapA; glyceraldehyde 3-phosphate dehydrogenase [EC:1.2.1.12]
K00134	5.35672	5.31564	5.54672	0.165629	0.781377	0.204731	0.391322	0.00750033	0.0277927	0.0127956	0.0406579	GAPDH, gapA; glyceraldehyde 3-phosphate dehydrogenase [EC:1.2.1.12]
K00134	5.35672	5.31564	5.54672	0.165629	0.781377	0.204731	0.391322	0.00750033	0.0277927	0.0127956	0.0406579	GAPDH, gapA; glyceraldehyde 3-phosphate dehydrogenase [EC:1.2.1.12]
K00134	5.35672	5.31564	5.54672	0.165629	0.781377	0.204731	0.391322	0.00750033	0.0277927	0.0127956	0.0406579	GAPDH, gapA; glyceraldehyde 3-phosphate dehydrogenase [EC:1.2.1.12]
K00134	5.35672	5.31564	5.54672	0.165629	0.781377	0.204731	0.391322	0.00750033	0.0277927	0.0127956	0.0406579	GAPDH, gapA; glyceraldehyde 3-phosphate dehydrogenase [EC:1.2.1.12]
K00134	5.35672	5.31564	5.54672	0.165629	0.781377	0.204731	0.391322	0.00750033	0.0277927	0.0127956	0.0406579	GAPDH, gapA; glyceraldehyde 3-phosphate dehydrogenase [EC:1.2.1.12]
K00134	5.35672	5.31564	5.54672	0.165629	0.781377	0.204731	0.391322	0.00750033	0.0277927	0.0127956	0.0406579	GAPDH, gapA; glyceraldehyde 3-phosphate dehydrogenase [EC:1.2.1.12]
K00134	5.35672	5.31564	5.54672	0.165629	0.781377	0.204731	0.391322	0.00750033	0.0277927	0.0127956	0.0406579	GAPDH, gapA; glyceraldehyde 3-phosphate dehydrogenase [EC:1.2.1.12]
K00134	5.35672	5.31564	5.54672	0.165629	0.781377	0.204731	0.391322	0.00750033	0.0277927	0.0127956	0.0406579	GAPDH, gapA; glyceraldehyde 3-phosphate dehydrogenase [EC:1.2.1.12]
K00135	5.19978	5.13527	5.44335	0.228227	0.858788	0.269753	0.3786	0.000899999	0.00551659	0.0036459	0.0146366	gabD; succinate-semialdehyde dehydrogenase / glutarate-semialdehyde dehydrogenase [EC:1.2.1.16 1.2.1.79 1.2.1.20]
K00135	5.19978	5.13527	5.44335	0.228227	0.858788	0.269753	0.3786	0.000899999	0.00551659	0.0036459	0.0146366	gabD; succinate-semialdehyde dehydrogenase / glutarate-semialdehyde dehydrogenase [EC:1.2.1.16 1.2.1.79 1.2.1.20]
K00135	5.19978	5.13527	5.44335	0.228227	0.858788	0.269753	0.3786	0.000899999	0.00551659	0.0036459	0.0146366	gabD; succinate-semialdehyde dehydrogenase / glutarate-semialdehyde dehydrogenase [EC:1.2.1.16 1.2.1.79 1.2.1.20]
K00135	5.19978	5.13527	5.44335	0.228227	0.858788	0.269753	0.3786	0.000899999	0.00551659	0.0036459	0.0146366	gabD; succinate-semialdehyde dehydrogenase / glutarate-semialdehyde dehydrogenase [EC:1.2.1.16 1.2.1.79 1.2.1.20]
K00135	5.19978	5.13527	5.44335	0.228227	0.858788	0.269753	0.3786	0.000899999	0.00551659	0.0036459	0.0146366	gabD; succinate-semialdehyde dehydrogenase / glutarate-semialdehyde dehydrogenase [EC:1.2.1.16 1.2.1.79 1.2.1.20]
K00138	2.15717	2.07386	2.27664	0.181248	0.738027	0.228377	0.393721	0.00400371	0.0172382	0.0102588	0.0339107	aldB; aldehyde dehydrogenase [EC:1.2.1.-]
K00138	2.15717	2.07386	2.27664	0.181248	0.738027	0.228377	0.393721	0.00400371	0.0172382	0.0102588	0.0339107	aldB; aldehyde dehydrogenase [EC:1.2.1.-]
K00141	-0.739241	-1.04373	-0.24612	0.595448	1.75147	0.317168	0.3528	0.000207184	0.00173071	0.000464761	0.00289602	xylC; benzaldehyde dehydrogenase (NAD) [EC:1.2.1.28]
K00141	-0.739241	-1.04373	-0.24612	0.595448	1.75147	0.317168	0.3528	0.000207184	0.00173071	0.000464761	0.00289602	xylC; benzaldehyde dehydrogenase (NAD) [EC:1.2.1.28]
K00141	-0.739241	-1.04373	-0.24612	0.595448	1.75147	0.317168	0.3528	0.000207184	0.00173071	0.000464761	0.00289602	xylC; benzaldehyde dehydrogenase (NAD) [EC:1.2.1.28]
K00148	-1.44057	-1.67282	-1.11769	0.557617	1.27004	0.395597	0.3116	0.000100911	0.000855412	6.15926e-06	8.37258e-05	fdhA; glutathione-independent formaldehyde dehydrogenase [EC:1.2.1.46]
K00148	-1.44057	-1.67282	-1.11769	0.557617	1.27004	0.395597	0.3116	0.000100911	0.000855412	6.15926e-06	8.37258e-05	fdhA; glutathione-independent formaldehyde dehydrogenase [EC:1.2.1.46]
K00150	1.44731	2.08369	1.11538	-0.656326	1.66687	-0.352473	0.3594	0.00426906	0.0179997	0.000925438	0.00476003	gap2; glyceraldehyde-3-phosphate dehydrogenase (NAD(P)) [EC:1.2.1.59]
K00150	1.44731	2.08369	1.11538	-0.656326	1.66687	-0.352473	0.3594	0.00426906	0.0179997	0.000925438	0.00476003	gap2; glyceraldehyde-3-phosphate dehydrogenase (NAD(P)) [EC:1.2.1.59]
K00151	0.0378903	-0.330704	0.754442	0.894743	2.07881	0.407456	0.3286	4.31107e-05	0.00046909	2.73907e-05	0.000301918	hpaE, hpcC; 5-carboxymethyl-2-hydroxymuconic-semialdehyde dehydrogenase [EC:1.2.1.60]
K00161	4.76362	4.7237	4.86087	0.191536	0.601249	0.30997	0.3632	0.000299734	0.0023429	0.00147199	0.00691007	PDHA, pdhA; pyruvate dehydrogenase E1 component alpha subunit [EC:1.2.4.1]
K00161	4.76362	4.7237	4.86087	0.191536	0.601249	0.30997	0.3632	0.000299734	0.0023429	0.00147199	0.00691007	PDHA, pdhA; pyruvate dehydrogenase E1 component alpha subunit [EC:1.2.4.1]
K00161	4.76362	4.7237	4.86087	0.191536	0.601249	0.30997	0.3632	0.000299734	0.0023429	0.00147199	0.00691007	PDHA, pdhA; pyruvate dehydrogenase E1 component alpha subunit [EC:1.2.4.1]
K00161	4.76362	4.7237	4.86087	0.191536	0.601249	0.30997	0.3632	0.000299734	0.0023429	0.00147199	0.00691007	PDHA, pdhA; pyruvate dehydrogenase E1 component alpha subunit [EC:1.2.4.1]
K00161	4.76362	4.7237	4.86087	0.191536	0.601249	0.30997	0.3632	0.000299734	0.0023429	0.00147199	0.00691007	PDHA, pdhA; pyruvate dehydrogenase E1 component alpha subunit [EC:1.2.4.1]
K00161	4.76362	4.7237	4.86087	0.191536	0.601249	0.30997	0.3632	0.000299734	0.0023429	0.00147199	0.00691007	PDHA, pdhA; pyruvate dehydrogenase E1 component alpha subunit [EC:1.2.4.1]
K00161	4.76362	4.7237	4.86087	0.191536	0.601249	0.30997	0.3632	0.000299734	0.0023429	0.00147199	0.00691007	PDHA, pdhA; pyruvate dehydrogenase E1 component alpha subunit [EC:1.2.4.1]
K00162	4.75492	4.71171	4.85416	0.191084	0.612037	0.303582	0.367526	0.000306969	0.0023838	0.0015059	0.00703234	PDHB, pdhB; pyruvate dehydrogenase E1 component beta subunit [EC:1.2.4.1]
K00162	4.75492	4.71171	4.85416	0.191084	0.612037	0.303582	0.367526	0.000306969	0.0023838	0.0015059	0.00703234	PDHB, pdhB; pyruvate dehydrogenase E1 component beta subunit [EC:1.2.4.1]
K00162	4.75492	4.71171	4.85416	0.191084	0.612037	0.303582	0.367526	0.000306969	0.0023838	0.0015059	0.00703234	PDHB, pdhB; pyruvate dehydrogenase E1 component beta subunit [EC:1.2.4.1]
K00162	4.75492	4.71171	4.85416	0.191084	0.612037	0.303582	0.367526	0.000306969	0.0023838	0.0015059	0.00703234	PDHB, pdhB; pyruvate dehydrogenase E1 component beta subunit [EC:1.2.4.1]
K00162	4.75492	4.71171	4.85416	0.191084	0.612037	0.303582	0.367526	0.000306969	0.0023838	0.0015059	0.00703234	PDHB, pdhB; pyruvate dehydrogenase E1 component beta subunit [EC:1.2.4.1]
K00162	4.75492	4.71171	4.85416	0.191084	0.612037	0.303582	0.367526	0.000306969	0.0023838	0.0015059	0.00703234	PDHB, pdhB; pyruvate dehydrogenase E1 component beta subunit [EC:1.2.4.1]
K00162	4.75492	4.71171	4.85416	0.191084	0.612037	0.303582	0.367526	0.000306969	0.0023838	0.0015059	0.00703234	PDHB, pdhB; pyruvate dehydrogenase E1 component beta subunit [EC:1.2.4.1]
K00166	-0.934573	-0.785832	-1.04493	-0.371723	1.09064	-0.325743	0.3566	0.000105397	0.000982859	0.000785059	0.00420265	BCKDHA, bkdA1; 2-oxoisovalerate dehydrogenase E1 component alpha subunit [EC:1.2.4.4]
K00166	-0.934573	-0.785832	-1.04493	-0.371723	1.09064	-0.325743	0.3566	0.000105397	0.000982859	0.000785059	0.00420265	BCKDHA, bkdA1; 2-oxoisovalerate dehydrogenase E1 component alpha subunit [EC:1.2.4.4]
K00187	-5.54205	-5.12274	-6.08993	-0.908603	5.60847	-0.157659	0.393121	0.0179315	0.0493646	0.00868456	0.0290485	vorB; 2-oxoisovalerate ferredoxin oxidoreductase beta subunit [EC:1.2.7.7]
K00209	-0.0141314	-0.306007	0.17786	0.478649	1.63043	0.287266	0.374125	0.00117245	0.00675438	0.00239473	0.0102772	fabV, ter; enoyl-[acyl-carrier protein] reductase / trans-2-enoyl-CoA reductase (NAD+) [EC:1.3.1.9 1.3.1.44]
K00209	-0.0141314	-0.306007	0.17786	0.478649	1.63043	0.287266	0.374125	0.00117245	0.00675438	0.00239473	0.0102772	fabV, ter; enoyl-[acyl-carrier protein] reductase / trans-2-enoyl-CoA reductase (NAD+) [EC:1.3.1.9 1.3.1.44]
K00209	-0.0141314	-0.306007	0.17786	0.478649	1.63043	0.287266	0.374125	0.00117245	0.00675438	0.00239473	0.0102772	fabV, ter; enoyl-[acyl-carrier protein] reductase / trans-2-enoyl-CoA reductase (NAD+) [EC:1.3.1.9 1.3.1.44]
K00210	-2.94637	-2.72573	-3.18661	-0.516534	1.06179	-0.444842	0.2884	8.95783e-08	2.35251e-06	8.40125e-07	1.48833e-05	NA
K00214	0.631229	1.06872	0.125338	-0.905392	1.36605	-0.602401	0.25075	3.64573e-08	1.16263e-06	6.31928e-09	2.88596e-07	BLVRA, bvdR; biliverdin reductase [EC:1.3.1.24]
K00219	2.46126	2.3687	2.66719	0.25826	0.672189	0.351094	0.336	0.00025988	0.00208519	0.000116622	0.000985683	fadH; 2,4-dienoyl-CoA reductase (NADPH2) [EC:1.3.1.34]
K00226	0.950677	1.23526	0.449404	-0.558583	1.93202	-0.261403	0.3616	0.00560184	0.0220563	0.00106381	0.00531746	pyrD; dihydroorotate dehydrogenase (fumarate) [EC:1.3.98.1]
K00232	1.50781	1.2595	1.71385	0.596001	1.57749	0.365874	0.340532	1.10048e-05	0.000147631	0.000142541	0.00116757	E1.3.3.6, ACOX1, ACOX3; acyl-CoA oxidase [EC:1.3.3.6]
K00232	1.50781	1.2595	1.71385	0.596001	1.57749	0.365874	0.340532	1.10048e-05	0.000147631	0.000142541	0.00116757	E1.3.3.6, ACOX1, ACOX3; acyl-CoA oxidase [EC:1.3.3.6]
K00232	1.50781	1.2595	1.71385	0.596001	1.57749	0.365874	0.340532	1.10048e-05	0.000147631	0.000142541	0.00116757	E1.3.3.6, ACOX1, ACOX3; acyl-CoA oxidase [EC:1.3.3.6]
K00232	1.50781	1.2595	1.71385	0.596001	1.57749	0.365874	0.340532	1.10048e-05	0.000147631	0.000142541	0.00116757	E1.3.3.6, ACOX1, ACOX3; acyl-CoA oxidase [EC:1.3.3.6]
K00232	1.50781	1.2595	1.71385	0.596001	1.57749	0.365874	0.340532	1.10048e-05	0.000147631	0.000142541	0.00116757	E1.3.3.6, ACOX1, ACOX3; acyl-CoA oxidase [EC:1.3.3.6]
K00232	1.50781	1.2595	1.71385	0.596001	1.57749	0.365874	0.340532	1.10048e-05	0.000147631	0.000142541	0.00116757	E1.3.3.6, ACOX1, ACOX3; acyl-CoA oxidase [EC:1.3.3.6]
K00232	1.50781	1.2595	1.71385	0.596001	1.57749	0.365874	0.340532	1.10048e-05	0.000147631	0.000142541	0.00116757	E1.3.3.6, ACOX1, ACOX3; acyl-CoA oxidase [EC:1.3.3.6]
K00232	1.50781	1.2595	1.71385	0.596001	1.57749	0.365874	0.340532	1.10048e-05	0.000147631	0.000142541	0.00116757	E1.3.3.6, ACOX1, ACOX3; acyl-CoA oxidase [EC:1.3.3.6]
K00240	4.9883	4.91574	5.04512	0.143116	0.647242	0.211459	0.395321	0.011553	0.0390315	0.0155693	0.0478001	sdhB, frdB; succinate dehydrogenase / fumarate reductase, iron-sulfur subunit [EC:1.3.5.1 1.3.5.4]
K00240	4.9883	4.91574	5.04512	0.143116	0.647242	0.211459	0.395321	0.011553	0.0390315	0.0155693	0.0478001	sdhB, frdB; succinate dehydrogenase / fumarate reductase, iron-sulfur subunit [EC:1.3.5.1 1.3.5.4]
K00240	4.9883	4.91574	5.04512	0.143116	0.647242	0.211459	0.395321	0.011553	0.0390315	0.0155693	0.0478001	sdhB, frdB; succinate dehydrogenase / fumarate reductase, iron-sulfur subunit [EC:1.3.5.1 1.3.5.4]
K00240	4.9883	4.91574	5.04512	0.143116	0.647242	0.211459	0.395321	0.011553	0.0390315	0.0155693	0.0478001	sdhB, frdB; succinate dehydrogenase / fumarate reductase, iron-sulfur subunit [EC:1.3.5.1 1.3.5.4]
K00241	4.7171	4.64558	4.79735	0.161928	0.575556	0.261383	0.373	0.00250035	0.012224	0.00323914	0.0132338	sdhC, frdC; succinate dehydrogenase / fumarate reductase, cytochrome b subunit
K00241	4.7171	4.64558	4.79735	0.161928	0.575556	0.261383	0.373	0.00250035	0.012224	0.00323914	0.0132338	sdhC, frdC; succinate dehydrogenase / fumarate reductase, cytochrome b subunit
K00241	4.7171	4.64558	4.79735	0.161928	0.575556	0.261383	0.373	0.00250035	0.012224	0.00323914	0.0132338	sdhC, frdC; succinate dehydrogenase / fumarate reductase, cytochrome b subunit
K00241	4.7171	4.64558	4.79735	0.161928	0.575556	0.261383	0.373	0.00250035	0.012224	0.00323914	0.0132338	sdhC, frdC; succinate dehydrogenase / fumarate reductase, cytochrome b subunit
K00242	3.16568	3.02453	3.54878	0.369265	0.808144	0.437376	0.310938	2.75752e-06	4.60322e-05	4.87927e-06	6.971e-05	sdhD, frdD; succinate dehydrogenase / fumarate reductase, membrane anchor subunit
K00242	3.16568	3.02453	3.54878	0.369265	0.808144	0.437376	0.310938	2.75752e-06	4.60322e-05	4.87927e-06	6.971e-05	sdhD, frdD; succinate dehydrogenase / fumarate reductase, membrane anchor subunit
K00242	3.16568	3.02453	3.54878	0.369265	0.808144	0.437376	0.310938	2.75752e-06	4.60322e-05	4.87927e-06	6.971e-05	sdhD, frdD; succinate dehydrogenase / fumarate reductase, membrane anchor subunit
K00242	3.16568	3.02453	3.54878	0.369265	0.808144	0.437376	0.310938	2.75752e-06	4.60322e-05	4.87927e-06	6.971e-05	sdhD, frdD; succinate dehydrogenase / fumarate reductase, membrane anchor subunit
K00248	2.79227	2.68411	2.92413	0.266886	0.862186	0.286299	0.384523	0.00195956	0.0101068	0.00418386	0.0164334	ACADS, bcd; butyryl-CoA dehydrogenase [EC:1.3.8.1]
K00248	2.79227	2.68411	2.92413	0.266886	0.862186	0.286299	0.384523	0.00195956	0.0101068	0.00418386	0.0164334	ACADS, bcd; butyryl-CoA dehydrogenase [EC:1.3.8.1]
K00248	2.79227	2.68411	2.92413	0.266886	0.862186	0.286299	0.384523	0.00195956	0.0101068	0.00418386	0.0164334	ACADS, bcd; butyryl-CoA dehydrogenase [EC:1.3.8.1]
K00248	2.79227	2.68411	2.92413	0.266886	0.862186	0.286299	0.384523	0.00195956	0.0101068	0.00418386	0.0164334	ACADS, bcd; butyryl-CoA dehydrogenase [EC:1.3.8.1]
K00248	2.79227	2.68411	2.92413	0.266886	0.862186	0.286299	0.384523	0.00195956	0.0101068	0.00418386	0.0164334	ACADS, bcd; butyryl-CoA dehydrogenase [EC:1.3.8.1]
K00252	3.29897	3.1496	3.63943	0.45179	1.08293	0.400154	0.335933	5.7084e-05	0.000595548	9.89002e-05	0.000863514	GCDH, gcdH; glutaryl-CoA dehydrogenase [EC:1.3.8.6]
K00252	3.29897	3.1496	3.63943	0.45179	1.08293	0.400154	0.335933	5.7084e-05	0.000595548	9.89002e-05	0.000863514	GCDH, gcdH; glutaryl-CoA dehydrogenase [EC:1.3.8.6]
K00252	3.29897	3.1496	3.63943	0.45179	1.08293	0.400154	0.335933	5.7084e-05	0.000595548	9.89002e-05	0.000863514	GCDH, gcdH; glutaryl-CoA dehydrogenase [EC:1.3.8.6]
K00252	3.29897	3.1496	3.63943	0.45179	1.08293	0.400154	0.335933	5.7084e-05	0.000595548	9.89002e-05	0.000863514	GCDH, gcdH; glutaryl-CoA dehydrogenase [EC:1.3.8.6]
K00253	1.82313	1.64523	1.94835	0.365166	1.32063	0.264347	0.3856	0.0083454	0.0302549	0.00744673	0.0262267	IVD, ivd; isovaleryl-CoA dehydrogenase [EC:1.3.8.4]
K00263	1.44807	1.17059	1.77313	0.548081	1.26195	0.420504	0.3266	3.99166e-05	0.000440015	4.22231e-05	0.000431621	E1.4.1.9; leucine dehydrogenase [EC:1.4.1.9]
K00263	1.44807	1.17059	1.77313	0.548081	1.26195	0.420504	0.3266	3.99166e-05	0.000440015	4.22231e-05	0.000431621	E1.4.1.9; leucine dehydrogenase [EC:1.4.1.9]
K00558	4.16542	4.26195	4.0321	-0.21176	0.70159	-0.270676	0.3748	0.00209057	0.0106332	0.00223149	0.00971043	DNMT1, dcm; DNA (cytosine-5)-methyltransferase 1 [EC:2.1.1.37]
K00558	4.16542	4.26195	4.0321	-0.21176	0.70159	-0.270676	0.3748	0.00209057	0.0106332	0.00223149	0.00971043	DNMT1, dcm; DNA (cytosine-5)-methyltransferase 1 [EC:2.1.1.37]
K00558	4.16542	4.26195	4.0321	-0.21176	0.70159	-0.270676	0.3748	0.00209057	0.0106332	0.00223149	0.00971043	DNMT1, dcm; DNA (cytosine-5)-methyltransferase 1 [EC:2.1.1.37]
K00558	4.16542	4.26195	4.0321	-0.21176	0.70159	-0.270676	0.3748	0.00209057	0.0106332	0.00223149	0.00971043	DNMT1, dcm; DNA (cytosine-5)-methyltransferase 1 [EC:2.1.1.37]
K00558	4.16542	4.26195	4.0321	-0.21176	0.70159	-0.270676	0.3748	0.00209057	0.0106332	0.00223149	0.00971043	DNMT1, dcm; DNA (cytosine-5)-methyltransferase 1 [EC:2.1.1.37]
K00558	4.16542	4.26195	4.0321	-0.21176	0.70159	-0.270676	0.3748	0.00209057	0.0106332	0.00223149	0.00971043	DNMT1, dcm; DNA (cytosine-5)-methyltransferase 1 [EC:2.1.1.37]
K00559	-6.66182	-6.04731	-7.70116	-1.53669	5.35374	-0.278017	0.3386	0.00166558	0.00735758	0.000306518	0.00196687	SMT1, ERG6; sterol 24-C-methyltransferase [EC:2.1.1.41]
K00564	1.19495	0.954698	1.51544	0.549506	1.2981	0.401592	0.3346	8.62614e-05	0.000838089	7.0838e-05	0.000655542	rsmC; 16S rRNA (guanine1207-N2)-methyltransferase [EC:2.1.1.172]
K00570	0.799438	0.698242	0.976817	0.319282	1.24956	0.245743	0.390922	0.0146233	0.046852	0.00964929	0.0322497	pmtA; phosphatidylethanolamine/phosphatidyl-N-methylethanolamine N-methyltransferase [EC:2.1.1.17 2.1.1.71]
K00594	-1.7625	-2.17856	-0.482669	1.44085	2.07599	0.659135	0.258948	3.68806e-10	2.84421e-08	9.40112e-09	3.75866e-07	xyoA, aldO; alditol oxidase [EC:1.1.3.41]
K00594	-1.7625	-2.17856	-0.482669	1.44085	2.07599	0.659135	0.258948	3.68806e-10	2.84421e-08	9.40112e-09	3.75866e-07	xyoA, aldO; alditol oxidase [EC:1.1.3.41]
K00603	0.463078	0.607859	0.290783	-0.39456	0.895357	-0.414705	0.305339	9.83128e-07	1.92692e-05	3.65029e-06	5.41444e-05	fctD; glutamate formiminotransferase / 5-formyltetrahydrofolate cyclo-ligase [EC:2.1.2.5 6.3.3.2]
K00603	0.463078	0.607859	0.290783	-0.39456	0.895357	-0.414705	0.305339	9.83128e-07	1.92692e-05	3.65029e-06	5.41444e-05	fctD; glutamate formiminotransferase / 5-formyltetrahydrofolate cyclo-ligase [EC:2.1.2.5 6.3.3.2]
K00610	-3.27373	-2.81957	-4.0293	-0.835196	2.69568	-0.272526	0.356929	0.00709761	0.0247764	0.000438005	0.00274312	pyrI; aspartate carbamoyltransferase regulatory subunit
K00610	-3.27373	-2.81957	-4.0293	-0.835196	2.69568	-0.272526	0.356929	0.00709761	0.0247764	0.000438005	0.00274312	pyrI; aspartate carbamoyltransferase regulatory subunit
K00612	2.18193	2.23849	2.12048	-0.157544	0.582288	-0.240239	0.383323	0.000800615	0.0050155	0.00728369	0.0256469	nodU; carbamoyltransferase [EC:2.1.3.-]
K00613	-5.16496	-4.8345	-5.63702	-0.974197	2.24236	-0.329834	0.29814	0.000390593	0.00148865	1.63884e-06	2.5688e-05	GATM; glycine amidinotransferase [EC:2.1.4.1]
K00613	-5.16496	-4.8345	-5.63702	-0.974197	2.24236	-0.329834	0.29814	0.000390593	0.00148865	1.63884e-06	2.5688e-05	GATM; glycine amidinotransferase [EC:2.1.4.1]
K00631	2.10113	1.91444	2.40119	0.404099	0.735939	0.507842	0.279344	1.15583e-07	2.97915e-06	1.15232e-07	2.84138e-06	plsB; glycerol-3-phosphate O-acyltransferase [EC:2.3.1.15]
K00631	2.10113	1.91444	2.40119	0.404099	0.735939	0.507842	0.279344	1.15583e-07	2.97915e-06	1.15232e-07	2.84138e-06	plsB; glycerol-3-phosphate O-acyltransferase [EC:2.3.1.15]
K00631	2.10113	1.91444	2.40119	0.404099	0.735939	0.507842	0.279344	1.15583e-07	2.97915e-06	1.15232e-07	2.84138e-06	plsB; glycerol-3-phosphate O-acyltransferase [EC:2.3.1.15]
K00643	1.33518	1.11701	1.59015	0.365475	1.21625	0.290337	0.3734	0.0082494	0.0299678	0.00228779	0.00990643	E2.3.1.37, ALAS; 5-aminolevulinate synthase [EC:2.3.1.37]
K00643	1.33518	1.11701	1.59015	0.365475	1.21625	0.290337	0.3734	0.0082494	0.0299678	0.00228779	0.00990643	E2.3.1.37, ALAS; 5-aminolevulinate synthase [EC:2.3.1.37]
K00643	1.33518	1.11701	1.59015	0.365475	1.21625	0.290337	0.3734	0.0082494	0.0299678	0.00228779	0.00990643	E2.3.1.37, ALAS; 5-aminolevulinate synthase [EC:2.3.1.37]
K00651	1.3613	1.12938	1.55912	0.347781	0.689822	0.433113	0.312537	0.000288563	0.00226146	4.1537e-06	6.06616e-05	metA; homoserine O-succinyltransferase/O-acetyltransferase [EC:2.3.1.46 2.3.1.31]
K00651	1.3613	1.12938	1.55912	0.347781	0.689822	0.433113	0.312537	0.000288563	0.00226146	4.1537e-06	6.06616e-05	metA; homoserine O-succinyltransferase/O-acetyltransferase [EC:2.3.1.46 2.3.1.31]
K00655	5.47076	5.41556	5.54134	0.151827	0.640434	0.221932	0.3916	0.00688009	0.0259123	0.0105275	0.0346493	plsC; 1-acyl-sn-glycerol-3-phosphate acyltransferase [EC:2.3.1.51]
K00655	5.47076	5.41556	5.54134	0.151827	0.640434	0.221932	0.3916	0.00688009	0.0259123	0.0105275	0.0346493	plsC; 1-acyl-sn-glycerol-3-phosphate acyltransferase [EC:2.3.1.51]
K00655	5.47076	5.41556	5.54134	0.151827	0.640434	0.221932	0.3916	0.00688009	0.0259123	0.0105275	0.0346493	plsC; 1-acyl-sn-glycerol-3-phosphate acyltransferase [EC:2.3.1.51]
K00656	1.71157	1.84309	1.4331	-0.525608	1.51985	-0.334554	0.35193	0.000565927	0.00385622	0.00043075	0.00276361	E2.3.1.54, pflD; formate C-acetyltransferase [EC:2.3.1.54]
K00656	1.71157	1.84309	1.4331	-0.525608	1.51985	-0.334554	0.35193	0.000565927	0.00385622	0.00043075	0.00276361	E2.3.1.54, pflD; formate C-acetyltransferase [EC:2.3.1.54]
K00656	1.71157	1.84309	1.4331	-0.525608	1.51985	-0.334554	0.35193	0.000565927	0.00385622	0.00043075	0.00276361	E2.3.1.54, pflD; formate C-acetyltransferase [EC:2.3.1.54]
K00658	4.85155	4.76938	4.99996	0.192363	0.836306	0.225411	0.395721	0.00945564	0.0334136	0.0130218	0.041279	DLST, sucB; 2-oxoglutarate dehydrogenase E2 component (dihydrolipoamide succinyltransferase) [EC:2.3.1.61]
K00658	4.85155	4.76938	4.99996	0.192363	0.836306	0.225411	0.395721	0.00945564	0.0334136	0.0130218	0.041279	DLST, sucB; 2-oxoglutarate dehydrogenase E2 component (dihydrolipoamide succinyltransferase) [EC:2.3.1.61]
K00658	4.85155	4.76938	4.99996	0.192363	0.836306	0.225411	0.395721	0.00945564	0.0334136	0.0130218	0.041279	DLST, sucB; 2-oxoglutarate dehydrogenase E2 component (dihydrolipoamide succinyltransferase) [EC:2.3.1.61]
K00662	-1.05025	-1.23265	-0.872943	0.365814	0.995794	0.339871	0.3484	0.000951611	0.00569156	0.000345984	0.00228164	aacC; aminoglycoside 3-N-acetyltransferase [EC:2.3.1.81]
K00782	2.23459	2.2147	2.25561	0.187166	0.701324	0.247606	0.390922	0.00158407	0.00854355	0.0107977	0.0353363	lldG; L-lactate dehydrogenase complex protein LldG
K00786	-0.468342	-0.934453	0.458393	1.11015	1.26581	0.819886	0.191962	5.70072e-15	9.73749e-12	1.588e-13	1.59085e-10	GALT29A; beta-1,6-galactosyltransferase [EC:2.4.1.-]
K00797	3.43905	3.56294	3.28676	-0.234112	0.74822	-0.298461	0.364527	0.00335599	0.0152559	0.00137281	0.00651884	speE, SRM, SPE3; spermidine synthase [EC:2.5.1.16]
K00797	3.43905	3.56294	3.28676	-0.234112	0.74822	-0.298461	0.364527	0.00335599	0.0152559	0.00137281	0.00651884	speE, SRM, SPE3; spermidine synthase [EC:2.5.1.16]
K00797	3.43905	3.56294	3.28676	-0.234112	0.74822	-0.298461	0.364527	0.00335599	0.0152559	0.00137281	0.00651884	speE, SRM, SPE3; spermidine synthase [EC:2.5.1.16]
K00801	0.981587	1.49292	0.629214	-0.748986	1.27987	-0.537615	0.274945	2.30443e-07	5.44723e-06	8.42718e-08	2.19131e-06	FDFT1; farnesyl-diphosphate farnesyltransferase [EC:2.5.1.21]
K00801	0.981587	1.49292	0.629214	-0.748986	1.27987	-0.537615	0.274945	2.30443e-07	5.44723e-06	8.42718e-08	2.19131e-06	FDFT1; farnesyl-diphosphate farnesyltransferase [EC:2.5.1.21]
K00801	0.981587	1.49292	0.629214	-0.748986	1.27987	-0.537615	0.274945	2.30443e-07	5.44723e-06	8.42718e-08	2.19131e-06	FDFT1; farnesyl-diphosphate farnesyltransferase [EC:2.5.1.21]
K00808	-2.14001	-2.28786	-1.96155	0.377906	1.2526	0.28716	0.3642	0.00102996	0.00604478	0.00194112	0.00854587	hss; homospermidine synthase [EC:2.5.1.44]
K00812	4.25335	4.20551	4.42657	0.226963	0.880981	0.253021	0.388122	0.00344345	0.0155315	0.00559454	0.020866	aspB; aspartate aminotransferase [EC:2.6.1.1]
K00812	4.25335	4.20551	4.42657	0.226963	0.880981	0.253021	0.388122	0.00344345	0.0155315	0.00559454	0.020866	aspB; aspartate aminotransferase [EC:2.6.1.1]
K00812	4.25335	4.20551	4.42657	0.226963	0.880981	0.253021	0.388122	0.00344345	0.0155315	0.00559454	0.020866	aspB; aspartate aminotransferase [EC:2.6.1.1]
K00812	4.25335	4.20551	4.42657	0.226963	0.880981	0.253021	0.388122	0.00344345	0.0155315	0.00559454	0.020866	aspB; aspartate aminotransferase [EC:2.6.1.1]
K00812	4.25335	4.20551	4.42657	0.226963	0.880981	0.253021	0.388122	0.00344345	0.0155315	0.00559454	0.020866	aspB; aspartate aminotransferase [EC:2.6.1.1]
K00812	4.25335	4.20551	4.42657	0.226963	0.880981	0.253021	0.388122	0.00344345	0.0155315	0.00559454	0.020866	aspB; aspartate aminotransferase [EC:2.6.1.1]
K00812	4.25335	4.20551	4.42657	0.226963	0.880981	0.253021	0.388122	0.00344345	0.0155315	0.00559454	0.020866	aspB; aspartate aminotransferase [EC:2.6.1.1]
K00812	4.25335	4.20551	4.42657	0.226963	0.880981	0.253021	0.388122	0.00344345	0.0155315	0.00559454	0.020866	aspB; aspartate aminotransferase [EC:2.6.1.1]
K00812	4.25335	4.20551	4.42657	0.226963	0.880981	0.253021	0.388122	0.00344345	0.0155315	0.00559454	0.020866	aspB; aspartate aminotransferase [EC:2.6.1.1]
K00812	4.25335	4.20551	4.42657	0.226963	0.880981	0.253021	0.388122	0.00344345	0.0155315	0.00559454	0.020866	aspB; aspartate aminotransferase [EC:2.6.1.1]
K00812	4.25335	4.20551	4.42657	0.226963	0.880981	0.253021	0.388122	0.00344345	0.0155315	0.00559454	0.020866	aspB; aspartate aminotransferase [EC:2.6.1.1]
K00813	0.341828	0.425255	0.239914	-0.232062	0.936035	-0.224138	0.39752	0.0133039	0.0434461	0.015671	0.0478987	aspC; aspartate aminotransferase [EC:2.6.1.1]
K00813	0.341828	0.425255	0.239914	-0.232062	0.936035	-0.224138	0.39752	0.0133039	0.0434461	0.015671	0.0478987	aspC; aspartate aminotransferase [EC:2.6.1.1]
K00813	0.341828	0.425255	0.239914	-0.232062	0.936035	-0.224138	0.39752	0.0133039	0.0434461	0.015671	0.0478987	aspC; aspartate aminotransferase [EC:2.6.1.1]
K00813	0.341828	0.425255	0.239914	-0.232062	0.936035	-0.224138	0.39752	0.0133039	0.0434461	0.015671	0.0478987	aspC; aspartate aminotransferase [EC:2.6.1.1]
K00813	0.341828	0.425255	0.239914	-0.232062	0.936035	-0.224138	0.39752	0.0133039	0.0434461	0.015671	0.0478987	aspC; aspartate aminotransferase [EC:2.6.1.1]
K00813	0.341828	0.425255	0.239914	-0.232062	0.936035	-0.224138	0.39752	0.0133039	0.0434461	0.015671	0.0478987	aspC; aspartate aminotransferase [EC:2.6.1.1]
K00813	0.341828	0.425255	0.239914	-0.232062	0.936035	-0.224138	0.39752	0.0133039	0.0434461	0.015671	0.0478987	aspC; aspartate aminotransferase [EC:2.6.1.1]
K00813	0.341828	0.425255	0.239914	-0.232062	0.936035	-0.224138	0.39752	0.0133039	0.0434461	0.015671	0.0478987	aspC; aspartate aminotransferase [EC:2.6.1.1]
K00813	0.341828	0.425255	0.239914	-0.232062	0.936035	-0.224138	0.39752	0.0133039	0.0434461	0.015671	0.0478987	aspC; aspartate aminotransferase [EC:2.6.1.1]
K00813	0.341828	0.425255	0.239914	-0.232062	0.936035	-0.224138	0.39752	0.0133039	0.0434461	0.015671	0.0478987	aspC; aspartate aminotransferase [EC:2.6.1.1]
K00813	0.341828	0.425255	0.239914	-0.232062	0.936035	-0.224138	0.39752	0.0133039	0.0434461	0.015671	0.0478987	aspC; aspartate aminotransferase [EC:2.6.1.1]
K00817	5.33887	5.29583	5.43282	0.14553	0.616282	0.232789	0.3898	0.00489208	0.0199588	0.00954103	0.0319791	hisC; histidinol-phosphate aminotransferase [EC:2.6.1.9]
K00817	5.33887	5.29583	5.43282	0.14553	0.616282	0.232789	0.3898	0.00489208	0.0199588	0.00954103	0.0319791	hisC; histidinol-phosphate aminotransferase [EC:2.6.1.9]
K00817	5.33887	5.29583	5.43282	0.14553	0.616282	0.232789	0.3898	0.00489208	0.0199588	0.00954103	0.0319791	hisC; histidinol-phosphate aminotransferase [EC:2.6.1.9]
K00817	5.33887	5.29583	5.43282	0.14553	0.616282	0.232789	0.3898	0.00489208	0.0199588	0.00954103	0.0319791	hisC; histidinol-phosphate aminotransferase [EC:2.6.1.9]
K00817	5.33887	5.29583	5.43282	0.14553	0.616282	0.232789	0.3898	0.00489208	0.0199588	0.00954103	0.0319791	hisC; histidinol-phosphate aminotransferase [EC:2.6.1.9]
K00817	5.33887	5.29583	5.43282	0.14553	0.616282	0.232789	0.3898	0.00489208	0.0199588	0.00954103	0.0319791	hisC; histidinol-phosphate aminotransferase [EC:2.6.1.9]
K00817	5.33887	5.29583	5.43282	0.14553	0.616282	0.232789	0.3898	0.00489208	0.0199588	0.00954103	0.0319791	hisC; histidinol-phosphate aminotransferase [EC:2.6.1.9]
K00819	2.47855	2.3907	2.70584	0.330049	1.02132	0.319621	0.352	0.000107289	0.00100476	0.000359746	0.0024031	rocD, OAT; ornithine--oxo-acid transaminase [EC:2.6.1.13]
K00819	2.47855	2.3907	2.70584	0.330049	1.02132	0.319621	0.352	0.000107289	0.00100476	0.000359746	0.0024031	rocD, OAT; ornithine--oxo-acid transaminase [EC:2.6.1.13]
K00822	1.27684	1.13791	1.39328	0.302254	0.958376	0.287726	0.363127	0.0041823	0.0177968	0.00131016	0.00626783	E2.6.1.18; beta-alanine--pyruvate transaminase [EC:2.6.1.18]
K00822	1.27684	1.13791	1.39328	0.302254	0.958376	0.287726	0.363127	0.0041823	0.0177968	0.00131016	0.00626783	E2.6.1.18; beta-alanine--pyruvate transaminase [EC:2.6.1.18]
K00822	1.27684	1.13791	1.39328	0.302254	0.958376	0.287726	0.363127	0.0041823	0.0177968	0.00131016	0.00626783	E2.6.1.18; beta-alanine--pyruvate transaminase [EC:2.6.1.18]
K00822	1.27684	1.13791	1.39328	0.302254	0.958376	0.287726	0.363127	0.0041823	0.0177968	0.00131016	0.00626783	E2.6.1.18; beta-alanine--pyruvate transaminase [EC:2.6.1.18]
K00835	1.0275	1.52056	0.71646	-0.74413	1.11224	-0.617061	0.247351	3.25302e-10	2.68635e-08	2.07266e-09	1.28073e-07	avtA; valine--pyruvate aminotransferase [EC:2.6.1.66]
K00835	1.0275	1.52056	0.71646	-0.74413	1.11224	-0.617061	0.247351	3.25302e-10	2.68635e-08	2.07266e-09	1.28073e-07	avtA; valine--pyruvate aminotransferase [EC:2.6.1.66]
K00836	0.395513	0.228607	0.561947	0.294149	0.976614	0.277958	0.355129	0.00399593	0.0171908	0.000741086	0.00403657	ectB, dat; diaminobutyrate-2-oxoglutarate transaminase [EC:2.6.1.76]
K00836	0.395513	0.228607	0.561947	0.294149	0.976614	0.277958	0.355129	0.00399593	0.0171908	0.000741086	0.00403657	ectB, dat; diaminobutyrate-2-oxoglutarate transaminase [EC:2.6.1.76]
K00851	2.12864	1.97778	2.29713	0.381523	1.18962	0.309851	0.368926	0.00151139	0.00824651	0.0013552	0.00645606	E2.7.1.12, gntK, idnK; gluconokinase [EC:2.7.1.12]
K00854	4.36973	4.21981	4.3997	0.218384	0.799339	0.25782	0.3796	0.00319206	0.0147239	0.00548858	0.0205547	xylB, XYLB; xylulokinase [EC:2.7.1.17]
K00855	3.03973	3.26016	2.82605	-0.293197	0.999356	-0.270213	0.38	0.00842133	0.0304754	0.00349633	0.0141378	PRK, prkB; phosphoribulokinase [EC:2.7.1.19]
K00860	2.73172	3.00655	2.59376	-0.304513	0.866108	-0.313722	0.358528	0.00327447	0.0150214	0.000578665	0.00341322	cysC; adenylylsulfate kinase [EC:2.7.1.25]
K00860	2.73172	3.00655	2.59376	-0.304513	0.866108	-0.313722	0.358528	0.00327447	0.0150214	0.000578665	0.00341322	cysC; adenylylsulfate kinase [EC:2.7.1.25]
K00869	1.81588	1.67126	1.90711	0.275914	1.13333	0.227008	0.383923	0.0124685	0.0414166	0.00597108	0.0219735	E2.7.1.36, MVK, mvaK1; mevalonate kinase [EC:2.7.1.36]
K00869	1.81588	1.67126	1.90711	0.275914	1.13333	0.227008	0.383923	0.0124685	0.0414166	0.00597108	0.0219735	E2.7.1.36, MVK, mvaK1; mevalonate kinase [EC:2.7.1.36]
K00874	3.06501	2.93528	3.2583	0.339387	1.02242	0.319327	0.356129	0.00104433	0.00618645	0.00071982	0.00394336	kdgK; 2-dehydro-3-deoxygluconokinase [EC:2.7.1.45]
K00880	-4.09724	-4.65364	-3.10028	1.73748	3.25519	0.442703	0.2876	0.000111973	0.000541398	4.94867e-07	9.77288e-06	lyxK; L-xylulokinase [EC:2.7.1.53]
K00880	-4.09724	-4.65364	-3.10028	1.73748	3.25519	0.442703	0.2876	0.000111973	0.000541398	4.94867e-07	9.77288e-06	lyxK; L-xylulokinase [EC:2.7.1.53]
K00883	1.46888	1.25256	1.67183	0.512637	1.54395	0.322389	0.369	0.00267114	0.0128799	0.00233754	0.0100842	dgoK; 2-dehydro-3-deoxygalactonokinase [EC:2.7.1.58]
K00886	3.50242	3.32612	3.6183	0.30128	1.16938	0.250208	0.3894	0.00119878	0.00689544	0.0061374	0.0224738	ppgK; polyphosphate glucokinase [EC:2.7.1.63]
K00886	3.50242	3.32612	3.6183	0.30128	1.16938	0.250208	0.3894	0.00119878	0.00689544	0.0061374	0.0224738	ppgK; polyphosphate glucokinase [EC:2.7.1.63]
K00887	-1.41068	-1.6457	-1.09112	0.594451	1.58656	0.360918	0.34833	0.000128737	0.00116375	0.000195624	0.00148863	dgkA; undecaprenol kinase [EC:2.7.1.66]
K00889	-5.6713	-5.34577	-6.19325	-1.02264	3.74805	-0.231928	0.3594	0.00511569	0.017203	0.00100511	0.00499764	PIP5K; 1-phosphatidylinositol-4-phosphate 5-kinase [EC:2.7.1.68]
K00889	-5.6713	-5.34577	-6.19325	-1.02264	3.74805	-0.231928	0.3594	0.00511569	0.017203	0.00100511	0.00499764	PIP5K; 1-phosphatidylinositol-4-phosphate 5-kinase [EC:2.7.1.68]
K00889	-5.6713	-5.34577	-6.19325	-1.02264	3.74805	-0.231928	0.3594	0.00511569	0.017203	0.00100511	0.00499764	PIP5K; 1-phosphatidylinositol-4-phosphate 5-kinase [EC:2.7.1.68]
K00889	-5.6713	-5.34577	-6.19325	-1.02264	3.74805	-0.231928	0.3594	0.00511569	0.017203	0.00100511	0.00499764	PIP5K; 1-phosphatidylinositol-4-phosphate 5-kinase [EC:2.7.1.68]
K00889	-5.6713	-5.34577	-6.19325	-1.02264	3.74805	-0.231928	0.3594	0.00511569	0.017203	0.00100511	0.00499764	PIP5K; 1-phosphatidylinositol-4-phosphate 5-kinase [EC:2.7.1.68]
K00889	-5.6713	-5.34577	-6.19325	-1.02264	3.74805	-0.231928	0.3594	0.00511569	0.017203	0.00100511	0.00499764	PIP5K; 1-phosphatidylinositol-4-phosphate 5-kinase [EC:2.7.1.68]
K00889	-5.6713	-5.34577	-6.19325	-1.02264	3.74805	-0.231928	0.3594	0.00511569	0.017203	0.00100511	0.00499764	PIP5K; 1-phosphatidylinositol-4-phosphate 5-kinase [EC:2.7.1.68]
K00889	-5.6713	-5.34577	-6.19325	-1.02264	3.74805	-0.231928	0.3594	0.00511569	0.017203	0.00100511	0.00499764	PIP5K; 1-phosphatidylinositol-4-phosphate 5-kinase [EC:2.7.1.68]
K00889	-5.6713	-5.34577	-6.19325	-1.02264	3.74805	-0.231928	0.3594	0.00511569	0.017203	0.00100511	0.00499764	PIP5K; 1-phosphatidylinositol-4-phosphate 5-kinase [EC:2.7.1.68]
K00889	-5.6713	-5.34577	-6.19325	-1.02264	3.74805	-0.231928	0.3594	0.00511569	0.017203	0.00100511	0.00499764	PIP5K; 1-phosphatidylinositol-4-phosphate 5-kinase [EC:2.7.1.68]
K00889	-5.6713	-5.34577	-6.19325	-1.02264	3.74805	-0.231928	0.3594	0.00511569	0.017203	0.00100511	0.00499764	PIP5K; 1-phosphatidylinositol-4-phosphate 5-kinase [EC:2.7.1.68]
K00889	-5.6713	-5.34577	-6.19325	-1.02264	3.74805	-0.231928	0.3594	0.00511569	0.017203	0.00100511	0.00499764	PIP5K; 1-phosphatidylinositol-4-phosphate 5-kinase [EC:2.7.1.68]
K00906	1.55724	1.4346	1.67793	0.290509	0.852899	0.333748	0.34953	0.000493653	0.00346192	0.000307184	0.00212434	aceK; isocitrate dehydrogenase kinase/phosphatase [EC:2.7.11.5 3.1.3.-]
K00912	2.68932	2.50062	2.87135	0.369222	1.08786	0.30783	0.353929	0.00161214	0.00865825	0.000486013	0.00301825	lpxK; tetraacyldisaccharide 4'-kinase [EC:2.7.1.130]
K00912	2.68932	2.50062	2.87135	0.369222	1.08786	0.30783	0.353929	0.00161214	0.00865825	0.000486013	0.00301825	lpxK; tetraacyldisaccharide 4'-kinase [EC:2.7.1.130]
K01141	0.578738	0.684479	0.469558	-0.245936	0.850252	-0.270798	0.374725	0.00597431	0.0231605	0.00277638	0.0116044	sbcB, exoI; exodeoxyribonuclease I [EC:3.1.11.1]
K01141	0.578738	0.684479	0.469558	-0.245936	0.850252	-0.270798	0.374725	0.00597431	0.0231605	0.00277638	0.0116044	sbcB, exoI; exodeoxyribonuclease I [EC:3.1.11.1]
K01142	5.12487	4.99948	5.30647	0.208918	0.735859	0.267445	0.3896	0.00222066	0.0111576	0.00867039	0.029635	E3.1.11.2, xthA; exodeoxyribonuclease III [EC:3.1.11.2]
K01142	5.12487	4.99948	5.30647	0.208918	0.735859	0.267445	0.3896	0.00222066	0.0111576	0.00867039	0.029635	E3.1.11.2, xthA; exodeoxyribonuclease III [EC:3.1.11.2]
K01153	4.55826	4.46851	4.68562	0.216877	0.719984	0.281591	0.383123	0.00202173	0.0103685	0.00306732	0.012649	hsdR; type I restriction enzyme, R subunit [EC:3.1.21.3]
K01156	-0.892915	-1.28084	-0.658854	0.437838	1.76363	0.221319	0.389122	0.00904037	0.0321048	0.01078	0.0352721	res; type III restriction enzyme [EC:3.1.21.5]
K01166	1.09629	0.835738	1.3559	0.393868	0.992149	0.361053	0.342731	0.00270427	0.0129725	0.000150725	0.00121709	RNASET2; ribonuclease T2 [EC:4.6.1.19]
K01167	-0.0104175	-0.531779	0.188838	0.541991	2.01237	0.251294	0.394921	0.0112584	0.0382258	0.0102836	0.033978	rnaSA; ribonuclease T1 [EC:4.6.1.24]
K01167	-0.0104175	-0.531779	0.188838	0.541991	2.01237	0.251294	0.394921	0.0112584	0.0382258	0.0102836	0.033978	rnaSA; ribonuclease T1 [EC:4.6.1.24]
K01176	1.62661	1.51005	1.75313	0.285805	1.06845	0.252865	0.377125	0.00456534	0.0189549	0.0044779	0.0173567	AMY, amyA, malS; alpha-amylase [EC:3.2.1.1]
K01176	1.62661	1.51005	1.75313	0.285805	1.06845	0.252865	0.377125	0.00456534	0.0189549	0.0044779	0.0173567	AMY, amyA, malS; alpha-amylase [EC:3.2.1.1]
K01176	1.62661	1.51005	1.75313	0.285805	1.06845	0.252865	0.377125	0.00456534	0.0189549	0.0044779	0.0173567	AMY, amyA, malS; alpha-amylase [EC:3.2.1.1]
K01176	1.62661	1.51005	1.75313	0.285805	1.06845	0.252865	0.377125	0.00456534	0.0189549	0.0044779	0.0173567	AMY, amyA, malS; alpha-amylase [EC:3.2.1.1]
K01181	-0.84186	-1.17235	-0.0197295	0.998692	1.62709	0.598776	0.272146	1.80578e-09	8.64988e-08	5.88642e-08	1.61843e-06	E3.2.1.8, xynA; endo-1,4-beta-xylanase [EC:3.2.1.8]
K01182	-3.17863	-3.37173	-2.82832	0.602554	1.62376	0.282506	0.338332	0.000493978	0.00334098	9.91673e-05	0.00084615	IMA, malL; oligo-1,6-glucosidase [EC:3.2.1.10]
K01182	-3.17863	-3.37173	-2.82832	0.602554	1.62376	0.282506	0.338332	0.000493978	0.00334098	9.91673e-05	0.00084615	IMA, malL; oligo-1,6-glucosidase [EC:3.2.1.10]
K01183	-1.05352	-1.56244	0.0464435	1.37812	1.89431	0.675047	0.2432	4.91523e-11	7.38904e-09	4.19304e-10	3.92988e-08	E3.2.1.14; chitinase [EC:3.2.1.14]
K01187	4.55784	4.38161	4.75316	0.328008	1.05913	0.299492	0.3648	0.000488164	0.00344177	0.00164141	0.00754708	malZ; alpha-glucosidase [EC:3.2.1.20]
K01187	4.55784	4.38161	4.75316	0.328008	1.05913	0.299492	0.3648	0.000488164	0.00344177	0.00164141	0.00754708	malZ; alpha-glucosidase [EC:3.2.1.20]
K01188	-5.93591	-5.74174	-6.3912	-0.56053	2.34564	-0.210243	0.3946	0.00817866	0.0270448	0.0112726	0.0352718	E3.2.1.21; beta-glucosidase [EC:3.2.1.21]
K01188	-5.93591	-5.74174	-6.3912	-0.56053	2.34564	-0.210243	0.3946	0.00817866	0.0270448	0.0112726	0.0352718	E3.2.1.21; beta-glucosidase [EC:3.2.1.21]
K01188	-5.93591	-5.74174	-6.3912	-0.56053	2.34564	-0.210243	0.3946	0.00817866	0.0270448	0.0112726	0.0352718	E3.2.1.21; beta-glucosidase [EC:3.2.1.21]
K01193	1.52399	1.51023	1.5398	0.561096	2.47186	0.243394	0.3852	0.00663353	0.0251775	0.00482034	0.0185103	INV, sacA; beta-fructofuranosidase [EC:3.2.1.26]
K01193	1.52399	1.51023	1.5398	0.561096	2.47186	0.243394	0.3852	0.00663353	0.0251775	0.00482034	0.0185103	INV, sacA; beta-fructofuranosidase [EC:3.2.1.26]
K01201	0.464142	0.0686484	1.10351	0.819798	1.54215	0.496248	0.296141	3.68782e-07	8.21046e-06	1.08791e-06	1.94552e-05	GBA, srfJ; glucosylceramidase [EC:3.2.1.45]
K01201	0.464142	0.0686484	1.10351	0.819798	1.54215	0.496248	0.296141	3.68782e-07	8.21046e-06	1.08791e-06	1.94552e-05	GBA, srfJ; glucosylceramidase [EC:3.2.1.45]
K01201	0.464142	0.0686484	1.10351	0.819798	1.54215	0.496248	0.296141	3.68782e-07	8.21046e-06	1.08791e-06	1.94552e-05	GBA, srfJ; glucosylceramidase [EC:3.2.1.45]
K01206	2.18798	2.04771	2.35511	0.248277	0.605634	0.398556	0.3316	3.58155e-05	0.000400472	4.91847e-05	0.000487383	FUCA; alpha-L-fucosidase [EC:3.2.1.51]
K01206	2.18798	2.04771	2.35511	0.248277	0.605634	0.398556	0.3316	3.58155e-05	0.000400472	4.91847e-05	0.000487383	FUCA; alpha-L-fucosidase [EC:3.2.1.51]
K01206	2.18798	2.04771	2.35511	0.248277	0.605634	0.398556	0.3316	3.58155e-05	0.000400472	4.91847e-05	0.000487383	FUCA; alpha-L-fucosidase [EC:3.2.1.51]
K01209	-0.364035	-0.567121	0.0132242	0.50193	1.36553	0.302235	0.3518	0.0113999	0.0385716	0.000317377	0.00217754	abfA; alpha-L-arabinofuranosidase [EC:3.2.1.55]
K01212	-4.08314	-4.45051	-3.60226	0.795212	1.82739	0.380471	0.328	0.000110838	0.000973993	3.08611e-05	0.000322655	sacC, levB; levanase [EC:3.2.1.65]
K01218	-3.10416	-3.70189	-2.27151	1.29081	3.20162	0.338023	0.345531	0.00346754	0.0143783	0.000201401	0.00152439	gmuG; mannan endo-1,4-beta-mannosidase [EC:3.2.1.78]
K01218	-3.10416	-3.70189	-2.27151	1.29081	3.20162	0.338023	0.345531	0.00346754	0.0143783	0.000201401	0.00152439	gmuG; mannan endo-1,4-beta-mannosidase [EC:3.2.1.78]
K01226	-5.97937	-6.65812	-5.26715	1.59716	5.1732	0.290405	0.3352	0.00160682	0.00749124	0.000143387	0.00111587	treC; trehalose-6-phosphate hydrolase [EC:3.2.1.93]
K01235	-1.6817	-2.08272	-0.468409	1.41926	2.02686	0.667724	0.259	4.11437e-10	3.04205e-08	1.00075e-08	3.91647e-07	aguA; alpha-glucuronidase [EC:3.2.1.139]
K01239	2.42417	2.23148	2.54216	0.219031	0.64764	0.30884	0.359528	0.000856421	0.00529187	0.00105173	0.00527113	iunH; purine nucleosidase [EC:3.2.2.1]
K01239	2.42417	2.23148	2.54216	0.219031	0.64764	0.30884	0.359528	0.000856421	0.00529187	0.00105173	0.00527113	iunH; purine nucleosidase [EC:3.2.2.1]
K01246	3.84151	3.69175	4.20723	0.382922	0.678809	0.535191	0.263547	4.35572e-08	1.34013e-06	2.52515e-08	8.09013e-07	tag; DNA-3-methyladenine glycosylase I [EC:3.2.2.20]
K01246	3.84151	3.69175	4.20723	0.382922	0.678809	0.535191	0.263547	4.35572e-08	1.34013e-06	2.52515e-08	8.09013e-07	tag; DNA-3-methyladenine glycosylase I [EC:3.2.2.20]
K01253	-5.36395	-5.10219	-5.73706	-1.14725	3.89352	-0.230295	0.3684	0.00259949	0.0111188	0.00105175	0.00518682	EPHX1; microsomal epoxide hydrolase [EC:3.3.2.9]
K01253	-5.36395	-5.10219	-5.73706	-1.14725	3.89352	-0.230295	0.3684	0.00259949	0.0111188	0.00105175	0.00518682	EPHX1; microsomal epoxide hydrolase [EC:3.3.2.9]
K01253	-5.36395	-5.10219	-5.73706	-1.14725	3.89352	-0.230295	0.3684	0.00259949	0.0111188	0.00105175	0.00518682	EPHX1; microsomal epoxide hydrolase [EC:3.3.2.9]
K01253	-5.36395	-5.10219	-5.73706	-1.14725	3.89352	-0.230295	0.3684	0.00259949	0.0111188	0.00105175	0.00518682	EPHX1; microsomal epoxide hydrolase [EC:3.3.2.9]
K01266	1.17064	0.815699	1.61994	0.659803	1.46565	0.431542	0.321	3.38971e-05	0.00038404	2.51864e-05	0.000281469	dmpA, dap; D-aminopeptidase [EC:3.4.11.19]
K01271	1.48244	1.80321	1.32722	-0.484069	0.91222	-0.474313	0.293	2.1434e-07	5.11588e-06	5.24911e-07	1.0368e-05	pepQ; Xaa-Pro dipeptidase [EC:3.4.13.9]
K01273	2.71342	2.47248	2.96185	0.466178	0.896337	0.484667	0.2852	1.46762e-06	2.73396e-05	3.69105e-07	7.74437e-06	DPEP; membrane dipeptidase [EC:3.4.13.19]
K01273	2.71342	2.47248	2.96185	0.466178	0.896337	0.484667	0.2852	1.46762e-06	2.73396e-05	3.69105e-07	7.74437e-06	DPEP; membrane dipeptidase [EC:3.4.13.19]
K01273	2.71342	2.47248	2.96185	0.466178	0.896337	0.484667	0.2852	1.46762e-06	2.73396e-05	3.69105e-07	7.74437e-06	DPEP; membrane dipeptidase [EC:3.4.13.19]
K01281	-1.41325	-1.72817	-0.44344	0.976955	1.65284	0.629822	0.254	2.72303e-10	2.42281e-08	5.87423e-09	2.68416e-07	pepX; X-Pro dipeptidyl-peptidase [EC:3.4.14.11]
K01283	-1.21344	-1.01498	-1.32134	-0.36226	1.3855	-0.254061	0.376725	0.000900208	0.00548629	0.00299902	0.0123285	ACE, CD143; peptidyl-dipeptidase A [EC:3.4.15.1]
K01283	-1.21344	-1.01498	-1.32134	-0.36226	1.3855	-0.254061	0.376725	0.000900208	0.00548629	0.00299902	0.0123285	ACE, CD143; peptidyl-dipeptidase A [EC:3.4.15.1]
K01283	-1.21344	-1.01498	-1.32134	-0.36226	1.3855	-0.254061	0.376725	0.000900208	0.00548629	0.00299902	0.0123285	ACE, CD143; peptidyl-dipeptidase A [EC:3.4.15.1]
K01283	-1.21344	-1.01498	-1.32134	-0.36226	1.3855	-0.254061	0.376725	0.000900208	0.00548629	0.00299902	0.0123285	ACE, CD143; peptidyl-dipeptidase A [EC:3.4.15.1]
K01283	-1.21344	-1.01498	-1.32134	-0.36226	1.3855	-0.254061	0.376725	0.000900208	0.00548629	0.00299902	0.0123285	ACE, CD143; peptidyl-dipeptidase A [EC:3.4.15.1]
K01283	-1.21344	-1.01498	-1.32134	-0.36226	1.3855	-0.254061	0.376725	0.000900208	0.00548629	0.00299902	0.0123285	ACE, CD143; peptidyl-dipeptidase A [EC:3.4.15.1]
K01283	-1.21344	-1.01498	-1.32134	-0.36226	1.3855	-0.254061	0.376725	0.000900208	0.00548629	0.00299902	0.0123285	ACE, CD143; peptidyl-dipeptidase A [EC:3.4.15.1]
K01283	-1.21344	-1.01498	-1.32134	-0.36226	1.3855	-0.254061	0.376725	0.000900208	0.00548629	0.00299902	0.0123285	ACE, CD143; peptidyl-dipeptidase A [EC:3.4.15.1]
K01283	-1.21344	-1.01498	-1.32134	-0.36226	1.3855	-0.254061	0.376725	0.000900208	0.00548629	0.00299902	0.0123285	ACE, CD143; peptidyl-dipeptidase A [EC:3.4.15.1]
K01284	3.09017	2.92294	3.36981	0.356437	1.22481	0.284559	0.3704	0.00311074	0.0144663	0.00195946	0.00872741	dcp; peptidyl-dipeptidase Dcp [EC:3.4.15.5]
K01286	1.66625	1.33585	2.00591	0.527591	0.833285	0.580253	0.257349	3.6576e-08	1.16462e-06	4.36484e-09	2.26505e-07	E3.4.16.4; D-alanyl-D-alanine carboxypeptidase [EC:3.4.16.4]
K01301	-1.40749	-1.85547	-0.384251	1.35005	1.88719	0.668225	0.246	6.97868e-11	9.66727e-09	2.09064e-09	1.27521e-07	NAALAD; N-acetylated-alpha-linked acidic dipeptidase [EC:3.4.17.21]
K01303	-1.89734	-2.30119	-0.538579	1.58709	2.20716	0.679215	0.2522	3.76817e-10	2.90382e-08	6.78305e-09	2.98517e-07	APEH; acylaminoacyl-peptidase [EC:3.4.19.1]
K01304	0.833695	1.2068	0.349228	-0.824058	1.23829	-0.59258	0.2628	2.50906e-08	8.65879e-07	8.03302e-09	3.36397e-07	pcp; pyroglutamyl-peptidase [EC:3.4.19.3]
K01354	3.24962	3.20186	3.44238	0.268227	0.981545	0.266512	0.391722	0.00443684	0.0185708	0.00963044	0.0322229	ptrB; oligopeptidase B [EC:3.4.21.83]
K01354	3.24962	3.20186	3.44238	0.268227	0.981545	0.266512	0.391722	0.00443684	0.0185708	0.00963044	0.0322229	ptrB; oligopeptidase B [EC:3.4.21.83]
K01354	3.24962	3.20186	3.44238	0.268227	0.981545	0.266512	0.391722	0.00443684	0.0185708	0.00963044	0.0322229	ptrB; oligopeptidase B [EC:3.4.21.83]
K01406	-4.57287	-4.91047	-4.22893	0.780128	1.64992	0.402514	0.279944	0.000151521	0.000970154	1.62487e-07	3.56005e-06	prtC; serralysin [EC:3.4.24.40]
K01406	-4.57287	-4.91047	-4.22893	0.780128	1.64992	0.402514	0.279944	0.000151521	0.000970154	1.62487e-07	3.56005e-06	prtC; serralysin [EC:3.4.24.40]
K01415	-2.50422	-2.77331	-1.85449	0.85717	1.92186	0.371092	0.311938	0.00313465	0.0127593	8.35214e-06	0.000108366	ECE; endothelin-converting enzyme [EC:3.4.24.71]
K01415	-2.50422	-2.77331	-1.85449	0.85717	1.92186	0.371092	0.311938	0.00313465	0.0127593	8.35214e-06	0.000108366	ECE; endothelin-converting enzyme [EC:3.4.24.71]
K01420	4.16639	4.08596	4.35308	0.294666	0.716245	0.388656	0.307738	2.50045e-05	0.000296695	5.01445e-06	7.13436e-05	fnr; CRP/FNR family transcriptional regulator, anaerobic regulatory protein
K01432	-0.0967605	-0.324232	0.250895	0.513147	1.664	0.286491	0.3828	0.00260426	0.0125907	0.00231269	0.00998592	AFMID; arylformamidase [EC:3.5.1.9]
K01432	-0.0967605	-0.324232	0.250895	0.513147	1.664	0.286491	0.3828	0.00260426	0.0125907	0.00231269	0.00998592	AFMID; arylformamidase [EC:3.5.1.9]
K01434	2.80184	2.51246	3.11121	0.493343	0.989772	0.460991	0.292342	5.94837e-06	8.76687e-05	7.51768e-07	1.41672e-05	pac; penicillin G amidase [EC:3.5.1.11]
K01434	2.80184	2.51246	3.11121	0.493343	0.989772	0.460991	0.292342	5.94837e-06	8.76687e-05	7.51768e-07	1.41672e-05	pac; penicillin G amidase [EC:3.5.1.11]
K01438	3.206	3.05109	3.29616	0.243236	0.874856	0.264615	0.366127	0.00617741	0.0237867	0.00124753	0.00604803	argE; acetylornithine deacetylase [EC:3.5.1.16]
K01439	4.00745	3.87959	4.16035	0.210562	0.683293	0.29714	0.366327	0.00139107	0.00773195	0.00175952	0.00798488	dapE; succinyl-diaminopimelate desuccinylase [EC:3.5.1.18]
K01439	4.00745	3.87959	4.16035	0.210562	0.683293	0.29714	0.366327	0.00139107	0.00773195	0.00175952	0.00798488	dapE; succinyl-diaminopimelate desuccinylase [EC:3.5.1.18]
K01451	3.87688	3.7327	4.0521	0.290814	0.834173	0.327436	0.3602	0.000823662	0.00515	0.00108262	0.00539993	hipO; hippurate hydrolase [EC:3.5.1.32]
K01451	3.87688	3.7327	4.0521	0.290814	0.834173	0.327436	0.3602	0.000823662	0.00515	0.00108262	0.00539993	hipO; hippurate hydrolase [EC:3.5.1.32]
K01458	0.322544	-0.0785157	0.645388	0.560562	1.70835	0.310037	0.3676	0.00261041	0.0126509	0.00199731	0.0088654	hutG; N-formylglutamate deformylase [EC:3.5.1.68]
K01458	0.322544	-0.0785157	0.645388	0.560562	1.70835	0.310037	0.3676	0.00261041	0.0126509	0.00199731	0.0088654	hutG; N-formylglutamate deformylase [EC:3.5.1.68]
K01468	3.69121	3.55854	3.8974	0.315798	1.15124	0.267506	0.385123	0.00538831	0.0214231	0.0077782	0.0271802	hutI, AMDHD1; imidazolonepropionase [EC:3.5.2.7]
K01473	2.35618	2.30341	2.47824	0.198355	0.66081	0.285016	0.369926	0.00126927	0.00718787	0.00215259	0.00941159	hyuA; N-methylhydantoinase A [EC:3.5.2.14]
K01476	2.28582	2.07033	2.51563	0.406508	0.807425	0.473006	0.272146	1.52204e-06	2.81644e-05	6.53386e-08	1.76901e-06	E3.5.3.1, rocF, arg; arginase [EC:3.5.3.1]
K01476	2.28582	2.07033	2.51563	0.406508	0.807425	0.473006	0.272146	1.52204e-06	2.81644e-05	6.53386e-08	1.76901e-06	E3.5.3.1, rocF, arg; arginase [EC:3.5.3.1]
K01476	2.28582	2.07033	2.51563	0.406508	0.807425	0.473006	0.272146	1.52204e-06	2.81644e-05	6.53386e-08	1.76901e-06	E3.5.3.1, rocF, arg; arginase [EC:3.5.3.1]
K01479	2.77542	2.44271	3.18118	0.666847	1.73823	0.357438	0.356	0.000738789	0.00474086	0.000727517	0.00397303	hutG; formiminoglutamase [EC:3.5.3.8]
K01483	0.79764	0.640979	1.048	0.450063	1.44032	0.293428	0.3746	0.00580837	0.0226984	0.0041125	0.0162068	allA; ureidoglycolate lyase [EC:4.3.2.3]
K01486	2.29715	2.03615	2.52061	0.434747	0.646708	0.602885	0.260148	2.64591e-07	6.16113e-06	9.91776e-09	3.89884e-07	ade; adenine deaminase [EC:3.5.4.2]
K01489	4.35825	4.21874	4.50425	0.257912	0.985041	0.254002	0.3908	0.00379181	0.0166136	0.00915426	0.0309531	cdd, CDA; cytidine deaminase [EC:3.5.4.5]
K01489	4.35825	4.21874	4.50425	0.257912	0.985041	0.254002	0.3908	0.00379181	0.0166136	0.00915426	0.0309531	cdd, CDA; cytidine deaminase [EC:3.5.4.5]
K01531	0.881851	0.775458	1.04925	0.320911	1.14893	0.262936	0.385	0.00244807	0.0120273	0.00646712	0.023428	mgtA, mgtB; P-type Mg2+ transporter [EC:7.2.2.14]
K01533	4.24771	4.13061	4.39419	0.241849	0.741915	0.319607	0.354729	0.000390338	0.00288672	0.000719094	0.00394642	copB; P-type Cu2+ transporter [EC:7.2.2.9]
K01537	3.87783	3.70966	3.92532	0.20273	0.664026	0.286426	0.378	0.000737926	0.00473201	0.00311503	0.0128039	ATP2C; P-type Ca2+ transporter type 2C [EC:7.2.2.10]
K01551	2.96993	3.11288	2.88681	-0.212316	0.774778	-0.2547	0.3804	0.00276079	0.0131881	0.00480669	0.018426	arsA, ASNA1, GET3; arsenite/tail-anchored protein-transporting ATPase [EC:7.3.2.7 7.3.-.-]
K01551	2.96993	3.11288	2.88681	-0.212316	0.774778	-0.2547	0.3804	0.00276079	0.0131881	0.00480669	0.018426	arsA, ASNA1, GET3; arsenite/tail-anchored protein-transporting ATPase [EC:7.3.2.7 7.3.-.-]
K01555	2.54099	2.40343	2.75052	0.387859	1.34566	0.272767	0.375925	0.0054533	0.0216223	0.00418547	0.0164531	FAH, fahA; fumarylacetoacetase [EC:3.7.1.2]
K01555	2.54099	2.40343	2.75052	0.387859	1.34566	0.272767	0.375925	0.0054533	0.0216223	0.00418547	0.0164531	FAH, fahA; fumarylacetoacetase [EC:3.7.1.2]
K01555	2.54099	2.40343	2.75052	0.387859	1.34566	0.272767	0.375925	0.0054533	0.0216223	0.00418547	0.0164531	FAH, fahA; fumarylacetoacetase [EC:3.7.1.2]
K01556	4.07571	3.87821	4.26729	0.316177	1.10621	0.281428	0.382723	0.00299725	0.0140685	0.00544653	0.0204426	KYNU, kynU; kynureninase [EC:3.7.1.3]
K01560	3.40207	3.29919	3.65258	0.386325	1.04154	0.340862	0.355129	0.000679852	0.00444764	0.000682092	0.00380915	E3.8.1.2; 2-haloacid dehalogenase [EC:3.8.1.2]
K01560	3.40207	3.29919	3.65258	0.386325	1.04154	0.340862	0.355129	0.000679852	0.00444764	0.000682092	0.00380915	E3.8.1.2; 2-haloacid dehalogenase [EC:3.8.1.2]
K01571	1.37084	1.41793	1.11573	-0.240046	0.853908	-0.251308	0.397121	0.00825949	0.0299285	0.0105126	0.0345784	oadA; oxaloacetate decarboxylase (Na+ extruding) subunit alpha [EC:7.2.4.2]
K01571	1.37084	1.41793	1.11573	-0.240046	0.853908	-0.251308	0.397121	0.00825949	0.0299285	0.0105126	0.0345784	oadA; oxaloacetate decarboxylase (Na+ extruding) subunit alpha [EC:7.2.4.2]
K01576	-0.909104	-1.13592	-0.730011	0.38771	1.13411	0.289351	0.357928	0.00153781	0.00790688	0.000506836	0.00307501	mdlC; benzoylformate decarboxylase [EC:4.1.1.7]
K01581	2.22979	2.10191	2.55501	0.426481	0.983245	0.406186	0.332733	7.06174e-05	0.000710581	5.50259e-05	0.000535515	E4.1.1.17, ODC1, speC, speF; ornithine decarboxylase [EC:4.1.1.17]
K01581	2.22979	2.10191	2.55501	0.426481	0.983245	0.406186	0.332733	7.06174e-05	0.000710581	5.50259e-05	0.000535515	E4.1.1.17, ODC1, speC, speF; ornithine decarboxylase [EC:4.1.1.17]
K01591	-2.33686	-2.57739	-1.81847	0.661546	1.57976	0.377674	0.346531	9.98679e-05	0.000936654	0.000193811	0.00146992	pyrF; orotidine-5'-phosphate decarboxylase [EC:4.1.1.23]
K02342	5.61399	5.48056	5.82085	0.281996	0.847701	0.313473	0.363127	0.000574844	0.00390103	0.00142831	0.00674342	dnaQ; DNA polymerase III subunit epsilon [EC:2.7.7.7]
K02342	5.61399	5.48056	5.82085	0.281996	0.847701	0.313473	0.363127	0.000574844	0.00390103	0.00142831	0.00674342	dnaQ; DNA polymerase III subunit epsilon [EC:2.7.7.7]
K02342	5.61399	5.48056	5.82085	0.281996	0.847701	0.313473	0.363127	0.000574844	0.00390103	0.00142831	0.00674342	dnaQ; DNA polymerase III subunit epsilon [EC:2.7.7.7]
K02342	5.61399	5.48056	5.82085	0.281996	0.847701	0.313473	0.363127	0.000574844	0.00390103	0.00142831	0.00674342	dnaQ; DNA polymerase III subunit epsilon [EC:2.7.7.7]
K02342	5.61399	5.48056	5.82085	0.281996	0.847701	0.313473	0.363127	0.000574844	0.00390103	0.00142831	0.00674342	dnaQ; DNA polymerase III subunit epsilon [EC:2.7.7.7]
K02348	2.67249	2.48583	2.87427	0.47721	1.35149	0.33512	0.364527	0.000821709	0.00514459	0.00137433	0.00653121	elaA; ElaA protein
K02361	2.29708	2.17729	2.56625	0.410518	1.15321	0.349863	0.34793	0.000111933	0.00103991	0.000302775	0.00211072	entC; isochorismate synthase [EC:5.4.4.2]
K02361	2.29708	2.17729	2.56625	0.410518	1.15321	0.349863	0.34793	0.000111933	0.00103991	0.000302775	0.00211072	entC; isochorismate synthase [EC:5.4.4.2]
K02380	-1.46986	-1.07415	-2.12927	-1.08662	2.81023	-0.344003	0.338732	0.000348328	0.00261182	0.000133691	0.00110449	fdhE; FdhE protein
K02396	2.84847	2.7531	2.96514	0.134485	0.437352	0.281485	0.3704	0.0103511	0.0357208	0.00162562	0.0074608	flgK; flagellar hook-associated protein 1
K02396	2.84847	2.7531	2.96514	0.134485	0.437352	0.281485	0.3704	0.0103511	0.0357208	0.00162562	0.0074608	flgK; flagellar hook-associated protein 1
K02399	-0.413052	-0.104822	-0.772799	-0.66539	1.10512	-0.555924	0.2638	9.69119e-09	3.77899e-07	4.847e-08	1.3722e-06	flgN; flagellar biosynthesis protein FlgN
K02399	-0.413052	-0.104822	-0.772799	-0.66539	1.10512	-0.555924	0.2638	9.69119e-09	3.77899e-07	4.847e-08	1.3722e-06	flgN; flagellar biosynthesis protein FlgN
K02405	2.92242	2.95401	2.8808	-0.110104	0.476363	-0.217592	0.409118	0.00841092	0.0303139	0.0156553	0.0477894	fliA, whiG; RNA polymerase sigma factor FliA
K02405	2.92242	2.95401	2.8808	-0.110104	0.476363	-0.217592	0.409118	0.00841092	0.0303139	0.0156553	0.0477894	fliA, whiG; RNA polymerase sigma factor FliA
K02405	2.92242	2.95401	2.8808	-0.110104	0.476363	-0.217592	0.409118	0.00841092	0.0303139	0.0156553	0.0477894	fliA, whiG; RNA polymerase sigma factor FliA
K02405	2.92242	2.95401	2.8808	-0.110104	0.476363	-0.217592	0.409118	0.00841092	0.0303139	0.0156553	0.0477894	fliA, whiG; RNA polymerase sigma factor FliA
K02405	2.92242	2.95401	2.8808	-0.110104	0.476363	-0.217592	0.409118	0.00841092	0.0303139	0.0156553	0.0477894	fliA, whiG; RNA polymerase sigma factor FliA
K02405	2.92242	2.95401	2.8808	-0.110104	0.476363	-0.217592	0.409118	0.00841092	0.0303139	0.0156553	0.0477894	fliA, whiG; RNA polymerase sigma factor FliA
K02405	2.92242	2.95401	2.8808	-0.110104	0.476363	-0.217592	0.409118	0.00841092	0.0303139	0.0156553	0.0477894	fliA, whiG; RNA polymerase sigma factor FliA
K02409	2.91674	2.8398	2.9365	0.120083	0.429811	0.264559	0.387722	0.00492881	0.0200371	0.0105155	0.0345606	fliF; flagellar M-ring protein FliF
K02409	2.91674	2.8398	2.9365	0.120083	0.429811	0.264559	0.387722	0.00492881	0.0200371	0.0105155	0.0345606	fliF; flagellar M-ring protein FliF
K02409	2.91674	2.8398	2.9365	0.120083	0.429811	0.264559	0.387722	0.00492881	0.0200371	0.0105155	0.0345606	fliF; flagellar M-ring protein FliF
K02411	2.6071	2.55707	2.64834	0.11972	0.455738	0.25009	0.389122	0.00589913	0.0229604	0.00809671	0.0279654	fliH; flagellar assembly protein FliH
K02411	2.6071	2.55707	2.64834	0.11972	0.455738	0.25009	0.389122	0.00589913	0.0229604	0.00809671	0.0279654	fliH; flagellar assembly protein FliH
K02411	2.6071	2.55707	2.64834	0.11972	0.455738	0.25009	0.389122	0.00589913	0.0229604	0.00809671	0.0279654	fliH; flagellar assembly protein FliH
K02414	-0.173876	0.0975444	-0.471761	-0.582055	0.987315	-0.568661	0.259	5.10748e-09	2.15621e-07	2.93733e-08	9.08826e-07	fliK; flagellar hook-length control protein FliK
K02414	-0.173876	0.0975444	-0.471761	-0.582055	0.987315	-0.568661	0.259	5.10748e-09	2.15621e-07	2.93733e-08	9.08826e-07	fliK; flagellar hook-length control protein FliK
K02415	2.70713	2.58686	2.83197	0.225484	0.507867	0.428517	0.3094	2.64534e-05	0.00031063	8.29831e-06	0.000108033	fliL; flagellar protein FliL
K02415	2.70713	2.58686	2.83197	0.225484	0.507867	0.428517	0.3094	2.64534e-05	0.00031063	8.29831e-06	0.000108033	fliL; flagellar protein FliL
K02417	2.98111	2.90938	3.02254	0.108908	0.40782	0.253095	0.3902	0.00364086	0.0160197	0.00897165	0.0303888	fliN; flagellar motor switch protein FliN
K02417	2.98111	2.90938	3.02254	0.108908	0.40782	0.253095	0.3902	0.00364086	0.0160197	0.00897165	0.0303888	fliN; flagellar motor switch protein FliN
K02417	2.98111	2.90938	3.02254	0.108908	0.40782	0.253095	0.3902	0.00364086	0.0160197	0.00897165	0.0303888	fliN; flagellar motor switch protein FliN
K02417	2.98111	2.90938	3.02254	0.108908	0.40782	0.253095	0.3902	0.00364086	0.0160197	0.00897165	0.0303888	fliN; flagellar motor switch protein FliN
K02419	2.95516	2.88237	2.97361	0.111191	0.419399	0.250236	0.396321	0.00778769	0.0285427	0.0159861	0.0486267	fliP; flagellar biosynthesis protein FliP
K02419	2.95516	2.88237	2.97361	0.111191	0.419399	0.250236	0.396321	0.00778769	0.0285427	0.0159861	0.0486267	fliP; flagellar biosynthesis protein FliP
K02419	2.95516	2.88237	2.97361	0.111191	0.419399	0.250236	0.396321	0.00778769	0.0285427	0.0159861	0.0486267	fliP; flagellar biosynthesis protein FliP
K02424	-3.69285	-3.43222	-3.93112	-0.530531	1.63253	-0.251449	0.357	0.00824664	0.0276649	0.00081186	0.00426586	fliY, tcyA; L-cystine transport system substrate-binding protein
K02424	-3.69285	-3.43222	-3.93112	-0.530531	1.63253	-0.251449	0.357	0.00824664	0.0276649	0.00081186	0.00426586	fliY, tcyA; L-cystine transport system substrate-binding protein
K02424	-3.69285	-3.43222	-3.93112	-0.530531	1.63253	-0.251449	0.357	0.00824664	0.0276649	0.00081186	0.00426586	fliY, tcyA; L-cystine transport system substrate-binding protein
K02424	-3.69285	-3.43222	-3.93112	-0.530531	1.63253	-0.251449	0.357	0.00824664	0.0276649	0.00081186	0.00426586	fliY, tcyA; L-cystine transport system substrate-binding protein
K02426	3.98226	3.84914	4.19246	0.267267	0.866174	0.29368	0.375925	0.00129471	0.00732103	0.00297239	0.0123217	sufE; cysteine desulfuration protein SufE
K03077	-4.16334	-3.81076	-4.61368	-0.809151	2.54261	-0.232481	0.35	0.00813897	0.0262621	0.000309714	0.00208421	araD, ulaF, sgaE, sgbE; L-ribulose-5-phosphate 4-epimerase [EC:5.1.3.4]
K03077	-4.16334	-3.81076	-4.61368	-0.809151	2.54261	-0.232481	0.35	0.00813897	0.0262621	0.000309714	0.00208421	araD, ulaF, sgaE, sgbE; L-ribulose-5-phosphate 4-epimerase [EC:5.1.3.4]
K03088	7.27423	7.17839	7.34438	0.137721	0.60975	0.22464	0.3908	0.00906483	0.0323274	0.010178	0.0336876	rpoE; RNA polymerase sigma-70 factor, ECF subfamily
K03111	5.60983	5.50267	5.70302	0.174302	0.732655	0.224054	0.394921	0.00574751	0.0225042	0.0130189	0.0412772	ssb; single-strand DNA-binding protein
K03111	5.60983	5.50267	5.70302	0.174302	0.732655	0.224054	0.394921	0.00574751	0.0225042	0.0130189	0.0412772	ssb; single-strand DNA-binding protein
K03111	5.60983	5.50267	5.70302	0.174302	0.732655	0.224054	0.394921	0.00574751	0.0225042	0.0130189	0.0412772	ssb; single-strand DNA-binding protein
K03111	5.60983	5.50267	5.70302	0.174302	0.732655	0.224054	0.394921	0.00574751	0.0225042	0.0130189	0.0412772	ssb; single-strand DNA-binding protein
K03111	5.60983	5.50267	5.70302	0.174302	0.732655	0.224054	0.394921	0.00574751	0.0225042	0.0130189	0.0412772	ssb; single-strand DNA-binding protein
K03111	5.60983	5.50267	5.70302	0.174302	0.732655	0.224054	0.394921	0.00574751	0.0225042	0.0130189	0.0412772	ssb; single-strand DNA-binding protein
K03181	0.61782	0.80289	0.375378	-0.417642	0.941068	-0.406684	0.326	6.02206e-06	8.80157e-05	2.39029e-05	0.000267636	ubiC; chorismate lyase [EC:4.1.3.40]
K03195	1.04742	0.739302	1.44153	0.604279	1.6197	0.344319	0.3562	0.000777465	0.00492811	0.00036995	0.00245956	virB10, lvhB10; type IV secretion system protein VirB10
K03195	1.04742	0.739302	1.44153	0.604279	1.6197	0.344319	0.3562	0.000777465	0.00492811	0.00036995	0.00245956	virB10, lvhB10; type IV secretion system protein VirB10
K03196	1.03741	0.678774	1.43752	0.674228	1.65906	0.379267	0.342931	0.00042232	0.00307078	0.000168868	0.00133571	virB11, lvhB11; type IV secretion system protein VirB11 [EC:7.4.2.8]
K03196	1.03741	0.678774	1.43752	0.674228	1.65906	0.379267	0.342931	0.00042232	0.00307078	0.000168868	0.00133571	virB11, lvhB11; type IV secretion system protein VirB11 [EC:7.4.2.8]
K03196	1.03741	0.678774	1.43752	0.674228	1.65906	0.379267	0.342931	0.00042232	0.00307078	0.000168868	0.00133571	virB11, lvhB11; type IV secretion system protein VirB11 [EC:7.4.2.8]
K03198	0.796818	0.387476	1.17222	0.578951	1.75954	0.312357	0.3728	0.0051739	0.0207723	0.0023477	0.0101232	virB3, lvhB3; type IV secretion system protein VirB3
K03198	0.796818	0.387476	1.17222	0.578951	1.75954	0.312357	0.3728	0.0051739	0.0207723	0.0023477	0.0101232	virB3, lvhB3; type IV secretion system protein VirB3
K03199	1.04425	0.755403	1.44619	0.60472	1.70725	0.332631	0.365327	0.00181418	0.00951277	0.000835566	0.00440401	virB4, lvhB4; type IV secretion system protein VirB4 [EC:7.4.2.8]
K03199	1.04425	0.755403	1.44619	0.60472	1.70725	0.332631	0.365327	0.00181418	0.00951277	0.000835566	0.00440401	virB4, lvhB4; type IV secretion system protein VirB4 [EC:7.4.2.8]
K03200	0.124697	-0.356282	0.524113	0.612135	1.71164	0.334321	0.369	0.00272873	0.0130684	0.00117798	0.00576644	virB5, lvhB5; type IV secretion system protein VirB5
K03200	0.124697	-0.356282	0.524113	0.612135	1.71164	0.334321	0.369	0.00272873	0.0130684	0.00117798	0.00576644	virB5, lvhB5; type IV secretion system protein VirB5
K03201	-1.56922	-1.92646	-1.11947	0.788085	1.97363	0.365471	0.334733	0.000117989	0.00108047	8.63671e-05	0.000769145	virB6, lvhB6; type IV secretion system protein VirB6
K03201	-1.56922	-1.92646	-1.11947	0.788085	1.97363	0.365471	0.334733	0.000117989	0.00108047	8.63671e-05	0.000769145	virB6, lvhB6; type IV secretion system protein VirB6
K03203	0.3172	-0.148697	0.825687	0.695669	1.92451	0.335489	0.3506	0.000757463	0.00482865	0.000429583	0.00275558	virB8, lvhB8; type IV secretion system protein VirB8
K03203	0.3172	-0.148697	0.825687	0.695669	1.92451	0.335489	0.3506	0.000757463	0.00482865	0.000429583	0.00275558	virB8, lvhB8; type IV secretion system protein VirB8
K03204	1.01525	0.677254	1.42708	0.637855	1.64422	0.36508	0.3506	0.000937502	0.00568836	0.000465854	0.00292544	virB9, lvhB9; type IV secretion system protein VirB9
K03204	1.01525	0.677254	1.42708	0.637855	1.64422	0.36508	0.3506	0.000937502	0.00568836	0.000465854	0.00292544	virB9, lvhB9; type IV secretion system protein VirB9
K03205	1.34784	1.12914	1.74474	0.527766	1.25947	0.392319	0.334133	0.000190054	0.00161832	6.41078e-05	0.000603874	virD4, lvhD4; type IV secretion system protein VirD4 [EC:7.4.2.8]
K03205	1.34784	1.12914	1.74474	0.527766	1.25947	0.392319	0.334133	0.000190054	0.00161832	6.41078e-05	0.000603874	virD4, lvhD4; type IV secretion system protein VirD4 [EC:7.4.2.8]
K03207	-3.18788	-2.58328	-3.58871	-1.07539	2.26764	-0.422235	0.30114	3.75823e-06	5.38439e-05	2.2215e-06	3.53671e-05	wcaH; colanic acid biosynthesis protein WcaH [EC:3.6.1.-]
K03210	4.41172	4.33712	4.5588	0.184733	0.681044	0.272415	0.377724	0.00152022	0.00827351	0.00278536	0.0116668	yajC; preprotein translocase subunit YajC
K03210	4.41172	4.33712	4.5588	0.184733	0.681044	0.272415	0.377724	0.00152022	0.00827351	0.00278536	0.0116668	yajC; preprotein translocase subunit YajC
K03210	4.41172	4.33712	4.5588	0.184733	0.681044	0.272415	0.377724	0.00152022	0.00827351	0.00278536	0.0116668	yajC; preprotein translocase subunit YajC
K03210	4.41172	4.33712	4.5588	0.184733	0.681044	0.272415	0.377724	0.00152022	0.00827351	0.00278536	0.0116668	yajC; preprotein translocase subunit YajC
K03220	-3.66595	-3.9245	-3.02752	1.09822	2.27839	0.428367	0.310738	1.28826e-06	2.16024e-05	3.75075e-06	5.45901e-05	yscD, sctD, ssaD; type III secretion protein D
K03222	-3.66566	-3.92574	-3.03331	1.07071	2.25795	0.42262	0.305539	4.04902e-06	4.71516e-05	4.25685e-06	6.04477e-05	yscJ, sctJ, hrcJ, ssaJ; type III secretion protein J
K03222	-3.66566	-3.92574	-3.03331	1.07071	2.25795	0.42262	0.305539	4.04902e-06	4.71516e-05	4.25685e-06	6.04477e-05	yscJ, sctJ, hrcJ, ssaJ; type III secretion protein J
K03223	-4.10596	-4.66423	-3.08986	1.76615	3.27131	0.455705	0.288142	1.92548e-05	0.000193905	4.53028e-07	9.12884e-06	yscL, sctL; type III secretion protein L
K03223	-4.10596	-4.66423	-3.08986	1.76615	3.27131	0.455705	0.288142	1.92548e-05	0.000193905	4.53028e-07	9.12884e-06	yscL, sctL; type III secretion protein L
K03224	-3.66178	-3.91984	-3.02294	1.09504	2.27454	0.427773	0.3056	1.56403e-06	2.48255e-05	4.83994e-06	6.66096e-05	yscN, sctN, hrcN, ssaN; ATP synthase in type III secretion protein N [EC:7.4.2.8]
K03224	-3.66178	-3.91984	-3.02294	1.09504	2.27454	0.427773	0.3056	1.56403e-06	2.48255e-05	4.83994e-06	6.66096e-05	yscN, sctN, hrcN, ssaN; ATP synthase in type III secretion protein N [EC:7.4.2.8]
K03225	-4.09854	-4.6607	-3.10234	1.70859	3.23611	0.444181	0.286743	4.85013e-05	0.000357887	4.546e-07	9.12217e-06	yscQ, sctQ, hrcQ, ssaQ, spaO; type III secretion protein Q
K03225	-4.09854	-4.6607	-3.10234	1.70859	3.23611	0.444181	0.286743	4.85013e-05	0.000357887	4.546e-07	9.12217e-06	yscQ, sctQ, hrcQ, ssaQ, spaO; type III secretion protein Q
K03226	-3.6622	-3.92397	-3.02979	1.09754	2.27264	0.443791	0.307738	1.63243e-06	2.49348e-05	4.08781e-06	5.86079e-05	yscR, sctR, hrcR, ssaR; type III secretion protein R
K03226	-3.6622	-3.92397	-3.02979	1.09754	2.27264	0.443791	0.307738	1.63243e-06	2.49348e-05	4.08781e-06	5.86079e-05	yscR, sctR, hrcR, ssaR; type III secretion protein R
K03227	-3.66432	-3.92494	-3.03588	1.07277	2.24031	0.439075	0.3046	1.67301e-06	2.62663e-05	3.85868e-06	5.57019e-05	yscS, sctS, hrcS, ssaS; type III secretion protein S
K03227	-3.66432	-3.92494	-3.03588	1.07277	2.24031	0.439075	0.3046	1.67301e-06	2.62663e-05	3.85868e-06	5.57019e-05	yscS, sctS, hrcS, ssaS; type III secretion protein S
K03228	-3.66399	-3.92418	-3.03453	1.04958	2.27211	0.431963	0.3086	7.84354e-07	1.50421e-05	4.40419e-06	6.22287e-05	yscT, sctT, hrcT, ssaT; type III secretion protein T
K03228	-3.66399	-3.92418	-3.03453	1.04958	2.27211	0.431963	0.3086	7.84354e-07	1.50421e-05	4.40419e-06	6.22287e-05	yscT, sctT, hrcT, ssaT; type III secretion protein T
K03229	-3.66336	-3.91822	-3.04477	1.07326	2.24041	0.42616	0.3022	1.97078e-06	2.77614e-05	3.99967e-06	5.75308e-05	yscU, sctU, hrcU, ssaU; type III secretion protein U
K03229	-3.66336	-3.91822	-3.04477	1.07326	2.24041	0.42616	0.3022	1.97078e-06	2.77614e-05	3.99967e-06	5.75308e-05	yscU, sctU, hrcU, ssaU; type III secretion protein U
K03230	-3.66467	-3.92005	-3.04165	1.04107	2.26644	0.423434	0.3062	1.3994e-06	2.17591e-05	4.13114e-06	5.91533e-05	yscV, sctV, hrcV, ssaV, invA; type III secretion protein V
K03230	-3.66467	-3.92005	-3.04165	1.04107	2.26644	0.423434	0.3062	1.3994e-06	2.17591e-05	4.13114e-06	5.91533e-05	yscV, sctV, hrcV, ssaV, invA; type III secretion protein V
K03286	3.51521	3.39196	3.62526	0.289104	0.768776	0.349361	0.3336	0.00047684	0.00337547	5.75342e-05	0.000552906	TC.OOP; OmpA-OmpF porin, OOP family
K03294	3.59804	3.43631	3.86396	0.422339	0.882367	0.46997	0.3008	9.25022e-08	2.47149e-06	1.53751e-06	2.62025e-05	TC.APA; basic amino acid/polyamine antiporter, APA family
K03296	4.43028	4.2937	4.61189	0.295653	0.729222	0.390534	0.3246	3.56184e-05	0.000400717	2.85165e-05	0.000311937	TC.HAE1; hydrophobic/amphiphilic exporter-1 (mainly G- bacteria), HAE1 family
K03297	2.52145	2.4431	2.64023	0.309559	1.14435	0.260667	0.390922	0.00179509	0.00943385	0.00819912	0.0283381	emrE, qac, mmr, smr; small multidrug resistance pump
K03298	-1.35298	-1.53319	-0.984801	0.654978	1.68473	0.330532	0.34813	0.00149571	0.00805993	0.000220224	0.00163804	TC.DME; drug/metabolite transporter, DME family
K03299	1.44295	1.37069	1.58734	0.374033	1.45389	0.249856	0.390122	0.00604504	0.0233897	0.010317	0.0340699	TC.GNTP; gluconate:H+ symporter, GntP family
K03300	-1.45151	-1.82774	-0.382853	1.17098	1.65456	0.743525	0.2116	1.09267e-12	3.69676e-10	5.56608e-12	1.45329e-09	TC.CITMHS; citrate-Mg2+:H+ or citrate-Ca2+:H+ symporter, CitMHS family
K03304	1.00395	0.735881	1.22471	0.46147	1.22895	0.353306	0.34953	0.000538407	0.00370302	0.000369472	0.00245587	tehA; tellurite resistance protein
K03306	3.95897	3.86167	4.06547	0.168754	0.572503	0.277078	0.3712	0.000389928	0.00287984	0.00136196	0.00648873	TC.PIT; inorganic phosphate transporter, PiT family
K03308	1.51193	1.3704	1.6768	0.27144	0.871591	0.297326	0.361	0.000975598	0.00586363	0.000776454	0.00417922	TC.NSS; neurotransmitter:Na+ symporter, NSS family
K03313	3.69607	3.53902	3.9109	0.26353	1.01248	0.243042	0.39832	0.00489747	0.019963	0.0124528	0.0397818	nhaA; Na+:H+ antiporter, NhaA family
K03315	1.16226	1.05874	1.61828	0.377039	1.4814	0.232587	0.3904	0.0058423	0.0227865	0.00789153	0.0274353	nhaC; Na+:H+ antiporter, NhaC family
K03317	3.05506	3.21178	2.87801	-0.359189	0.758968	-0.425083	0.316937	3.37929e-06	5.43384e-05	8.1066e-06	0.000106289	TC.CNT; concentrative nucleoside transporter, CNT family
K03322	1.71871	1.50109	2.04589	0.653796	1.56749	0.399521	0.3242	1.43957e-06	2.6923e-05	1.96429e-05	0.000228671	mntH; manganese transport protein
K03324	2.53197	2.36814	2.69074	0.316968	0.681517	0.407766	0.316137	0.000216214	0.00179686	1.21136e-05	0.000149778	yjbB; phosphate:Na+ symporter
K03325	3.67851	3.60035	3.77998	0.144148	0.696802	0.189269	0.39892	0.0103028	0.0357146	0.0159797	0.0487757	ACR3, arsB; arsenite transporter
K03326	-6.60524	-5.68158	-7.61632	-1.80349	2.96542	-0.5203	0.259148	1.47562e-06	1.85103e-05	1.59505e-08	4.95102e-07	TC.DCUC, dcuC, dcuD; C4-dicarboxylate transporter, DcuC family
K03328	0.385676	0.0654825	0.947366	0.710228	1.56329	0.428249	0.3164	8.10845e-06	0.000113247	1.22806e-05	0.000151387	TC.PST; polysaccharide transporter, PST family
K03332	1.1397	0.741227	1.3723	0.506386	1.63939	0.306144	0.360728	0.00138255	0.00768811	0.000873675	0.00455765	fruA; fructan beta-fructosidase [EC:3.2.1.80]
K03335	2.32801	2.12391	2.49641	0.477184	1.36154	0.334626	0.3362	6.366e-06	9.27535e-05	6.70181e-05	0.000626637	iolE; inosose dehydratase [EC:4.2.1.44]
K03336	1.86289	1.71861	2.07906	0.435803	1.20519	0.337044	0.3456	1.71372e-05	0.000216192	0.000321752	0.00221306	iolD; 3D-(3,5/4)-trihydroxycyclohexane-1,2-dione acylhydrolase (decyclizing) [EC:3.7.1.22]
K03337	2.28448	2.14268	2.44814	0.440448	1.25352	0.338389	0.354729	8.44002e-05	0.000823894	0.000491334	0.00304625	iolB; 5-deoxy-glucuronate isomerase [EC:5.3.1.30]
K03338	1.78628	1.61209	2.03027	0.461342	1.20467	0.367118	0.335533	2.74148e-06	4.57353e-05	8.16148e-05	0.000735815	iolC; 5-dehydro-2-deoxygluconokinase [EC:2.7.1.92]
K03342	0.67616	0.777025	0.451803	-0.294011	0.84811	-0.318378	0.368726	0.00253382	0.0122837	0.0014875	0.00693876	pabBC; para-aminobenzoate synthetase / 4-amino-4-deoxychorismate lyase [EC:2.6.1.85 4.1.3.38]
K03342	0.67616	0.777025	0.451803	-0.294011	0.84811	-0.318378	0.368726	0.00253382	0.0122837	0.0014875	0.00693876	pabBC; para-aminobenzoate synthetase / 4-amino-4-deoxychorismate lyase [EC:2.6.1.85 4.1.3.38]
K03366	0.728267	0.670113	0.874133	0.238097	0.924014	0.224976	0.3914	0.00170204	0.00903013	0.00672254	0.024104	butA, budC; meso-butanediol dehydrogenase / (S,S)-butanediol dehydrogenase / diacetyl reductase [EC:1.1.1.- 1.1.1.76 1.1.1.304]
K03381	-2.10072	-2.18961	-1.90901	0.381735	0.978055	0.345863	0.320736	5.26903e-06	7.71474e-05	2.82906e-05	0.00029225	catA; catechol 1,2-dioxygenase [EC:1.13.11.1]
K03381	-2.10072	-2.18961	-1.90901	0.381735	0.978055	0.345863	0.320736	5.26903e-06	7.71474e-05	2.82906e-05	0.00029225	catA; catechol 1,2-dioxygenase [EC:1.13.11.1]
K03381	-2.10072	-2.18961	-1.90901	0.381735	0.978055	0.345863	0.320736	5.26903e-06	7.71474e-05	2.82906e-05	0.00029225	catA; catechol 1,2-dioxygenase [EC:1.13.11.1]
K03381	-2.10072	-2.18961	-1.90901	0.381735	0.978055	0.345863	0.320736	5.26903e-06	7.71474e-05	2.82906e-05	0.00029225	catA; catechol 1,2-dioxygenase [EC:1.13.11.1]
K03385	-0.523798	-0.760682	-0.0411861	0.769035	1.21886	0.573313	0.2618	2.41371e-08	8.25107e-07	3.92141e-08	1.1577e-06	nrfA; nitrite reductase (cytochrome c-552) [EC:1.7.2.2]
K03395	-1.98433	-2.32576	-1.41664	0.858483	1.7819	0.44443	0.311938	1.65141e-05	0.000206597	1.01664e-05	0.000128501	aac3-I; aminoglycoside 3-N-acetyltransferase I [EC:2.3.1.60]
K03405	3.95311	3.8638	4.01158	0.193973	0.674086	0.274705	0.375525	0.00141864	0.00785322	0.00274571	0.0115329	chlI, bchI; magnesium chelatase subunit I [EC:6.6.1.1]
K03427	4.66866	4.55734	4.77665	0.207987	0.567946	0.350995	0.342731	7.14937e-05	0.000717934	0.00019857	0.00151774	hsdM; type I restriction enzyme M protein [EC:2.1.1.72]
K03429	-1.53864	-1.20436	-1.82762	-0.522906	1.85403	-0.266975	0.386323	0.00499923	0.0202382	0.00835581	0.0286821	ugtP; processive 1,2-diacylglycerol beta-glucosyltransferase [EC:2.4.1.315]
K03429	-1.53864	-1.20436	-1.82762	-0.522906	1.85403	-0.266975	0.386323	0.00499923	0.0202382	0.00835581	0.0286821	ugtP; processive 1,2-diacylglycerol beta-glucosyltransferase [EC:2.4.1.315]
K03436	1.60292	1.38748	1.88332	0.5744	1.35225	0.402725	0.3234	1.4999e-06	2.78065e-05	2.67377e-05	0.000295864	fruR2, fruR; DeoR family transcriptional regulator, fructose operon transcriptional repressor
K03449	1.91357	1.59237	2.13662	0.714541	1.28693	0.548557	0.2754	1.07188e-09	5.76192e-08	9.34418e-08	2.39356e-06	MFS.CP; MFS transporter, CP family, cyanate transporter
K03451	1.54016	1.3723	1.70918	0.466834	1.38499	0.304435	0.3644	0.00372094	0.0163933	0.00171278	0.00780959	TC.BCT; betaine/carnitine transporter, BCCT family
K03453	2.83733	2.69567	3.15472	0.408072	1.14919	0.340188	0.362328	0.000221422	0.00183343	0.00107298	0.00536219	TC.BASS; bile acid:Na+ symporter, BASS family
K03458	0.633649	0.313701	0.896734	0.557395	1.86464	0.269163	0.3834	0.0128221	0.0423172	0.00725094	0.0256512	TC.NCS2; nucleobase:cation symporter-2, NCS2 family
K03464	-3.17572	-2.91619	-3.33966	-0.495812	1.54104	-0.306624	0.367526	0.000180839	0.00152578	0.00257259	0.0108239	catC; muconolactone D-isomerase [EC:5.3.3.4]
K03466	4.98568	4.93101	5.05796	0.150109	0.68629	0.21934	0.395321	0.00864673	0.0311638	0.0138329	0.0433819	ftsK, spoIIIE; DNA segregation ATPase FtsK/SpoIIIE, S-DNA-T family
K03471	-0.954667	-0.773113	-1.18475	-0.489379	1.4504	-0.321121	0.353329	0.00104027	0.0061517	0.000651734	0.00368619	rnhC; ribonuclease HIII [EC:3.1.26.4]
K03471	-0.954667	-0.773113	-1.18475	-0.489379	1.4504	-0.321121	0.353329	0.00104027	0.0061517	0.000651734	0.00368619	rnhC; ribonuclease HIII [EC:3.1.26.4]
K03519	3.8783	3.79851	3.99056	0.185619	0.653137	0.275983	0.3832	0.0022237	0.0111636	0.00472576	0.0181862	coxM, cutM; aerobic carbon-monoxide dehydrogenase medium subunit [EC:1.2.5.3]
K03521	4.62682	4.55777	4.74312	0.121848	0.512511	0.221184	0.3856	0.0107665	0.0369442	0.00681086	0.0244321	fixA, etfB; electron transfer flavoprotein beta subunit
K03534	1.18626	0.898643	1.76314	0.691839	1.02855	0.618073	0.2592	2.15278e-10	2.16009e-08	9.57054e-09	3.78708e-07	rhaM; L-rhamnose mutarotase [EC:5.1.3.32]
K03547	2.32424	2.40588	2.24744	-0.19129	0.596145	-0.28901	0.36	0.000115214	0.00106356	0.00101178	0.00509794	sbcD, mre11; DNA repair protein SbcD/Mre11
K03566	2.57679	2.41919	2.80383	0.299313	1.04597	0.264075	0.381124	0.00874735	0.0314295	0.00568827	0.0211216	gcvA; LysR family transcriptional regulator, glycine cleavage system transcriptional activator
K03566	2.57679	2.41919	2.80383	0.299313	1.04597	0.264075	0.381124	0.00874735	0.0314295	0.00568827	0.0211216	gcvA; LysR family transcriptional regulator, glycine cleavage system transcriptional activator
K03578	3.07859	2.99904	3.20686	0.216038	0.731795	0.284564	0.362328	0.00018902	0.00160989	0.00138855	0.00658798	hrpA; ATP-dependent helicase HrpA [EC:3.6.4.13]
K03580	0.121782	-0.093464	0.609319	0.60299	1.19005	0.475178	0.307	6.83602e-07	1.40634e-05	3.39409e-06	5.10397e-05	hepA; ATP-dependent helicase HepA [EC:3.6.4.-]
K03585	4.08337	3.98899	4.15802	0.205159	0.667252	0.279805	0.356	0.00279035	0.0133294	0.00055112	0.00328507	acrA, mexA, adeI, smeD, mtrC, cmeA; membrane fusion protein, multidrug efflux system
K03585	4.08337	3.98899	4.15802	0.205159	0.667252	0.279805	0.356	0.00279035	0.0133294	0.00055112	0.00328507	acrA, mexA, adeI, smeD, mtrC, cmeA; membrane fusion protein, multidrug efflux system
K03585	4.08337	3.98899	4.15802	0.205159	0.667252	0.279805	0.356	0.00279035	0.0133294	0.00055112	0.00328507	acrA, mexA, adeI, smeD, mtrC, cmeA; membrane fusion protein, multidrug efflux system
K03585	4.08337	3.98899	4.15802	0.205159	0.667252	0.279805	0.356	0.00279035	0.0133294	0.00055112	0.00328507	acrA, mexA, adeI, smeD, mtrC, cmeA; membrane fusion protein, multidrug efflux system
K03585	4.08337	3.98899	4.15802	0.205159	0.667252	0.279805	0.356	0.00279035	0.0133294	0.00055112	0.00328507	acrA, mexA, adeI, smeD, mtrC, cmeA; membrane fusion protein, multidrug efflux system
K03589	4.60852	4.5541	4.73599	0.18104	0.627745	0.282284	0.3756	0.000783212	0.00495944	0.00323829	0.0132392	ftsQ; cell division protein FtsQ
K03589	4.60852	4.5541	4.73599	0.18104	0.627745	0.282284	0.3756	0.000783212	0.00495944	0.00323829	0.0132392	ftsQ; cell division protein FtsQ
K03592	3.97243	4.11573	3.78798	-0.225416	0.643404	-0.32316	0.360728	0.00183163	0.00958635	0.00066741	0.00375437	pmbA; PmbA protein
K03594	3.58687	3.62408	3.46112	-0.157459	0.470634	-0.310653	0.360128	0.000316032	0.002434	0.000629393	0.00359939	bfr; bacterioferritin [EC:1.16.3.1]
K03597	1.07315	0.964809	1.15432	0.206933	0.825997	0.223279	0.3802	0.00915686	0.0325094	0.00478391	0.0182417	rseA; sigma-E factor negative regulatory protein RseA
K03605	2.32294	2.24019	2.45273	0.210426	0.602952	0.337469	0.3566	0.000146446	0.0012996	0.000504451	0.00307805	hyaD, hybD; hydrogenase maturation protease [EC:3.4.23.-]
K03618	0.656933	0.334711	0.903781	0.532545	1.0701	0.464891	0.2914	6.72914e-06	9.67681e-05	1.02909e-06	1.84502e-05	hyaF; hydrogenase-1 operon protein HyaF
K03619	0.187253	-0.068483	0.523526	0.726367	1.99896	0.337162	0.3534	0.000626355	0.00416882	0.000468878	0.00293874	hyaE; hydrogenase-1 operon protein HyaE
K03620	-0.69964	-0.886018	-0.354471	0.395525	1.20948	0.296817	0.370126	0.0029813	0.0138892	0.00337356	0.0136832	hyaC; Ni/Fe-hydrogenase 1 B-type cytochrome subunit
K03624	4.72089	4.6563	4.79544	0.147516	0.67429	0.215385	0.396321	0.0111598	0.0380143	0.010834	0.0354456	greA; transcription elongation factor GreA
K03638	2.94564	3.09979	2.73915	-0.277857	0.869131	-0.289717	0.367926	0.01273	0.0420702	0.00115644	0.00567886	moaB; molybdopterin adenylyltransferase [EC:2.7.7.75]
K03638	2.94564	3.09979	2.73915	-0.277857	0.869131	-0.289717	0.367926	0.01273	0.0420702	0.00115644	0.00567886	moaB; molybdopterin adenylyltransferase [EC:2.7.7.75]
K03793	1.21144	1.28243	0.994869	-0.334823	0.867634	-0.358603	0.35193	5.71359e-05	0.00059299	0.000307504	0.00212297	PTR1; pteridine reductase [EC:1.5.1.33]
K03800	2.43365	2.78155	2.28539	-0.491178	1.1339	-0.37569	0.3234	0.00110754	0.00647738	3.21611e-05	0.000344766	lplA, lplJ, lipL1; lipoate---protein ligase [EC:6.3.1.20]
K03802	1.95048	2.24762	1.64617	-0.5905	0.995095	-0.538245	0.264347	8.48793e-09	3.42264e-07	2.11186e-08	6.99276e-07	cphA; cyanophycin synthetase [EC:6.3.2.29 6.3.2.30]
K03805	-4.09745	-4.67245	-3.10098	1.7333	3.28162	0.449927	0.2858	2.5339e-05	0.000242806	4.44957e-07	8.92171e-06	dsbG; thiol:disulfide interchange protein DsbG
K03814	2.80424	2.71556	2.93163	0.231739	0.750631	0.285887	0.3508	0.00393168	0.0170282	0.000439709	0.00278896	mtgA; monofunctional glycosyltransferase [EC:2.4.1.129]
K03814	2.80424	2.71556	2.93163	0.231739	0.750631	0.285887	0.3508	0.00393168	0.0170282	0.000439709	0.00278896	mtgA; monofunctional glycosyltransferase [EC:2.4.1.129]
K03814	2.80424	2.71556	2.93163	0.231739	0.750631	0.285887	0.3508	0.00393168	0.0170282	0.000439709	0.00278896	mtgA; monofunctional glycosyltransferase [EC:2.4.1.129]
K03818	-1.19981	-1.55067	-0.657184	0.831202	1.53978	0.505409	0.2916	5.50488e-07	1.16178e-05	6.71434e-07	1.27891e-05	wcaF; putative colanic acid biosynthesis acetyltransferase WcaF [EC:2.3.1.-]
K03819	-6.65009	-6.0305	-7.69396	-1.4746	5.35433	-0.267629	0.34833	0.00166268	0.00742022	0.000273231	0.00179907	wcaB; putative colanic acid biosynthesis acetyltransferase WcaB [EC:2.3.1.-]
K03823	3.83637	3.71153	4.11189	0.259873	0.882828	0.272196	0.3902	0.00614198	0.0236831	0.0084707	0.029095	pat, bar; phosphinothricin acetyltransferase [EC:2.3.1.183]
K03824	0.587617	0.396428	0.752774	0.32932	0.849958	0.338671	0.3332	0.0110382	0.0376193	9.43817e-05	0.000827519	yhbS; putative acetyltransferase [EC:2.3.1.-]
K03826	-5.3425	-4.23491	-6.41422	-1.99651	4.03676	-0.44734	0.259	1.80069e-05	0.000166326	1.66206e-08	5.6531e-07	yiaC; putative acetyltransferase [EC:2.3.1.-]
K03827	-1.04563	-1.6385	-0.381549	0.851798	2.11865	0.400554	0.339732	7.21414e-05	0.000721517	0.000105297	0.000908003	yjaB; putative acetyltransferase [EC:2.3.1.-]
K03829	1.40192	1.10906	1.67127	0.566852	1.35485	0.393968	0.3352	0.000106288	0.000995864	5.49343e-05	0.000534114	yedL; putative acetyltransferase [EC:2.3.1.-]
K03831	2.28809	2.43961	2.13086	-0.349109	0.813114	-0.388677	0.329534	3.05507e-05	0.000351459	3.19027e-05	0.000341743	mogA; molybdopterin adenylyltransferase [EC:2.7.7.75]
K03831	2.28809	2.43961	2.13086	-0.349109	0.813114	-0.388677	0.329534	3.05507e-05	0.000351459	3.19027e-05	0.000341743	mogA; molybdopterin adenylyltransferase [EC:2.7.7.75]
K03839	0.923044	1.28736	0.3663	-0.837036	1.27703	-0.569025	0.262	9.02504e-08	2.41968e-06	1.21253e-08	4.50978e-07	fldA, nifF, isiB; flavodoxin I
K03855	-2.69605	-2.94253	-2.18309	0.656217	1.54905	0.371767	0.328534	1.58264e-05	0.000193652	5.18612e-05	0.000500912	fixX; ferredoxin like protein
K03919	-0.797931	-0.95895	-0.571091	0.376663	1.04735	0.326243	0.361	5.74609e-05	0.000594443	0.00115973	0.00568386	alkB; DNA oxidative demethylase [EC:1.14.11.33]
K03925	4.68003	4.60158	4.75499	0.159147	0.666093	0.23229	0.382	0.00567799	0.0223011	0.00591756	0.0218166	mraZ; MraZ protein
K03926	3.00523	3.15187	2.80271	-0.446493	0.969346	-0.42686	0.316937	2.16983e-05	0.000262681	1.63037e-05	0.000194113	cutA; periplasmic divalent cation tolerance protein
K03929	3.15184	3.00838	3.33827	0.351656	1.16073	0.278946	0.3758	0.00101063	0.00603639	0.00395335	0.0156786	pnbA; para-nitrobenzyl esterase [EC:3.1.1.-]
K03931	-8.301	-5.09763	-11.441	-5.56473	5.68508	-0.84966	0.1832	2.9332e-11	1.72299e-09	2.30384e-13	1.34762e-10	ygjK; putative isomerase
K03937	-5.67199	-5.32981	-6.16425	-1.08096	3.75386	-0.227518	0.358928	0.00499451	0.0175659	0.000948961	0.00479132	NDUFS4; NADH dehydrogenase (ubiquinone) Fe-S protein 4
K03937	-5.67199	-5.32981	-6.16425	-1.08096	3.75386	-0.227518	0.358928	0.00499451	0.0175659	0.000948961	0.00479132	NDUFS4; NADH dehydrogenase (ubiquinone) Fe-S protein 4
K03937	-5.67199	-5.32981	-6.16425	-1.08096	3.75386	-0.227518	0.358928	0.00499451	0.0175659	0.000948961	0.00479132	NDUFS4; NADH dehydrogenase (ubiquinone) Fe-S protein 4
K03937	-5.67199	-5.32981	-6.16425	-1.08096	3.75386	-0.227518	0.358928	0.00499451	0.0175659	0.000948961	0.00479132	NDUFS4; NADH dehydrogenase (ubiquinone) Fe-S protein 4
K03937	-5.67199	-5.32981	-6.16425	-1.08096	3.75386	-0.227518	0.358928	0.00499451	0.0175659	0.000948961	0.00479132	NDUFS4; NADH dehydrogenase (ubiquinone) Fe-S protein 4
K03937	-5.67199	-5.32981	-6.16425	-1.08096	3.75386	-0.227518	0.358928	0.00499451	0.0175659	0.000948961	0.00479132	NDUFS4; NADH dehydrogenase (ubiquinone) Fe-S protein 4
K03937	-5.67199	-5.32981	-6.16425	-1.08096	3.75386	-0.227518	0.358928	0.00499451	0.0175659	0.000948961	0.00479132	NDUFS4; NADH dehydrogenase (ubiquinone) Fe-S protein 4
K03937	-5.67199	-5.32981	-6.16425	-1.08096	3.75386	-0.227518	0.358928	0.00499451	0.0175659	0.000948961	0.00479132	NDUFS4; NADH dehydrogenase (ubiquinone) Fe-S protein 4
K03937	-5.67199	-5.32981	-6.16425	-1.08096	3.75386	-0.227518	0.358928	0.00499451	0.0175659	0.000948961	0.00479132	NDUFS4; NADH dehydrogenase (ubiquinone) Fe-S protein 4
K03937	-5.67199	-5.32981	-6.16425	-1.08096	3.75386	-0.227518	0.358928	0.00499451	0.0175659	0.000948961	0.00479132	NDUFS4; NADH dehydrogenase (ubiquinone) Fe-S protein 4
K03937	-5.67199	-5.32981	-6.16425	-1.08096	3.75386	-0.227518	0.358928	0.00499451	0.0175659	0.000948961	0.00479132	NDUFS4; NADH dehydrogenase (ubiquinone) Fe-S protein 4
K03941	-5.66233	-5.34365	-6.18095	-1.06461	3.8529	-0.225264	0.3586	0.00463406	0.0163964	0.00103096	0.005085	NDUFS8; NADH dehydrogenase (ubiquinone) Fe-S protein 8 [EC:7.1.1.2]
K03941	-5.66233	-5.34365	-6.18095	-1.06461	3.8529	-0.225264	0.3586	0.00463406	0.0163964	0.00103096	0.005085	NDUFS8; NADH dehydrogenase (ubiquinone) Fe-S protein 8 [EC:7.1.1.2]
K03941	-5.66233	-5.34365	-6.18095	-1.06461	3.8529	-0.225264	0.3586	0.00463406	0.0163964	0.00103096	0.005085	NDUFS8; NADH dehydrogenase (ubiquinone) Fe-S protein 8 [EC:7.1.1.2]
K03941	-5.66233	-5.34365	-6.18095	-1.06461	3.8529	-0.225264	0.3586	0.00463406	0.0163964	0.00103096	0.005085	NDUFS8; NADH dehydrogenase (ubiquinone) Fe-S protein 8 [EC:7.1.1.2]
K03941	-5.66233	-5.34365	-6.18095	-1.06461	3.8529	-0.225264	0.3586	0.00463406	0.0163964	0.00103096	0.005085	NDUFS8; NADH dehydrogenase (ubiquinone) Fe-S protein 8 [EC:7.1.1.2]
K03941	-5.66233	-5.34365	-6.18095	-1.06461	3.8529	-0.225264	0.3586	0.00463406	0.0163964	0.00103096	0.005085	NDUFS8; NADH dehydrogenase (ubiquinone) Fe-S protein 8 [EC:7.1.1.2]
K03941	-5.66233	-5.34365	-6.18095	-1.06461	3.8529	-0.225264	0.3586	0.00463406	0.0163964	0.00103096	0.005085	NDUFS8; NADH dehydrogenase (ubiquinone) Fe-S protein 8 [EC:7.1.1.2]
K03941	-5.66233	-5.34365	-6.18095	-1.06461	3.8529	-0.225264	0.3586	0.00463406	0.0163964	0.00103096	0.005085	NDUFS8; NADH dehydrogenase (ubiquinone) Fe-S protein 8 [EC:7.1.1.2]
K03941	-5.66233	-5.34365	-6.18095	-1.06461	3.8529	-0.225264	0.3586	0.00463406	0.0163964	0.00103096	0.005085	NDUFS8; NADH dehydrogenase (ubiquinone) Fe-S protein 8 [EC:7.1.1.2]
K03941	-5.66233	-5.34365	-6.18095	-1.06461	3.8529	-0.225264	0.3586	0.00463406	0.0163964	0.00103096	0.005085	NDUFS8; NADH dehydrogenase (ubiquinone) Fe-S protein 8 [EC:7.1.1.2]
K03941	-5.66233	-5.34365	-6.18095	-1.06461	3.8529	-0.225264	0.3586	0.00463406	0.0163964	0.00103096	0.005085	NDUFS8; NADH dehydrogenase (ubiquinone) Fe-S protein 8 [EC:7.1.1.2]
K03975	3.98993	3.7935	4.18759	0.292126	1.28931	0.215508	0.3994	0.0100726	0.0351072	0.0154573	0.0475987	dedA; membrane-associated protein
K04027	-0.183387	-0.106052	-0.362575	-0.536489	2.22776	-0.236161	0.3974	0.0010749	0.0063284	0.0164332	0.0499461	eutM; ethanolamine utilization protein EutM
K04045	-2.90111	-3.26241	-2.25174	0.863283	1.82806	0.431294	0.303939	1.77998e-05	0.000132201	5.44863e-06	7.51783e-05	hscC; molecular chaperone HscC
K04046	1.48634	1.30136	1.62523	0.440197	1.51474	0.281593	0.3802	0.00495209	0.020122	0.00485613	0.0186011	yegD; hypothetical chaperone protein
K04062	-1.01049	-0.424148	-1.66773	-1.05999	1.32334	-0.752256	0.213757	1.5367e-12	4.6978e-10	2.48924e-11	4.31766e-09	osmB; osmotically inducible lipoprotein OsmB
K04063	1.28693	1.10106	1.49801	0.447033	0.758042	0.562498	0.271346	1.79761e-09	8.57076e-08	7.11626e-08	1.89413e-06	osmC, ohr; lipoyl-dependent peroxiredoxin [EC:1.11.1.28]
K04065	-1.487	-1.84161	-1.1784	0.558739	1.34727	0.372428	0.3308	0.000146412	0.00110413	8.09938e-05	0.000726389	osmY; hyperosmotically inducible periplasmic protein
K05296	-4.61753	-4.28657	-5.144	-0.987079	2.9618	-0.266776	0.335333	8.09006e-05	0.000699645	0.000104842	0.00088693	E1.1.1.51; 3(or 17)beta-hydroxysteroid dehydrogenase [EC:1.1.1.51]
K05296	-4.61753	-4.28657	-5.144	-0.987079	2.9618	-0.266776	0.335333	8.09006e-05	0.000699645	0.000104842	0.00088693	E1.1.1.51; 3(or 17)beta-hydroxysteroid dehydrogenase [EC:1.1.1.51]
K05297	0.027984	-0.321498	0.427078	0.597505	1.68883	0.322083	0.366727	0.00146185	0.00802382	0.00116623	0.00572307	rubB, alkT; rubredoxin---NAD+ reductase [EC:1.18.1.1]
K05301	-5.50731	-4.98605	-6.13347	-1.18943	3.97843	-0.264706	0.335733	0.00100058	0.00517363	0.000139596	0.00110082	sorA; sulfite dehydrogenase (cytochrome) subunit A [EC:1.8.2.1]
K05341	0.608231	0.0769753	1.03714	0.767966	0.898438	0.794255	0.2034	8.26504e-13	3.10005e-10	1.25351e-12	5.6392e-10	E2.4.1.4; amylosucrase [EC:2.4.1.4]
K05356	1.42914	2.07265	1.01157	-0.689015	1.71225	-0.35656	0.358328	0.00388993	0.0168827	0.000679259	0.00380102	SPS, sds; all-trans-nonaprenyl-diphosphate synthase [EC:2.5.1.84 2.5.1.85]
K05356	1.42914	2.07265	1.01157	-0.689015	1.71225	-0.35656	0.358328	0.00388993	0.0168827	0.000679259	0.00380102	SPS, sds; all-trans-nonaprenyl-diphosphate synthase [EC:2.5.1.84 2.5.1.85]
K05364	2.39009	2.30023	2.50247	0.27305	1.06114	0.234959	0.39892	0.00132471	0.00745013	0.0119286	0.0383885	pbpA; penicillin-binding protein A
K05364	2.39009	2.30023	2.50247	0.27305	1.06114	0.234959	0.39892	0.00132471	0.00745013	0.0119286	0.0383885	pbpA; penicillin-binding protein A
K05371	1.42168	2.07452	1.01546	-0.68503	1.73673	-0.359924	0.3568	0.00389183	0.0169048	0.000684421	0.00381589	pcyA; phycocyanobilin:ferredoxin oxidoreductase [EC:1.3.7.5]
K05396	0.127902	0.239425	-0.0917948	-0.28441	1.09642	-0.251451	0.387323	0.00405907	0.0173638	0.00517613	0.0194952	dcyD; D-cysteine desulfhydrase [EC:4.4.1.15]
K05516	3.83039	3.92929	3.74952	-0.21414	0.737696	-0.261509	0.386723	0.00261809	0.012685	0.00572421	0.0212104	cbpA; curved DNA-binding protein
K05516	3.83039	3.92929	3.74952	-0.21414	0.737696	-0.261509	0.386723	0.00261809	0.012685	0.00572421	0.0212104	cbpA; curved DNA-binding protein
K05521	-1.17292	-1.3459	-0.988058	0.274507	1.16102	0.19877	0.40032	0.00530651	0.020958	0.0103902	0.0341503	draG; ADP-ribosyl-[dinitrogen reductase] hydrolase [EC:3.2.2.24]
K05558	2.53424	2.69534	2.45794	-0.194787	0.685653	-0.253757	0.3816	0.00536826	0.0213204	0.00475466	0.018236	K05558; pyridoxamine 5'-phosphate oxidase family protein
K06138	0.522006	0.268644	0.914658	0.435304	1.56651	0.25857	0.3868	0.0109352	0.0373902	0.00821606	0.0283612	pqqD; pyrroloquinoline quinone biosynthesis protein D
K06139	0.527116	0.279474	0.912201	0.42789	1.53478	0.262769	0.3872	0.0118446	0.0397608	0.00907255	0.0307006	pqqE; PqqA peptide cyclase [EC:1.21.98.4]
K06142	3.77814	3.6675	3.96694	0.258482	0.971978	0.24642	0.376	0.0030752	0.0143314	0.00337764	0.0137142	hlpA, ompH; outer membrane protein
K06143	0.0559303	-0.223299	0.305881	0.455296	1.50233	0.288667	0.374325	0.00448832	0.0187095	0.0042758	0.0166754	creD; inner membrane protein
K06155	-0.667459	-1.02194	0.317767	1.17476	1.85711	0.592653	0.279144	1.12279e-08	4.32558e-07	7.66678e-08	2.02142e-06	gntT; Gnt-I system high-affinity gluconate transporter
K06162	0.732327	0.391522	1.25026	0.710191	1.05806	0.634972	0.2476	2.55083e-10	2.35747e-08	1.58232e-09	1.03017e-07	phnM; alpha-D-ribose 1-methylphosphonate 5-triphosphate diphosphatase [EC:3.6.1.63]
K06163	0.209029	-0.0659191	0.703906	0.658884	1.11875	0.544515	0.2782	5.93588e-08	1.71358e-06	1.73595e-07	4.02448e-06	phnJ; alpha-D-ribose 1-methylphosphonate 5-phosphate C-P lyase [EC:4.7.1.1]
K06164	0.213313	-0.0679192	0.70818	0.639674	1.12933	0.53281	0.280944	5.93986e-08	1.71267e-06	1.75889e-07	4.06794e-06	phnI; alpha-D-ribose 1-methylphosphonate 5-triphosphate synthase subunit PhnI [EC:2.7.8.37]
K06165	0.181228	-0.100182	0.699071	0.660826	1.17013	0.533874	0.2862	1.05163e-07	2.75314e-06	3.6334e-07	7.60627e-06	phnH; alpha-D-ribose 1-methylphosphonate 5-triphosphate synthase subunit PhnH [EC:2.7.8.37]
K06166	0.179943	-0.099569	0.697753	0.649221	1.1741	0.523225	0.282144	1.00326e-07	2.64721e-06	3.51139e-07	7.37555e-06	phnG; alpha-D-ribose 1-methylphosphonate 5-triphosphate synthase subunit PhnG [EC:2.7.8.37]
K06175	0.880878	0.672859	1.34797	0.672374	1.67246	0.384229	0.339132	0.000164922	0.00144027	0.000203399	0.00154543	truC; tRNA pseudouridine65 synthase [EC:5.4.99.26]
K06177	3.1371	3.04255	3.39188	0.30164	1.11466	0.259248	0.3936	0.00338158	0.0153484	0.00897123	0.0304293	rluA; tRNA pseudouridine32 synthase / 23S rRNA pseudouridine746 synthase [EC:5.4.99.28 5.4.99.29]
K06177	3.1371	3.04255	3.39188	0.30164	1.11466	0.259248	0.3936	0.00338158	0.0153484	0.00897123	0.0304293	rluA; tRNA pseudouridine32 synthase / 23S rRNA pseudouridine746 synthase [EC:5.4.99.28 5.4.99.29]
K06182	2.48701	2.348	2.64244	0.260493	1.11149	0.222177	0.40072	0.0117825	0.0396313	0.0156873	0.0481264	rluF; 23S rRNA pseudouridine2604 synthase [EC:5.4.99.21]
K06191	1.32261	1.06502	1.5753	0.678294	1.79106	0.369115	0.340732	1.8617e-05	0.000231611	0.000144259	0.00118044	nrdH; glutaredoxin-like protein NrdH
K06201	1.50472	1.32792	1.9633	0.535004	1.57635	0.333487	0.3598	0.000540292	0.00371836	0.000628792	0.00360677	cutC; copper homeostasis protein
K06898	3.27362	3.44456	3.18918	-0.235946	0.849423	-0.252614	0.395321	0.0110279	0.037623	0.0106124	0.0348556	larB; pyridinium-3,5-biscarboxylic acid mononucleotide synthase [EC:2.5.1.143]
K06900	-8.06556	-6.93684	-10.0175	-2.63243	6.31072	-0.382638	0.3372	0.00092562	0.00439228	0.000153428	0.0010625	K06900; uncharacterized protein
K06902	3.58696	3.38568	4.0196	0.527847	0.866021	0.56906	0.266747	7.36053e-08	2.06137e-06	8.29873e-08	2.16954e-06	UMF1; MFS transporter, UMF1 family
K06902	3.58696	3.38568	4.0196	0.527847	0.866021	0.56906	0.266747	7.36053e-08	2.06137e-06	8.29873e-08	2.16954e-06	UMF1; MFS transporter, UMF1 family
K06902	3.58696	3.38568	4.0196	0.527847	0.866021	0.56906	0.266747	7.36053e-08	2.06137e-06	8.29873e-08	2.16954e-06	UMF1; MFS transporter, UMF1 family
K06903	-1.03363	-1.35167	-0.550482	0.726628	0.964975	0.682085	0.220156	8.86735e-12	1.7285e-09	2.15975e-11	3.85906e-09	K06903; uncharacterized protein
K06904	0.93935	0.74446	1.25188	0.444754	1.25581	0.330285	0.3596	0.00262506	0.0127118	0.000637732	0.00363937	K06904; uncharacterized protein
K06907	-0.85441	-1.10952	-0.385066	0.636055	0.948639	0.601916	0.2468	9.31922e-10	5.18372e-08	1.73389e-09	1.09817e-07	K06907; uncharacterized protein
K06916	3.14684	3.00791	3.53963	0.355962	0.837639	0.429637	0.3118	3.84682e-06	6.05123e-05	7.08388e-06	9.5025e-05	zapE; cell division protein ZapE
K06918	0.847948	0.62651	1.14525	0.465776	1.19762	0.354681	0.3522	0.00116036	0.00671418	0.000315346	0.00217284	K06918; uncharacterized protein
K06919	-0.529477	-0.270608	-0.833779	-0.435518	1.79505	-0.22613	0.3964	0.0013376	0.00746787	0.0155641	0.0476903	K06919; putative DNA primase/helicase
K06920	3.28866	3.43648	3.15869	-0.236915	0.744398	-0.290984	0.3716	0.00892322	0.0318712	0.00228675	0.00991039	queC; 7-cyano-7-deazaguanine synthase [EC:6.3.4.20]
K06920	3.28866	3.43648	3.15869	-0.236915	0.744398	-0.290984	0.3716	0.00892322	0.0318712	0.00228675	0.00991039	queC; 7-cyano-7-deazaguanine synthase [EC:6.3.4.20]
K06921	-0.70607	-1.08955	0.577451	1.46014	2.10192	0.663258	0.2562	2.99845e-10	2.5609e-08	5.99043e-09	2.78276e-07	K06921; uncharacterized protein
K06928	-8.17848	-5.1589	-11.1044	-4.75168	5.8398	-0.728604	0.2096	4.32463e-09	1.05033e-07	2.96817e-11	3.59608e-09	NTPCR; nucleoside-triphosphatase [EC:3.6.1.15]
K06928	-8.17848	-5.1589	-11.1044	-4.75168	5.8398	-0.728604	0.2096	4.32463e-09	1.05033e-07	2.96817e-11	3.59608e-09	NTPCR; nucleoside-triphosphatase [EC:3.6.1.15]
K06929	3.63099	3.51032	3.957	0.347055	1.10194	0.310416	0.367327	0.00102447	0.00610091	0.00186279	0.00837682	K06929; uncharacterized protein
K06944	-6.60574	-5.69073	-7.594	-1.8231	3.03671	-0.51899	0.257748	5.94852e-06	4.77972e-05	1.53314e-08	4.95675e-07	K06944; uncharacterized protein
K06952	0.927652	0.685106	1.1869	0.402415	1.105	0.338	0.35073	0.00162346	0.00871409	0.00032301	0.00221346	K06952; uncharacterized protein
K06953	1.01542	0.848308	1.30385	0.409826	1.13619	0.326835	0.3534	0.00340373	0.0153781	0.000639389	0.00364693	K06953; uncharacterized protein
K06962	1.3317	1.77473	0.950164	-0.716463	1.19852	-0.530947	0.268	2.2345e-06	3.86979e-05	5.36594e-08	1.50943e-06	K06962; uncharacterized protein
K06969	4.06664	4.00454	4.11409	0.148623	0.548414	0.256326	0.371126	0.00453347	0.0188748	0.00159106	0.00734944	rlmI; 23S rRNA (cytosine1962-C5)-methyltransferase [EC:2.1.1.191]
K06971	-1.158	-0.86043	-1.36278	-0.589357	2.00661	-0.270569	0.360728	0.00197901	0.0101833	0.000847762	0.00445285	K06971; uncharacterized protein
K06975	3.47784	3.27646	3.94217	0.61573	1.27111	0.451945	0.324135	8.14625e-06	0.000113585	2.12948e-05	0.000245444	K06975; uncharacterized protein
K06977	-2.19649	-1.90873	-2.46905	-0.659434	1.71875	-0.354882	0.3248	4.44558e-05	0.000425964	2.79892e-05	0.000297753	K06977; uncharacterized protein
K06985	2.28048	2.12392	2.38709	0.282951	0.705469	0.340965	0.330534	0.000708888	0.00458118	4.41984e-05	0.000446361	K06985; aspartyl protease family protein
K06987	2.60268	2.49148	2.73766	0.27164	0.948635	0.273806	0.364527	0.00237236	0.0117561	0.00120493	0.00587982	K06987; uncharacterized protein
K06995	2.68601	2.74096	2.58116	-0.210453	0.674167	-0.291801	0.378524	0.00225933	0.0112844	0.00646476	0.0233466	K06995; uncharacterized protein
K06996	2.90671	2.69791	3.12636	0.394591	0.923059	0.423854	0.3114	2.47575e-06	4.20929e-05	8.99323e-06	0.000116134	K06996; uncharacterized protein
K07000	2.3436	2.47571	2.16347	-0.309603	0.738927	-0.378249	0.332	1.87028e-05	0.000231924	6.55491e-05	0.000614975	K07000; uncharacterized protein
K07001	5.07575	5.0009	5.19783	0.209817	0.606383	0.334101	0.325135	6.94646e-05	0.00070199	2.53016e-05	0.000281516	K07001; NTE family protein
K07002	1.85628	1.43704	2.19173	0.651941	1.5946	0.398105	0.3256	7.79609e-06	0.000109521	3.58391e-05	0.000377267	K07002; uncharacterized protein
K07009	1.57913	1.45682	1.84762	0.467945	1.65886	0.262082	0.3882	0.00154295	0.00838036	0.00562042	0.0209379	gatD; lipid II isoglutaminyl synthase (glutamine-hydrolysing) [EC:6.3.5.13]
K07010	3.29682	3.13529	3.37918	0.207289	0.516608	0.364026	0.3468	0.000152447	0.00134578	0.000200494	0.00152745	K07010; putative glutamine amidotransferase
K07011	3.61481	3.37479	3.78914	0.354543	0.707685	0.466108	0.2786	7.20573e-06	0.000102624	1.4141e-07	3.38737e-06	NA
K07015	1.42812	2.07244	1.01182	-0.692884	1.71712	-0.363677	0.3538	0.00387456	0.0168431	0.000684923	0.00381783	K07015; uncharacterized protein
K07023	1.37724	1.20603	1.58015	0.277288	0.833432	0.313147	0.369726	0.00618839	0.0238397	0.00149889	0.00699941	K07023; putative hydrolases of HD superfamily
K07027	4.73042	4.6602	4.80954	0.17686	0.566154	0.303349	0.3644	0.000607503	0.00406799	0.00190095	0.00850506	K07027; glycosyltransferase 2 family protein
K07032	2.86674	2.73888	3.19058	0.376222	0.989213	0.364523	0.343131	3.90813e-05	0.000433038	0.00019533	0.00149838	K07032; uncharacterized protein
K07046	0.764664	0.393492	1.06985	0.440134	1.21892	0.352305	0.3422	0.000676905	0.00441757	0.000259376	0.00186838	K07046; L-fuconolactonase [EC:3.1.1.-]
K07048	1.38199	1.20572	1.67839	0.49684	0.925992	0.516734	0.2748	1.45001e-08	5.38109e-07	4.79581e-08	1.37012e-06	PTER, php; phosphotriesterase-related protein
K07050	1.10163	0.855114	1.37277	0.484235	1.0718	0.41266	0.327534	9.19302e-05	0.000882777	3.91038e-05	0.000404066	AARSD1, ALAX; misacylated tRNA(Ala) deacylase [EC:3.1.1.-]
K07054	2.70677	2.58279	2.97698	0.39184	0.853212	0.437051	0.315937	3.49643e-06	5.59006e-05	9.43578e-06	0.000120834	K07054; uncharacterized protein
K07576	3.4149	3.27313	3.71398	0.413897	0.739926	0.531529	0.281344	1.17918e-07	3.03516e-06	1.42281e-07	3.4064e-06	K07576; metallo-beta-lactamase family protein
K07588	4.32043	4.26862	4.47036	0.190039	0.618676	0.288874	0.375725	0.0010216	0.00608018	0.0028219	0.0117971	argK; LAO/AO transport system kinase [EC:2.7.-.-]
K07640	-4.22473	-3.81017	-4.72423	-1.19203	2.50004	-0.400334	0.2798	1.22012e-06	1.79044e-05	1.0761e-07	2.62001e-06	cpxA; two-component system, OmpR family, sensor histidine kinase CpxA [EC:2.7.13.3]
K07640	-4.22473	-3.81017	-4.72423	-1.19203	2.50004	-0.400334	0.2798	1.22012e-06	1.79044e-05	1.0761e-07	2.62001e-06	cpxA; two-component system, OmpR family, sensor histidine kinase CpxA [EC:2.7.13.3]
K07640	-4.22473	-3.81017	-4.72423	-1.19203	2.50004	-0.400334	0.2798	1.22012e-06	1.79044e-05	1.0761e-07	2.62001e-06	cpxA; two-component system, OmpR family, sensor histidine kinase CpxA [EC:2.7.13.3]
K07640	-4.22473	-3.81017	-4.72423	-1.19203	2.50004	-0.400334	0.2798	1.22012e-06	1.79044e-05	1.0761e-07	2.62001e-06	cpxA; two-component system, OmpR family, sensor histidine kinase CpxA [EC:2.7.13.3]
K07658	3.3693	3.31831	3.44668	0.164681	0.633599	0.245682	0.386123	0.00604147	0.0234056	0.00694563	0.0247796	phoB1, phoP; two-component system, OmpR family, alkaline phosphatase synthesis response regulator PhoP
K07658	3.3693	3.31831	3.44668	0.164681	0.633599	0.245682	0.386123	0.00604147	0.0234056	0.00694563	0.0247796	phoB1, phoP; two-component system, OmpR family, alkaline phosphatase synthesis response regulator PhoP
K07670	2.73919	2.67924	2.93358	0.326839	1.31561	0.237935	0.3982	0.00460853	0.019074	0.0140852	0.0440562	mtrA; two-component system, OmpR family, response regulator MtrA
K07670	2.73919	2.67924	2.93358	0.326839	1.31561	0.237935	0.3982	0.00460853	0.019074	0.0140852	0.0440562	mtrA; two-component system, OmpR family, response regulator MtrA
K07673	0.3127	0.0179389	0.563158	0.584991	0.903232	0.581998	0.2388	8.20154e-08	2.23485e-06	8.60988e-10	6.38778e-08	narX; two-component system, NarL family, nitrate/nitrite sensor histidine kinase NarX [EC:2.7.13.3]
K07673	0.3127	0.0179389	0.563158	0.584991	0.903232	0.581998	0.2388	8.20154e-08	2.23485e-06	8.60988e-10	6.38778e-08	narX; two-component system, NarL family, nitrate/nitrite sensor histidine kinase NarX [EC:2.7.13.3]
K07673	0.3127	0.0179389	0.563158	0.584991	0.903232	0.581998	0.2388	8.20154e-08	2.23485e-06	8.60988e-10	6.38778e-08	narX; two-component system, NarL family, nitrate/nitrite sensor histidine kinase NarX [EC:2.7.13.3]
K07684	1.72816	1.62419	1.93781	0.252983	0.763994	0.30592	0.363	0.000207227	0.00173381	0.00107625	0.00536215	narL; two-component system, NarL family, nitrate/nitrite response regulator NarL
K07684	1.72816	1.62419	1.93781	0.252983	0.763994	0.30592	0.363	0.000207227	0.00173381	0.00107625	0.00536215	narL; two-component system, NarL family, nitrate/nitrite response regulator NarL
K07688	-5.63034	-4.76479	-6.71069	-2.12513	6.19439	-0.352189	0.292142	0.000377697	0.00220977	1.93892e-06	3.01903e-05	fimZ; two-component system, NarL family, response regulator, fimbrial Z protein, FimZ
K07688	-5.63034	-4.76479	-6.71069	-2.12513	6.19439	-0.352189	0.292142	0.000377697	0.00220977	1.93892e-06	3.01903e-05	fimZ; two-component system, NarL family, response regulator, fimbrial Z protein, FimZ
K07690	-5.63228	-4.76847	-6.70153	-2.11536	6.03955	-0.352341	0.2988	0.000525981	0.0027256	1.93431e-06	3.04723e-05	evgA, bvgA; two-component system, NarL family, response regulator EvgA
K07690	-5.63228	-4.76847	-6.70153	-2.11536	6.03955	-0.352341	0.2988	0.000525981	0.0027256	1.93431e-06	3.04723e-05	evgA, bvgA; two-component system, NarL family, response regulator EvgA
K07690	-5.63228	-4.76847	-6.70153	-2.11536	6.03955	-0.352341	0.2988	0.000525981	0.0027256	1.93431e-06	3.04723e-05	evgA, bvgA; two-component system, NarL family, response regulator EvgA
K07690	-5.63228	-4.76847	-6.70153	-2.11536	6.03955	-0.352341	0.2988	0.000525981	0.0027256	1.93431e-06	3.04723e-05	evgA, bvgA; two-component system, NarL family, response regulator EvgA
K07705	-5.57123	-6.07328	-4.912	1.36072	3.3592	0.344667	0.308	4.02622e-05	0.000352272	6.96866e-06	8.71388e-05	lytT, lytR; two-component system, LytTR family, response regulator LytT
K07705	-5.57123	-6.07328	-4.912	1.36072	3.3592	0.344667	0.308	4.02622e-05	0.000352272	6.96866e-06	8.71388e-05	lytT, lytR; two-component system, LytTR family, response regulator LytT
K07710	-6.42215	-7.14838	-6.03478	1.14117	5.21172	0.200845	0.3828	0.00450319	0.0164475	0.00602169	0.0213634	atoS; two-component system, NtrC family, sensor histidine kinase AtoS [EC:2.7.13.3]
K07710	-6.42215	-7.14838	-6.03478	1.14117	5.21172	0.200845	0.3828	0.00450319	0.0164475	0.00602169	0.0213634	atoS; two-component system, NtrC family, sensor histidine kinase AtoS [EC:2.7.13.3]
K07710	-6.42215	-7.14838	-6.03478	1.14117	5.21172	0.200845	0.3828	0.00450319	0.0164475	0.00602169	0.0213634	atoS; two-component system, NtrC family, sensor histidine kinase AtoS [EC:2.7.13.3]
K07726	-0.0439149	-0.242911	0.208501	0.413496	0.931576	0.37597	0.3114	0.000218513	0.00179921	9.30602e-06	0.000118851	K07726; putative transcriptional regulator
K07727	1.00748	0.686282	1.6883	0.740289	1.33667	0.538062	0.280344	4.06274e-08	1.27251e-06	3.55533e-07	7.48282e-06	K07727; putative transcriptional regulator
K07729	0.866853	0.58059	1.37182	0.528954	1.79573	0.276096	0.381524	0.00699285	0.0262654	0.00463919	0.0179262	K07729; putative transcriptional regulator
K07734	2.76018	2.56856	2.97157	0.478346	1.39434	0.321895	0.367327	0.00135582	0.00758924	0.00148193	0.00694817	paiB; transcriptional regulator
K07735	3.89303	3.85892	3.95525	0.138511	0.608411	0.210097	0.386523	0.0134774	0.044032	0.00734869	0.0259275	algH; putative transcriptional regulator
K07769	1.42379	2.07296	1.00779	-0.667255	1.72099	-0.344845	0.362	0.00381716	0.0166996	0.000665754	0.00374551	nblS; two-component system, OmpR family, sensor histidine kinase NblS [EC:2.7.13.3]
K07769	1.42379	2.07296	1.00779	-0.667255	1.72099	-0.344845	0.362	0.00381716	0.0166996	0.000665754	0.00374551	nblS; two-component system, OmpR family, sensor histidine kinase NblS [EC:2.7.13.3]
K07769	1.42379	2.07296	1.00779	-0.667255	1.72099	-0.344845	0.362	0.00381716	0.0166996	0.000665754	0.00374551	nblS; two-component system, OmpR family, sensor histidine kinase NblS [EC:2.7.13.3]
K07774	1.39725	1.10181	1.76694	0.586941	1.68432	0.322906	0.361728	0.00215252	0.0108807	0.00151601	0.00707019	tctD; two-component system, OmpR family, response regulator TctD
K07774	1.39725	1.10181	1.76694	0.586941	1.68432	0.322906	0.361728	0.00215252	0.0108807	0.00151601	0.00707019	tctD; two-component system, OmpR family, response regulator TctD
K07782	1.56043	1.29204	1.91607	0.569543	1.55633	0.347735	0.346331	0.000422487	0.00307628	0.000327574	0.00224428	sdiA; LuxR family transcriptional regulator, quorum-sensing system regulator SdiA
K07782	1.56043	1.29204	1.91607	0.569543	1.55633	0.347735	0.346331	0.000422487	0.00307628	0.000327574	0.00224428	sdiA; LuxR family transcriptional regulator, quorum-sensing system regulator SdiA
K07782	1.56043	1.29204	1.91607	0.569543	1.55633	0.347735	0.346331	0.000422487	0.00307628	0.000327574	0.00224428	sdiA; LuxR family transcriptional regulator, quorum-sensing system regulator SdiA
K07782	1.56043	1.29204	1.91607	0.569543	1.55633	0.347735	0.346331	0.000422487	0.00307628	0.000327574	0.00224428	sdiA; LuxR family transcriptional regulator, quorum-sensing system regulator SdiA
K07788	-2.26912	-1.89174	-2.5749	-0.737666	1.33783	-0.523633	0.266347	1.92869e-08	6.69751e-07	2.18237e-08	7.08035e-07	mdtB; multidrug efflux pump
K07788	-2.26912	-1.89174	-2.5749	-0.737666	1.33783	-0.523633	0.266347	1.92869e-08	6.69751e-07	2.18237e-08	7.08035e-07	mdtB; multidrug efflux pump
K07789	-2.214	-1.86425	-2.53313	-0.742122	1.3065	-0.546101	0.252	6.56509e-09	2.60168e-07	5.62277e-09	2.53638e-07	mdtC; multidrug efflux pump
K07789	-2.214	-1.86425	-2.53313	-0.742122	1.3065	-0.546101	0.252	6.56509e-09	2.60168e-07	5.62277e-09	2.53638e-07	mdtC; multidrug efflux pump
K07793	3.49188	3.38703	3.85804	0.440897	1.1383	0.361683	0.35013	0.000279292	0.00221554	0.000357369	0.00240101	tctA; putative tricarboxylic transport membrane protein
K07793	3.49188	3.38703	3.85804	0.440897	1.1383	0.361683	0.35013	0.000279292	0.00221554	0.000357369	0.00240101	tctA; putative tricarboxylic transport membrane protein
K07794	2.97416	2.7267	3.27985	0.402975	1.40741	0.279319	0.378124	0.00202088	0.0103698	0.00413323	0.0162953	tctB; putative tricarboxylic transport membrane protein
K07794	2.97416	2.7267	3.27985	0.402975	1.40741	0.279319	0.378124	0.00202088	0.0103698	0.00413323	0.0162953	tctB; putative tricarboxylic transport membrane protein
K07795	3.10995	2.7653	3.56571	0.527499	1.4858	0.340701	0.3556	0.000364118	0.00273828	0.000791013	0.0042235	tctC; putative tricarboxylic transport membrane protein
K07795	3.10995	2.7653	3.56571	0.527499	1.4858	0.340701	0.3556	0.000364118	0.00273828	0.000791013	0.0042235	tctC; putative tricarboxylic transport membrane protein
K07799	-0.274416	0.0318783	-0.582562	-0.630519	1.12707	-0.538816	0.2754	7.40141e-08	2.05134e-06	1.38528e-07	3.32076e-06	mdtA; membrane fusion protein, multidrug efflux system
K07799	-0.274416	0.0318783	-0.582562	-0.630519	1.12707	-0.538816	0.2754	7.40141e-08	2.05134e-06	1.38528e-07	3.32076e-06	mdtA; membrane fusion protein, multidrug efflux system
K07978	1.43959	2.08353	1.01957	-0.695692	1.70366	-0.358946	0.356929	0.00347525	0.0156575	0.000600853	0.0035118	plmA; GntR family transcriptional regulator
K07979	-0.0805698	0.0133321	-0.167592	-0.344364	1.28154	-0.248592	0.380124	0.00080217	0.00503401	0.00604139	0.0221183	ytrA; GntR family transcriptional regulator
K08084	2.35477	2.26451	2.46077	0.226564	0.736702	0.279958	0.366127	0.0021272	0.0107727	0.0014086	0.00665853	fimT; type IV fimbrial biogenesis protein FimT
K08092	-1.76443	-2.18446	-0.487085	1.47269	2.09967	0.676466	0.255749	3.84644e-10	2.91713e-08	9.54948e-09	3.77749e-07	dlgD; 3-dehydro-L-gulonate 2-dehydrogenase [EC:1.1.1.130]
K08092	-1.76443	-2.18446	-0.487085	1.47269	2.09967	0.676466	0.255749	3.84644e-10	2.91713e-08	9.54948e-09	3.77749e-07	dlgD; 3-dehydro-L-gulonate 2-dehydrogenase [EC:1.1.1.130]
K08097	0.288596	0.0293111	0.829682	0.652419	1.24202	0.50223	0.303939	6.68993e-07	1.3827e-05	2.53819e-06	4.00176e-05	comA; phosphosulfolactate synthase [EC:4.4.1.19]
K08100	-4.09768	-4.67771	-3.10646	1.73364	3.2643	0.448025	0.282943	3.52087e-05	0.000292306	4.49696e-07	9.02487e-06	E1.3.3.5; bilirubin oxidase [EC:1.3.3.5]
K08138	-4.43721	-3.54668	-5.83185	-1.9346	5.20966	-0.362634	0.275545	1.10276e-05	0.000130292	9.82195e-08	2.43208e-06	xylE; MFS transporter, SP family, xylose:H+ symportor
K08151	1.18354	0.917281	1.5393	0.544419	1.04939	0.474076	0.302	9.04326e-06	0.000124395	1.43925e-06	2.46837e-05	tetA; MFS transporter, DHA1 family, tetracycline resistance protein
K08151	1.18354	0.917281	1.5393	0.544419	1.04939	0.474076	0.302	9.04326e-06	0.000124395	1.43925e-06	2.46837e-05	tetA; MFS transporter, DHA1 family, tetracycline resistance protein
K08169	-3.4673	-3.26106	-3.83969	-0.559194	1.53431	-0.285718	0.337	0.00262181	0.0109429	0.000101357	0.000849731	yebQ; MFS transporter, DHA2 family, multidrug resistance protein
K08217	-0.00249825	-0.289432	0.323461	0.805776	2.25801	0.339338	0.342132	3.73986e-05	0.000417299	0.00019756	0.00151044	mef; MFS transporter, DHA3 family, macrolide efflux protein
K08217	-0.00249825	-0.289432	0.323461	0.805776	2.25801	0.339338	0.342132	3.73986e-05	0.000417299	0.00019756	0.00151044	mef; MFS transporter, DHA3 family, macrolide efflux protein
K08222	-5.98784	-6.65265	-5.26621	1.57576	5.23677	0.280198	0.333733	0.00208666	0.0084344	0.00015742	0.00119281	yqgE; MFS transporter, YQGE family, putative transporter
K08261	-1.14774	-1.65493	-0.334391	1.03587	1.52187	0.627894	0.2396	8.438e-11	1.12252e-08	4.86543e-10	4.26377e-08	E1.1.99.21; D-sorbitol dehydrogenase (acceptor) [EC:1.1.99.21]
K08281	2.68167	2.38652	3.01587	0.610877	0.987842	0.591656	0.252949	2.37824e-10	2.29791e-08	5.17217e-09	2.54407e-07	pncA; nicotinamidase/pyrazinamidase [EC:3.5.1.19 3.5.1.-]
K08295	0.408526	-0.00318093	0.884239	0.75517	1.87695	0.384669	0.336933	0.000158733	0.00139119	0.000123413	0.00103893	abmG; 2-aminobenzoate-CoA ligase [EC:6.2.1.32]
K08299	1.25402	1.16894	1.48291	0.337745	1.26496	0.2548	0.3916	0.00686667	0.0258782	0.0108354	0.0354513	caiD; crotonobetainyl-CoA hydratase [EC:4.2.1.149]
K08307	3.36993	3.2861	3.46321	0.195964	0.804904	0.225911	0.375525	0.00839575	0.0304195	0.00273367	0.0114726	mltD, dniR; membrane-bound lytic murein transglycosylase D [EC:4.2.2.-]
K08315	-8.18437	-7.13547	-9.52881	-1.70441	5.18951	-0.306881	0.3298	0.00270971	0.00931953	0.000145733	0.000998966	hycI; hydrogenase 3 maturation protease [EC:3.4.23.51]
K08321	-2.94759	-2.57707	-3.36543	-0.675103	2.83587	-0.200966	0.3924	0.013135	0.0421375	0.00968287	0.0322841	lsrF; 3-hydroxy-5-phosphonooxypentane-2,4-dione thiolase [EC:2.3.1.245]
K08323	0.00163716	-0.314604	0.640006	0.821571	2.00703	0.368895	0.3446	0.000203739	0.00171108	0.000239866	0.00176009	rspA, manD; mannonate dehydratase [EC:4.2.1.8]
K08325	0.444226	0.316002	0.631313	0.404146	1.54323	0.257391	0.3868	0.00376043	0.0164988	0.00608019	0.0222707	yqhD; NADP-dependent alcohol dehydrogenase [EC:1.1.-.-]
K08369	-2.34305	-2.62329	-1.65719	0.934565	1.85358	0.458376	0.304939	1.36119e-06	2.30627e-05	2.21147e-06	3.52691e-05	ydjE; MFS transporter, putative metabolite:H+ symporter
K08481	1.62231	2.13526	1.14027	-0.614624	1.6044	-0.363148	0.352	0.00369079	0.0163277	0.000526992	0.00321054	kaiB; circadian clock protein KaiB
K08482	1.72512	2.1863	1.22195	-0.616422	1.53199	-0.364577	0.35093	0.00249655	0.0122342	0.000355012	0.00238749	kaiC; circadian clock protein KaiC
K08484	1.92387	1.78712	2.08893	0.212533	0.624064	0.29938	0.3558	0.00567145	0.0222842	0.000594524	0.00344844	ptsP; phosphotransferase system, enzyme I, PtsP [EC:2.7.3.9]
K08484	1.92387	1.78712	2.08893	0.212533	0.624064	0.29938	0.3558	0.00567145	0.0222842	0.000594524	0.00344844	ptsP; phosphotransferase system, enzyme I, PtsP [EC:2.7.3.9]
K08676	0.655218	0.395869	0.958337	0.513793	0.88639	0.526425	0.2854	3.80935e-07	8.41588e-06	1.4933e-07	3.52917e-06	tri; tricorn protease [EC:3.4.21.-]
K08738	4.15553	3.9169	4.41636	0.348609	1.07945	0.305848	0.361	0.000731223	0.00470816	0.000525888	0.00320275	CYC; cytochrome c
K08738	4.15553	3.9169	4.41636	0.348609	1.07945	0.305848	0.361	0.000731223	0.00470816	0.000525888	0.00320275	CYC; cytochrome c
K08738	4.15553	3.9169	4.41636	0.348609	1.07945	0.305848	0.361	0.000731223	0.00470816	0.000525888	0.00320275	CYC; cytochrome c
K08738	4.15553	3.9169	4.41636	0.348609	1.07945	0.305848	0.361	0.000731223	0.00470816	0.000525888	0.00320275	CYC; cytochrome c
K08738	4.15553	3.9169	4.41636	0.348609	1.07945	0.305848	0.361	0.000731223	0.00470816	0.000525888	0.00320275	CYC; cytochrome c
K08738	4.15553	3.9169	4.41636	0.348609	1.07945	0.305848	0.361	0.000731223	0.00470816	0.000525888	0.00320275	CYC; cytochrome c
K08738	4.15553	3.9169	4.41636	0.348609	1.07945	0.305848	0.361	0.000731223	0.00470816	0.000525888	0.00320275	CYC; cytochrome c
K08738	4.15553	3.9169	4.41636	0.348609	1.07945	0.305848	0.361	0.000731223	0.00470816	0.000525888	0.00320275	CYC; cytochrome c
K08738	4.15553	3.9169	4.41636	0.348609	1.07945	0.305848	0.361	0.000731223	0.00470816	0.000525888	0.00320275	CYC; cytochrome c
K08738	4.15553	3.9169	4.41636	0.348609	1.07945	0.305848	0.361	0.000731223	0.00470816	0.000525888	0.00320275	CYC; cytochrome c
K08738	4.15553	3.9169	4.41636	0.348609	1.07945	0.305848	0.361	0.000731223	0.00470816	0.000525888	0.00320275	CYC; cytochrome c
K08738	4.15553	3.9169	4.41636	0.348609	1.07945	0.305848	0.361	0.000731223	0.00470816	0.000525888	0.00320275	CYC; cytochrome c
K08738	4.15553	3.9169	4.41636	0.348609	1.07945	0.305848	0.361	0.000731223	0.00470816	0.000525888	0.00320275	CYC; cytochrome c
K08738	4.15553	3.9169	4.41636	0.348609	1.07945	0.305848	0.361	0.000731223	0.00470816	0.000525888	0.00320275	CYC; cytochrome c
K08738	4.15553	3.9169	4.41636	0.348609	1.07945	0.305848	0.361	0.000731223	0.00470816	0.000525888	0.00320275	CYC; cytochrome c
K08738	4.15553	3.9169	4.41636	0.348609	1.07945	0.305848	0.361	0.000731223	0.00470816	0.000525888	0.00320275	CYC; cytochrome c
K08738	4.15553	3.9169	4.41636	0.348609	1.07945	0.305848	0.361	0.000731223	0.00470816	0.000525888	0.00320275	CYC; cytochrome c
K08738	4.15553	3.9169	4.41636	0.348609	1.07945	0.305848	0.361	0.000731223	0.00470816	0.000525888	0.00320275	CYC; cytochrome c
K08738	4.15553	3.9169	4.41636	0.348609	1.07945	0.305848	0.361	0.000731223	0.00470816	0.000525888	0.00320275	CYC; cytochrome c
K08738	4.15553	3.9169	4.41636	0.348609	1.07945	0.305848	0.361	0.000731223	0.00470816	0.000525888	0.00320275	CYC; cytochrome c
K08738	4.15553	3.9169	4.41636	0.348609	1.07945	0.305848	0.361	0.000731223	0.00470816	0.000525888	0.00320275	CYC; cytochrome c
K08738	4.15553	3.9169	4.41636	0.348609	1.07945	0.305848	0.361	0.000731223	0.00470816	0.000525888	0.00320275	CYC; cytochrome c
K08738	4.15553	3.9169	4.41636	0.348609	1.07945	0.305848	0.361	0.000731223	0.00470816	0.000525888	0.00320275	CYC; cytochrome c
K08738	4.15553	3.9169	4.41636	0.348609	1.07945	0.305848	0.361	0.000731223	0.00470816	0.000525888	0.00320275	CYC; cytochrome c
K08738	4.15553	3.9169	4.41636	0.348609	1.07945	0.305848	0.361	0.000731223	0.00470816	0.000525888	0.00320275	CYC; cytochrome c
K08738	4.15553	3.9169	4.41636	0.348609	1.07945	0.305848	0.361	0.000731223	0.00470816	0.000525888	0.00320275	CYC; cytochrome c
K08738	4.15553	3.9169	4.41636	0.348609	1.07945	0.305848	0.361	0.000731223	0.00470816	0.000525888	0.00320275	CYC; cytochrome c
K08738	4.15553	3.9169	4.41636	0.348609	1.07945	0.305848	0.361	0.000731223	0.00470816	0.000525888	0.00320275	CYC; cytochrome c
K08738	4.15553	3.9169	4.41636	0.348609	1.07945	0.305848	0.361	0.000731223	0.00470816	0.000525888	0.00320275	CYC; cytochrome c
K08738	4.15553	3.9169	4.41636	0.348609	1.07945	0.305848	0.361	0.000731223	0.00470816	0.000525888	0.00320275	CYC; cytochrome c
K08738	4.15553	3.9169	4.41636	0.348609	1.07945	0.305848	0.361	0.000731223	0.00470816	0.000525888	0.00320275	CYC; cytochrome c
K08738	4.15553	3.9169	4.41636	0.348609	1.07945	0.305848	0.361	0.000731223	0.00470816	0.000525888	0.00320275	CYC; cytochrome c
K08738	4.15553	3.9169	4.41636	0.348609	1.07945	0.305848	0.361	0.000731223	0.00470816	0.000525888	0.00320275	CYC; cytochrome c
K08738	4.15553	3.9169	4.41636	0.348609	1.07945	0.305848	0.361	0.000731223	0.00470816	0.000525888	0.00320275	CYC; cytochrome c
K08902	1.4247	2.07315	1.01433	-0.69293	1.73672	-0.352119	0.3564	0.00387024	0.0168297	0.000676413	0.00378952	psb27; photosystem II Psb27 protein
K08902	1.4247	2.07315	1.01433	-0.69293	1.73672	-0.352119	0.3564	0.00387024	0.0168297	0.000676413	0.00378952	psb27; photosystem II Psb27 protein
K08903	1.42056	2.07292	1.00941	-0.701481	1.73779	-0.359096	0.3556	0.00381654	0.0166822	0.000664464	0.00374646	psb28; photosystem II 13kDa protein
K08903	1.42056	2.07292	1.00941	-0.701481	1.73779	-0.359096	0.3556	0.00381654	0.0166822	0.000664464	0.00374646	psb28; photosystem II 13kDa protein
K08926	0.159767	0.00238685	0.36291	0.433246	1.11963	0.344195	0.3448	0.000216858	0.00179624	0.000242617	0.00176892	pufA; light-harvesting complex 1 alpha chain
K08926	0.159767	0.00238685	0.36291	0.433246	1.11963	0.344195	0.3448	0.000216858	0.00179624	0.000242617	0.00176892	pufA; light-harvesting complex 1 alpha chain
K08927	0.652794	0.527706	0.839105	0.439397	1.21557	0.324035	0.3582	0.00158896	0.00856154	0.00145693	0.00684384	pufB; light-harvesting complex 1 beta chain
K08927	0.652794	0.527706	0.839105	0.439397	1.21557	0.324035	0.3582	0.00158896	0.00856154	0.00145693	0.00684384	pufB; light-harvesting complex 1 beta chain
K08928	-0.617054	-0.840904	-0.360278	0.515654	0.820449	0.561866	0.238752	9.76238e-10	5.3625e-08	6.24222e-10	5.06323e-08	pufL; photosynthetic reaction center L subunit
K08928	-0.617054	-0.840904	-0.360278	0.515654	0.820449	0.561866	0.238752	9.76238e-10	5.3625e-08	6.24222e-10	5.06323e-08	pufL; photosynthetic reaction center L subunit
K08929	-0.619802	-0.841964	-0.362709	0.525218	0.817862	0.581497	0.230154	9.99226e-10	5.42984e-08	6.39545e-10	5.13118e-08	pufM; photosynthetic reaction center M subunit
K08929	-0.619802	-0.841964	-0.362709	0.525218	0.817862	0.581497	0.230154	9.99226e-10	5.42984e-08	6.39545e-10	5.13118e-08	pufM; photosynthetic reaction center M subunit
K08930	-2.5131	-2.60577	-2.31044	0.31601	1.30702	0.198271	0.3942	0.00608785	0.0234008	0.010748	0.0346124	pucA; light-harvesting protein B-800-850 alpha chain
K08930	-2.5131	-2.60577	-2.31044	0.31601	1.30702	0.198271	0.3942	0.00608785	0.0234008	0.010748	0.0346124	pucA; light-harvesting protein B-800-850 alpha chain
K08939	-2.51519	-2.60235	-2.32372	0.320585	1.33238	0.196191	0.3898	0.00640131	0.0242602	0.0120144	0.0380541	pucB; light-harvesting protein B-800-850 beta chain
K08939	-2.51519	-2.60235	-2.32372	0.320585	1.33238	0.196191	0.3898	0.00640131	0.0242602	0.0120144	0.0380541	pucB; light-harvesting protein B-800-850 beta chain
K08964	1.50546	2.11447	1.13959	-0.643133	1.6163	-0.350033	0.3538	0.00314113	0.0145707	0.000748899	0.00406172	mtnB; methylthioribulose-1-phosphate dehydratase [EC:4.2.1.109]
K08987	1.70966	1.46976	2.19939	0.767515	1.3617	0.53191	0.2888	3.51182e-07	7.8877e-06	1.40304e-06	2.42259e-05	K08987; putative membrane protein
K08990	0.846824	0.626239	1.14908	0.482991	1.20959	0.362794	0.3424	0.00114743	0.00664761	0.000308593	0.00213724	ycjF; putative membrane protein
K08995	-1.88273	-1.7335	-2.12452	-0.328426	0.752175	-0.391922	0.3228	9.18812e-05	0.000828144	5.38875e-05	0.000496864	K08995; putative membrane protein
K09003	-7.45102	-6.75278	-9.20293	-1.54579	5.272	-0.283027	0.345	0.00278159	0.0102507	0.000383474	0.00223889	K09003; uncharacterized protein
K09004	1.46583	1.19736	1.7131	0.471378	1.11965	0.371161	0.310138	0.000106975	0.001002	6.79728e-06	9.1755e-05	K09004; uncharacterized protein
K09011	0.49025	0.0953126	1.1476	0.652126	1.56219	0.409786	0.301	1.5885e-05	0.000202606	1.91682e-06	3.15237e-05	cimA; (R)-citramalate synthase [EC:2.3.1.182]
K09011	0.49025	0.0953126	1.1476	0.652126	1.56219	0.409786	0.301	1.5885e-05	0.000202606	1.91682e-06	3.15237e-05	cimA; (R)-citramalate synthase [EC:2.3.1.182]
K09012	1.42278	2.07249	1.01305	-0.669145	1.73111	-0.349695	0.360928	0.00385477	0.0167962	0.000672401	0.00377407	sufR; DeoR family transcriptional regulator, suf operon transcriptional repressor
K09024	-3.62971	-3.91209	-2.78267	0.950645	2.20962	0.392628	0.3118	0.000138967	0.000831749	7.02225e-06	9.24116e-05	rutF; flavin reductase [EC:1.5.1.-]
K09158	2.78272	2.68739	2.85966	0.225774	0.974104	0.204712	0.390122	0.0123645	0.0411629	0.00951034	0.0319097	K09158; uncharacterized protein
K09160	1.72534	1.57438	1.85963	0.245031	0.709271	0.300671	0.355129	0.00569855	0.0223379	0.000291974	0.00203391	K09160; uncharacterized protein
K09164	2.02004	1.82609	2.39794	0.479126	1.43827	0.321666	0.354129	0.00033348	0.00254778	0.000522588	0.00317895	K09164; uncharacterized protein
K09165	1.90666	1.8013	2.10238	0.298933	0.70136	0.378627	0.315737	0.000373263	0.00278584	1.04577e-05	0.000131664	K09165; dodecin
K09181	3.19667	3.29438	3.05449	-0.225311	0.788891	-0.262618	0.3844	0.00392283	0.0169802	0.00474053	0.0182244	yfiQ; acetyltransferase
K09252	0.0636328	-0.385556	0.555762	0.778659	1.75156	0.412716	0.3322	4.41245e-05	0.000478529	5.9315e-05	0.000567674	FAEB; feruloyl esterase [EC:3.1.1.73]
K09456	1.69155	1.60404	1.81996	0.232819	0.980933	0.225505	0.401	0.00417249	0.0177646	0.0150764	0.0465129	aidB; putative acyl-CoA dehydrogenase
K09461	0.745997	0.483542	1.07431	0.51036	1.43042	0.334536	0.3514	0.000585565	0.00395387	0.000676728	0.0037925	E1.14.13.40; anthraniloyl-CoA monooxygenase [EC:1.14.13.40]
K09472	1.80266	1.45618	2.19274	0.765738	1.62224	0.445975	0.315	1.02846e-06	2.02309e-05	6.41522e-06	8.77187e-05	puuC, aldH; 4-(gamma-glutamylamino)butanal dehydrogenase [EC:1.2.1.99]
K09516	-6.01529	-4.58511	-8.16963	-3.44223	4.87206	-0.675854	0.192	5.76833e-09	1.33863e-07	3.94822e-13	2.42213e-10	RETSAT; all-trans-retinol 13,14-reductase [EC:1.3.99.23]
K09680	-1.54622	-1.39149	-1.74481	-0.36568	1.50192	-0.229965	0.393521	0.0123112	0.0408311	0.00897976	0.0303255	PANK1_2_3, CAB1, coaW; type II pantothenate kinase [EC:2.7.1.33]
K09688	0.548999	0.402961	0.955777	0.531002	1.64684	0.292615	0.375525	0.00414597	0.0176761	0.00241512	0.0103612	kpsM; capsular polysaccharide transport system permease protein
K09688	0.548999	0.402961	0.955777	0.531002	1.64684	0.292615	0.375525	0.00414597	0.0176761	0.00241512	0.0103612	kpsM; capsular polysaccharide transport system permease protein
K09689	1.39936	1.13964	1.86163	0.603126	1.69349	0.334617	0.359528	0.00146247	0.00803952	0.000650549	0.00369192	kpsT; capsular polysaccharide transport system ATP-binding protein [EC:7.6.2.12]
K09689	1.39936	1.13964	1.86163	0.603126	1.69349	0.334617	0.359528	0.00146247	0.00803952	0.000650549	0.00369192	kpsT; capsular polysaccharide transport system ATP-binding protein [EC:7.6.2.12]
K09694	2.96302	2.72991	3.15462	0.389423	1.27613	0.293254	0.361	0.000191982	0.00163245	0.00126613	0.00611987	nodJ; lipooligosaccharide transport system permease protein
K09694	2.96302	2.72991	3.15462	0.389423	1.27613	0.293254	0.361	0.000191982	0.00163245	0.00126613	0.00611987	nodJ; lipooligosaccharide transport system permease protein
K09695	2.36553	2.23153	2.53499	0.323371	1.07263	0.28321	0.3656	0.000206606	0.00173418	0.00158319	0.00732447	nodI; lipooligosaccharide transport system ATP-binding protein
K09695	2.36553	2.23153	2.53499	0.323371	1.07263	0.28321	0.3656	0.000206606	0.00173418	0.00158319	0.00732447	nodI; lipooligosaccharide transport system ATP-binding protein
K09705	2.53072	2.34364	2.67715	0.414586	1.0276	0.376409	0.330334	2.34154e-05	0.000280713	7.74318e-05	0.000705131	K09705; uncharacterized protein
K09709	0.385784	0.179937	0.762871	0.444987	1.61322	0.263678	0.383723	0.0154897	0.0489852	0.00823219	0.0284035	meh; 3-methylfumaryl-CoA hydratase [EC:4.2.1.153]
K09720	-8.18595	-5.14901	-11.0648	-4.78326	5.93928	-0.735222	0.210158	1.00444e-09	4.20859e-08	4.06395e-11	5.40148e-09	nrpRI; HTH-type transcriptional regulator, global nitrogen regulator NrpRI
K09744	0.769716	1.15794	0.263079	-0.855217	1.30196	-0.586371	0.259548	5.94884e-08	1.71985e-06	1.2402e-08	4.6158e-07	K09744; uncharacterized protein
K09763	1.74258	2.18831	1.30292	-0.573059	1.59605	-0.317811	0.3664	0.0120864	0.0404119	0.0017198	0.00784275	K09763; uncharacterized protein
K09765	0.47727	0.581042	0.166446	-0.374487	1.12684	-0.314972	0.374325	0.000494457	0.00345576	0.00303127	0.012519	queH; epoxyqueuosine reductase [EC:1.17.99.6]
K09775	1.63319	2.13503	1.17799	-0.630553	1.6466	-0.342191	0.3618	0.0074164	0.0275328	0.00112001	0.00554151	K09775; uncharacterized protein
K09781	2.69022	2.45329	2.85699	0.502066	1.09013	0.431988	0.326935	2.08531e-05	0.000254437	2.74433e-05	0.000302417	K09781; uncharacterized protein
K09790	1.6991	1.51775	1.85323	0.362128	1.05801	0.323726	0.354729	0.00162866	0.00873487	0.000510201	0.00311422	K09790; uncharacterized protein
K09794	1.68067	1.44683	1.88645	0.394831	0.795332	0.441093	0.2952	4.5693e-05	0.000492966	8.05722e-07	1.49952e-05	K09794; uncharacterized protein
K09796	3.27277	3.08227	3.58171	0.41257	0.827209	0.452033	0.308738	3.67753e-06	5.82822e-05	4.60936e-06	6.67048e-05	pccA; periplasmic copper chaperone A
K09809	-0.0320102	-0.374344	0.250453	0.873388	2.38498	0.35775	0.334333	1.75293e-05	0.00022012	6.61303e-05	0.000619579	tagF; CDP-glycerol glycerophosphotransferase [EC:2.7.8.12]
K09815	2.59931	2.53306	2.67093	0.128059	0.391466	0.295421	0.3614	0.0103113	0.0355471	0.00167357	0.00763125	znuA; zinc transport system substrate-binding protein
K09815	2.59931	2.53306	2.67093	0.128059	0.391466	0.295421	0.3614	0.0103113	0.0355471	0.00167357	0.00763125	znuA; zinc transport system substrate-binding protein
K09822	1.23016	0.957547	1.43402	0.422942	0.783333	0.503361	0.294941	2.39551e-06	4.07278e-05	1.11723e-06	1.9863e-05	K09822; uncharacterized protein
K09826	1.17037	0.922624	1.33474	0.337922	0.837805	0.36256	0.331334	0.00144035	0.00793251	6.49891e-05	0.000609194	irr; Fur family transcriptional regulator, iron response regulator
K09836	0.372944	0.203301	0.707515	0.403942	1.82334	0.213954	0.39	0.00288139	0.0136403	0.00748384	0.0262983	crtW, BKT; beta-carotene/zeaxanthin 4-ketolase [EC:1.14.99.63 1.14.99.64]
K09844	-0.622153	-0.841622	-0.361406	0.516952	0.818523	0.562616	0.2398	1.05056e-09	5.63011e-08	6.38975e-10	5.13245e-08	crtC; carotenoid 1,2-hydratase [EC:4.2.1.131]
K09845	-0.621374	-0.841403	-0.363374	0.506921	0.818269	0.558412	0.239552	1.00042e-09	5.43627e-08	6.43624e-10	5.10046e-08	crtD; 1-hydroxycarotenoid 3,4-desaturase [EC:1.3.99.27]
K09846	-0.603855	-0.822424	-0.355081	0.500568	0.814841	0.555676	0.244351	1.64605e-09	7.97817e-08	9.5074e-10	6.79248e-08	crtF; demethylspheroidene O-methyltransferase [EC:2.1.1.210]
K09847	-1.70046	-2.06299	-1.11217	0.852781	1.41245	0.548861	0.2596	8.89181e-09	3.4779e-07	1.30985e-08	4.71846e-07	crtA; spheroidene monooxygenase [EC:1.14.15.9]
K09858	2.81403	2.70326	2.90499	0.197677	0.425011	0.431	0.304139	2.34167e-06	3.99193e-05	2.33773e-06	3.69414e-05	K09858; SEC-C motif domain protein
K09880	1.50082	2.11685	1.14894	-0.599825	1.60427	-0.34537	0.3594	0.00306276	0.0143182	0.000709713	0.00390905	mtnC, ENOPH1; enolase-phosphatase E1 [EC:3.1.3.77]
K09890	-2.89839	-2.33476	-3.36832	-1.18148	2.80725	-0.412867	0.323735	9.45125e-06	0.00012803	3.38135e-05	0.000355847	arfA; alternative ribosome-rescue factor
K09891	-8.58182	-7.88747	-9.48989	-1.64468	5.17147	-0.273135	0.367127	0.00994332	0.028642	0.00212403	0.00861472	K09891; uncharacterized protein
K09914	-4.32106	-4.13738	-4.65926	-0.57652	1.54578	-0.255694	0.332	0.00308535	0.0114599	6.3286e-05	0.000554679	K09914; putative lipoprotein
K09922	1.13657	1.00532	1.39375	0.371696	0.970471	0.357022	0.351	9.03719e-05	0.000870663	0.000361344	0.00240743	K09922; uncharacterized protein
K09927	1.95318	1.84805	2.0539	0.266143	0.922978	0.267525	0.3798	0.00158731	0.00856788	0.0062713	0.0228195	K09927; uncharacterized protein
K09930	2.21805	2.13418	2.31889	0.194348	0.698809	0.250003	0.372725	0.00802048	0.0292876	0.00234805	0.0101031	K09930; uncharacterized protein
K09931	2.95047	2.86002	3.13876	0.248121	0.989816	0.231244	0.388322	0.0046805	0.0192931	0.00662538	0.0238851	K09931; uncharacterized protein
K09932	1.17643	1.39591	0.908369	-0.544426	0.969399	-0.512407	0.266	1.31196e-08	4.96852e-07	3.37097e-08	1.02556e-06	K09932; uncharacterized protein
K09939	0.625765	0.759073	0.531115	-0.239134	0.804829	-0.279476	0.3748	0.00096099	0.00577745	0.00301578	0.0124426	K09939; uncharacterized protein
K09940	2.17258	1.86631	2.7117	0.672715	1.82324	0.356309	0.3538	0.000542848	0.00373656	0.000624998	0.00359992	K09940; uncharacterized protein
K09942	1.74671	2.34004	1.4186	-0.578219	1.59837	-0.338528	0.359128	0.00527633	0.0210724	0.000916353	0.00472151	K09942; uncharacterized protein
K09946	0.94821	0.574048	1.3089	0.737798	2.12627	0.317269	0.357928	0.00138759	0.00772108	0.00113081	0.00558981	K09946; uncharacterized protein
K09947	1.01607	0.836753	1.18373	0.349356	1.24253	0.277499	0.375725	0.00434707	0.0182794	0.00333271	0.0135543	K09947; uncharacterized protein
K09950	1.08486	0.941987	1.21208	0.318789	0.82133	0.36814	0.313937	0.000100421	0.000948997	1.41609e-05	0.000170186	K09950; uncharacterized protein
K09955	-0.462658	-0.653793	-0.203471	0.377715	1.2184	0.29234	0.3708	0.00405019	0.0173566	0.00147562	0.00689636	K09955; uncharacterized protein
K09962	-3.04142	-3.51535	-2.41953	1.03195	2.1375	0.414289	0.29814	3.46499e-05	0.000329588	1.39965e-06	2.38196e-05	K09962; uncharacterized protein
K09965	-3.97507	-4.51572	-3.06776	1.66562	2.89673	0.513382	0.2734	7.0641e-08	1.68515e-06	7.87874e-08	2.04647e-06	K09965; uncharacterized protein
K09973	1.73156	1.47223	1.86571	0.370506	1.27678	0.267127	0.388722	0.00966761	0.0339918	0.00519787	0.0196587	K09973; uncharacterized protein
K09980	-4.09625	-4.66816	-3.09495	1.76332	3.2824	0.450367	0.2876	6.01145e-05	0.00038201	4.81917e-07	9.52942e-06	K09980; uncharacterized protein
K09981	0.482872	0.231944	0.978101	0.53796	0.917762	0.583947	0.2694	2.50674e-09	1.13871e-07	3.16995e-08	9.68974e-07	K09981; uncharacterized protein
K09985	1.01846	0.852481	1.29497	0.390876	1.16384	0.303553	0.3654	0.00499606	0.0202502	0.00094758	0.00485776	K09985; uncharacterized protein
K10013	-4.09444	-4.67544	-3.09759	1.71075	3.28866	0.420816	0.2954	2.16602e-05	0.000212166	5.2298e-07	1.02206e-05	argT; lysine/arginine/ornithine transport system substrate-binding protein
K10013	-4.09444	-4.67544	-3.09759	1.71075	3.28866	0.420816	0.2954	2.16602e-05	0.000212166	5.2298e-07	1.02206e-05	argT; lysine/arginine/ornithine transport system substrate-binding protein
K10018	-3.90246	-3.55159	-4.44239	-0.891892	2.35364	-0.297633	0.3312	0.00129161	0.00635451	5.5216e-05	0.000528041	occT, nocT; octopine/nopaline transport system substrate-binding protein
K10018	-3.90246	-3.55159	-4.44239	-0.891892	2.35364	-0.297633	0.3312	0.00129161	0.00635451	5.5216e-05	0.000528041	occT, nocT; octopine/nopaline transport system substrate-binding protein
K10019	-3.90954	-3.54903	-4.43238	-0.89421	2.36491	-0.289513	0.33	0.00175119	0.00779092	5.82967e-05	0.00054901	occM, nocM; octopine/nopaline transport system permease protein
K10019	-3.90954	-3.54903	-4.43238	-0.89421	2.36491	-0.289513	0.33	0.00175119	0.00779092	5.82967e-05	0.00054901	occM, nocM; octopine/nopaline transport system permease protein
K10020	-3.89424	-3.55307	-4.4318	-0.927376	2.38049	-0.310236	0.325735	0.00160551	0.0076333	5.71201e-05	0.000541951	occQ, nocQ; octopine/nopaline transport system permease protein
K10020	-3.89424	-3.55307	-4.4318	-0.927376	2.38049	-0.310236	0.325735	0.00160551	0.0076333	5.71201e-05	0.000541951	occQ, nocQ; octopine/nopaline transport system permease protein
K10021	-5.51907	-5.24219	-5.94619	-0.754495	3.90453	-0.162906	0.373325	0.00631427	0.0220857	0.00315744	0.0125953	occP, nocP; octopine/nopaline transport system ATP-binding protein [EC:7.4.2.1]
K10021	-5.51907	-5.24219	-5.94619	-0.754495	3.90453	-0.162906	0.373325	0.00631427	0.0220857	0.00315744	0.0125953	occP, nocP; octopine/nopaline transport system ATP-binding protein [EC:7.4.2.1]
K10022	-0.290775	-0.666083	0.094871	0.773779	2.10146	0.344861	0.3512	0.00031119	0.00241134	0.000211132	0.00159154	aotJ; arginine/ornithine transport system substrate-binding protein
K10022	-0.290775	-0.666083	0.094871	0.773779	2.10146	0.344861	0.3512	0.00031119	0.00241134	0.000211132	0.00159154	aotJ; arginine/ornithine transport system substrate-binding protein
K10023	-0.297907	-0.668839	0.0936705	0.80942	2.08134	0.360636	0.3396	0.000313543	0.00242164	0.00020734	0.00156878	aotM; arginine/ornithine transport system permease protein
K10023	-0.297907	-0.668839	0.0936705	0.80942	2.08134	0.360636	0.3396	0.000313543	0.00242164	0.00020734	0.00156878	aotM; arginine/ornithine transport system permease protein
K10024	-0.295471	-0.664686	0.0962196	0.815882	2.07239	0.3725	0.346	0.000311232	0.00240807	0.000206807	0.00156526	aotQ; arginine/ornithine transport system permease protein
K10024	-0.295471	-0.664686	0.0962196	0.815882	2.07239	0.3725	0.346	0.000311232	0.00240807	0.000206807	0.00156526	aotQ; arginine/ornithine transport system permease protein
K10025	-0.271856	-0.650963	0.0976082	0.832954	2.0437	0.382257	0.337932	0.000285767	0.00225147	0.000210036	0.00158585	aotP; arginine/ornithine transport system ATP-binding protein [EC:7.4.2.1]
K10025	-0.271856	-0.650963	0.0976082	0.832954	2.0437	0.382257	0.337932	0.000285767	0.00225147	0.000210036	0.00158585	aotP; arginine/ornithine transport system ATP-binding protein [EC:7.4.2.1]
K10026	1.74209	1.96597	1.58264	-0.394157	0.913995	-0.410887	0.340532	3.40892e-05	0.000385826	0.000127817	0.00106421	queE; 7-carboxy-7-deazaguanine synthase [EC:4.3.99.3]
K10026	1.74209	1.96597	1.58264	-0.394157	0.913995	-0.410887	0.340532	3.40892e-05	0.000385826	0.000127817	0.00106421	queE; 7-carboxy-7-deazaguanine synthase [EC:4.3.99.3]
K10027	4.11445	3.90884	4.27687	0.269721	0.983185	0.263212	0.3852	0.0021106	0.0107319	0.00584231	0.0216091	crtI; phytoene desaturase [EC:1.3.99.26 1.3.99.28 1.3.99.29 1.3.99.31]
K10039	-7.47015	-6.75573	-9.24405	-1.48041	5.23622	-0.272059	0.35033	0.00407808	0.0131694	0.000500534	0.00269155	peb1A, glnH; aspartate/glutamate/glutamine transport system substrate-binding protein
K10039	-7.47015	-6.75573	-9.24405	-1.48041	5.23622	-0.272059	0.35033	0.00407808	0.0131694	0.000500534	0.00269155	peb1A, glnH; aspartate/glutamate/glutamine transport system substrate-binding protein
K10107	1.40154	1.14193	1.86081	0.596174	1.69989	0.316875	0.363527	0.00146129	0.00802915	0.000655932	0.00371169	kpsE; capsular polysaccharide transport system permease protein
K10107	1.40154	1.14193	1.86081	0.596174	1.69989	0.316875	0.363527	0.00146129	0.00802915	0.000655932	0.00371169	kpsE; capsular polysaccharide transport system permease protein
K10111	2.40322	2.23671	2.56979	0.353452	1.21624	0.276198	0.3786	0.00126372	0.00718215	0.00430923	0.0168666	malK, mtlK, thuK; multiple sugar transport system ATP-binding protein [EC:7.5.2.-]
K10111	2.40322	2.23671	2.56979	0.353452	1.21624	0.276198	0.3786	0.00126372	0.00718215	0.00430923	0.0168666	malK, mtlK, thuK; multiple sugar transport system ATP-binding protein [EC:7.5.2.-]
K10125	1.98438	1.72041	2.33413	0.511959	1.24002	0.389564	0.333533	0.000156665	0.0013801	5.58891e-05	0.000542151	dctB; two-component system, NtrC family, C4-dicarboxylate transport sensor histidine kinase DctB [EC:2.7.13.3]
K10125	1.98438	1.72041	2.33413	0.511959	1.24002	0.389564	0.333533	0.000156665	0.0013801	5.58891e-05	0.000542151	dctB; two-component system, NtrC family, C4-dicarboxylate transport sensor histidine kinase DctB [EC:2.7.13.3]
K10125	1.98438	1.72041	2.33413	0.511959	1.24002	0.389564	0.333533	0.000156665	0.0013801	5.58891e-05	0.000542151	dctB; two-component system, NtrC family, C4-dicarboxylate transport sensor histidine kinase DctB [EC:2.7.13.3]
K10126	1.24218	0.956461	1.522	0.49805	1.00986	0.440283	0.316137	2.39804e-05	0.000285878	7.61491e-06	0.000101	dctD; two-component system, NtrC family, C4-dicarboxylate transport response regulator DctD
K10126	1.24218	0.956461	1.522	0.49805	1.00986	0.440283	0.316137	2.39804e-05	0.000285878	7.61491e-06	0.000101	dctD; two-component system, NtrC family, C4-dicarboxylate transport response regulator DctD
K10188	-4.09854	-4.66423	-3.09115	1.744	3.25901	0.450727	0.2852	3.66726e-05	0.000322443	4.92969e-07	9.7438e-06	lacE, araN; lactose/L-arabinose transport system substrate-binding protein
K10188	-4.09854	-4.66423	-3.09115	1.744	3.25901	0.450727	0.2852	3.66726e-05	0.000322443	4.92969e-07	9.7438e-06	lacE, araN; lactose/L-arabinose transport system substrate-binding protein
K10189	-3.90948	-4.21515	-3.10404	1.15672	2.57427	0.418163	0.318936	2.81454e-06	4.22569e-05	1.28669e-05	0.000155239	lacF, araP; lactose/L-arabinose transport system permease protein
K10189	-3.90948	-4.21515	-3.10404	1.15672	2.57427	0.418163	0.318936	2.81454e-06	4.22569e-05	1.28669e-05	0.000155239	lacF, araP; lactose/L-arabinose transport system permease protein
K10190	-4.10012	-4.66683	-3.10464	1.71705	3.23099	0.444731	0.289	4.80086e-05	0.000366296	4.47343e-07	8.97465e-06	lacG, araQ; lactose/L-arabinose transport system permease protein
K10190	-4.10012	-4.66683	-3.10464	1.71705	3.23099	0.444731	0.289	4.80086e-05	0.000366296	4.47343e-07	8.97465e-06	lacG, araQ; lactose/L-arabinose transport system permease protein
K10191	0.196745	-0.204434	0.543115	0.578066	1.59374	0.333628	0.356729	0.00151156	0.00823554	0.000725587	0.00397896	lacK; lactose/L-arabinose transport system ATP-binding protein
K10191	0.196745	-0.204434	0.543115	0.578066	1.59374	0.333628	0.356729	0.00151156	0.00823554	0.000725587	0.00397896	lacK; lactose/L-arabinose transport system ATP-binding protein
K10218	0.0259925	-0.458042	0.235245	0.479645	1.86207	0.248748	0.393521	0.0135255	0.0441101	0.0130686	0.0413578	ligK, galC; 4-hydroxy-4-methyl-2-oxoglutarate aldolase [EC:4.1.3.17]
K10218	0.0259925	-0.458042	0.235245	0.479645	1.86207	0.248748	0.393521	0.0135255	0.0441101	0.0130686	0.0413578	ligK, galC; 4-hydroxy-4-methyl-2-oxoglutarate aldolase [EC:4.1.3.17]
K10219	-0.286663	-0.678867	0.0975188	0.772945	2.1578	0.338576	0.3508	0.000683852	0.00445447	0.000441468	0.00280808	ligC; 2-hydroxy-4-carboxymuconate semialdehyde hemiacetal dehydrogenase [EC:1.1.1.312]
K10219	-0.286663	-0.678867	0.0975188	0.772945	2.1578	0.338576	0.3508	0.000683852	0.00445447	0.000441468	0.00280808	ligC; 2-hydroxy-4-carboxymuconate semialdehyde hemiacetal dehydrogenase [EC:1.1.1.312]
K10219	-0.286663	-0.678867	0.0975188	0.772945	2.1578	0.338576	0.3508	0.000683852	0.00445447	0.000441468	0.00280808	ligC; 2-hydroxy-4-carboxymuconate semialdehyde hemiacetal dehydrogenase [EC:1.1.1.312]
K10220	-0.135567	-0.394337	0.193072	0.58167	1.96029	0.278519	0.380524	0.00372537	0.0163913	0.00286976	0.0119648	ligJ; 4-oxalmesaconate hydratase [EC:4.2.1.83]
K10221	-0.271635	-0.643345	0.125329	0.709487	2.02308	0.324423	0.3568	0.00064017	0.00423129	0.000454991	0.00286933	ligI; 2-pyrone-4,6-dicarboxylate lactonase [EC:3.1.1.57]
K10221	-0.271635	-0.643345	0.125329	0.709487	2.02308	0.324423	0.3568	0.00064017	0.00423129	0.000454991	0.00286933	ligI; 2-pyrone-4,6-dicarboxylate lactonase [EC:3.1.1.57]
K10227	1.29373	1.01769	1.55755	0.617238	1.67355	0.344035	0.359928	0.000796238	0.00501785	0.000653908	0.00370521	smoE, mtlE; sorbitol/mannitol transport system substrate-binding protein
K10227	1.29373	1.01769	1.55755	0.617238	1.67355	0.344035	0.359928	0.000796238	0.00501785	0.000653908	0.00370521	smoE, mtlE; sorbitol/mannitol transport system substrate-binding protein
K10228	1.28514	1.02014	1.54817	0.652617	1.69787	0.365474	0.35133	0.000783251	0.00495166	0.000652105	0.00369802	smoF, mtlF; sorbitol/mannitol transport system permease protein
K10228	1.28514	1.02014	1.54817	0.652617	1.69787	0.365474	0.35133	0.000783251	0.00495166	0.000652105	0.00369802	smoF, mtlF; sorbitol/mannitol transport system permease protein
K10229	1.28611	1.0207	1.55323	0.611432	1.69501	0.341492	0.358728	0.000787802	0.00497832	0.000663033	0.00373798	smoG, mtlG; sorbitol/mannitol transport system permease protein
K10229	1.28611	1.0207	1.55323	0.611432	1.69501	0.341492	0.358728	0.000787802	0.00497832	0.000663033	0.00373798	smoG, mtlG; sorbitol/mannitol transport system permease protein
K10235	0.573364	0.427673	0.966753	0.521196	1.58503	0.296655	0.378324	0.0034186	0.0154206	0.00238124	0.0102409	aglK; alpha-glucoside transport system ATP-binding protein
K10235	0.573364	0.427673	0.966753	0.521196	1.58503	0.296655	0.378324	0.0034186	0.0154206	0.00238124	0.0102409	aglK; alpha-glucoside transport system ATP-binding protein
K10253	-2.25911	-2.57806	-1.71118	0.779145	1.91284	0.332053	0.331334	0.000931291	0.00477839	4.19413e-05	0.000425944	DODA; DOPA 4,5-dioxygenase [EC:1.14.99.-]
K10255	2.30836	2.46384	1.98996	-0.451856	1.23159	-0.326292	0.3632	0.00783528	0.0287679	0.000951359	0.00485996	FAD6, desA; acyl-lipid omega-6 desaturase (Delta-12 desaturase) [EC:1.14.19.23 1.14.19.45]
K10255	2.30836	2.46384	1.98996	-0.451856	1.23159	-0.326292	0.3632	0.00783528	0.0287679	0.000951359	0.00485996	FAD6, desA; acyl-lipid omega-6 desaturase (Delta-12 desaturase) [EC:1.14.19.23 1.14.19.45]
K10439	3.63068	3.4813	3.82877	0.348588	0.826176	0.402841	0.3174	1.50057e-05	0.000193775	2.88346e-05	0.000315269	rbsB; ribose transport system substrate-binding protein
K10439	3.63068	3.4813	3.82877	0.348588	0.826176	0.402841	0.3174	1.50057e-05	0.000193775	2.88346e-05	0.000315269	rbsB; ribose transport system substrate-binding protein
K10439	3.63068	3.4813	3.82877	0.348588	0.826176	0.402841	0.3174	1.50057e-05	0.000193775	2.88346e-05	0.000315269	rbsB; ribose transport system substrate-binding protein
K10440	4.2301	4.11755	4.35327	0.266951	0.767653	0.348525	0.34973	0.000249949	0.00202238	0.000431426	0.00276541	rbsC; ribose transport system permease protein
K10440	4.2301	4.11755	4.35327	0.266951	0.767653	0.348525	0.34973	0.000249949	0.00202238	0.000431426	0.00276541	rbsC; ribose transport system permease protein
K10441	3.89672	3.71436	3.94939	0.224277	0.795401	0.271462	0.379324	0.00107326	0.00632147	0.0036137	0.0145223	rbsA; ribose transport system ATP-binding protein [EC:7.5.2.7]
K10441	3.89672	3.71436	3.94939	0.224277	0.795401	0.271462	0.379324	0.00107326	0.00632147	0.0036137	0.0145223	rbsA; ribose transport system ATP-binding protein [EC:7.5.2.7]
K10546	-2.02328	-2.25851	-1.71193	0.593527	1.30229	0.388666	0.306739	3.29991e-05	0.000297149	4.52951e-06	6.42805e-05	ABC.GGU.S, chvE; putative multiple sugar transport system substrate-binding protein
K10546	-2.02328	-2.25851	-1.71193	0.593527	1.30229	0.388666	0.306739	3.29991e-05	0.000297149	4.52951e-06	6.42805e-05	ABC.GGU.S, chvE; putative multiple sugar transport system substrate-binding protein
K10547	-2.02415	-2.2562	-1.71651	0.576742	1.30963	0.379843	0.3078	2.80798e-05	0.0002597	4.32094e-06	6.18267e-05	ABC.GGU.P, gguB; putative multiple sugar transport system permease protein
K10547	-2.02415	-2.2562	-1.71651	0.576742	1.30963	0.379843	0.3078	2.80798e-05	0.0002597	4.32094e-06	6.18267e-05	ABC.GGU.P, gguB; putative multiple sugar transport system permease protein
K10548	-2.01945	-2.25687	-1.71353	0.583372	1.29507	0.391489	0.311738	3.69485e-05	0.000302333	5.27828e-06	7.30977e-05	ABC.GGU.A, gguA; putative multiple sugar transport system ATP-binding protein [EC:7.5.2.-]
K10548	-2.01945	-2.25687	-1.71353	0.583372	1.29507	0.391489	0.311738	3.69485e-05	0.000302333	5.27828e-06	7.30977e-05	ABC.GGU.A, gguA; putative multiple sugar transport system ATP-binding protein [EC:7.5.2.-]
K10552	0.50609	0.0754733	0.848311	0.653317	1.64903	0.37319	0.344	0.000336138	0.00256224	0.000160399	0.00128166	frcB; fructose transport system substrate-binding protein
K10552	0.50609	0.0754733	0.848311	0.653317	1.64903	0.37319	0.344	0.000336138	0.00256224	0.000160399	0.00128166	frcB; fructose transport system substrate-binding protein
K10553	0.506309	0.0784427	0.852737	0.638105	1.62096	0.36947	0.346131	0.000341055	0.00259169	0.000161525	0.00128697	frcC; fructose transport system permease protein
K10553	0.506309	0.0784427	0.852737	0.638105	1.62096	0.36947	0.346131	0.000341055	0.00259169	0.000161525	0.00128697	frcC; fructose transport system permease protein
K10554	0.850808	0.611126	1.26418	0.60578	1.56413	0.364471	0.3532	0.000485204	0.00341617	0.000333259	0.00227301	frcA; fructose transport system ATP-binding protein
K10554	0.850808	0.611126	1.26418	0.60578	1.56413	0.364471	0.3532	0.000485204	0.00341617	0.000333259	0.00227301	frcA; fructose transport system ATP-binding protein
K10559	-1.44133	-1.80991	-0.799487	0.935374	1.48037	0.541607	0.273745	4.08005e-07	6.66423e-06	4.73829e-08	1.35166e-06	rhaS; rhamnose transport system substrate-binding protein
K10559	-1.44133	-1.80991	-0.799487	0.935374	1.48037	0.541607	0.273745	4.08005e-07	6.66423e-06	4.73829e-08	1.35166e-06	rhaS; rhamnose transport system substrate-binding protein
K10560	-1.42732	-1.69053	-1.20659	0.406874	1.37982	0.270473	0.378524	0.0098304	0.0342797	0.0054063	0.0201585	rhaP; rhamnose transport system permease protein
K10560	-1.42732	-1.69053	-1.20659	0.406874	1.37982	0.270473	0.378524	0.0098304	0.0342797	0.0054063	0.0201585	rhaP; rhamnose transport system permease protein
K10679	-5.98344	-6.68314	-5.25643	1.61246	5.22699	0.290289	0.3368	0.00220012	0.00870945	0.000153516	0.00115941	nfnB, nfsB; nitroreductase / dihydropteridine reductase [EC:1.-.-.- 1.5.1.34]
K10713	0.760388	0.454204	0.913087	0.578922	1.79486	0.328744	0.3342	0.000168787	0.00146904	9.63118e-05	0.000844248	fae; 5,6,7,8-tetrahydromethanopterin hydro-lyase [EC:4.2.1.147]
K10800	-2.10227	-1.76677	-2.48921	-0.692665	1.79078	-0.371317	0.3456	9.02118e-05	0.000863692	0.000230408	0.0016941	SMUG1; single-strand selective monofunctional uracil DNA glycosylase [EC:3.2.2.-]
K10800	-2.10227	-1.76677	-2.48921	-0.692665	1.79078	-0.371317	0.3456	9.02118e-05	0.000863692	0.000230408	0.0016941	SMUG1; single-strand selective monofunctional uracil DNA glycosylase [EC:3.2.2.-]
K10916	-4.10069	-4.66885	-3.10708	1.71445	3.23245	0.436557	0.2848	3.51264e-05	0.000320748	5.00989e-07	9.8562e-06	cqsS; two-component system, CAI-1 autoinducer sensor kinase/phosphatase CqsS [EC:2.7.13.3 3.1.3.-]
K10916	-4.10069	-4.66885	-3.10708	1.71445	3.23245	0.436557	0.2848	3.51264e-05	0.000320748	5.00989e-07	9.8562e-06	cqsS; two-component system, CAI-1 autoinducer sensor kinase/phosphatase CqsS [EC:2.7.13.3 3.1.3.-]
K10916	-4.10069	-4.66885	-3.10708	1.71445	3.23245	0.436557	0.2848	3.51264e-05	0.000320748	5.00989e-07	9.8562e-06	cqsS; two-component system, CAI-1 autoinducer sensor kinase/phosphatase CqsS [EC:2.7.13.3 3.1.3.-]
K10916	-4.10069	-4.66885	-3.10708	1.71445	3.23245	0.436557	0.2848	3.51264e-05	0.000320748	5.00989e-07	9.8562e-06	cqsS; two-component system, CAI-1 autoinducer sensor kinase/phosphatase CqsS [EC:2.7.13.3 3.1.3.-]
K10916	-4.10069	-4.66885	-3.10708	1.71445	3.23245	0.436557	0.2848	3.51264e-05	0.000320748	5.00989e-07	9.8562e-06	cqsS; two-component system, CAI-1 autoinducer sensor kinase/phosphatase CqsS [EC:2.7.13.3 3.1.3.-]
K10924	-7.96944	-7.56987	-8.52648	-0.971943	3.96958	-0.213084	0.373	0.00595379	0.0200761	0.00515944	0.0174636	mshA; MSHA pilin protein MshA
K10924	-7.96944	-7.56987	-8.52648	-0.971943	3.96958	-0.213084	0.373	0.00595379	0.0200761	0.00515944	0.0174636	mshA; MSHA pilin protein MshA
K10926	-7.99015	-7.57649	-8.5737	-1.01337	4.01949	-0.221678	0.3738	0.00509755	0.0173405	0.00395815	0.0140638	mshC; MSHA pilin protein MshC
K10926	-7.99015	-7.57649	-8.5737	-1.01337	4.01949	-0.221678	0.3738	0.00509755	0.0173405	0.00395815	0.0140638	mshC; MSHA pilin protein MshC
K10944	-5.24331	-4.84073	-5.91727	-0.965874	3.85196	-0.244112	0.297141	0.000267019	0.00173892	2.2041e-06	3.25729e-05	pmoA-amoA; methane/ammonia monooxygenase subunit A [EC:1.14.18.3 1.14.99.39]
K10944	-5.24331	-4.84073	-5.91727	-0.965874	3.85196	-0.244112	0.297141	0.000267019	0.00173892	2.2041e-06	3.25729e-05	pmoA-amoA; methane/ammonia monooxygenase subunit A [EC:1.14.18.3 1.14.99.39]
K10945	-5.24129	-4.84795	-5.91034	-0.975193	3.971	-0.245257	0.295941	0.000232042	0.00146811	2.08328e-06	3.17228e-05	pmoB-amoB; methane/ammonia monooxygenase subunit B
K10945	-5.24129	-4.84795	-5.91034	-0.975193	3.971	-0.245257	0.295941	0.000232042	0.00146811	2.08328e-06	3.17228e-05	pmoB-amoB; methane/ammonia monooxygenase subunit B
K10946	-3.86023	-3.29914	-4.38344	-0.972394	5.15305	-0.188239	0.314937	0.000415968	0.00270947	1.38666e-05	0.000164082	pmoC-amoC; methane/ammonia monooxygenase subunit C
K10946	-3.86023	-3.29914	-4.38344	-0.972394	5.15305	-0.188239	0.314937	0.000415968	0.00270947	1.38666e-05	0.000164082	pmoC-amoC; methane/ammonia monooxygenase subunit C
K10947	2.53754	2.2611	3.07514	0.607071	1.35357	0.426307	0.3316	6.65927e-06	9.63351e-05	3.52281e-05	0.000372527	padR; PadR family transcriptional regulator, regulatory protein PadR
K10954	-5.824	-5.49468	-6.50548	-1.05137	5.08568	-0.191642	0.3716	0.00656153	0.0228248	0.00196188	0.00854909	zot; zona occludens toxin
K10954	-5.824	-5.49468	-6.50548	-1.05137	5.08568	-0.191642	0.3716	0.00656153	0.0228248	0.00196188	0.00854909	zot; zona occludens toxin
K11073	0.804167	0.523796	1.13836	0.440543	1.04166	0.38475	0.338532	3.92397e-05	0.000433475	6.22669e-05	0.000589232	potF; putrescine transport system substrate-binding protein
K11073	0.804167	0.523796	1.13836	0.440543	1.04166	0.38475	0.338532	3.92397e-05	0.000433475	6.22669e-05	0.000589232	potF; putrescine transport system substrate-binding protein
K11074	0.870385	0.55413	1.15389	0.46051	1.00395	0.419814	0.321336	1.63337e-05	0.000206922	2.06941e-05	0.000236635	potI; putrescine transport system permease protein
K11074	0.870385	0.55413	1.15389	0.46051	1.00395	0.419814	0.321336	1.63337e-05	0.000206922	2.06941e-05	0.000236635	potI; putrescine transport system permease protein
K11075	0.790227	0.476804	1.12815	0.465938	1.06976	0.399467	0.333133	3.87842e-05	0.000429414	6.2991e-05	0.000595611	potH; putrescine transport system permease protein
K11075	0.790227	0.476804	1.12815	0.465938	1.06976	0.399467	0.333133	3.87842e-05	0.000429414	6.2991e-05	0.000595611	potH; putrescine transport system permease protein
K11076	2.45914	2.29983	2.53096	0.210517	0.734568	0.270625	0.377125	0.00110969	0.00648144	0.00412468	0.0162259	potG; putrescine transport system ATP-binding protein [EC:7.6.2.16]
K11076	2.45914	2.29983	2.53096	0.210517	0.734568	0.270625	0.377125	0.00110969	0.00648144	0.00412468	0.0162259	potG; putrescine transport system ATP-binding protein [EC:7.6.2.16]
K11089	-3.68616	-4.10132	-2.7453	1.3572	2.26017	0.552976	0.270146	3.357e-08	7.83803e-07	3.65798e-08	1.0677e-06	TROVE2, SSA2; 60 kDa SS-A/Ro ribonucleoprotein
K11102	-1.53959	-2.00145	-0.491552	1.43847	2.17504	0.622769	0.263547	8.15752e-10	4.71856e-08	1.22668e-08	4.56421e-07	gltP, gltT; proton glutamate symport protein
K11105	2.68303	2.55024	2.98502	0.316199	1.23491	0.236329	0.391522	0.00336353	0.0152798	0.0098525	0.0328172	cvrA, nhaP2; potassium/hydrogen antiporter
K11189	3.58032	3.45451	3.72753	0.213218	0.630411	0.326098	0.3432	6.9117e-05	0.000697252	0.000180737	0.00140964	NA
K11249	-8.18086	-7.16239	-9.55017	-1.74412	5.2017	-0.308015	0.3306	0.00219515	0.00865589	0.00014255	0.00101785	eamB; cysteine/O-acetylserine efflux protein
K11333	-0.620336	-0.840461	-0.358817	0.522424	0.820216	0.573152	0.2346	1.00068e-09	5.46093e-08	6.1428e-10	4.93577e-08	bchX; 3,8-divinyl chlorophyllide a/chlorophyllide a reductase subunit X [EC:1.3.7.14 1.3.7.15]
K11334	-0.621203	-0.842076	-0.362973	0.517682	0.823098	0.560354	0.237552	9.75708e-10	5.33498e-08	6.80583e-10	5.36487e-08	bchY; 3,8-divinyl chlorophyllide a/chlorophyllide a reductase subunit Y [EC:1.3.7.14 1.3.7.15]
K11335	-0.620218	-0.842141	-0.361358	0.513303	0.820434	0.574059	0.235953	1.17503e-09	6.12238e-08	6.96157e-10	5.36474e-08	bchZ; 3,8-divinyl chlorophyllide a/chlorophyllide a reductase subunit Z [EC:1.3.7.14 1.3.7.15]
K11336	-0.621027	-0.844956	-0.361637	0.523099	0.822266	0.554074	0.2394	1.11355e-09	5.92519e-08	6.66311e-10	5.22827e-08	bchF; 3-vinyl bacteriochlorophyllide hydratase [EC:4.2.1.165]
K11337	-0.6229	-0.843955	-0.359935	0.528727	0.821393	0.570988	0.240152	9.75797e-10	5.32862e-08	6.139e-10	5.02565e-08	bchC; bacteriochlorophyllide a dehydrogenase [EC:1.1.1.396]
K11381	3.40942	3.30908	3.5924	0.316324	0.879663	0.346291	0.3522	0.000108353	0.00101242	0.000485126	0.00300917	bkdA; 2-oxoisovalerate dehydrogenase E1 component [EC:1.2.4.4]
K11381	3.40942	3.30908	3.5924	0.316324	0.879663	0.346291	0.3522	0.000108353	0.00101242	0.000485126	0.00300917	bkdA; 2-oxoisovalerate dehydrogenase E1 component [EC:1.2.4.4]
K11384	-5.5463	-5.01732	-6.30508	-1.29676	1.99683	-0.519416	0.2342	0.000109997	0.000427036	3.43388e-10	2.98609e-08	algB; two-component system, NtrC family, response regulator AlgB
K11384	-5.5463	-5.01732	-6.30508	-1.29676	1.99683	-0.519416	0.2342	0.000109997	0.000427036	3.43388e-10	2.98609e-08	algB; two-component system, NtrC family, response regulator AlgB
K11441	-4.09946	-4.68296	-3.10474	1.74823	3.25471	0.458209	0.290142	1.96664e-05	0.000203363	4.43853e-07	8.94264e-06	kguK; dehydrogluconokinase [EC:2.7.1.13]
K11475	-0.0702773	-0.559815	0.484566	0.878721	1.98772	0.40464	0.334733	4.44149e-05	0.000481835	5.26057e-05	0.000515929	vanR; GntR family transcriptional regulator, vanillate catabolism transcriptional regulator
K11521	0.629987	1.06938	0.125404	-0.88928	1.35476	-0.583897	0.257349	3.68722e-08	1.17255e-06	6.24961e-09	2.87018e-07	K11521, manR; two-component system, OmpR family, manganese sensing response regulator
K11521	0.629987	1.06938	0.125404	-0.88928	1.35476	-0.583897	0.257349	3.68722e-08	1.17255e-06	6.24961e-09	2.87018e-07	K11521, manR; two-component system, OmpR family, manganese sensing response regulator
K11527	1.0056	1.324	0.510869	-0.774045	1.24255	-0.568432	0.264947	8.58691e-08	2.32878e-06	1.91967e-08	6.46332e-07	K11527; two-component system, sensor histidine kinase and response regulator [EC:2.7.13.3]
K11527	1.0056	1.324	0.510869	-0.774045	1.24255	-0.568432	0.264947	8.58691e-08	2.32878e-06	1.91967e-08	6.46332e-07	K11527; two-component system, sensor histidine kinase and response regulator [EC:2.7.13.3]
K11534	-8.18561	-7.16321	-9.53695	-1.7673	5.18706	-0.305831	0.333333	0.00417944	0.0137473	0.000160413	0.00110901	deoR; DeoR family transcriptional regulator, deoxyribose operon repressor
K11537	-0.497509	-0.699721	-0.174381	0.437147	1.17557	0.33582	0.3448	0.000100038	0.000945381	0.000167565	0.00131671	xapB; MFS transporter, NHS family, xanthosine permease
K11645	1.33202	1.20815	1.50942	0.26606	0.755281	0.335981	0.3438	0.000472441	0.00333737	0.000218827	0.00162956	fbaB; fructose-bisphosphate aldolase, class I [EC:4.1.2.13]
K11645	1.33202	1.20815	1.50942	0.26606	0.755281	0.335981	0.3438	0.000472441	0.00333737	0.000218827	0.00162956	fbaB; fructose-bisphosphate aldolase, class I [EC:4.1.2.13]
K11645	1.33202	1.20815	1.50942	0.26606	0.755281	0.335981	0.3438	0.000472441	0.00333737	0.000218827	0.00162956	fbaB; fructose-bisphosphate aldolase, class I [EC:4.1.2.13]
K11645	1.33202	1.20815	1.50942	0.26606	0.755281	0.335981	0.3438	0.000472441	0.00333737	0.000218827	0.00162956	fbaB; fructose-bisphosphate aldolase, class I [EC:4.1.2.13]
K11645	1.33202	1.20815	1.50942	0.26606	0.755281	0.335981	0.3438	0.000472441	0.00333737	0.000218827	0.00162956	fbaB; fructose-bisphosphate aldolase, class I [EC:4.1.2.13]
K11688	1.28726	1.11404	1.44615	0.293782	0.900271	0.287118	0.3716	0.0106923	0.0367358	0.00167744	0.00767196	dctP; C4-dicarboxylate-binding protein DctP
K11688	1.28726	1.11404	1.44615	0.293782	0.900271	0.287118	0.3716	0.0106923	0.0367358	0.00167744	0.00767196	dctP; C4-dicarboxylate-binding protein DctP
K11689	1.06235	0.875637	1.25933	0.288438	0.806299	0.314001	0.354529	0.0114623	0.0386937	0.000434206	0.0027526	dctQ; C4-dicarboxylate transporter, DctQ subunit
K11689	1.06235	0.875637	1.25933	0.288438	0.806299	0.314001	0.354529	0.0114623	0.0386937	0.000434206	0.0027526	dctQ; C4-dicarboxylate transporter, DctQ subunit
K11731	-0.77752	-1.08437	-0.593688	0.376001	1.05673	0.314197	0.35013	0.00169323	0.00830745	0.000543523	0.003216	atuD; citronellyl-CoA dehydrogenase [EC:1.3.99.-]
K11744	-5.91564	-5.43693	-6.87161	-1.08715	5.44689	-0.187025	0.3752	0.00645278	0.0214027	0.00330442	0.0130817	tqsA; AI-2 transport protein TqsA
K11745	-2.4127	-2.66979	-1.95731	0.726025	1.38008	0.458191	0.2802	2.10005e-05	0.000119946	1.80164e-07	4.0775e-06	kefC; glutathione-regulated potassium-efflux system ancillary protein KefC
K11747	-0.51855	-0.661499	-0.380802	0.337844	0.755046	0.387817	0.314937	3.30844e-06	5.26255e-05	1.08929e-05	0.000135531	kefB; glutathione-regulated potassium-efflux system protein KefB
K11748	-7.62156	-6.35196	-8.87152	-2.27851	3.9073	-0.502541	0.2484	7.7449e-06	8.2242e-05	6.89723e-09	2.58324e-07	kefG; glutathione-regulated potassium-efflux system ancillary protein KefG
K13799	1.42172	2.07216	1.01504	-0.676628	1.71892	-0.355024	0.3584	0.00383781	0.0167477	0.000677239	0.00379221	panC-cmk; pantoate ligase / CMP/dCMP kinase [EC:6.3.2.1 2.7.4.25]
K13799	1.42172	2.07216	1.01504	-0.676628	1.71892	-0.355024	0.3584	0.00383781	0.0167477	0.000677239	0.00379221	panC-cmk; pantoate ligase / CMP/dCMP kinase [EC:6.3.2.1 2.7.4.25]
K13799	1.42172	2.07216	1.01504	-0.676628	1.71892	-0.355024	0.3584	0.00383781	0.0167477	0.000677239	0.00379221	panC-cmk; pantoate ligase / CMP/dCMP kinase [EC:6.3.2.1 2.7.4.25]
K13831	-1.53131	-1.93293	-0.431231	1.22121	1.86076	0.655633	0.255	2.58879e-10	2.34322e-08	6.89252e-09	2.99807e-07	hps-phi; 3-hexulose-6-phosphate synthase / 6-phospho-3-hexuloisomerase [EC:4.1.2.43 5.3.1.27]
K13831	-1.53131	-1.93293	-0.431231	1.22121	1.86076	0.655633	0.255	2.58879e-10	2.34322e-08	6.89252e-09	2.99807e-07	hps-phi; 3-hexulose-6-phosphate synthase / 6-phospho-3-hexuloisomerase [EC:4.1.2.43 5.3.1.27]
K13875	-3.42115	-4.10678	-2.77936	1.29619	2.72338	0.38628	0.304939	5.68961e-05	0.000398729	2.65099e-06	4.12149e-05	K13875, araC; L-arabonate dehydrase [EC:4.2.1.25]
K13876	-3.43618	-4.11699	-2.78108	1.25318	2.75372	0.373415	0.3058	2.37494e-05	0.000242602	2.97559e-06	4.54316e-05	araD; 2-keto-3-deoxy-L-arabinonate dehydratase [EC:4.2.1.43]
K13893	2.26821	2.16089	2.36108	0.241933	0.716851	0.289167	0.3578	0.00486517	0.0198547	0.000709771	0.0039136	yejA; microcin C transport system substrate-binding protein
K13893	2.26821	2.16089	2.36108	0.241933	0.716851	0.289167	0.3578	0.00486517	0.0198547	0.000709771	0.0039136	yejA; microcin C transport system substrate-binding protein
K13894	2.22129	2.07905	2.30892	0.245779	0.779897	0.277956	0.362328	0.00633161	0.0242723	0.00122696	0.00595681	yejB; microcin C transport system permease protein
K13894	2.22129	2.07905	2.30892	0.245779	0.779897	0.277956	0.362328	0.00633161	0.0242723	0.00122696	0.00595681	yejB; microcin C transport system permease protein
K13895	2.22223	2.08084	2.30888	0.246002	0.770038	0.289165	0.3628	0.00625001	0.024	0.00120885	0.00588863	yejE; microcin C transport system permease protein
K13895	2.22223	2.08084	2.30888	0.246002	0.770038	0.289165	0.3628	0.00625001	0.024	0.00120885	0.00588863	yejE; microcin C transport system permease protein
K13896	1.81362	1.63788	1.96012	0.342413	1.14331	0.277525	0.366727	0.00558903	0.0220152	0.00185407	0.00832817	yejF; microcin C transport system ATP-binding protein
K13896	1.81362	1.63788	1.96012	0.342413	1.14331	0.277525	0.366727	0.00558903	0.0220152	0.00185407	0.00832817	yejF; microcin C transport system ATP-binding protein
K13938	-8.58267	-7.88572	-9.4787	-1.59743	5.22668	-0.26204	0.367327	0.00806719	0.0251332	0.00183389	0.0078411	folM; dihydromonapterin reductase / dihydrofolate reductase [EC:1.5.1.50 1.5.1.3]
K13938	-8.58267	-7.88572	-9.4787	-1.59743	5.22668	-0.26204	0.367327	0.00806719	0.0251332	0.00183389	0.0078411	folM; dihydromonapterin reductase / dihydrofolate reductase [EC:1.5.1.50 1.5.1.3]
K13950	0.166215	-0.114213	0.358659	0.884307	2.13978	0.388796	0.335933	1.01028e-05	0.000136778	0.000104851	0.000906496	pabAB; para-aminobenzoate synthetase [EC:2.6.1.85]
K13991	-0.61793	-0.844027	-0.360359	0.516337	0.828493	0.565878	0.2348	1.09527e-09	5.85255e-08	6.15255e-10	5.00101e-08	puhA; photosynthetic reaction center H subunit
K13991	-0.61793	-0.844027	-0.360359	0.516337	0.828493	0.565878	0.2348	1.09527e-09	5.85255e-08	6.15255e-10	5.00101e-08	puhA; photosynthetic reaction center H subunit
K13992	-1.13021	-1.32487	-0.865369	0.502608	1.09593	0.375707	0.3036	0.000219926	0.00153239	3.19141e-06	4.80174e-05	pufC; photosynthetic reaction center cytochrome c subunit
K13993	4.77136	4.72263	4.82139	0.119029	0.439236	0.254771	0.382	0.00620175	0.0238685	0.00775946	0.0270842	HSP20; HSP20 family protein
K13993	4.77136	4.72263	4.82139	0.119029	0.439236	0.254771	0.382	0.00620175	0.0238685	0.00775946	0.0270842	HSP20; HSP20 family protein
K14058	2.47437	2.38707	2.59736	0.207932	0.55927	0.335682	0.342332	0.00521969	0.0209171	0.000281062	0.00198006	ttcA; tRNA 2-thiocytidine biosynthesis protein TtcA
K14083	2.57167	2.28372	2.74323	0.412889	0.996673	0.366318	0.3228	0.00188814	0.00982	2.56132e-05	0.000285383	mttB; trimethylamine---corrinoid protein Co-methyltransferase [EC:2.1.1.250]
K14109	-8.1617	-5.14004	-11.0422	-4.72716	5.84504	-0.737374	0.211758	2.21477e-09	6.1397e-08	2.4423e-11	3.56267e-09	ehaR; energy-converting hydrogenase A subunit R
K14126	-4.06199	-3.66632	-4.76713	-1.12406	4.94721	-0.214543	0.3524	0.000935832	0.00511076	0.000328847	0.00219179	mvhA, vhuA, vhcA; F420-non-reducing hydrogenase large subunit [EC:1.12.99.- 1.8.98.5]
K14128	-4.83615	-4.33757	-5.69463	-1.32977	5.07281	-0.242567	0.336733	0.0010165	0.00536726	9.0325e-05	0.000785573	mvhG, vhuG, vhcG; F420-non-reducing hydrogenase small subunit [EC:1.12.99.- 1.8.98.5]
K14153	-3.50851	-3.78874	-2.91013	0.959363	2.05575	0.419243	0.306739	1.92868e-06	3.14222e-05	6.70484e-06	8.9084e-05	thiDE; hydroxymethylpyrimidine kinase / phosphomethylpyrimidine kinase / thiamine-phosphate diphosphorylase [EC:2.7.1.49 2.7.4.7 2.5.1.3]
K14165	-2.46518	-2.71306	-1.66776	1.05438	2.0525	0.456184	0.296	3.0919e-07	6.50718e-06	1.15397e-06	2.01867e-05	K14165; atypical dual specificity phosphatase [EC:3.1.3.16 3.1.3.48]
K14170	2.62177	2.6802	2.58343	-0.147155	0.531553	-0.265162	0.389	0.00438802	0.0183744	0.0106377	0.0348918	pheA; chorismate mutase / prephenate dehydratase [EC:5.4.99.5 4.2.1.51]
K14189	-0.530918	-0.703644	-0.267359	0.477827	1.44102	0.310557	0.3578	0.000556789	0.00379891	0.000656672	0.00371205	dltE; uncharacterized oxidoreductase [EC:1.-.-.-]
K14205	0.504369	0.0529882	0.818645	0.581736	1.44969	0.388179	0.3334	0.000333474	0.00254662	0.000110645	0.000946701	mprF, fmtC; phosphatidylglycerol lysyltransferase [EC:2.3.2.3]
K14205	0.504369	0.0529882	0.818645	0.581736	1.44969	0.388179	0.3334	0.000333474	0.00254662	0.000110645	0.000946701	mprF, fmtC; phosphatidylglycerol lysyltransferase [EC:2.3.2.3]
K14205	0.504369	0.0529882	0.818645	0.581736	1.44969	0.388179	0.3334	0.000333474	0.00254662	0.000110645	0.000946701	mprF, fmtC; phosphatidylglycerol lysyltransferase [EC:2.3.2.3]
K14205	0.504369	0.0529882	0.818645	0.581736	1.44969	0.388179	0.3334	0.000333474	0.00254662	0.000110645	0.000946701	mprF, fmtC; phosphatidylglycerol lysyltransferase [EC:2.3.2.3]
K14259	-0.0703328	-0.399451	0.388037	0.607596	1.33204	0.434406	0.319136	0.000118034	0.00108652	2.92937e-05	0.000318448	kdaD, xacE, kdxD; 2-dehydro-3-deoxy-D-arabinonate dehydratase [EC:4.2.1.141]
K14259	-0.0703328	-0.399451	0.388037	0.607596	1.33204	0.434406	0.319136	0.000118034	0.00108652	2.92937e-05	0.000318448	kdaD, xacE, kdxD; 2-dehydro-3-deoxy-D-arabinonate dehydratase [EC:4.2.1.141]
K14261	1.96634	2.05755	1.7684	-0.385214	0.850643	-0.426765	0.320936	1.74872e-06	3.15239e-05	1.71195e-05	0.000202248	alaC; alanine-synthesizing transaminase [EC:2.6.1.-]
K14330	1.41924	2.07472	1.0083	-0.689732	1.73299	-0.355493	0.354329	0.00393833	0.0170396	0.000705498	0.00389579	K14330; fatty aldehyde-generating acyl-ACP reductase [EC:1.2.1.80]
K14331	1.41827	2.07185	1.00637	-0.685887	1.71479	-0.354769	0.354	0.00392454	0.016997	0.00069358	0.00385312	K14331; fatty aldehyde decarbonylase [EC:4.1.99.5]
K14347	0.941825	0.773167	1.16381	0.307933	1.14676	0.25824	0.387123	0.0114499	0.0387574	0.00755324	0.0265204	SLC10A7, P7; solute carrier family 10 (sodium/bile acid cotransporter), member 7
K14347	0.941825	0.773167	1.16381	0.307933	1.14676	0.25824	0.387123	0.0114499	0.0387574	0.00755324	0.0265204	SLC10A7, P7; solute carrier family 10 (sodium/bile acid cotransporter), member 7
K14393	3.97579	3.81844	4.23137	0.245199	0.801026	0.287949	0.3754	0.00159941	0.00861456	0.00298419	0.0123638	actP; cation/acetate symporter
K14414	-2.57607	-2.85747	-1.96029	0.807302	1.76204	0.423709	0.314937	6.07874e-06	8.57251e-05	1.307e-05	0.000159086	rtcR; transcriptional regulatory protein RtcR
K14445	2.49167	2.42919	2.58965	0.180526	0.670034	0.247293	0.3866	0.0147948	0.0472989	0.00731771	0.0258392	SLC13A2_3_5; solute carrier family 13 (sodium-dependent dicarboxylate transporter), member 2/3/5
K14446	1.05073	0.764027	1.22505	0.37869	0.992926	0.348923	0.342931	0.000935261	0.00567259	0.000165464	0.00130675	ccr; crotonyl-CoA carboxylase/reductase [EC:1.3.1.85]
K14451	0.538971	0.390829	0.937376	0.559864	1.71048	0.301874	0.376	0.0045097	0.0187769	0.00254828	0.0108295	mcl2; (3S)-malyl-CoA thioesterase [EC:3.1.2.30]
K14468	-8.08951	-6.93862	-10.0169	-2.61064	6.28885	-0.378636	0.333533	0.00116963	0.00493107	0.000136387	0.000999872	mcr; malonyl-CoA reductase / 3-hydroxypropionate dehydrogenase (NADP+) [EC:1.2.1.75 1.1.1.298]
K14468	-8.08951	-6.93862	-10.0169	-2.61064	6.28885	-0.378636	0.333533	0.00116963	0.00493107	0.000136387	0.000999872	mcr; malonyl-CoA reductase / 3-hydroxypropionate dehydrogenase (NADP+) [EC:1.2.1.75 1.1.1.298]
K14518	1.42269	2.07176	1.01209	-0.662719	1.73883	-0.348072	0.358328	0.00387591	0.0168589	0.000679522	0.00380664	pipX; PII interaction protein X
K14519	1.90531	1.53402	2.28459	0.551302	1.39252	0.391388	0.325535	5.46909e-05	0.000573699	5.08768e-05	0.000503142	aldH; NADP-dependent aldehyde dehydrogenase [EC:1.2.1.4]
K14578	-0.318998	-0.693094	0.103175	0.822138	2.15406	0.353334	0.346531	0.000480006	0.00338603	0.00031816	0.00218967	nahAb, nagAb, ndoA, nbzAb, dntAb; naphthalene 1,2-dioxygenase ferredoxin component
K14578	-0.318998	-0.693094	0.103175	0.822138	2.15406	0.353334	0.346531	0.000480006	0.00338603	0.00031816	0.00218967	nahAb, nagAb, ndoA, nbzAb, dntAb; naphthalene 1,2-dioxygenase ferredoxin component
K14578	-0.318998	-0.693094	0.103175	0.822138	2.15406	0.353334	0.346531	0.000480006	0.00338603	0.00031816	0.00218967	nahAb, nagAb, ndoA, nbzAb, dntAb; naphthalene 1,2-dioxygenase ferredoxin component
K14578	-0.318998	-0.693094	0.103175	0.822138	2.15406	0.353334	0.346531	0.000480006	0.00338603	0.00031816	0.00218967	nahAb, nagAb, ndoA, nbzAb, dntAb; naphthalene 1,2-dioxygenase ferredoxin component
K14578	-0.318998	-0.693094	0.103175	0.822138	2.15406	0.353334	0.346531	0.000480006	0.00338603	0.00031816	0.00218967	nahAb, nagAb, ndoA, nbzAb, dntAb; naphthalene 1,2-dioxygenase ferredoxin component
K14581	-3.11491	-3.59048	-2.67077	0.953262	2.2043	0.344285	0.313337	0.000210955	0.00142871	1.37733e-05	0.000166291	nahAa, nagAa, ndoR, nbzAa, dntAa; naphthalene 1,2-dioxygenase ferredoxin reductase component [EC:1.18.1.7]
K14581	-3.11491	-3.59048	-2.67077	0.953262	2.2043	0.344285	0.313337	0.000210955	0.00142871	1.37733e-05	0.000166291	nahAa, nagAa, ndoR, nbzAa, dntAa; naphthalene 1,2-dioxygenase ferredoxin reductase component [EC:1.18.1.7]
K14581	-3.11491	-3.59048	-2.67077	0.953262	2.2043	0.344285	0.313337	0.000210955	0.00142871	1.37733e-05	0.000166291	nahAa, nagAa, ndoR, nbzAa, dntAa; naphthalene 1,2-dioxygenase ferredoxin reductase component [EC:1.18.1.7]
K14581	-3.11491	-3.59048	-2.67077	0.953262	2.2043	0.344285	0.313337	0.000210955	0.00142871	1.37733e-05	0.000166291	nahAa, nagAa, ndoR, nbzAa, dntAa; naphthalene 1,2-dioxygenase ferredoxin reductase component [EC:1.18.1.7]
K14581	-3.11491	-3.59048	-2.67077	0.953262	2.2043	0.344285	0.313337	0.000210955	0.00142871	1.37733e-05	0.000166291	nahAa, nagAa, ndoR, nbzAa, dntAa; naphthalene 1,2-dioxygenase ferredoxin reductase component [EC:1.18.1.7]
K14605	0.62675	1.06964	0.125327	-0.885148	1.35489	-0.591475	0.2562	3.60114e-08	1.15163e-06	6.26793e-09	2.86396e-07	cruA; lycopene cyclase CruA [EC:5.5.1.19]
K14606	0.624956	1.06734	0.122376	-0.902253	1.37296	-0.582608	0.254349	3.80944e-08	1.20087e-06	6.55609e-09	2.94945e-07	cruP; lycopene cyclase CruP [EC:5.5.1.19]
K14645	1.13328	1.52621	0.842095	-0.672074	0.938606	-0.637678	0.233	1.82178e-09	8.71477e-08	2.3232e-10	2.75364e-08	K14645; serine protease [EC:3.4.21.-]
K14645	1.13328	1.52621	0.842095	-0.672074	0.938606	-0.637678	0.233	1.82178e-09	8.71477e-08	2.3232e-10	2.75364e-08	K14645; serine protease [EC:3.4.21.-]
K14645	1.13328	1.52621	0.842095	-0.672074	0.938606	-0.637678	0.233	1.82178e-09	8.71477e-08	2.3232e-10	2.75364e-08	K14645; serine protease [EC:3.4.21.-]
K15460	1.99818	1.79203	2.29609	0.35249	1.24205	0.260706	0.375	0.00241782	0.0119291	0.00258761	0.0109765	yfiC, trmX; tRNA1Val (adenine37-N6)-methyltransferase [EC:2.1.1.223]
K15509	-0.719474	-0.962395	-0.234284	0.715526	1.1306	0.583363	0.256349	7.72874e-10	4.51499e-08	7.10048e-09	3.07889e-07	hpsN; sulfopropanediol 3-dehydrogenase [EC:1.1.1.308]
K15512	0.036223	-0.302245	0.601884	0.75666	1.65574	0.440324	0.3232	1.74036e-05	0.000218677	2.31491e-05	0.000262118	boxB; benzoyl-CoA 2,3-epoxidase subunit B [EC:1.14.13.208]
K15513	-0.11261	-0.402619	0.266473	0.614341	1.60166	0.357555	0.3502	0.000215114	0.00178485	0.00016811	0.00132916	boxC; benzoyl-CoA-dihydrodiol lyase [EC:4.1.2.44]
K15514	-0.322001	-0.663514	0.103865	0.841305	2.15463	0.356777	0.3526	0.000535388	0.00368964	0.00036306	0.00242676	boxD; 3,4-dehydroadipyl-CoA semialdehyde dehydrogenase [EC:1.2.1.77]
K15515	-4.62131	-4.2953	-5.16114	-1.02948	2.97741	-0.267507	0.339132	8.92087e-05	0.000757075	9.24412e-05	0.000801722	sauS; sulfoacetaldehyde dehydrogenase [EC:1.2.1.81]
K15524	-8.19281	-7.15516	-9.54874	-1.72719	5.13818	-0.312519	0.3348	0.00234055	0.00936233	0.000142652	0.00104525	mngB; mannosylglycerate hydrolase [EC:3.2.1.170]
K15546	-0.295512	-0.627775	0.125287	0.742727	1.99244	0.349402	0.3528	0.000531113	0.00366392	0.000405373	0.00263048	boxR, bzdR; XRE family transcriptional regulator, aerobic/anaerobic benzoate catabolism transcriptional regulator
K15553	1.52958	1.34516	1.76088	0.598922	1.65835	0.346869	0.356	6.44856e-05	0.00065987	0.000565182	0.00336663	ssuA; sulfonate transport system substrate-binding protein
K15553	1.52958	1.34516	1.76088	0.598922	1.65835	0.346869	0.356	6.44856e-05	0.00065987	0.000565182	0.00336663	ssuA; sulfonate transport system substrate-binding protein
K15553	1.52958	1.34516	1.76088	0.598922	1.65835	0.346869	0.356	6.44856e-05	0.00065987	0.000565182	0.00336663	ssuA; sulfonate transport system substrate-binding protein
K15554	2.06143	1.82737	2.21257	0.510997	1.62789	0.304676	0.372925	0.00039953	0.0029423	0.00238952	0.0102818	ssuC; sulfonate transport system permease protein
K15554	2.06143	1.82737	2.21257	0.510997	1.62789	0.304676	0.372925	0.00039953	0.0029423	0.00238952	0.0102818	ssuC; sulfonate transport system permease protein
K15554	2.06143	1.82737	2.21257	0.510997	1.62789	0.304676	0.372925	0.00039953	0.0029423	0.00238952	0.0102818	ssuC; sulfonate transport system permease protein
K15555	1.46612	1.27503	1.67492	0.579762	1.56518	0.351601	0.344731	1.83522e-05	0.000228618	0.000211248	0.00159529	ssuB; sulfonate transport system ATP-binding protein [EC:7.6.2.14]
K15555	1.46612	1.27503	1.67492	0.579762	1.56518	0.351601	0.344731	1.83522e-05	0.000228618	0.000211248	0.00159529	ssuB; sulfonate transport system ATP-binding protein [EC:7.6.2.14]
K15555	1.46612	1.27503	1.67492	0.579762	1.56518	0.351601	0.344731	1.83522e-05	0.000228618	0.000211248	0.00159529	ssuB; sulfonate transport system ATP-binding protein [EC:7.6.2.14]
K15576	1.38712	1.30474	1.50682	0.217658	0.776416	0.256374	0.383523	0.00416477	0.0177159	0.00531718	0.0199381	nrtA, nasF, cynA; nitrate/nitrite transport system substrate-binding protein
K15576	1.38712	1.30474	1.50682	0.217658	0.776416	0.256374	0.383523	0.00416477	0.0177159	0.00531718	0.0199381	nrtA, nasF, cynA; nitrate/nitrite transport system substrate-binding protein
K15576	1.38712	1.30474	1.50682	0.217658	0.776416	0.256374	0.383523	0.00416477	0.0177159	0.00531718	0.0199381	nrtA, nasF, cynA; nitrate/nitrite transport system substrate-binding protein
K15577	1.26097	1.17533	1.36416	0.18242	0.758564	0.21409	0.395121	0.00661385	0.0250872	0.00646293	0.0233337	nrtB, nasE, cynB; nitrate/nitrite transport system permease protein
K15577	1.26097	1.17533	1.36416	0.18242	0.758564	0.21409	0.395121	0.00661385	0.0250872	0.00646293	0.0233337	nrtB, nasE, cynB; nitrate/nitrite transport system permease protein
K15577	1.26097	1.17533	1.36416	0.18242	0.758564	0.21409	0.395121	0.00661385	0.0250872	0.00646293	0.0233337	nrtB, nasE, cynB; nitrate/nitrite transport system permease protein
K15578	1.37969	1.272	1.48459	0.242768	0.799525	0.267772	0.3724	0.00219141	0.011025	0.00261608	0.0110495	nrtC, nasD; nitrate/nitrite transport system ATP-binding protein [EC:7.3.2.4]
K15578	1.37969	1.272	1.48459	0.242768	0.799525	0.267772	0.3724	0.00219141	0.011025	0.00261608	0.0110495	nrtC, nasD; nitrate/nitrite transport system ATP-binding protein [EC:7.3.2.4]
K15578	1.37969	1.272	1.48459	0.242768	0.799525	0.267772	0.3724	0.00219141	0.011025	0.00261608	0.0110495	nrtC, nasD; nitrate/nitrite transport system ATP-binding protein [EC:7.3.2.4]
K15579	-4.90438	-4.41376	-5.65377	-1.06093	2.86744	-0.277085	0.30094	0.000276657	0.00180567	2.05935e-06	3.18457e-05	nrtD, cynD; nitrate/nitrite transport system ATP-binding protein
K15579	-4.90438	-4.41376	-5.65377	-1.06093	2.86744	-0.277085	0.30094	0.000276657	0.00180567	2.05935e-06	3.18457e-05	nrtD, cynD; nitrate/nitrite transport system ATP-binding protein
K15579	-4.90438	-4.41376	-5.65377	-1.06093	2.86744	-0.277085	0.30094	0.000276657	0.00180567	2.05935e-06	3.18457e-05	nrtD, cynD; nitrate/nitrite transport system ATP-binding protein
K15581	2.0876	1.93143	2.20067	0.24941	0.661781	0.348232	0.3486	0.000905293	0.00553084	0.000301336	0.00209848	oppB; oligopeptide transport system permease protein
K15581	2.0876	1.93143	2.20067	0.24941	0.661781	0.348232	0.3486	0.000905293	0.00553084	0.000301336	0.00209848	oppB; oligopeptide transport system permease protein
K15581	2.0876	1.93143	2.20067	0.24941	0.661781	0.348232	0.3486	0.000905293	0.00553084	0.000301336	0.00209848	oppB; oligopeptide transport system permease protein
K15581	2.0876	1.93143	2.20067	0.24941	0.661781	0.348232	0.3486	0.000905293	0.00553084	0.000301336	0.00209848	oppB; oligopeptide transport system permease protein
K15600	-1.51889	-1.70105	-1.32017	0.545595	1.92075	0.256585	0.39	0.00747846	0.0276402	0.0101837	0.0336531	thiZ; putative hydroxymethylpyrimidine transport system ATP-binding protein
K15600	-1.51889	-1.70105	-1.32017	0.545595	1.92075	0.256585	0.39	0.00747846	0.0276402	0.0101837	0.0336531	thiZ; putative hydroxymethylpyrimidine transport system ATP-binding protein
K15635	0.856103	0.986653	0.647177	-0.43684	0.884495	-0.460085	0.3002	1.10344e-07	2.86903e-06	1.57136e-06	2.6478e-05	apgM; 2,3-bisphosphoglycerate-independent phosphoglycerate mutase [EC:5.4.2.12]
K15635	0.856103	0.986653	0.647177	-0.43684	0.884495	-0.460085	0.3002	1.10344e-07	2.86903e-06	1.57136e-06	2.6478e-05	apgM; 2,3-bisphosphoglycerate-independent phosphoglycerate mutase [EC:5.4.2.12]
K15635	0.856103	0.986653	0.647177	-0.43684	0.884495	-0.460085	0.3002	1.10344e-07	2.86903e-06	1.57136e-06	2.6478e-05	apgM; 2,3-bisphosphoglycerate-independent phosphoglycerate mutase [EC:5.4.2.12]
K15725	1.3054	1.45277	0.981604	-0.571818	1.0158	-0.520893	0.267746	3.49163e-08	1.1205e-06	1.83889e-08	6.24062e-07	czcC, cusC, cnrC; outer membrane protein, heavy metal efflux system
K15733	0.310752	0.161609	0.584534	0.805331	2.00044	0.378323	0.3332	5.6116e-06	8.33953e-05	6.96734e-05	0.000646675	E1.11.1.19; dye decolorizing peroxidase [EC:1.11.1.19]
K15736	0.447675	0.201007	0.915891	0.368215	1.49769	0.240152	0.378924	0.00925417	0.032804	0.00409929	0.0160843	lhgO; (S)-2-hydroxyglutarate dehydrogenase [EC:1.1.5.13]
K15737	-2.38559	-1.82928	-2.93593	-1.15526	2.68269	-0.411441	0.3212	4.34676e-06	6.6593e-05	2.01198e-05	0.00023185	csiD; glutarate dioxygenase [EC:1.14.11.64]
K15762	-5.67188	-5.18762	-6.21167	-0.98286	3.63522	-0.24911	0.302	0.000566375	0.00277841	6.28543e-06	8.08855e-05	tmoC, tbuB, touC; toluene monooxygenase system ferredoxin subunit
K15762	-5.67188	-5.18762	-6.21167	-0.98286	3.63522	-0.24911	0.302	0.000566375	0.00277841	6.28543e-06	8.08855e-05	tmoC, tbuB, touC; toluene monooxygenase system ferredoxin subunit
K15770	1.54364	1.32016	1.75011	0.519673	1.39089	0.356434	0.331334	8.43492e-06	0.000117149	6.74203e-05	0.000629233	cycB, ganO; arabinogalactan oligomer / maltooligosaccharide transport system substrate-binding protein
K15770	1.54364	1.32016	1.75011	0.519673	1.39089	0.356434	0.331334	8.43492e-06	0.000117149	6.74203e-05	0.000629233	cycB, ganO; arabinogalactan oligomer / maltooligosaccharide transport system substrate-binding protein
K15773	-2.3148	-2.83343	-1.42333	1.25019	4.75431	0.242048	0.367726	0.0102474	0.0344691	0.00219774	0.00957721	hipB; HTH-type transcriptional regulator / antitoxin HipB
K15773	-2.3148	-2.83343	-1.42333	1.25019	4.75431	0.242048	0.367726	0.0102474	0.0344691	0.00219774	0.00957721	hipB; HTH-type transcriptional regulator / antitoxin HipB
K15778	2.2503	2.31274	2.12251	-0.215246	0.766885	-0.259727	0.380324	0.00172432	0.00913563	0.00627526	0.0228408	pmm-pgm; phosphomannomutase / phosphoglucomutase [EC:5.4.2.8 5.4.2.2]
K15778	2.2503	2.31274	2.12251	-0.215246	0.766885	-0.259727	0.380324	0.00172432	0.00913563	0.00627526	0.0228408	pmm-pgm; phosphomannomutase / phosphoglucomutase [EC:5.4.2.8 5.4.2.2]
K15778	2.2503	2.31274	2.12251	-0.215246	0.766885	-0.259727	0.380324	0.00172432	0.00913563	0.00627526	0.0228408	pmm-pgm; phosphomannomutase / phosphoglucomutase [EC:5.4.2.8 5.4.2.2]
K15778	2.2503	2.31274	2.12251	-0.215246	0.766885	-0.259727	0.380324	0.00172432	0.00913563	0.00627526	0.0228408	pmm-pgm; phosphomannomutase / phosphoglucomutase [EC:5.4.2.8 5.4.2.2]
K15778	2.2503	2.31274	2.12251	-0.215246	0.766885	-0.259727	0.380324	0.00172432	0.00913563	0.00627526	0.0228408	pmm-pgm; phosphomannomutase / phosphoglucomutase [EC:5.4.2.8 5.4.2.2]
K15778	2.2503	2.31274	2.12251	-0.215246	0.766885	-0.259727	0.380324	0.00172432	0.00913563	0.00627526	0.0228408	pmm-pgm; phosphomannomutase / phosphoglucomutase [EC:5.4.2.8 5.4.2.2]
K15778	2.2503	2.31274	2.12251	-0.215246	0.766885	-0.259727	0.380324	0.00172432	0.00913563	0.00627526	0.0228408	pmm-pgm; phosphomannomutase / phosphoglucomutase [EC:5.4.2.8 5.4.2.2]
K15778	2.2503	2.31274	2.12251	-0.215246	0.766885	-0.259727	0.380324	0.00172432	0.00913563	0.00627526	0.0228408	pmm-pgm; phosphomannomutase / phosphoglucomutase [EC:5.4.2.8 5.4.2.2]
K15782	-3.6964	-3.96933	-3.42308	0.591183	1.6889	0.286063	0.352529	0.00446826	0.0170912	0.000487023	0.0029321	doeX; Lrp/AsnC family transcriptional regulator, regulator of ectoine-degradation genes
K15783	-1.10817	-1.56383	-0.700132	0.740376	0.951508	0.709781	0.2158	8.77633e-12	1.69624e-09	2.18534e-11	3.89177e-09	doeA; ectoine hydrolase [EC:3.5.4.44]
K15784	-3.06574	-3.22872	-2.93375	0.406466	1.2824	0.288923	0.369526	0.000352187	0.00254024	0.00191664	0.00831944	doeB; N2-acetyl-L-2,4-diaminobutanoate deacetylase [EC:3.5.1.125]
K15785	-2.065	-2.45154	-1.66824	0.753669	1.11957	0.637519	0.2332	1.02322e-10	1.16644e-08	3.12944e-10	3.10395e-08	doeD; L-2,4-diaminobutyrate transaminase [EC:2.6.1.76]
K15792	0.570889	0.67793	0.328135	-0.407451	0.885331	-0.411221	0.3056	3.76899e-07	8.33594e-06	3.56774e-06	5.32298e-05	murEF; MurE/MurF fusion protein [EC:6.3.2.13 6.3.2.10]
K15792	0.570889	0.67793	0.328135	-0.407451	0.885331	-0.411221	0.3056	3.76899e-07	8.33594e-06	3.56774e-06	5.32298e-05	murEF; MurE/MurF fusion protein [EC:6.3.2.13 6.3.2.10]
K15792	0.570889	0.67793	0.328135	-0.407451	0.885331	-0.411221	0.3056	3.76899e-07	8.33594e-06	3.56774e-06	5.32298e-05	murEF; MurE/MurF fusion protein [EC:6.3.2.13 6.3.2.10]
K15856	0.292529	0.447937	-0.0400491	-0.566144	1.03098	-0.517275	0.281344	1.50648e-08	5.55837e-07	2.37841e-07	5.28341e-06	rmd; GDP-4-dehydro-6-deoxy-D-mannose reductase [EC:1.1.1.281]
K15856	0.292529	0.447937	-0.0400491	-0.566144	1.03098	-0.517275	0.281344	1.50648e-08	5.55837e-07	2.37841e-07	5.28341e-06	rmd; GDP-4-dehydro-6-deoxy-D-mannose reductase [EC:1.1.1.281]
K15856	0.292529	0.447937	-0.0400491	-0.566144	1.03098	-0.517275	0.281344	1.50648e-08	5.55837e-07	2.37841e-07	5.28341e-06	rmd; GDP-4-dehydro-6-deoxy-D-mannose reductase [EC:1.1.1.281]
K15876	-0.525244	-0.760105	-0.0453765	0.767625	1.23132	0.576143	0.2658	2.39936e-08	8.16679e-07	3.93923e-08	1.15268e-06	nrfH; cytochrome c nitrite reductase small subunit
K15916	1.29745	1.37913	1.15383	-0.265187	0.801302	-0.30293	0.364	0.000495041	0.00346401	0.000674797	0.0037821	pgi-pmi; glucose/mannose-6-phosphate isomerase [EC:5.3.1.9 5.3.1.8]
K15916	1.29745	1.37913	1.15383	-0.265187	0.801302	-0.30293	0.364	0.000495041	0.00346401	0.000674797	0.0037821	pgi-pmi; glucose/mannose-6-phosphate isomerase [EC:5.3.1.9 5.3.1.8]
K15916	1.29745	1.37913	1.15383	-0.265187	0.801302	-0.30293	0.364	0.000495041	0.00346401	0.000674797	0.0037821	pgi-pmi; glucose/mannose-6-phosphate isomerase [EC:5.3.1.9 5.3.1.8]
K15916	1.29745	1.37913	1.15383	-0.265187	0.801302	-0.30293	0.364	0.000495041	0.00346401	0.000674797	0.0037821	pgi-pmi; glucose/mannose-6-phosphate isomerase [EC:5.3.1.9 5.3.1.8]
K15916	1.29745	1.37913	1.15383	-0.265187	0.801302	-0.30293	0.364	0.000495041	0.00346401	0.000674797	0.0037821	pgi-pmi; glucose/mannose-6-phosphate isomerase [EC:5.3.1.9 5.3.1.8]
K15918	1.84657	2.22742	1.40538	-0.685568	1.34665	-0.44302	0.303539	9.35624e-05	0.000897322	5.57472e-06	7.79272e-05	GLYK; D-glycerate 3-kinase [EC:2.7.1.31]
K15918	1.84657	2.22742	1.40538	-0.685568	1.34665	-0.44302	0.303539	9.35624e-05	0.000897322	5.57472e-06	7.79272e-05	GLYK; D-glycerate 3-kinase [EC:2.7.1.31]
K15918	1.84657	2.22742	1.40538	-0.685568	1.34665	-0.44302	0.303539	9.35624e-05	0.000897322	5.57472e-06	7.79272e-05	GLYK; D-glycerate 3-kinase [EC:2.7.1.31]
K15975	1.64254	1.31028	2.14427	0.694491	1.20699	0.569467	0.24915	2.1987e-10	2.215e-08	2.90749e-09	1.68724e-07	K15975; glyoxalase family protein
K16074	-0.395032	-0.52321	-0.143136	0.327797	0.715464	0.398197	0.337333	6.84454e-05	0.000678686	0.000129572	0.00105446	zntB; zinc transporter
K16080	-5.67432	-5.19205	-6.21878	-0.967569	3.61108	-0.239593	0.310138	0.000761798	0.00338268	7.04414e-06	8.90803e-05	mnoP; high affinity Mn2+ porin
K16087	2.33882	2.18241	2.54486	0.294151	1.24707	0.22626	0.386923	0.00704247	0.0264229	0.00837481	0.0288042	TC.FEV.OM3, tbpA, hemR, lbpA, hpuB, bhuR, hugA, hmbR; hemoglobin/transferrin/lactoferrin receptor protein
K16127	0.624938	1.06448	0.123249	-0.899124	1.38117	-0.581065	0.256749	3.59963e-08	1.15212e-06	6.43028e-09	2.91256e-07	mcyG; microcystin synthetase protein McyG
K16127	0.624938	1.06448	0.123249	-0.899124	1.38117	-0.581065	0.256749	3.59963e-08	1.15212e-06	6.43028e-09	2.91256e-07	mcyG; microcystin synthetase protein McyG
K16135	-5.8318	-5.48186	-6.51235	-1.04975	5.22909	-0.195083	0.369126	0.00891833	0.0281562	0.00206615	0.00889259	dmlR; LysR family transcriptional regulator, transcriptional activator for dmlA
K16147	2.61176	2.56597	2.79352	0.309805	1.31217	0.229784	0.3922	0.00272008	0.0130792	0.00887108	0.0301814	glgE; starch synthase (maltosyl-transferring) [EC:2.4.99.16]
K16148	2.49931	2.4547	2.68723	0.350021	1.43474	0.230041	0.39792	0.00537896	0.0213905	0.0138478	0.0434417	glgM; alpha-maltose-1-phosphate synthase [EC:2.4.1.342]
K16148	2.49931	2.4547	2.68723	0.350021	1.43474	0.230041	0.39792	0.00537896	0.0213905	0.0138478	0.0434417	glgM; alpha-maltose-1-phosphate synthase [EC:2.4.1.342]
K16153	-2.99201	-2.56314	-3.68822	-0.805511	2.16649	-0.357852	0.3408	6.38632e-05	0.00064583	0.000104493	0.000891352	K16153; glycogen phosphorylase/synthase [EC:2.4.1.1 2.4.1.11]
K16153	-2.99201	-2.56314	-3.68822	-0.805511	2.16649	-0.357852	0.3408	6.38632e-05	0.00064583	0.000104493	0.000891352	K16153; glycogen phosphorylase/synthase [EC:2.4.1.1 2.4.1.11]
K16165	1.87433	1.59419	2.12975	0.371992	1.09389	0.315914	0.34753	0.000464431	0.00330673	0.000580535	0.00341198	nagK; fumarylpyruvate hydrolase [EC:3.7.1.20]
K16171	0.746858	0.511391	1.11909	0.481303	1.31446	0.348431	0.3444	0.000263496	0.00210565	0.000202507	0.00153811	faaH; fumarylacetoacetate (FAA) hydrolase [EC:3.7.1.2]
K16171	0.746858	0.511391	1.11909	0.481303	1.31446	0.348431	0.3444	0.000263496	0.00210565	0.000202507	0.00153811	faaH; fumarylacetoacetate (FAA) hydrolase [EC:3.7.1.2]
K16211	1.85617	1.6872	2.31797	0.535577	1.56423	0.338538	0.3568	0.000337306	0.00257275	0.00050712	0.00310849	malY, malT; maltose/moltooligosaccharide transporter
K16213	-3.60725	-4.18768	-2.89383	1.23096	2.45257	0.405365	0.279144	0.00328276	0.0129997	1.67043e-07	3.84991e-06	cbe, mbe; cellobiose epimerase [EC:5.1.3.11]
K16216	-1.83559	-2.23218	-0.497666	1.54199	2.15817	0.671657	0.2554	3.11512e-10	2.59067e-08	7.16755e-09	3.09972e-07	yueD; benzil reductase ((S)-benzoin forming) [EC:1.1.1.320]
K16254	-1.53649	-1.36919	-1.67039	-0.318667	0.889676	-0.325891	0.344331	9.47276e-05	0.000890076	0.000130507	0.0010449	mxaJ; mxaJ protein
K16255	-0.97556	-0.846596	-1.06369	-0.228472	0.763475	-0.27137	0.369	0.000521467	0.00355113	0.00225108	0.00966703	mxaG; cytochrome c-L
K16256	-1.53942	-1.36885	-1.67177	-0.325131	0.903086	-0.330076	0.3382	9.75846e-05	0.000909347	0.000139514	0.00109099	mxaA; mxaA protein
K16257	-1.53691	-1.36716	-1.67033	-0.321458	0.894262	-0.323466	0.337932	9.59033e-05	0.000903063	0.000127678	0.00102963	mxaC; mxaC protein
K16259	-1.21918	-0.891954	-1.36743	-0.380999	1.2162	-0.28427	0.3572	0.000469854	0.00329162	0.000512922	0.00303585	mxaL; mxaL protein
K16300	-3.03384	-3.24166	-2.67935	0.542829	1.75029	0.235784	0.3676	0.00403004	0.0158763	0.000844279	0.00443857	NA
K16348	-6.27668	-6.95825	-5.2515	1.81668	4.55018	0.339658	0.301	0.00673881	0.0223187	2.03275e-06	3.17507e-05	ecnB; entericidin B
K16370	1.91663	1.71817	2.32224	0.669369	1.43281	0.449969	0.3244	1.70858e-05	0.000215594	3.95016e-05	0.000409134	pfkB; 6-phosphofructokinase 2 [EC:2.7.1.11]
K16370	1.91663	1.71817	2.32224	0.669369	1.43281	0.449969	0.3244	1.70858e-05	0.000215594	3.95016e-05	0.000409134	pfkB; 6-phosphofructokinase 2 [EC:2.7.1.11]
K16370	1.91663	1.71817	2.32224	0.669369	1.43281	0.449969	0.3244	1.70858e-05	0.000215594	3.95016e-05	0.000409134	pfkB; 6-phosphofructokinase 2 [EC:2.7.1.11]
K16370	1.91663	1.71817	2.32224	0.669369	1.43281	0.449969	0.3244	1.70858e-05	0.000215594	3.95016e-05	0.000409134	pfkB; 6-phosphofructokinase 2 [EC:2.7.1.11]
K16370	1.91663	1.71817	2.32224	0.669369	1.43281	0.449969	0.3244	1.70858e-05	0.000215594	3.95016e-05	0.000409134	pfkB; 6-phosphofructokinase 2 [EC:2.7.1.11]
K16422	-0.47208	-0.809476	-0.0371163	0.796833	2.02727	0.354148	0.3492	0.00023331	0.00190938	0.000147527	0.00119741	hmo, nocN; 4-hydroxymandelate oxidase [EC:1.1.3.46]
K16422	-0.47208	-0.809476	-0.0371163	0.796833	2.02727	0.354148	0.3492	0.00023331	0.00190938	0.000147527	0.00119741	hmo, nocN; 4-hydroxymandelate oxidase [EC:1.1.3.46]
K16514	-8.59659	-7.89	-9.50551	-1.58929	5.22929	-0.26692	0.370526	0.0137416	0.0359303	0.00219086	0.00892645	galD; 4-oxalomesaconate tautomerase [EC:5.3.2.8]
K16554	-6.38774	-5.84989	-6.9799	-1.02206	5.23105	-0.190089	0.357	0.0084089	0.024551	0.00112197	0.00534903	exoP, vpsO; polysaccharide biosynthesis transport protein
K16554	-6.38774	-5.84989	-6.9799	-1.02206	5.23105	-0.190089	0.357	0.0084089	0.024551	0.00112197	0.00534903	exoP, vpsO; polysaccharide biosynthesis transport protein
K16692	-2.52997	-2.10809	-2.84159	-0.559778	1.82488	-0.296091	0.368126	0.00112125	0.0064821	0.00136169	0.0064366	etk-wzc; tyrosine-protein kinase Etk/Wzc [EC:2.7.10.-]
K16692	-2.52997	-2.10809	-2.84159	-0.559778	1.82488	-0.296091	0.368126	0.00112125	0.0064821	0.00136169	0.0064366	etk-wzc; tyrosine-protein kinase Etk/Wzc [EC:2.7.10.-]
K16703	-5.33204	-3.01191	-7.23816	-3.86533	5.73324	-0.629407	0.209958	3.08268e-08	7.75558e-07	3.01448e-12	8.90634e-10	wcaL, amsK; colanic acid/amylovoran biosynthesis glycosyltransferase [EC:2.4.-.-]
K16704	-1.59183	-2.14088	-0.419159	1.56561	2.24315	0.656909	0.2594	5.24328e-10	3.51778e-08	4.81276e-09	2.39359e-07	rffC, wecD; dTDP-4-amino-4,6-dideoxy-D-galactose acyltransferase [EC:2.3.1.210]
K16786	1.564	2.14695	1.14299	-0.642972	1.64145	-0.350975	0.353529	0.00330107	0.0151039	0.00046047	0.00290791	ecfA1; energy-coupling factor transport system ATP-binding protein [EC:7.-.-.-]
K16786	1.564	2.14695	1.14299	-0.642972	1.64145	-0.350975	0.353529	0.00330107	0.0151039	0.00046047	0.00290791	ecfA1; energy-coupling factor transport system ATP-binding protein [EC:7.-.-.-]
K16845	-2.65061	-2.531	-2.89062	-0.413279	0.948437	-0.385108	0.317936	0.000490243	0.00281003	2.002e-05	0.000215551	suyA; (2R)-sulfolactate sulfo-lyase subunit alpha [EC:4.4.1.24]
K16846	-1.8409	-1.65688	-2.28259	-0.541688	1.28235	-0.371279	0.340932	0.000934589	0.00495897	0.000195304	0.00147616	suyB; (2R)-sulfolactate sulfo-lyase subunit beta [EC:4.4.1.24]
K16872	0.338413	0.118597	0.49501	0.447209	1.21808	0.347738	0.3528	0.000510136	0.00354815	0.000621284	0.00356603	E2.3.1.207; beta-ketodecanoyl-[acyl-carrier-protein] synthase [EC:2.3.1.207]
K16881	1.80542	1.99334	1.42391	-0.569344	0.782278	-0.681369	0.212	2.05949e-12	5.71885e-10	1.32668e-11	2.66388e-09	K16881; mannose-1-phosphate guanylyltransferase / phosphomannomutase [EC:2.7.7.13 5.4.2.8]
K16881	1.80542	1.99334	1.42391	-0.569344	0.782278	-0.681369	0.212	2.05949e-12	5.71885e-10	1.32668e-11	2.66388e-09	K16881; mannose-1-phosphate guanylyltransferase / phosphomannomutase [EC:2.7.7.13 5.4.2.8]
K16898	1.5115	1.35338	1.78674	0.44201	1.24003	0.332213	0.356729	0.00252903	0.0123445	0.000669409	0.00376156	addA; ATP-dependent helicase/nuclease subunit A [EC:3.1.-.- 3.6.4.12]
K16899	0.476183	0.328875	0.722219	0.30611	0.953243	0.293697	0.343931	0.00340911	0.0153492	0.000337439	0.00226638	addB; ATP-dependent helicase/nuclease subunit B [EC:3.1.-.- 3.6.4.12]
K16925	-2.49232	-2.65065	-2.2403	0.970711	2.39546	0.36746	0.345	0.00109544	0.00493654	0.000270945	0.00192274	ykoE; energy-coupling factor transport system permease protein
K16937	-0.251484	-0.61568	0.441561	0.913255	1.23015	0.710264	0.233	6.67743e-12	1.39064e-09	2.52114e-10	2.86799e-08	doxD; thiosulfate dehydrogenase (quinone) large subunit [EC:1.8.5.2]
K17222	1.50473	1.3114	1.70742	0.324223	0.906997	0.302958	0.359728	0.0105236	0.0362919	0.000754156	0.00409236	soxA; L-cysteine S-thiosulfotransferase [EC:2.8.5.2]
K17223	1.48944	1.26374	1.68969	0.352138	0.898599	0.330221	0.3484	0.00373059	0.0164118	0.000313951	0.00216252	soxX; L-cysteine S-thiosulfotransferase [EC:2.8.5.2]
K17224	1.46108	1.23264	1.65119	0.348819	0.940663	0.31824	0.359728	0.00603399	0.0233541	0.000823578	0.00436634	soxB; S-sulfosulfanyl-L-cysteine sulfohydrolase [EC:3.1.6.20]
K17225	1.22513	0.936405	1.39732	0.390362	1.4861	0.263503	0.3948	0.0129271	0.0426219	0.00820797	0.0283366	soxC; sulfane dehydrogenase subunit SoxC
K17244	1.41904	2.07394	1.01447	-0.698322	1.75714	-0.361495	0.3552	0.00385951	0.0168047	0.000673427	0.0037797	chiE; putative chitobiose transport system substrate-binding protein
K17244	1.41904	2.07394	1.01447	-0.698322	1.75714	-0.361495	0.3552	0.00385951	0.0168047	0.000673427	0.0037797	chiE; putative chitobiose transport system substrate-binding protein
K17245	1.42579	2.07333	1.0082	-0.694297	1.74179	-0.361945	0.360528	0.00387826	0.0168777	0.000678499	0.00379662	chiF; putative chitobiose transport system permease protein
K17245	1.42579	2.07333	1.0082	-0.694297	1.74179	-0.361945	0.360528	0.00387826	0.0168777	0.000678499	0.00379662	chiF; putative chitobiose transport system permease protein
K17246	1.42653	2.07351	1.01455	-0.667727	1.72443	-0.350036	0.357528	0.00387115	0.0168346	0.000675877	0.00379092	chiG; putative chitobiose transport system permease protein
K17246	1.42653	2.07351	1.01455	-0.667727	1.72443	-0.350036	0.357528	0.00387115	0.0168346	0.000675877	0.00379092	chiG; putative chitobiose transport system permease protein
K17850	-4.45268	-4.26399	-4.67696	-0.516461	1.34951	-0.27788	0.322735	0.00776428	0.0213667	5.23224e-05	0.000473632	ampR; LysR family transcriptional regulator, regulator of gene expression of beta-lactamase
K17850	-4.45268	-4.26399	-4.67696	-0.516461	1.34951	-0.27788	0.322735	0.00776428	0.0213667	5.23224e-05	0.000473632	ampR; LysR family transcriptional regulator, regulator of gene expression of beta-lactamase
K17865	1.59424	1.39463	1.73637	0.301951	0.706858	0.379127	0.333533	0.000783944	0.00494597	5.59139e-05	0.000540001	croR; 3-hydroxybutyryl-CoA dehydratase [EC:4.2.1.55]
K17865	1.59424	1.39463	1.73637	0.301951	0.706858	0.379127	0.333533	0.000783944	0.00494597	5.59139e-05	0.000540001	croR; 3-hydroxybutyryl-CoA dehydratase [EC:4.2.1.55]
K17892	1.42627	2.07416	1.01169	-0.67231	1.71903	-0.361865	0.354329	0.00385857	0.0168063	0.000674012	0.0037813	FTRC; ferredoxin-thioredoxin reductase catalytic chain [EC:1.8.7.2]
K17938	-0.35843	-0.259316	-0.488575	-0.270366	0.905089	-0.267232	0.3626	0.000279315	0.00219712	0.00115988	0.00567062	sbmA, bacA; peptide/bleomycin uptake transporter
K17992	-3.6849	-3.23368	-4.88188	-1.22814	4.30685	-0.238052	0.34	0.00218343	0.0100281	0.000203782	0.00152767	hndB; NADP-reducing hydrogenase subunit HndB [EC:1.12.1.3]
K18006	-2.09256	-2.39525	-1.81892	0.455469	1.64895	0.249264	0.374925	0.0029044	0.0134341	0.00267162	0.0112118	hoxU; [NiFe] hydrogenase diaphorase moiety small subunit [EC:1.12.1.2]
K18017	-8.16022	-7.16961	-9.49394	-1.72618	5.26131	-0.31958	0.330534	0.00181039	0.00765483	0.000131441	0.000972473	mbhK; membrane-bound hydrogenase subunit beta [EC:1.12.7.2]
K18028	-0.384387	-0.769254	0.0721827	0.861444	2.13593	0.370363	0.342531	0.000272251	0.00216209	0.000173128	0.00136012	nicX; 2,5-dihydroxypyridine 5,6-dioxygenase [EC:1.13.11.9]
K18030	-5.82372	-5.48467	-6.53974	-1.13133	5.21372	-0.205704	0.364127	0.00498897	0.018253	0.00157629	0.00711527	nicB; nicotinate dehydrogenase subunit B [EC:1.17.2.1]
K18118	0.25802	-0.0265056	0.577669	0.728872	2.02864	0.343455	0.3528	0.000775197	0.00491288	0.000606254	0.00352397	aarC, cat1; succinyl-CoA:acetate CoA-transferase [EC:2.8.3.18]
K18118	0.25802	-0.0265056	0.577669	0.728872	2.02864	0.343455	0.3528	0.000775197	0.00491288	0.000606254	0.00352397	aarC, cat1; succinyl-CoA:acetate CoA-transferase [EC:2.8.3.18]
K18118	0.25802	-0.0265056	0.577669	0.728872	2.02864	0.343455	0.3528	0.000775197	0.00491288	0.000606254	0.00352397	aarC, cat1; succinyl-CoA:acetate CoA-transferase [EC:2.8.3.18]
K18138	3.36791	3.28326	3.41292	0.158057	0.546331	0.259885	0.3784	0.00994273	0.0346957	0.00296649	0.0122959	acrB, mexB, adeJ, smeE, mtrD, cmeB; multidrug efflux pump
K18138	3.36791	3.28326	3.41292	0.158057	0.546331	0.259885	0.3784	0.00994273	0.0346957	0.00296649	0.0122959	acrB, mexB, adeJ, smeE, mtrD, cmeB; multidrug efflux pump
K18138	3.36791	3.28326	3.41292	0.158057	0.546331	0.259885	0.3784	0.00994273	0.0346957	0.00296649	0.0122959	acrB, mexB, adeJ, smeE, mtrD, cmeB; multidrug efflux pump
K18138	3.36791	3.28326	3.41292	0.158057	0.546331	0.259885	0.3784	0.00994273	0.0346957	0.00296649	0.0122959	acrB, mexB, adeJ, smeE, mtrD, cmeB; multidrug efflux pump
K18148	-4.10503	-4.68586	-3.09087	1.70676	3.26854	0.429839	0.286743	3.24594e-05	0.000273768	4.34143e-07	8.76404e-06	rtcB; release factor H-coupled RctB family protein
K18166	-5.6692	-5.3547	-6.15951	-1.0541	3.84309	-0.222779	0.3636	0.00442874	0.0166551	0.00101125	0.00502918	FOXRED1; FAD-dependent oxidoreductase domain-containing protein 1
K18223	-1.12021	-1.26194	-0.76682	0.507621	1.53317	0.283309	0.3672	0.00307213	0.0139257	0.00214449	0.0093638	prmA; propane 2-monooxygenase large subunit [EC:1.14.13.227]
K18224	-1.11935	-1.25679	-0.773421	0.502666	1.54102	0.289822	0.372925	0.00306164	0.0138739	0.00203353	0.00897264	prmC; propane 2-monooxygenase small subunit [EC:1.14.13.227]
K18225	-1.11885	-1.25751	-0.769119	0.505861	1.51009	0.289239	0.37	0.00299664	0.013764	0.00216399	0.00943858	prmB; propane monooxygenase reductase component [EC:1.18.1.-]
K18226	-2.69822	-3.1229	-2.03636	0.997317	2.80228	0.290778	0.3642	0.00442178	0.0179713	0.000668958	0.00374894	prmD; propane monooxygenase coupling protein
K18233	0.467035	0.595722	0.2002	-0.467719	0.89816	-0.483483	0.2808	1.58154e-07	3.90948e-06	1.11864e-07	2.75984e-06	oleC5; oleandomycin transport system permease protein
K18233	0.467035	0.595722	0.2002	-0.467719	0.89816	-0.483483	0.2808	1.58154e-07	3.90948e-06	1.11864e-07	2.75984e-06	oleC5; oleandomycin transport system permease protein
K18233	0.467035	0.595722	0.2002	-0.467719	0.89816	-0.483483	0.2808	1.58154e-07	3.90948e-06	1.11864e-07	2.75984e-06	oleC5; oleandomycin transport system permease protein
K18242	-0.326621	-0.697001	0.0998558	0.819908	2.16073	0.347766	0.3458	0.000478059	0.00337461	0.000310474	0.00214762	nagG; salicylate 5-hydroxylase large subunit [EC:1.14.13.172]
K18243	-0.325792	-0.69455	0.0987909	0.782938	2.14821	0.338361	0.3494	0.000485158	0.00341559	0.000320952	0.00220985	nagH; salicylate 5-hydroxylase small subunit [EC:1.14.13.172]
K18290	-4.27709	-4.73457	-3.99122	0.754126	4.0748	0.142329	0.382723	0.0101877	0.0328124	0.00687294	0.0243662	ich-Y; itaconyl-CoA hydratase [EC:4.2.1.56]
K18298	-5.7318	-5.19835	-6.43258	-1.25644	2.09351	-0.499649	0.2482	1.81551e-05	0.00013641	6.74613e-09	2.61549e-07	mexE; membrane fusion protein, multidrug efflux system
K18298	-5.7318	-5.19835	-6.43258	-1.25644	2.09351	-0.499649	0.2482	1.81551e-05	0.00013641	6.74613e-09	2.61549e-07	mexE; membrane fusion protein, multidrug efflux system
K18299	-1.27846	-1.16288	-1.48701	-0.706795	2.38558	-0.280366	0.3848	0.00019949	0.00167832	0.00466148	0.0179493	mexF; multidrug efflux pump
K18299	-1.27846	-1.16288	-1.48701	-0.706795	2.38558	-0.280366	0.3848	0.00019949	0.00167832	0.00466148	0.0179493	mexF; multidrug efflux pump
K18302	-5.90219	-4.61071	-7.41541	-2.68876	4.59281	-0.552435	0.205959	7.38422e-07	9.63707e-06	5.27122e-12	1.24827e-09	mexJ; membrane fusion protein, multidrug efflux system
K18302	-5.90219	-4.61071	-7.41541	-2.68876	4.59281	-0.552435	0.205959	7.38422e-07	9.63707e-06	5.27122e-12	1.24827e-09	mexJ; membrane fusion protein, multidrug efflux system
K18303	-1.57237	-1.20794	-2.64169	-1.22991	2.55325	-0.458254	0.311	4.81294e-06	7.29317e-05	1.19286e-05	0.000147625	mexK; multidrug efflux pump
K18303	-1.57237	-1.20794	-2.64169	-1.22991	2.55325	-0.458254	0.311	4.81294e-06	7.29317e-05	1.19286e-05	0.000147625	mexK; multidrug efflux pump
K18307	-6.3888	-5.84383	-7.00027	-0.990231	5.28528	-0.184462	0.358728	0.00585639	0.0196983	0.000869394	0.00440235	mexI; multidrug efflux pump
K18307	-6.3888	-5.84383	-7.00027	-0.990231	5.28528	-0.184462	0.358728	0.00585639	0.0196983	0.000869394	0.00440235	mexI; multidrug efflux pump
K18320	-3.96171	-4.60932	-2.99824	1.38111	6.23529	0.203672	0.3708	0.01216	0.0379646	0.00189155	0.00841423	IS15, IS26; transposase, IS6 family
K18330	-3.80845	-3.29968	-4.99884	-1.24187	4.23437	-0.248163	0.342132	0.00186394	0.00896373	0.000112985	0.000947461	hndA; NADP-reducing hydrogenase subunit HndA [EC:1.12.1.3]
K18332	-2.49567	-2.1401	-3.29022	-0.757039	2.72764	-0.246851	0.3678	0.0130019	0.0398415	0.00165408	0.00756775	hndD; NADP-reducing hydrogenase subunit HndD [EC:1.12.1.3]
K18333	0.365326	-0.00559028	0.811015	0.60085	1.82165	0.31728	0.3704	0.003303	0.0150456	0.00200817	0.00890499	K18333; L-fucose dehydrogenase
K18336	-1.99091	-2.50776	-1.24142	1.21706	1.69088	0.650419	0.2338	5.70364e-10	3.64879e-08	2.55336e-10	2.84701e-08	lra6; 2,4-didehydro-3-deoxy-L-rhamnonate hydrolase [EC:3.7.1.26]
K18369	-5.08375	-5.82576	-4.73887	1.09875	3.55038	0.256312	0.35	0.00402329	0.0147345	0.000399001	0.00251739	adh2; alcohol dehydrogenase [EC:1.1.1.-]
K18373	-4.09872	-4.65602	-3.09234	1.73448	3.22407	0.45817	0.289142	4.84268e-05	0.000336984	4.78043e-07	9.46614e-06	hrpB1; type III secretion protein HrpB1
K18374	-4.10288	-4.6749	-3.09001	1.71422	3.24686	0.437662	0.292142	1.77197e-05	0.000191066	4.67504e-07	9.34751e-06	hrpB2; type III secretion inner rod protein HrpB2
K18382	-0.809937	-0.937183	-0.472306	0.420594	1.36185	0.267437	0.3738	0.00525647	0.0207546	0.00219621	0.00955116	adh1; NAD+-dependent secondary alcohol dehydrogenase Adh1 [EC:1.1.1.-]
K18384	-4.36037	-3.61644	-4.92791	-1.05678	2.401	-0.340962	0.318	0.00222051	0.00915758	1.66501e-05	0.000192976	L3HYPDH; trans-L-3-hydroxyproline dehydratase [EC:4.2.1.77]
K18425	-1.84058	-2.39766	-1.26257	1.00434	1.26334	0.733367	0.209758	4.24889e-13	2.05862e-10	3.92839e-12	1.14321e-09	dhaa; 3-hydroxy-D-aspartate aldolase [EC:4.1.3.41]
K19707	-1.26951	-1.58612	-0.347293	1.02146	1.54437	0.674063	0.235953	1.31098e-11	2.39863e-09	3.67794e-10	3.53998e-08	rsbQ; sigma-B regulation protein RsbQ
K19713	-0.734482	-1.07159	0.0887372	1.00338	1.2311	0.761791	0.216157	1.70762e-13	1.20904e-10	1.33349e-11	2.66473e-09	tsdA; thiosulfate dehydrogenase [EC:1.8.2.2]
K19731	-4.28627	-4.7455	-3.98847	0.731866	4.13318	0.142113	0.386	0.0120058	0.0369711	0.00651548	0.0233087	cciR; LuxR family transcriptional regulator, quorum-sensing system regulator CciR
K19731	-4.28627	-4.7455	-3.98847	0.731866	4.13318	0.142113	0.386	0.0120058	0.0369711	0.00651548	0.0233087	cciR; LuxR family transcriptional regulator, quorum-sensing system regulator CciR
K19746	-1.18979	-1.33404	-0.953966	0.344897	0.955632	0.308029	0.3488	0.00119907	0.00680797	0.000455657	0.00280464	dauA; D-arginine dehydrogenase [EC:1.4.99.6]

## Sheet: SED
KO_identifier	rab.all	rab.win.control	rab.win.heated	diff.btw	diff.win	effect	overlap	we.ep	we.eBH	wi.ep	wi.eBH	gene_info
K00003	4.42535	4.68605	4.20462	-0.468533	0.593895	-0.704574	0.1604	2.2222e-12	1.5579e-11	1.01657e-15	9.60548e-15	hom; homoserine dehydrogenase [EC:1.1.1.3]
K00003	4.42535	4.68605	4.20462	-0.468533	0.593895	-0.704574	0.1604	2.2222e-12	1.5579e-11	1.01657e-15	9.60548e-15	hom; homoserine dehydrogenase [EC:1.1.1.3]
K00003	4.42535	4.68605	4.20462	-0.468533	0.593895	-0.704574	0.1604	2.2222e-12	1.5579e-11	1.01657e-15	9.60548e-15	hom; homoserine dehydrogenase [EC:1.1.1.3]
K00005	2.21763	3.00359	1.21729	-1.79589	1.80227	-0.929175	0.134573	8.16415e-19	2.79451e-17	4.37263e-18	9.53096e-17	gldA; glycerol dehydrogenase [EC:1.1.1.6]
K00005	2.21763	3.00359	1.21729	-1.79589	1.80227	-0.929175	0.134573	8.16415e-19	2.79451e-17	4.37263e-18	9.53096e-17	gldA; glycerol dehydrogenase [EC:1.1.1.6]
K00008	2.42776	2.27524	2.65817	0.357514	0.604289	0.548094	0.2686	3.01944e-08	8.68867e-08	6.44653e-08	1.65114e-07	SORD, gutB; L-iditol 2-dehydrogenase [EC:1.1.1.14]
K00008	2.42776	2.27524	2.65817	0.357514	0.604289	0.548094	0.2686	3.01944e-08	8.68867e-08	6.44653e-08	1.65114e-07	SORD, gutB; L-iditol 2-dehydrogenase [EC:1.1.1.14]
K00012	4.76056	5.02869	4.64893	-0.366506	0.529088	-0.589676	0.211158	1.34379e-10	5.31742e-10	4.93356e-12	1.9077e-11	UGDH, ugd; UDPglucose 6-dehydrogenase [EC:1.1.1.22]
K00012	4.76056	5.02869	4.64893	-0.366506	0.529088	-0.589676	0.211158	1.34379e-10	5.31742e-10	4.93356e-12	1.9077e-11	UGDH, ugd; UDPglucose 6-dehydrogenase [EC:1.1.1.22]
K00012	4.76056	5.02869	4.64893	-0.366506	0.529088	-0.589676	0.211158	1.34379e-10	5.31742e-10	4.93356e-12	1.9077e-11	UGDH, ugd; UDPglucose 6-dehydrogenase [EC:1.1.1.22]
K00012	4.76056	5.02869	4.64893	-0.366506	0.529088	-0.589676	0.211158	1.34379e-10	5.31742e-10	4.93356e-12	1.9077e-11	UGDH, ugd; UDPglucose 6-dehydrogenase [EC:1.1.1.22]
K00013	4.74231	5.0102	4.61694	-0.375765	0.531953	-0.595724	0.2042	1.02757e-10	4.26679e-10	3.26031e-12	1.32663e-11	hisD; histidinol dehydrogenase [EC:1.1.1.23]
K00014	4.72185	5.00232	4.5915	-0.385336	0.536387	-0.622893	0.196561	3.2415e-11	1.6992e-10	4.02518e-13	2.14878e-12	aroE; shikimate dehydrogenase [EC:1.1.1.25]
K00024	4.63588	4.93151	4.50071	-0.408664	0.577845	-0.623763	0.198	3.5738e-11	1.85015e-10	1.12601e-12	5.39816e-12	mdh; malate dehydrogenase [EC:1.1.1.37]
K00024	4.63588	4.93151	4.50071	-0.408664	0.577845	-0.623763	0.198	3.5738e-11	1.85015e-10	1.12601e-12	5.39816e-12	mdh; malate dehydrogenase [EC:1.1.1.37]
K00024	4.63588	4.93151	4.50071	-0.408664	0.577845	-0.623763	0.198	3.5738e-11	1.85015e-10	1.12601e-12	5.39816e-12	mdh; malate dehydrogenase [EC:1.1.1.37]
K00024	4.63588	4.93151	4.50071	-0.408664	0.577845	-0.623763	0.198	3.5738e-11	1.85015e-10	1.12601e-12	5.39816e-12	mdh; malate dehydrogenase [EC:1.1.1.37]
K00024	4.63588	4.93151	4.50071	-0.408664	0.577845	-0.623763	0.198	3.5738e-11	1.85015e-10	1.12601e-12	5.39816e-12	mdh; malate dehydrogenase [EC:1.1.1.37]
K00024	4.63588	4.93151	4.50071	-0.408664	0.577845	-0.623763	0.198	3.5738e-11	1.85015e-10	1.12601e-12	5.39816e-12	mdh; malate dehydrogenase [EC:1.1.1.37]
K00024	4.63588	4.93151	4.50071	-0.408664	0.577845	-0.623763	0.198	3.5738e-11	1.85015e-10	1.12601e-12	5.39816e-12	mdh; malate dehydrogenase [EC:1.1.1.37]
K00027	3.11609	3.51441	2.74759	-0.812686	1.04479	-0.732749	0.15117	3.10181e-13	2.64205e-12	7.03221e-17	9.71853e-16	ME2, sfcA, maeA; malate dehydrogenase (oxaloacetate-decarboxylating) [EC:1.1.1.38]
K00027	3.11609	3.51441	2.74759	-0.812686	1.04479	-0.732749	0.15117	3.10181e-13	2.64205e-12	7.03221e-17	9.71853e-16	ME2, sfcA, maeA; malate dehydrogenase (oxaloacetate-decarboxylating) [EC:1.1.1.38]
K00031	4.74584	4.98101	4.62969	-0.350623	0.546721	-0.529765	0.227754	1.05709e-09	3.48502e-09	1.16293e-10	3.64101e-10	IDH1, IDH2, icd; isocitrate dehydrogenase [EC:1.1.1.42]
K00031	4.74584	4.98101	4.62969	-0.350623	0.546721	-0.529765	0.227754	1.05709e-09	3.48502e-09	1.16293e-10	3.64101e-10	IDH1, IDH2, icd; isocitrate dehydrogenase [EC:1.1.1.42]
K00031	4.74584	4.98101	4.62969	-0.350623	0.546721	-0.529765	0.227754	1.05709e-09	3.48502e-09	1.16293e-10	3.64101e-10	IDH1, IDH2, icd; isocitrate dehydrogenase [EC:1.1.1.42]
K00031	4.74584	4.98101	4.62969	-0.350623	0.546721	-0.529765	0.227754	1.05709e-09	3.48502e-09	1.16293e-10	3.64101e-10	IDH1, IDH2, icd; isocitrate dehydrogenase [EC:1.1.1.42]
K00031	4.74584	4.98101	4.62969	-0.350623	0.546721	-0.529765	0.227754	1.05709e-09	3.48502e-09	1.16293e-10	3.64101e-10	IDH1, IDH2, icd; isocitrate dehydrogenase [EC:1.1.1.42]
K00033	4.17356	4.4104	4.00067	-0.4082	0.651575	-0.535779	0.224555	1.08691e-09	3.57842e-09	3.45246e-11	1.14307e-10	PGD, gnd, gntZ; 6-phosphogluconate dehydrogenase [EC:1.1.1.44 1.1.1.343]
K00033	4.17356	4.4104	4.00067	-0.4082	0.651575	-0.535779	0.224555	1.08691e-09	3.57842e-09	3.45246e-11	1.14307e-10	PGD, gnd, gntZ; 6-phosphogluconate dehydrogenase [EC:1.1.1.44 1.1.1.343]
K00035	-3.13718	-3.70431	-2.54585	1.20795	1.76497	0.591259	0.222955	1.60827e-06	3.29167e-06	7.37237e-11	2.30858e-10	gal; D-galactose 1-dehydrogenase [EC:1.1.1.48]
K00036	4.41204	4.65536	4.28513	-0.392	0.600853	-0.560139	0.209558	2.81693e-10	1.00846e-09	6.82061e-12	2.54581e-11	G6PD, zwf; glucose-6-phosphate 1-dehydrogenase [EC:1.1.1.49 1.1.1.363]
K00036	4.41204	4.65536	4.28513	-0.392	0.600853	-0.560139	0.209558	2.81693e-10	1.00846e-09	6.82061e-12	2.54581e-11	G6PD, zwf; glucose-6-phosphate 1-dehydrogenase [EC:1.1.1.49 1.1.1.363]
K00036	4.41204	4.65536	4.28513	-0.392	0.600853	-0.560139	0.209558	2.81693e-10	1.00846e-09	6.82061e-12	2.54581e-11	G6PD, zwf; glucose-6-phosphate 1-dehydrogenase [EC:1.1.1.49 1.1.1.363]
K00036	4.41204	4.65536	4.28513	-0.392	0.600853	-0.560139	0.209558	2.81693e-10	1.00846e-09	6.82061e-12	2.54581e-11	G6PD, zwf; glucose-6-phosphate 1-dehydrogenase [EC:1.1.1.49 1.1.1.363]
K00036	4.41204	4.65536	4.28513	-0.392	0.600853	-0.560139	0.209558	2.81693e-10	1.00846e-09	6.82061e-12	2.54581e-11	G6PD, zwf; glucose-6-phosphate 1-dehydrogenase [EC:1.1.1.49 1.1.1.363]
K00040	-2.88899	-3.52836	-2.35847	1.17577	1.18624	0.898784	0.1254	7.60336e-09	2.1202e-08	2.1076e-18	4.7691e-17	uxuB; fructuronate reductase [EC:1.1.1.57]
K00042	1.57607	1.83841	1.29233	-0.486583	0.709757	-0.643118	0.227155	2.15541e-11	1.16346e-10	1.35432e-10	4.19317e-10	garR, glxR; 2-hydroxy-3-oxopropionate reductase [EC:1.1.1.60]
K00045	-1.13611	-1.44942	-0.840645	0.752896	1.0891	0.59785	0.223355	2.0788e-05	3.91598e-05	7.67164e-11	2.41511e-10	E1.1.1.67, mtlK; mannitol 2-dehydrogenase [EC:1.1.1.67]
K00052	4.76177	5.03343	4.63723	-0.37569	0.545819	-0.612237	0.2024	6.50153e-11	3.01545e-10	1.30704e-12	6.14703e-12	leuB, IMDH; 3-isopropylmalate dehydrogenase [EC:1.1.1.85]
K00052	4.76177	5.03343	4.63723	-0.37569	0.545819	-0.612237	0.2024	6.50153e-11	3.01545e-10	1.30704e-12	6.14703e-12	leuB, IMDH; 3-isopropylmalate dehydrogenase [EC:1.1.1.85]
K00053	4.69514	4.97935	4.57098	-0.392942	0.548948	-0.602912	0.20036	4.18137e-11	2.11476e-10	7.02462e-13	3.54343e-12	ilvC; ketol-acid reductoisomerase [EC:1.1.1.86]
K00053	4.69514	4.97935	4.57098	-0.392942	0.548948	-0.602912	0.20036	4.18137e-11	2.11476e-10	7.02462e-13	3.54343e-12	ilvC; ketol-acid reductoisomerase [EC:1.1.1.86]
K00057	4.70208	4.97673	4.57929	-0.370697	0.567576	-0.565408	0.2204	1.4158e-10	5.55063e-10	1.22199e-11	4.33339e-11	gpsA; glycerol-3-phosphate dehydrogenase (NAD(P)+) [EC:1.1.1.94]
K00058	5.32646	5.50667	5.24148	-0.283948	0.437099	-0.528943	0.2402	1.24218e-09	4.06388e-09	4.40882e-10	1.30656e-09	serA, PHGDH; D-3-phosphoglycerate dehydrogenase / 2-oxoglutarate reductase [EC:1.1.1.95 1.1.1.399]
K00058	5.32646	5.50667	5.24148	-0.283948	0.437099	-0.528943	0.2402	1.24218e-09	4.06388e-09	4.40882e-10	1.30656e-09	serA, PHGDH; D-3-phosphoglycerate dehydrogenase / 2-oxoglutarate reductase [EC:1.1.1.95 1.1.1.399]
K00058	5.32646	5.50667	5.24148	-0.283948	0.437099	-0.528943	0.2402	1.24218e-09	4.06388e-09	4.40882e-10	1.30656e-09	serA, PHGDH; D-3-phosphoglycerate dehydrogenase / 2-oxoglutarate reductase [EC:1.1.1.95 1.1.1.399]
K00058	5.32646	5.50667	5.24148	-0.283948	0.437099	-0.528943	0.2402	1.24218e-09	4.06388e-09	4.40882e-10	1.30656e-09	serA, PHGDH; D-3-phosphoglycerate dehydrogenase / 2-oxoglutarate reductase [EC:1.1.1.95 1.1.1.399]
K00059	6.62854	6.76436	6.5456	-0.231663	0.383068	-0.509597	0.2494	8.05765e-09	2.43222e-08	4.64184e-09	1.28313e-08	fabG, OAR1; 3-oxoacyl-[acyl-carrier protein] reductase [EC:1.1.1.100]
K00059	6.62854	6.76436	6.5456	-0.231663	0.383068	-0.509597	0.2494	8.05765e-09	2.43222e-08	4.64184e-09	1.28313e-08	fabG, OAR1; 3-oxoacyl-[acyl-carrier protein] reductase [EC:1.1.1.100]
K00059	6.62854	6.76436	6.5456	-0.231663	0.383068	-0.509597	0.2494	8.05765e-09	2.43222e-08	4.64184e-09	1.28313e-08	fabG, OAR1; 3-oxoacyl-[acyl-carrier protein] reductase [EC:1.1.1.100]
K00059	6.62854	6.76436	6.5456	-0.231663	0.383068	-0.509597	0.2494	8.05765e-09	2.43222e-08	4.64184e-09	1.28313e-08	fabG, OAR1; 3-oxoacyl-[acyl-carrier protein] reductase [EC:1.1.1.100]
K00064	-2.92895	-3.45539	-2.36692	1.145	1.27937	0.801414	0.157369	3.30264e-08	8.65317e-08	6.05041e-16	5.49266e-15	E1.1.1.122; D-threo-aldose 1-dehydrogenase [EC:1.1.1.122]
K00064	-2.92895	-3.45539	-2.36692	1.145	1.27937	0.801414	0.157369	3.30264e-08	8.65317e-08	6.05041e-16	5.49266e-15	E1.1.1.122; D-threo-aldose 1-dehydrogenase [EC:1.1.1.122]
K00065	0.287934	0.109863	0.508773	0.371186	0.59557	0.584406	0.24855	2.21062e-09	6.79966e-09	3.51227e-09	9.73158e-09	kduD; 2-dehydro-3-deoxy-D-gluconate 5-dehydrogenase [EC:1.1.1.127]
K00067	4.74217	5.02164	4.59871	-0.421123	0.557974	-0.654545	0.184163	7.91967e-12	4.8746e-11	5.35076e-14	3.37207e-13	rfbD, rmlD; dTDP-4-dehydrorhamnose reductase [EC:1.1.1.133]
K00067	4.74217	5.02164	4.59871	-0.421123	0.557974	-0.654545	0.184163	7.91967e-12	4.8746e-11	5.35076e-14	3.37207e-13	rfbD, rmlD; dTDP-4-dehydrorhamnose reductase [EC:1.1.1.133]
K00067	4.74217	5.02164	4.59871	-0.421123	0.557974	-0.654545	0.184163	7.91967e-12	4.8746e-11	5.35076e-14	3.37207e-13	rfbD, rmlD; dTDP-4-dehydrorhamnose reductase [EC:1.1.1.133]
K00074	4.26449	4.38585	4.20055	-0.177267	0.315921	-0.519234	0.289	8.96534e-08	2.47054e-07	3.03728e-07	7.3672e-07	paaH, hbd, fadB, mmgB; 3-hydroxybutyryl-CoA dehydrogenase [EC:1.1.1.157]
K00074	4.26449	4.38585	4.20055	-0.177267	0.315921	-0.519234	0.289	8.96534e-08	2.47054e-07	3.03728e-07	7.3672e-07	paaH, hbd, fadB, mmgB; 3-hydroxybutyryl-CoA dehydrogenase [EC:1.1.1.157]
K00074	4.26449	4.38585	4.20055	-0.177267	0.315921	-0.519234	0.289	8.96534e-08	2.47054e-07	3.03728e-07	7.3672e-07	paaH, hbd, fadB, mmgB; 3-hydroxybutyryl-CoA dehydrogenase [EC:1.1.1.157]
K00075	4.74134	5.00814	4.61882	-0.377725	0.537887	-0.585471	0.211158	1.36361e-10	5.38087e-10	4.64103e-12	1.80637e-11	murB; UDP-N-acetylmuramate dehydrogenase [EC:1.3.1.98]
K00075	4.74134	5.00814	4.61882	-0.377725	0.537887	-0.585471	0.211158	1.36361e-10	5.38087e-10	4.64103e-12	1.80637e-11	murB; UDP-N-acetylmuramate dehydrogenase [EC:1.3.1.98]
K00075	4.74134	5.00814	4.61882	-0.377725	0.537887	-0.585471	0.211158	1.36361e-10	5.38087e-10	4.64103e-12	1.80637e-11	murB; UDP-N-acetylmuramate dehydrogenase [EC:1.3.1.98]
K00088	4.90338	5.15121	4.77935	-0.33913	0.501416	-0.589357	0.19956	6.15017e-11	2.88764e-10	7.99339e-13	3.97928e-12	IMPDH, guaB; IMP dehydrogenase [EC:1.1.1.205]
K00088	4.90338	5.15121	4.77935	-0.33913	0.501416	-0.589357	0.19956	6.15017e-11	2.88764e-10	7.99339e-13	3.97928e-12	IMPDH, guaB; IMP dehydrogenase [EC:1.1.1.205]
K00088	4.90338	5.15121	4.77935	-0.33913	0.501416	-0.589357	0.19956	6.15017e-11	2.88764e-10	7.99339e-13	3.97928e-12	IMPDH, guaB; IMP dehydrogenase [EC:1.1.1.205]
K00091	2.88886	3.4679	2.53135	-0.943268	1.23731	-0.70619	0.182164	1.01201e-12	7.6881e-12	3.07344e-14	2.04041e-13	E1.1.1.219; dihydroflavonol-4-reductase [EC:1.1.1.219]
K00097	4.50754	4.787	4.37816	-0.428816	0.667597	-0.569797	0.219	2.13087e-10	7.88124e-10	3.50322e-11	1.16025e-10	pdxA; 4-hydroxythreonine-4-phosphate dehydrogenase [EC:1.1.1.262]
K00099	4.44445	4.72522	4.26107	-0.468188	0.597761	-0.696625	0.159168	1.98683e-12	1.4141e-11	6.92893e-16	6.86299e-15	dxr; 1-deoxy-D-xylulose-5-phosphate reductoisomerase [EC:1.1.1.267]
K00104	4.50441	4.80383	4.26535	-0.484064	0.622308	-0.695167	0.1598	1.98519e-12	1.41194e-11	2.18266e-15	1.87333e-14	glcD; glycolate oxidase [EC:1.1.3.15]
K00112	-6.44532	-5.25748	-8.7418	-2.92376	4.478	-0.621283	0.196761	1.48293e-08	3.96654e-08	2.28242e-12	8.49087e-12	glpB; glycerol-3-phosphate dehydrogenase subunit B [EC:1.1.5.3]
K00114	0.952204	0.583921	1.16867	0.562069	0.883564	0.60005	0.256349	4.77398e-09	1.44395e-08	6.27323e-09	1.71211e-08	exaA; alcohol dehydrogenase (cytochrome c) [EC:1.1.2.8]
K00114	0.952204	0.583921	1.16867	0.562069	0.883564	0.60005	0.256349	4.77398e-09	1.44395e-08	6.27323e-09	1.71211e-08	exaA; alcohol dehydrogenase (cytochrome c) [EC:1.1.2.8]
K00114	0.952204	0.583921	1.16867	0.562069	0.883564	0.60005	0.256349	4.77398e-09	1.44395e-08	6.27323e-09	1.71211e-08	exaA; alcohol dehydrogenase (cytochrome c) [EC:1.1.2.8]
K00117	1.5115	1.24418	1.81267	0.478654	0.741802	0.605608	0.253349	2.71088e-08	7.62595e-08	6.0194e-09	1.64629e-08	gcd; quinoprotein glucose dehydrogenase [EC:1.1.5.2]
K00118	-0.243925	0.0458081	-0.548673	-0.576716	0.726948	-0.699274	0.2074	3.6371e-12	2.32908e-11	3.27398e-12	1.3076e-11	gfo; glucose-fructose oxidoreductase [EC:1.1.99.28]
K00121	3.7507	4.06712	3.47087	-0.604102	0.808382	-0.676688	0.1566	2.09465e-12	1.48097e-11	2.0501e-16	2.35247e-15	frmA, ADH5, adhC; S-(hydroxymethyl)glutathione dehydrogenase / alcohol dehydrogenase [EC:1.1.1.284 1.1.1.1]
K00121	3.7507	4.06712	3.47087	-0.604102	0.808382	-0.676688	0.1566	2.09465e-12	1.48097e-11	2.0501e-16	2.35247e-15	frmA, ADH5, adhC; S-(hydroxymethyl)glutathione dehydrogenase / alcohol dehydrogenase [EC:1.1.1.284 1.1.1.1]
K00121	3.7507	4.06712	3.47087	-0.604102	0.808382	-0.676688	0.1566	2.09465e-12	1.48097e-11	2.0501e-16	2.35247e-15	frmA, ADH5, adhC; S-(hydroxymethyl)glutathione dehydrogenase / alcohol dehydrogenase [EC:1.1.1.284 1.1.1.1]
K00121	3.7507	4.06712	3.47087	-0.604102	0.808382	-0.676688	0.1566	2.09465e-12	1.48097e-11	2.0501e-16	2.35247e-15	frmA, ADH5, adhC; S-(hydroxymethyl)glutathione dehydrogenase / alcohol dehydrogenase [EC:1.1.1.284 1.1.1.1]
K00121	3.7507	4.06712	3.47087	-0.604102	0.808382	-0.676688	0.1566	2.09465e-12	1.48097e-11	2.0501e-16	2.35247e-15	frmA, ADH5, adhC; S-(hydroxymethyl)glutathione dehydrogenase / alcohol dehydrogenase [EC:1.1.1.284 1.1.1.1]
K00121	3.7507	4.06712	3.47087	-0.604102	0.808382	-0.676688	0.1566	2.09465e-12	1.48097e-11	2.0501e-16	2.35247e-15	frmA, ADH5, adhC; S-(hydroxymethyl)glutathione dehydrogenase / alcohol dehydrogenase [EC:1.1.1.284 1.1.1.1]
K00121	3.7507	4.06712	3.47087	-0.604102	0.808382	-0.676688	0.1566	2.09465e-12	1.48097e-11	2.0501e-16	2.35247e-15	frmA, ADH5, adhC; S-(hydroxymethyl)glutathione dehydrogenase / alcohol dehydrogenase [EC:1.1.1.284 1.1.1.1]
K00121	3.7507	4.06712	3.47087	-0.604102	0.808382	-0.676688	0.1566	2.09465e-12	1.48097e-11	2.0501e-16	2.35247e-15	frmA, ADH5, adhC; S-(hydroxymethyl)glutathione dehydrogenase / alcohol dehydrogenase [EC:1.1.1.284 1.1.1.1]
K00121	3.7507	4.06712	3.47087	-0.604102	0.808382	-0.676688	0.1566	2.09465e-12	1.48097e-11	2.0501e-16	2.35247e-15	frmA, ADH5, adhC; S-(hydroxymethyl)glutathione dehydrogenase / alcohol dehydrogenase [EC:1.1.1.284 1.1.1.1]
K00121	3.7507	4.06712	3.47087	-0.604102	0.808382	-0.676688	0.1566	2.09465e-12	1.48097e-11	2.0501e-16	2.35247e-15	frmA, ADH5, adhC; S-(hydroxymethyl)glutathione dehydrogenase / alcohol dehydrogenase [EC:1.1.1.284 1.1.1.1]
K00121	3.7507	4.06712	3.47087	-0.604102	0.808382	-0.676688	0.1566	2.09465e-12	1.48097e-11	2.0501e-16	2.35247e-15	frmA, ADH5, adhC; S-(hydroxymethyl)glutathione dehydrogenase / alcohol dehydrogenase [EC:1.1.1.284 1.1.1.1]
K00124	2.77898	2.99326	2.63761	-0.334045	0.499484	-0.612334	0.231154	4.8078e-10	1.64409e-09	2.59244e-10	7.83153e-10	fdoH, fdsB; formate dehydrogenase iron-sulfur subunit
K00124	2.77898	2.99326	2.63761	-0.334045	0.499484	-0.612334	0.231154	4.8078e-10	1.64409e-09	2.59244e-10	7.83153e-10	fdoH, fdsB; formate dehydrogenase iron-sulfur subunit
K00127	1.81888	2.07271	1.62418	-0.439128	0.637534	-0.617403	0.234153	1.74665e-10	6.61277e-10	2.22137e-10	6.74678e-10	fdoI, fdsG; formate dehydrogenase subunit gamma
K00127	1.81888	2.07271	1.62418	-0.439128	0.637534	-0.617403	0.234153	1.74665e-10	6.61277e-10	2.22137e-10	6.74678e-10	fdoI, fdsG; formate dehydrogenase subunit gamma
K00133	4.77482	5.03882	4.65356	-0.362557	0.534898	-0.56402	0.2138	1.67654e-10	6.40361e-10	9.57086e-12	3.46803e-11	asd; aspartate-semialdehyde dehydrogenase [EC:1.2.1.11]
K00133	4.77482	5.03882	4.65356	-0.362557	0.534898	-0.56402	0.2138	1.67654e-10	6.40361e-10	9.57086e-12	3.46803e-11	asd; aspartate-semialdehyde dehydrogenase [EC:1.2.1.11]
K00133	4.77482	5.03882	4.65356	-0.362557	0.534898	-0.56402	0.2138	1.67654e-10	6.40361e-10	9.57086e-12	3.46803e-11	asd; aspartate-semialdehyde dehydrogenase [EC:1.2.1.11]
K00133	4.77482	5.03882	4.65356	-0.362557	0.534898	-0.56402	0.2138	1.67654e-10	6.40361e-10	9.57086e-12	3.46803e-11	asd; aspartate-semialdehyde dehydrogenase [EC:1.2.1.11]
K00134	5.21385	5.39671	5.10722	-0.298858	0.518476	-0.502697	0.261748	6.12666e-09	1.87431e-08	1.03181e-08	2.7808e-08	GAPDH, gapA; glyceraldehyde 3-phosphate dehydrogenase [EC:1.2.1.12]
K00134	5.21385	5.39671	5.10722	-0.298858	0.518476	-0.502697	0.261748	6.12666e-09	1.87431e-08	1.03181e-08	2.7808e-08	GAPDH, gapA; glyceraldehyde 3-phosphate dehydrogenase [EC:1.2.1.12]
K00134	5.21385	5.39671	5.10722	-0.298858	0.518476	-0.502697	0.261748	6.12666e-09	1.87431e-08	1.03181e-08	2.7808e-08	GAPDH, gapA; glyceraldehyde 3-phosphate dehydrogenase [EC:1.2.1.12]
K00134	5.21385	5.39671	5.10722	-0.298858	0.518476	-0.502697	0.261748	6.12666e-09	1.87431e-08	1.03181e-08	2.7808e-08	GAPDH, gapA; glyceraldehyde 3-phosphate dehydrogenase [EC:1.2.1.12]
K00134	5.21385	5.39671	5.10722	-0.298858	0.518476	-0.502697	0.261748	6.12666e-09	1.87431e-08	1.03181e-08	2.7808e-08	GAPDH, gapA; glyceraldehyde 3-phosphate dehydrogenase [EC:1.2.1.12]
K00134	5.21385	5.39671	5.10722	-0.298858	0.518476	-0.502697	0.261748	6.12666e-09	1.87431e-08	1.03181e-08	2.7808e-08	GAPDH, gapA; glyceraldehyde 3-phosphate dehydrogenase [EC:1.2.1.12]
K00134	5.21385	5.39671	5.10722	-0.298858	0.518476	-0.502697	0.261748	6.12666e-09	1.87431e-08	1.03181e-08	2.7808e-08	GAPDH, gapA; glyceraldehyde 3-phosphate dehydrogenase [EC:1.2.1.12]
K00134	5.21385	5.39671	5.10722	-0.298858	0.518476	-0.502697	0.261748	6.12666e-09	1.87431e-08	1.03181e-08	2.7808e-08	GAPDH, gapA; glyceraldehyde 3-phosphate dehydrogenase [EC:1.2.1.12]
K00134	5.21385	5.39671	5.10722	-0.298858	0.518476	-0.502697	0.261748	6.12666e-09	1.87431e-08	1.03181e-08	2.7808e-08	GAPDH, gapA; glyceraldehyde 3-phosphate dehydrogenase [EC:1.2.1.12]
K00135	4.53704	4.75476	4.39556	-0.350443	0.605974	-0.510325	0.234353	1.91451e-09	6.14163e-09	2.53526e-10	7.66915e-10	gabD; succinate-semialdehyde dehydrogenase / glutarate-semialdehyde dehydrogenase [EC:1.2.1.16 1.2.1.79 1.2.1.20]
K00135	4.53704	4.75476	4.39556	-0.350443	0.605974	-0.510325	0.234353	1.91451e-09	6.14163e-09	2.53526e-10	7.66915e-10	gabD; succinate-semialdehyde dehydrogenase / glutarate-semialdehyde dehydrogenase [EC:1.2.1.16 1.2.1.79 1.2.1.20]
K00135	4.53704	4.75476	4.39556	-0.350443	0.605974	-0.510325	0.234353	1.91451e-09	6.14163e-09	2.53526e-10	7.66915e-10	gabD; succinate-semialdehyde dehydrogenase / glutarate-semialdehyde dehydrogenase [EC:1.2.1.16 1.2.1.79 1.2.1.20]
K00135	4.53704	4.75476	4.39556	-0.350443	0.605974	-0.510325	0.234353	1.91451e-09	6.14163e-09	2.53526e-10	7.66915e-10	gabD; succinate-semialdehyde dehydrogenase / glutarate-semialdehyde dehydrogenase [EC:1.2.1.16 1.2.1.79 1.2.1.20]
K00135	4.53704	4.75476	4.39556	-0.350443	0.605974	-0.510325	0.234353	1.91451e-09	6.14163e-09	2.53526e-10	7.66915e-10	gabD; succinate-semialdehyde dehydrogenase / glutarate-semialdehyde dehydrogenase [EC:1.2.1.16 1.2.1.79 1.2.1.20]
K00138	1.72061	1.90464	1.54036	-0.389356	0.652903	-0.551161	0.2546	9.77776e-09	2.92361e-08	8.40277e-09	2.27335e-08	aldB; aldehyde dehydrogenase [EC:1.2.1.-]
K00138	1.72061	1.90464	1.54036	-0.389356	0.652903	-0.551161	0.2546	9.77776e-09	2.92361e-08	8.40277e-09	2.27335e-08	aldB; aldehyde dehydrogenase [EC:1.2.1.-]
K00140	3.5644	3.90522	3.24567	-0.657003	0.939191	-0.651515	0.170566	1.82439e-12	1.31156e-11	3.34339e-15	2.74539e-14	mmsA, iolA, ALDH6A1; malonate-semialdehyde dehydrogenase (acetylating) / methylmalonate-semialdehyde dehydrogenase [EC:1.2.1.18 1.2.1.27]
K00140	3.5644	3.90522	3.24567	-0.657003	0.939191	-0.651515	0.170566	1.82439e-12	1.31156e-11	3.34339e-15	2.74539e-14	mmsA, iolA, ALDH6A1; malonate-semialdehyde dehydrogenase (acetylating) / methylmalonate-semialdehyde dehydrogenase [EC:1.2.1.18 1.2.1.27]
K00140	3.5644	3.90522	3.24567	-0.657003	0.939191	-0.651515	0.170566	1.82439e-12	1.31156e-11	3.34339e-15	2.74539e-14	mmsA, iolA, ALDH6A1; malonate-semialdehyde dehydrogenase (acetylating) / methylmalonate-semialdehyde dehydrogenase [EC:1.2.1.18 1.2.1.27]
K00140	3.5644	3.90522	3.24567	-0.657003	0.939191	-0.651515	0.170566	1.82439e-12	1.31156e-11	3.34339e-15	2.74539e-14	mmsA, iolA, ALDH6A1; malonate-semialdehyde dehydrogenase (acetylating) / methylmalonate-semialdehyde dehydrogenase [EC:1.2.1.18 1.2.1.27]
K00145	4.65109	4.929	4.52533	-0.399609	0.579328	-0.589509	0.212	8.05659e-11	3.5382e-10	2.59025e-12	1.09087e-11	argC; N-acetyl-gamma-glutamyl-phosphate reductase [EC:1.2.1.38]
K00147	4.70081	5.10829	4.44628	-0.648402	0.814072	-0.715567	0.1624	7.88452e-13	6.14372e-12	2.05496e-16	2.35542e-15	proA; glutamate-5-semialdehyde dehydrogenase [EC:1.2.1.41]
K00147	4.70081	5.10829	4.44628	-0.648402	0.814072	-0.715567	0.1624	7.88452e-13	6.14372e-12	2.05496e-16	2.35542e-15	proA; glutamate-5-semialdehyde dehydrogenase [EC:1.2.1.41]
K00150	2.11187	2.95798	1.04164	-1.97545	1.92162	-0.966603	0.1336	1.10168e-19	5.3908e-18	2.14876e-18	5.86305e-17	gap2; glyceraldehyde-3-phosphate dehydrogenase (NAD(P)) [EC:1.2.1.59]
K00150	2.11187	2.95798	1.04164	-1.97545	1.92162	-0.966603	0.1336	1.10168e-19	5.3908e-18	2.14876e-18	5.86305e-17	gap2; glyceraldehyde-3-phosphate dehydrogenase (NAD(P)) [EC:1.2.1.59]
K00156	-1.23254	-1.54398	-0.828168	0.883619	1.51688	0.520949	0.264747	1.71704e-05	3.2355e-05	2.61326e-08	6.85238e-08	poxB; pyruvate dehydrogenase (quinone) [EC:1.2.5.1]
K00161	4.18528	4.48456	4.03197	-0.435436	0.630874	-0.576217	0.1962	2.56933e-10	9.28635e-10	7.81366e-13	3.90722e-12	PDHA, pdhA; pyruvate dehydrogenase E1 component alpha subunit [EC:1.2.4.1]
K00161	4.18528	4.48456	4.03197	-0.435436	0.630874	-0.576217	0.1962	2.56933e-10	9.28635e-10	7.81366e-13	3.90722e-12	PDHA, pdhA; pyruvate dehydrogenase E1 component alpha subunit [EC:1.2.4.1]
K00161	4.18528	4.48456	4.03197	-0.435436	0.630874	-0.576217	0.1962	2.56933e-10	9.28635e-10	7.81366e-13	3.90722e-12	PDHA, pdhA; pyruvate dehydrogenase E1 component alpha subunit [EC:1.2.4.1]
K00161	4.18528	4.48456	4.03197	-0.435436	0.630874	-0.576217	0.1962	2.56933e-10	9.28635e-10	7.81366e-13	3.90722e-12	PDHA, pdhA; pyruvate dehydrogenase E1 component alpha subunit [EC:1.2.4.1]
K00161	4.18528	4.48456	4.03197	-0.435436	0.630874	-0.576217	0.1962	2.56933e-10	9.28635e-10	7.81366e-13	3.90722e-12	PDHA, pdhA; pyruvate dehydrogenase E1 component alpha subunit [EC:1.2.4.1]
K00161	4.18528	4.48456	4.03197	-0.435436	0.630874	-0.576217	0.1962	2.56933e-10	9.28635e-10	7.81366e-13	3.90722e-12	PDHA, pdhA; pyruvate dehydrogenase E1 component alpha subunit [EC:1.2.4.1]
K00161	4.18528	4.48456	4.03197	-0.435436	0.630874	-0.576217	0.1962	2.56933e-10	9.28635e-10	7.81366e-13	3.90722e-12	PDHA, pdhA; pyruvate dehydrogenase E1 component alpha subunit [EC:1.2.4.1]
K00162	4.15875	4.47115	4.00478	-0.45128	0.643989	-0.600653	0.195161	1.22755e-10	4.93235e-10	2.80706e-13	1.5473e-12	PDHB, pdhB; pyruvate dehydrogenase E1 component beta subunit [EC:1.2.4.1]
K00162	4.15875	4.47115	4.00478	-0.45128	0.643989	-0.600653	0.195161	1.22755e-10	4.93235e-10	2.80706e-13	1.5473e-12	PDHB, pdhB; pyruvate dehydrogenase E1 component beta subunit [EC:1.2.4.1]
K00162	4.15875	4.47115	4.00478	-0.45128	0.643989	-0.600653	0.195161	1.22755e-10	4.93235e-10	2.80706e-13	1.5473e-12	PDHB, pdhB; pyruvate dehydrogenase E1 component beta subunit [EC:1.2.4.1]
K00162	4.15875	4.47115	4.00478	-0.45128	0.643989	-0.600653	0.195161	1.22755e-10	4.93235e-10	2.80706e-13	1.5473e-12	PDHB, pdhB; pyruvate dehydrogenase E1 component beta subunit [EC:1.2.4.1]
K00162	4.15875	4.47115	4.00478	-0.45128	0.643989	-0.600653	0.195161	1.22755e-10	4.93235e-10	2.80706e-13	1.5473e-12	PDHB, pdhB; pyruvate dehydrogenase E1 component beta subunit [EC:1.2.4.1]
K00162	4.15875	4.47115	4.00478	-0.45128	0.643989	-0.600653	0.195161	1.22755e-10	4.93235e-10	2.80706e-13	1.5473e-12	PDHB, pdhB; pyruvate dehydrogenase E1 component beta subunit [EC:1.2.4.1]
K00162	4.15875	4.47115	4.00478	-0.45128	0.643989	-0.600653	0.195161	1.22755e-10	4.93235e-10	2.80706e-13	1.5473e-12	PDHB, pdhB; pyruvate dehydrogenase E1 component beta subunit [EC:1.2.4.1]
K00208	4.37715	4.64593	4.22124	-0.426699	0.632072	-0.605432	0.1976	4.87459e-11	2.40524e-10	6.01882e-13	3.08918e-12	fabI; enoyl-[acyl-carrier protein] reductase I [EC:1.3.1.9 1.3.1.10]
K00208	4.37715	4.64593	4.22124	-0.426699	0.632072	-0.605432	0.1976	4.87459e-11	2.40524e-10	6.01882e-13	3.08918e-12	fabI; enoyl-[acyl-carrier protein] reductase I [EC:1.3.1.9 1.3.1.10]
K00208	4.37715	4.64593	4.22124	-0.426699	0.632072	-0.605432	0.1976	4.87459e-11	2.40524e-10	6.01882e-13	3.08918e-12	fabI; enoyl-[acyl-carrier protein] reductase I [EC:1.3.1.9 1.3.1.10]
K00208	4.37715	4.64593	4.22124	-0.426699	0.632072	-0.605432	0.1976	4.87459e-11	2.40524e-10	6.01882e-13	3.08918e-12	fabI; enoyl-[acyl-carrier protein] reductase I [EC:1.3.1.9 1.3.1.10]
K00214	2.01286	2.88141	0.809093	-2.14709	2.07263	-0.969314	0.132	7.35189e-20	4.17828e-18	2.88583e-18	6.96004e-17	BLVRA, bvdR; biliverdin reductase [EC:1.3.1.24]
K00215	4.66623	4.93974	4.55	-0.36371	0.560389	-0.554714	0.218156	4.01513e-10	1.39153e-09	1.79568e-11	6.1857e-11	dapB; 4-hydroxy-tetrahydrodipicolinate reductase [EC:1.17.1.8]
K00215	4.66623	4.93974	4.55	-0.36371	0.560389	-0.554714	0.218156	4.01513e-10	1.39153e-09	1.79568e-11	6.1857e-11	dapB; 4-hydroxy-tetrahydrodipicolinate reductase [EC:1.17.1.8]
K00216	-3.40124	-4.42423	-2.34	2.27923	2.06151	0.963718	0.0678	1.65855e-11	5.78067e-11	7.09187e-25	5.71567e-23	entA; 2,3-dihydro-2,3-dihydroxybenzoate dehydrogenase [EC:1.3.1.28]
K00218	2.30946	3.11915	1.35999	-1.79857	1.78432	-0.945481	0.1322	4.53285e-19	1.66361e-17	2.48217e-18	6.36728e-17	por; protochlorophyllide reductase [EC:1.3.1.33]
K00220	-0.352234	-0.759052	-0.0413054	0.674044	0.806351	0.771816	0.179964	0.000532825	0.000803084	3.77499e-14	2.40426e-13	tyrC; cyclohexadieny/prephenate dehydrogenase [EC:1.3.1.43 1.3.1.12]
K00220	-0.352234	-0.759052	-0.0413054	0.674044	0.806351	0.771816	0.179964	0.000532825	0.000803084	3.77499e-14	2.40426e-13	tyrC; cyclohexadieny/prephenate dehydrogenase [EC:1.3.1.43 1.3.1.12]
K00228	3.99074	4.39114	3.80359	-0.544781	0.811038	-0.597383	0.216	5.62284e-11	2.69775e-10	8.92289e-12	3.25472e-11	CPOX, hemF; coproporphyrinogen III oxidase [EC:1.3.3.3]
K00239	4.80612	5.06101	4.68781	-0.362134	0.52865	-0.578967	0.2126	2.71216e-10	9.75033e-10	1.92383e-11	6.59687e-11	sdhA, frdA; succinate dehydrogenase / fumarate reductase, flavoprotein subunit [EC:1.3.5.1 1.3.5.4]
K00239	4.80612	5.06101	4.68781	-0.362134	0.52865	-0.578967	0.2126	2.71216e-10	9.75033e-10	1.92383e-11	6.59687e-11	sdhA, frdA; succinate dehydrogenase / fumarate reductase, flavoprotein subunit [EC:1.3.5.1 1.3.5.4]
K00239	4.80612	5.06101	4.68781	-0.362134	0.52865	-0.578967	0.2126	2.71216e-10	9.75033e-10	1.92383e-11	6.59687e-11	sdhA, frdA; succinate dehydrogenase / fumarate reductase, flavoprotein subunit [EC:1.3.5.1 1.3.5.4]
K00239	4.80612	5.06101	4.68781	-0.362134	0.52865	-0.578967	0.2126	2.71216e-10	9.75033e-10	1.92383e-11	6.59687e-11	sdhA, frdA; succinate dehydrogenase / fumarate reductase, flavoprotein subunit [EC:1.3.5.1 1.3.5.4]
K00239	4.80612	5.06101	4.68781	-0.362134	0.52865	-0.578967	0.2126	2.71216e-10	9.75033e-10	1.92383e-11	6.59687e-11	sdhA, frdA; succinate dehydrogenase / fumarate reductase, flavoprotein subunit [EC:1.3.5.1 1.3.5.4]
K00240	4.79547	5.04943	4.67583	-0.35541	0.540964	-0.58202	0.2168	2.82124e-10	1.00979e-09	1.8128e-11	6.23962e-11	sdhB, frdB; succinate dehydrogenase / fumarate reductase, iron-sulfur subunit [EC:1.3.5.1 1.3.5.4]
K00240	4.79547	5.04943	4.67583	-0.35541	0.540964	-0.58202	0.2168	2.82124e-10	1.00979e-09	1.8128e-11	6.23962e-11	sdhB, frdB; succinate dehydrogenase / fumarate reductase, iron-sulfur subunit [EC:1.3.5.1 1.3.5.4]
K00240	4.79547	5.04943	4.67583	-0.35541	0.540964	-0.58202	0.2168	2.82124e-10	1.00979e-09	1.8128e-11	6.23962e-11	sdhB, frdB; succinate dehydrogenase / fumarate reductase, iron-sulfur subunit [EC:1.3.5.1 1.3.5.4]
K00240	4.79547	5.04943	4.67583	-0.35541	0.540964	-0.58202	0.2168	2.82124e-10	1.00979e-09	1.8128e-11	6.23962e-11	sdhB, frdB; succinate dehydrogenase / fumarate reductase, iron-sulfur subunit [EC:1.3.5.1 1.3.5.4]
K00241	4.71229	4.97739	4.58175	-0.3774	0.557993	-0.571931	0.222356	1.5298e-10	5.92674e-10	7.18052e-12	2.67396e-11	sdhC, frdC; succinate dehydrogenase / fumarate reductase, cytochrome b subunit
K00241	4.71229	4.97739	4.58175	-0.3774	0.557993	-0.571931	0.222356	1.5298e-10	5.92674e-10	7.18052e-12	2.67396e-11	sdhC, frdC; succinate dehydrogenase / fumarate reductase, cytochrome b subunit
K00241	4.71229	4.97739	4.58175	-0.3774	0.557993	-0.571931	0.222356	1.5298e-10	5.92674e-10	7.18052e-12	2.67396e-11	sdhC, frdC; succinate dehydrogenase / fumarate reductase, cytochrome b subunit
K00241	4.71229	4.97739	4.58175	-0.3774	0.557993	-0.571931	0.222356	1.5298e-10	5.92674e-10	7.18052e-12	2.67396e-11	sdhC, frdC; succinate dehydrogenase / fumarate reductase, cytochrome b subunit
K00245	-0.844714	-1.08719	-0.618017	0.400557	0.658892	0.533138	0.2764	6.64249e-07	1.64347e-06	1.4349e-07	3.49588e-07	frdB; fumarate reductase iron-sulfur subunit [EC:1.3.5.4]
K00245	-0.844714	-1.08719	-0.618017	0.400557	0.658892	0.533138	0.2764	6.64249e-07	1.64347e-06	1.4349e-07	3.49588e-07	frdB; fumarate reductase iron-sulfur subunit [EC:1.3.5.4]
K00245	-0.844714	-1.08719	-0.618017	0.400557	0.658892	0.533138	0.2764	6.64249e-07	1.64347e-06	1.4349e-07	3.49588e-07	frdB; fumarate reductase iron-sulfur subunit [EC:1.3.5.4]
K00245	-0.844714	-1.08719	-0.618017	0.400557	0.658892	0.533138	0.2764	6.64249e-07	1.64347e-06	1.4349e-07	3.49588e-07	frdB; fumarate reductase iron-sulfur subunit [EC:1.3.5.4]
K00245	-0.844714	-1.08719	-0.618017	0.400557	0.658892	0.533138	0.2764	6.64249e-07	1.64347e-06	1.4349e-07	3.49588e-07	frdB; fumarate reductase iron-sulfur subunit [EC:1.3.5.4]
K00245	-0.844714	-1.08719	-0.618017	0.400557	0.658892	0.533138	0.2764	6.64249e-07	1.64347e-06	1.4349e-07	3.49588e-07	frdB; fumarate reductase iron-sulfur subunit [EC:1.3.5.4]
K00246	-0.90628	-1.12507	-0.678477	0.372376	0.640461	0.515426	0.2782	1.87507e-06	4.49562e-06	2.08171e-07	5.05877e-07	frdC; fumarate reductase subunit C
K00246	-0.90628	-1.12507	-0.678477	0.372376	0.640461	0.515426	0.2782	1.87507e-06	4.49562e-06	2.08171e-07	5.05877e-07	frdC; fumarate reductase subunit C
K00246	-0.90628	-1.12507	-0.678477	0.372376	0.640461	0.515426	0.2782	1.87507e-06	4.49562e-06	2.08171e-07	5.05877e-07	frdC; fumarate reductase subunit C
K00246	-0.90628	-1.12507	-0.678477	0.372376	0.640461	0.515426	0.2782	1.87507e-06	4.49562e-06	2.08171e-07	5.05877e-07	frdC; fumarate reductase subunit C
K00246	-0.90628	-1.12507	-0.678477	0.372376	0.640461	0.515426	0.2782	1.87507e-06	4.49562e-06	2.08171e-07	5.05877e-07	frdC; fumarate reductase subunit C
K00246	-0.90628	-1.12507	-0.678477	0.372376	0.640461	0.515426	0.2782	1.87507e-06	4.49562e-06	2.08171e-07	5.05877e-07	frdC; fumarate reductase subunit C
K00254	3.61597	4.1365	3.31039	-0.778721	0.939643	-0.746415	0.1636	1.02882e-13	1.00903e-12	6.89612e-16	6.87282e-15	DHODH, pyrD; dihydroorotate dehydrogenase [EC:1.3.5.2]
K00256	-3.966	-4.36752	-3.29881	1.1881	2.08439	0.532299	0.24795	7.54972e-07	1.64386e-06	4.55962e-09	1.23537e-08	NA
K00259	4.60756	4.87497	4.46094	-0.422369	0.588061	-0.626038	0.1902	2.40384e-11	1.30976e-10	1.85819e-13	1.05846e-12	ald; alanine dehydrogenase [EC:1.4.1.1]
K00259	4.60756	4.87497	4.46094	-0.422369	0.588061	-0.626038	0.1902	2.40384e-11	1.30976e-10	1.85819e-13	1.05846e-12	ald; alanine dehydrogenase [EC:1.4.1.1]
K00261	3.6573	3.96832	3.4242	-0.570537	0.793047	-0.652258	0.1762	1.34153e-11	7.8193e-11	7.8126e-15	5.91696e-14	GLUD1_2, gdhA; glutamate dehydrogenase (NAD(P)+) [EC:1.4.1.3]
K00261	3.6573	3.96832	3.4242	-0.570537	0.793047	-0.652258	0.1762	1.34153e-11	7.8193e-11	7.8126e-15	5.91696e-14	GLUD1_2, gdhA; glutamate dehydrogenase (NAD(P)+) [EC:1.4.1.3]
K00261	3.6573	3.96832	3.4242	-0.570537	0.793047	-0.652258	0.1762	1.34153e-11	7.8193e-11	7.8126e-15	5.91696e-14	GLUD1_2, gdhA; glutamate dehydrogenase (NAD(P)+) [EC:1.4.1.3]
K00261	3.6573	3.96832	3.4242	-0.570537	0.793047	-0.652258	0.1762	1.34153e-11	7.8193e-11	7.8126e-15	5.91696e-14	GLUD1_2, gdhA; glutamate dehydrogenase (NAD(P)+) [EC:1.4.1.3]
K00261	3.6573	3.96832	3.4242	-0.570537	0.793047	-0.652258	0.1762	1.34153e-11	7.8193e-11	7.8126e-15	5.91696e-14	GLUD1_2, gdhA; glutamate dehydrogenase (NAD(P)+) [EC:1.4.1.3]
K00261	3.6573	3.96832	3.4242	-0.570537	0.793047	-0.652258	0.1762	1.34153e-11	7.8193e-11	7.8126e-15	5.91696e-14	GLUD1_2, gdhA; glutamate dehydrogenase (NAD(P)+) [EC:1.4.1.3]
K00261	3.6573	3.96832	3.4242	-0.570537	0.793047	-0.652258	0.1762	1.34153e-11	7.8193e-11	7.8126e-15	5.91696e-14	GLUD1_2, gdhA; glutamate dehydrogenase (NAD(P)+) [EC:1.4.1.3]
K00262	3.74185	4.2124	3.4135	-0.751825	0.959806	-0.701958	0.1808	5.24595e-13	4.25252e-12	2.51246e-14	1.70161e-13	E1.4.1.4, gdhA; glutamate dehydrogenase (NADP+) [EC:1.4.1.4]
K00262	3.74185	4.2124	3.4135	-0.751825	0.959806	-0.701958	0.1808	5.24595e-13	4.25252e-12	2.51246e-14	1.70161e-13	E1.4.1.4, gdhA; glutamate dehydrogenase (NADP+) [EC:1.4.1.4]
K00262	3.74185	4.2124	3.4135	-0.751825	0.959806	-0.701958	0.1808	5.24595e-13	4.25252e-12	2.51246e-14	1.70161e-13	E1.4.1.4, gdhA; glutamate dehydrogenase (NADP+) [EC:1.4.1.4]
K00266	4.77369	5.04394	4.66681	-0.361737	0.535763	-0.581271	0.212757	1.96008e-10	7.32614e-10	1.15209e-11	4.10418e-11	gltD; glutamate synthase (NADPH) small chain [EC:1.4.1.13]
K00266	4.77369	5.04394	4.66681	-0.361737	0.535763	-0.581271	0.212757	1.96008e-10	7.32614e-10	1.15209e-11	4.10418e-11	gltD; glutamate synthase (NADPH) small chain [EC:1.4.1.13]
K00557	-0.418788	-0.684672	-0.0448908	0.53863	0.959519	0.522875	0.2822	2.84719e-07	7.4862e-07	1.57785e-07	3.91089e-07	trmA; tRNA (uracil-5-)-methyltransferase [EC:2.1.1.35]
K00558	4.4672	5.12169	3.90273	-1.18581	1.24768	-0.856869	0.143371	2.12875e-16	4.11695e-15	1.24593e-17	2.27119e-16	DNMT1, dcm; DNA (cytosine-5)-methyltransferase 1 [EC:2.1.1.37]
K00558	4.4672	5.12169	3.90273	-1.18581	1.24768	-0.856869	0.143371	2.12875e-16	4.11695e-15	1.24593e-17	2.27119e-16	DNMT1, dcm; DNA (cytosine-5)-methyltransferase 1 [EC:2.1.1.37]
K00558	4.4672	5.12169	3.90273	-1.18581	1.24768	-0.856869	0.143371	2.12875e-16	4.11695e-15	1.24593e-17	2.27119e-16	DNMT1, dcm; DNA (cytosine-5)-methyltransferase 1 [EC:2.1.1.37]
K00558	4.4672	5.12169	3.90273	-1.18581	1.24768	-0.856869	0.143371	2.12875e-16	4.11695e-15	1.24593e-17	2.27119e-16	DNMT1, dcm; DNA (cytosine-5)-methyltransferase 1 [EC:2.1.1.37]
K00558	4.4672	5.12169	3.90273	-1.18581	1.24768	-0.856869	0.143371	2.12875e-16	4.11695e-15	1.24593e-17	2.27119e-16	DNMT1, dcm; DNA (cytosine-5)-methyltransferase 1 [EC:2.1.1.37]
K00558	4.4672	5.12169	3.90273	-1.18581	1.24768	-0.856869	0.143371	2.12875e-16	4.11695e-15	1.24593e-17	2.27119e-16	DNMT1, dcm; DNA (cytosine-5)-methyltransferase 1 [EC:2.1.1.37]
K00564	-0.453164	-0.737914	-0.159467	0.612103	1.06472	0.567471	0.232354	2.1089e-09	6.7101e-09	2.85465e-10	8.55095e-10	rsmC; 16S rRNA (guanine1207-N2)-methyltransferase [EC:2.1.1.172]
K00566	4.78854	5.05591	4.66497	-0.373017	0.531574	-0.602583	0.207159	7.58955e-11	3.38452e-10	1.82707e-12	8.1465e-12	mnmA, trmU; tRNA-uridine 2-sulfurtransferase [EC:2.8.1.13]
K00566	4.78854	5.05591	4.66497	-0.373017	0.531574	-0.602583	0.207159	7.58955e-11	3.38452e-10	1.82707e-12	8.1465e-12	mnmA, trmU; tRNA-uridine 2-sulfurtransferase [EC:2.8.1.13]
K00567	4.66485	4.95696	4.51723	-0.416877	0.559333	-0.642252	0.184563	6.89102e-12	4.30464e-11	4.839e-14	3.08046e-13	ogt, MGMT; methylated-DNA-[protein]-cysteine S-methyltransferase [EC:2.1.1.63]
K00570	-1.09581	-1.39787	-0.619967	0.808053	1.06755	0.679175	0.214157	6.33741e-05	9.96004e-05	6.12785e-12	2.28139e-11	pmtA; phosphatidylethanolamine/phosphatidyl-N-methylethanolamine N-methyltransferase [EC:2.1.1.17 2.1.1.71]
K00571	3.48024	3.9213	3.06458	-0.830707	0.921258	-0.817093	0.137572	2.37939e-15	3.52147e-14	6.24062e-18	1.26678e-16	E2.1.1.72; site-specific DNA-methyltransferase (adenine-specific) [EC:2.1.1.72]
K00575	4.77177	5.06294	4.55622	-0.482356	0.687313	-0.621145	0.208758	6.76196e-11	3.11211e-10	1.15639e-11	4.12495e-11	cheR; chemotaxis protein methyltransferase CheR [EC:2.1.1.80]
K00575	4.77177	5.06294	4.55622	-0.482356	0.687313	-0.621145	0.208758	6.76196e-11	3.11211e-10	1.15639e-11	4.12495e-11	cheR; chemotaxis protein methyltransferase CheR [EC:2.1.1.80]
K00575	4.77177	5.06294	4.55622	-0.482356	0.687313	-0.621145	0.208758	6.76196e-11	3.11211e-10	1.15639e-11	4.12495e-11	cheR; chemotaxis protein methyltransferase CheR [EC:2.1.1.80]
K00590	-5.45128	-6.74586	-4.58105	2.34565	2.28798	0.927778	0.0917816	3.50391e-12	1.46015e-11	2.98341e-21	1.53569e-19	E2.1.1.113; site-specific DNA-methyltransferase (cytosine-N4-specific) [EC:2.1.1.113]
K00595	3.22172	3.70521	2.78449	-0.869089	1.11729	-0.697721	0.180964	9.23817e-13	7.08633e-12	1.33523e-14	9.63996e-14	cobL-cbiET; precorrin-6B C5,15-methyltransferase / cobalt-precorrin-6B C5,C15-methyltransferase [EC:2.1.1.132 2.1.1.289 2.1.1.196]
K00600	4.75766	5.02952	4.63442	-0.369519	0.531271	-0.581715	0.204759	7.32093e-11	3.29925e-10	1.55638e-12	7.14246e-12	glyA, SHMT; glycine hydroxymethyltransferase [EC:2.1.2.1]
K00600	4.75766	5.02952	4.63442	-0.369519	0.531271	-0.581715	0.204759	7.32093e-11	3.29925e-10	1.55638e-12	7.14246e-12	glyA, SHMT; glycine hydroxymethyltransferase [EC:2.1.2.1]
K00600	4.75766	5.02952	4.63442	-0.369519	0.531271	-0.581715	0.204759	7.32093e-11	3.29925e-10	1.55638e-12	7.14246e-12	glyA, SHMT; glycine hydroxymethyltransferase [EC:2.1.2.1]
K00600	4.75766	5.02952	4.63442	-0.369519	0.531271	-0.581715	0.204759	7.32093e-11	3.29925e-10	1.55638e-12	7.14246e-12	glyA, SHMT; glycine hydroxymethyltransferase [EC:2.1.2.1]
K00600	4.75766	5.02952	4.63442	-0.369519	0.531271	-0.581715	0.204759	7.32093e-11	3.29925e-10	1.55638e-12	7.14246e-12	glyA, SHMT; glycine hydroxymethyltransferase [EC:2.1.2.1]
K00600	4.75766	5.02952	4.63442	-0.369519	0.531271	-0.581715	0.204759	7.32093e-11	3.29925e-10	1.55638e-12	7.14246e-12	glyA, SHMT; glycine hydroxymethyltransferase [EC:2.1.2.1]
K00602	4.88469	5.17479	4.76313	-0.380677	0.53565	-0.608374	0.2054	8.81036e-11	3.78735e-10	3.62352e-12	1.45449e-11	purH; phosphoribosylaminoimidazolecarboxamide formyltransferase / IMP cyclohydrolase [EC:2.1.2.3 3.5.4.10]
K00602	4.88469	5.17479	4.76313	-0.380677	0.53565	-0.608374	0.2054	8.81036e-11	3.78735e-10	3.62352e-12	1.45449e-11	purH; phosphoribosylaminoimidazolecarboxamide formyltransferase / IMP cyclohydrolase [EC:2.1.2.3 3.5.4.10]
K00602	4.88469	5.17479	4.76313	-0.380677	0.53565	-0.608374	0.2054	8.81036e-11	3.78735e-10	3.62352e-12	1.45449e-11	purH; phosphoribosylaminoimidazolecarboxamide formyltransferase / IMP cyclohydrolase [EC:2.1.2.3 3.5.4.10]
K00602	4.88469	5.17479	4.76313	-0.380677	0.53565	-0.608374	0.2054	8.81036e-11	3.78735e-10	3.62352e-12	1.45449e-11	purH; phosphoribosylaminoimidazolecarboxamide formyltransferase / IMP cyclohydrolase [EC:2.1.2.3 3.5.4.10]
K00604	4.793	5.05431	4.67383	-0.35834	0.526408	-0.567451	0.208358	1.15126e-10	4.67874e-10	2.42217e-12	1.03092e-11	MTFMT, fmt; methionyl-tRNA formyltransferase [EC:2.1.2.9]
K00604	4.793	5.05431	4.67383	-0.35834	0.526408	-0.567451	0.208358	1.15126e-10	4.67874e-10	2.42217e-12	1.03092e-11	MTFMT, fmt; methionyl-tRNA formyltransferase [EC:2.1.2.9]
K00605	4.71983	4.98861	4.59606	-0.385241	0.559192	-0.593878	0.209158	1.20246e-10	4.85069e-10	6.37878e-12	2.3998e-11	gcvT, AMT; aminomethyltransferase [EC:2.1.2.10]
K00605	4.71983	4.98861	4.59606	-0.385241	0.559192	-0.593878	0.209158	1.20246e-10	4.85069e-10	6.37878e-12	2.3998e-11	gcvT, AMT; aminomethyltransferase [EC:2.1.2.10]
K00605	4.71983	4.98861	4.59606	-0.385241	0.559192	-0.593878	0.209158	1.20246e-10	4.85069e-10	6.37878e-12	2.3998e-11	gcvT, AMT; aminomethyltransferase [EC:2.1.2.10]
K00606	4.63108	4.93898	4.49847	-0.417381	0.587144	-0.618733	0.203	2.36137e-11	1.28959e-10	9.71413e-13	4.74392e-12	panB; 3-methyl-2-oxobutanoate hydroxymethyltransferase [EC:2.1.2.11]
K00609	4.74977	5.02419	4.61995	-0.379574	0.546265	-0.591604	0.212557	8.12435e-11	3.56178e-10	2.84663e-12	1.18221e-11	pyrB, PYR2; aspartate carbamoyltransferase catalytic subunit [EC:2.1.3.2]
K00609	4.74977	5.02419	4.61995	-0.379574	0.546265	-0.591604	0.212557	8.12435e-11	3.56178e-10	2.84663e-12	1.18221e-11	pyrB, PYR2; aspartate carbamoyltransferase catalytic subunit [EC:2.1.3.2]
K00611	4.1338	4.43094	3.90282	-0.528819	0.666736	-0.688242	0.167966	4.90052e-12	3.16632e-11	2.38129e-15	2.02392e-14	OTC, argF, argI; ornithine carbamoyltransferase [EC:2.1.3.3]
K00612	2.95736	3.54939	2.47335	-1.04577	1.22236	-0.776265	0.156	1.17146e-14	1.48104e-13	3.37034e-16	3.66423e-15	nodU; carbamoyltransferase [EC:2.1.3.-]
K00615	5.22534	5.41665	5.11374	-0.304101	0.470274	-0.552053	0.224155	2.43429e-10	8.85941e-10	8.51681e-11	2.70054e-10	E2.2.1.1, tktA, tktB; transketolase [EC:2.2.1.1]
K00615	5.22534	5.41665	5.11374	-0.304101	0.470274	-0.552053	0.224155	2.43429e-10	8.85941e-10	8.51681e-11	2.70054e-10	E2.2.1.1, tktA, tktB; transketolase [EC:2.2.1.1]
K00615	5.22534	5.41665	5.11374	-0.304101	0.470274	-0.552053	0.224155	2.43429e-10	8.85941e-10	8.51681e-11	2.70054e-10	E2.2.1.1, tktA, tktB; transketolase [EC:2.2.1.1]
K00616	4.78483	5.21412	4.4889	-0.668097	0.787298	-0.751426	0.1436	8.60092e-14	8.65925e-13	1.37474e-17	2.46022e-16	E2.2.1.2, talA, talB; transaldolase [EC:2.2.1.2]
K00620	4.28867	4.59799	4.05712	-0.534911	0.643591	-0.723724	0.14977	2.63618e-13	2.27374e-12	5.11748e-17	7.44355e-16	argJ; glutamate N-acetyltransferase / amino-acid N-acetyltransferase [EC:2.3.1.35 2.3.1.1]
K00627	4.74701	4.93647	4.62978	-0.316789	0.533334	-0.507543	0.239352	3.95229e-09	1.23246e-08	6.13383e-10	1.79578e-09	DLAT, aceF, pdhC; pyruvate dehydrogenase E2 component (dihydrolipoamide acetyltransferase) [EC:2.3.1.12]
K00627	4.74701	4.93647	4.62978	-0.316789	0.533334	-0.507543	0.239352	3.95229e-09	1.23246e-08	6.13383e-10	1.79578e-09	DLAT, aceF, pdhC; pyruvate dehydrogenase E2 component (dihydrolipoamide acetyltransferase) [EC:2.3.1.12]
K00627	4.74701	4.93647	4.62978	-0.316789	0.533334	-0.507543	0.239352	3.95229e-09	1.23246e-08	6.13383e-10	1.79578e-09	DLAT, aceF, pdhC; pyruvate dehydrogenase E2 component (dihydrolipoamide acetyltransferase) [EC:2.3.1.12]
K00633	-5.82659	-7.08749	-4.97412	2.29021	2.24282	0.924162	0.0966	9.18741e-13	5.16093e-12	1.1277e-20	4.5751e-19	lacA; galactoside O-acetyltransferase [EC:2.3.1.18]
K00640	4.78746	5.18926	4.51163	-0.639517	0.789633	-0.722458	0.157568	4.57967e-13	3.77272e-12	2.61455e-16	2.91814e-15	cysE; serine O-acetyltransferase [EC:2.3.1.30]
K00640	4.78746	5.18926	4.51163	-0.639517	0.789633	-0.722458	0.157568	4.57967e-13	3.77272e-12	2.61455e-16	2.91814e-15	cysE; serine O-acetyltransferase [EC:2.3.1.30]
K00640	4.78746	5.18926	4.51163	-0.639517	0.789633	-0.722458	0.157568	4.57967e-13	3.77272e-12	2.61455e-16	2.91814e-15	cysE; serine O-acetyltransferase [EC:2.3.1.30]
K00643	-0.333751	-0.723671	-0.0747115	0.627673	0.821172	0.696155	0.2044	0.000295215	0.000449928	2.98579e-12	1.19511e-11	E2.3.1.37, ALAS; 5-aminolevulinate synthase [EC:2.3.1.37]
K00643	-0.333751	-0.723671	-0.0747115	0.627673	0.821172	0.696155	0.2044	0.000295215	0.000449928	2.98579e-12	1.19511e-11	E2.3.1.37, ALAS; 5-aminolevulinate synthase [EC:2.3.1.37]
K00643	-0.333751	-0.723671	-0.0747115	0.627673	0.821172	0.696155	0.2044	0.000295215	0.000449928	2.98579e-12	1.19511e-11	E2.3.1.37, ALAS; 5-aminolevulinate synthase [EC:2.3.1.37]
K00645	4.74976	5.02084	4.6352	-0.366898	0.544728	-0.584319	0.211558	1.4879e-10	5.79377e-10	7.97097e-12	2.93351e-11	fabD, MCAT, MCT1; [acyl-carrier-protein] S-malonyltransferase [EC:2.3.1.39]
K00645	4.74976	5.02084	4.6352	-0.366898	0.544728	-0.584319	0.211558	1.4879e-10	5.79377e-10	7.97097e-12	2.93351e-11	fabD, MCAT, MCT1; [acyl-carrier-protein] S-malonyltransferase [EC:2.3.1.39]
K00645	4.74976	5.02084	4.6352	-0.366898	0.544728	-0.584319	0.211558	1.4879e-10	5.79377e-10	7.97097e-12	2.93351e-11	fabD, MCAT, MCT1; [acyl-carrier-protein] S-malonyltransferase [EC:2.3.1.39]
K00648	5.27621	5.48942	5.15305	-0.339462	0.539946	-0.544737	0.2376	5.12707e-10	1.74755e-09	4.40659e-10	1.30672e-09	fabH; 3-oxoacyl-[acyl-carrier-protein] synthase III [EC:2.3.1.180]
K00648	5.27621	5.48942	5.15305	-0.339462	0.539946	-0.544737	0.2376	5.12707e-10	1.74755e-09	4.40659e-10	1.30672e-09	fabH; 3-oxoacyl-[acyl-carrier-protein] synthase III [EC:2.3.1.180]
K00652	4.29492	4.66249	4.14364	-0.520988	0.716221	-0.630997	0.191962	9.332e-12	5.64531e-11	3.72955e-13	2.00463e-12	bioF; 8-amino-7-oxononanoate synthase [EC:2.3.1.47]
K00652	4.29492	4.66249	4.14364	-0.520988	0.716221	-0.630997	0.191962	9.332e-12	5.64531e-11	3.72955e-13	2.00463e-12	bioF; 8-amino-7-oxononanoate synthase [EC:2.3.1.47]
K00655	5.41615	5.59072	5.32348	-0.285989	0.469928	-0.516673	0.2522	1.76192e-09	5.67169e-09	1.57484e-09	4.48986e-09	plsC; 1-acyl-sn-glycerol-3-phosphate acyltransferase [EC:2.3.1.51]
K00655	5.41615	5.59072	5.32348	-0.285989	0.469928	-0.516673	0.2522	1.76192e-09	5.67169e-09	1.57484e-09	4.48986e-09	plsC; 1-acyl-sn-glycerol-3-phosphate acyltransferase [EC:2.3.1.51]
K00655	5.41615	5.59072	5.32348	-0.285989	0.469928	-0.516673	0.2522	1.76192e-09	5.67169e-09	1.57484e-09	4.48986e-09	plsC; 1-acyl-sn-glycerol-3-phosphate acyltransferase [EC:2.3.1.51]
K00656	3.33182	3.82608	2.73104	-1.09201	1.36098	-0.739927	0.183563	5.29833e-14	5.59953e-13	3.5753e-14	2.34557e-13	E2.3.1.54, pflD; formate C-acetyltransferase [EC:2.3.1.54]
K00656	3.33182	3.82608	2.73104	-1.09201	1.36098	-0.739927	0.183563	5.29833e-14	5.59953e-13	3.5753e-14	2.34557e-13	E2.3.1.54, pflD; formate C-acetyltransferase [EC:2.3.1.54]
K00656	3.33182	3.82608	2.73104	-1.09201	1.36098	-0.739927	0.183563	5.29833e-14	5.59953e-13	3.5753e-14	2.34557e-13	E2.3.1.54, pflD; formate C-acetyltransferase [EC:2.3.1.54]
K00663	3.69269	4.08991	3.3775	-0.697011	0.837208	-0.751508	0.153	1.40102e-13	1.30832e-12	1.38156e-16	1.67963e-15	aacA; aminoglycoside 6'-N-acetyltransferase [EC:2.3.1.82]
K00773	4.72705	5.01695	4.60655	-0.388815	0.548346	-0.602304	0.1996	6.27831e-11	2.93622e-10	2.01769e-12	8.87128e-12	tgt; queuine tRNA-ribosyltransferase [EC:2.4.2.29]
K00782	2.376	2.25987	2.49633	0.233288	0.338837	0.627692	0.241952	3.2317e-09	1.00064e-08	1.46254e-09	4.14382e-09	lldG; L-lactate dehydrogenase complex protein LldG
K00784	4.06148	4.39949	3.79397	-0.565564	0.753165	-0.675031	0.173365	1.76227e-12	1.27145e-11	4.58312e-15	3.65884e-14	rnz; ribonuclease Z [EC:3.1.26.11]
K00784	4.06148	4.39949	3.79397	-0.565564	0.753165	-0.675031	0.173365	1.76227e-12	1.27145e-11	4.58312e-15	3.65884e-14	rnz; ribonuclease Z [EC:3.1.26.11]
K00788	4.48827	4.75529	4.32437	-0.418407	0.599562	-0.594465	0.195	1.25103e-10	5.00718e-10	7.70088e-13	3.85697e-12	thiE; thiamine-phosphate pyrophosphorylase [EC:2.5.1.3]
K00789	4.83671	5.11386	4.72584	-0.350827	0.529445	-0.549547	0.219356	3.72865e-10	1.29967e-09	1.97452e-11	6.76471e-11	metK; S-adenosylmethionine synthetase [EC:2.5.1.6]
K00790	4.75838	5.02065	4.63266	-0.363651	0.541758	-0.587181	0.212957	1.49847e-10	5.82405e-10	4.58345e-12	1.7846e-11	murA; UDP-N-acetylglucosamine 1-carboxyvinyltransferase [EC:2.5.1.7]
K00790	4.75838	5.02065	4.63266	-0.363651	0.541758	-0.587181	0.212957	1.49847e-10	5.82405e-10	4.58345e-12	1.7846e-11	murA; UDP-N-acetylglucosamine 1-carboxyvinyltransferase [EC:2.5.1.7]
K00790	4.75838	5.02065	4.63266	-0.363651	0.541758	-0.587181	0.212957	1.49847e-10	5.82405e-10	4.58345e-12	1.7846e-11	murA; UDP-N-acetylglucosamine 1-carboxyvinyltransferase [EC:2.5.1.7]
K00791	4.82609	5.09958	4.70055	-0.391847	0.536274	-0.631748	0.191762	2.87793e-11	1.52966e-10	5.24093e-13	2.72709e-12	miaA, TRIT1; tRNA dimethylallyltransferase [EC:2.5.1.75]
K00791	4.82609	5.09958	4.70055	-0.391847	0.536274	-0.631748	0.191762	2.87793e-11	1.52966e-10	5.24093e-13	2.72709e-12	miaA, TRIT1; tRNA dimethylallyltransferase [EC:2.5.1.75]
K00791	4.82609	5.09958	4.70055	-0.391847	0.536274	-0.631748	0.191762	2.87793e-11	1.52966e-10	5.24093e-13	2.72709e-12	miaA, TRIT1; tRNA dimethylallyltransferase [EC:2.5.1.75]
K00793	4.64013	4.93798	4.50964	-0.40441	0.574699	-0.626118	0.2038	4.29264e-11	2.16251e-10	1.83562e-12	8.19564e-12	ribE, RIB5; riboflavin synthase [EC:2.5.1.9]
K00794	4.70798	4.98704	4.57936	-0.387541	0.552695	-0.602141	0.205159	7.27651e-11	3.28081e-10	2.26044e-12	9.7417e-12	ribH, RIB4; 6,7-dimethyl-8-ribityllumazine synthase [EC:2.5.1.78]
K00796	4.82314	5.07388	4.70935	-0.355905	0.509278	-0.606808	0.2026	1.0509e-10	4.34477e-10	2.27856e-12	9.82051e-12	folP; dihydropteroate synthase [EC:2.5.1.15]
K00797	4.51301	4.81141	4.33992	-0.442051	0.684541	-0.556814	0.2294	3.5035e-10	1.22835e-09	1.02058e-10	3.21465e-10	speE, SRM, SPE3; spermidine synthase [EC:2.5.1.16]
K00797	4.51301	4.81141	4.33992	-0.442051	0.684541	-0.556814	0.2294	3.5035e-10	1.22835e-09	1.02058e-10	3.21465e-10	speE, SRM, SPE3; spermidine synthase [EC:2.5.1.16]
K00797	4.51301	4.81141	4.33992	-0.442051	0.684541	-0.556814	0.2294	3.5035e-10	1.22835e-09	1.02058e-10	3.21465e-10	speE, SRM, SPE3; spermidine synthase [EC:2.5.1.16]
K00799	5.55197	5.97876	5.31909	-0.668673	0.934323	-0.647514	0.1832	2.50672e-12	1.73597e-11	2.76912e-14	1.85716e-13	GST, gst; glutathione S-transferase [EC:2.5.1.18]
K00799	5.55197	5.97876	5.31909	-0.668673	0.934323	-0.647514	0.1832	2.50672e-12	1.73597e-11	2.76912e-14	1.85716e-13	GST, gst; glutathione S-transferase [EC:2.5.1.18]
K00799	5.55197	5.97876	5.31909	-0.668673	0.934323	-0.647514	0.1832	2.50672e-12	1.73597e-11	2.76912e-14	1.85716e-13	GST, gst; glutathione S-transferase [EC:2.5.1.18]
K00799	5.55197	5.97876	5.31909	-0.668673	0.934323	-0.647514	0.1832	2.50672e-12	1.73597e-11	2.76912e-14	1.85716e-13	GST, gst; glutathione S-transferase [EC:2.5.1.18]
K00799	5.55197	5.97876	5.31909	-0.668673	0.934323	-0.647514	0.1832	2.50672e-12	1.73597e-11	2.76912e-14	1.85716e-13	GST, gst; glutathione S-transferase [EC:2.5.1.18]
K00799	5.55197	5.97876	5.31909	-0.668673	0.934323	-0.647514	0.1832	2.50672e-12	1.73597e-11	2.76912e-14	1.85716e-13	GST, gst; glutathione S-transferase [EC:2.5.1.18]
K00799	5.55197	5.97876	5.31909	-0.668673	0.934323	-0.647514	0.1832	2.50672e-12	1.73597e-11	2.76912e-14	1.85716e-13	GST, gst; glutathione S-transferase [EC:2.5.1.18]
K00799	5.55197	5.97876	5.31909	-0.668673	0.934323	-0.647514	0.1832	2.50672e-12	1.73597e-11	2.76912e-14	1.85716e-13	GST, gst; glutathione S-transferase [EC:2.5.1.18]
K00799	5.55197	5.97876	5.31909	-0.668673	0.934323	-0.647514	0.1832	2.50672e-12	1.73597e-11	2.76912e-14	1.85716e-13	GST, gst; glutathione S-transferase [EC:2.5.1.18]
K00799	5.55197	5.97876	5.31909	-0.668673	0.934323	-0.647514	0.1832	2.50672e-12	1.73597e-11	2.76912e-14	1.85716e-13	GST, gst; glutathione S-transferase [EC:2.5.1.18]
K00799	5.55197	5.97876	5.31909	-0.668673	0.934323	-0.647514	0.1832	2.50672e-12	1.73597e-11	2.76912e-14	1.85716e-13	GST, gst; glutathione S-transferase [EC:2.5.1.18]
K00800	4.76526	5.03287	4.64423	-0.365619	0.534948	-0.566323	0.215157	1.46111e-10	5.7024e-10	6.76504e-12	2.53023e-11	aroA; 3-phosphoshikimate 1-carboxyvinyltransferase [EC:2.5.1.19]
K00801	2.0724	2.91605	0.992652	-1.99021	1.89186	-0.978816	0.129374	4.10841e-20	2.6703e-18	7.30141e-19	2.6006e-17	FDFT1; farnesyl-diphosphate farnesyltransferase [EC:2.5.1.21]
K00801	2.0724	2.91605	0.992652	-1.99021	1.89186	-0.978816	0.129374	4.10841e-20	2.6703e-18	7.30141e-19	2.6006e-17	FDFT1; farnesyl-diphosphate farnesyltransferase [EC:2.5.1.21]
K00801	2.0724	2.91605	0.992652	-1.99021	1.89186	-0.978816	0.129374	4.10841e-20	2.6703e-18	7.30141e-19	2.6006e-17	FDFT1; farnesyl-diphosphate farnesyltransferase [EC:2.5.1.21]
K00805	2.53685	2.68322	2.37121	-0.335332	0.449374	-0.697077	0.215757	6.16116e-12	3.82898e-11	5.2355e-12	1.99405e-11	hepS; heptaprenyl diphosphate synthase component 1 [EC:2.5.1.30]
K00805	2.53685	2.68322	2.37121	-0.335332	0.449374	-0.697077	0.215757	6.16116e-12	3.82898e-11	5.2355e-12	1.99405e-11	hepS; heptaprenyl diphosphate synthase component 1 [EC:2.5.1.30]
K00806	4.75742	5.02582	4.63394	-0.377163	0.549183	-0.587028	0.208958	8.47676e-11	3.67537e-10	3.34678e-12	1.35708e-11	uppS; undecaprenyl diphosphate synthase [EC:2.5.1.31]
K00806	4.75742	5.02582	4.63394	-0.377163	0.549183	-0.587028	0.208958	8.47676e-11	3.67537e-10	3.34678e-12	1.35708e-11	uppS; undecaprenyl diphosphate synthase [EC:2.5.1.31]
K00806	4.75742	5.02582	4.63394	-0.377163	0.549183	-0.587028	0.208958	8.47676e-11	3.67537e-10	3.34678e-12	1.35708e-11	uppS; undecaprenyl diphosphate synthase [EC:2.5.1.31]
K00808	-2.89721	-3.36473	-2.3368	1.13263	1.39809	0.692113	0.182763	6.45245e-08	1.65571e-07	7.73515e-14	4.54584e-13	hss; homospermidine synthase [EC:2.5.1.44]
K00809	3.13241	3.66031	2.79905	-0.85759	1.07356	-0.723571	0.162767	1.28121e-13	1.21388e-12	1.02943e-15	9.70126e-15	DHPS, dys; deoxyhypusine synthase [EC:2.5.1.46]
K00813	0.440658	0.130863	0.630298	0.441525	0.584867	0.65678	0.2368	2.48641e-08	7.16777e-08	5.09365e-10	1.4912e-09	aspC; aspartate aminotransferase [EC:2.6.1.1]
K00813	0.440658	0.130863	0.630298	0.441525	0.584867	0.65678	0.2368	2.48641e-08	7.16777e-08	5.09365e-10	1.4912e-09	aspC; aspartate aminotransferase [EC:2.6.1.1]
K00813	0.440658	0.130863	0.630298	0.441525	0.584867	0.65678	0.2368	2.48641e-08	7.16777e-08	5.09365e-10	1.4912e-09	aspC; aspartate aminotransferase [EC:2.6.1.1]
K00813	0.440658	0.130863	0.630298	0.441525	0.584867	0.65678	0.2368	2.48641e-08	7.16777e-08	5.09365e-10	1.4912e-09	aspC; aspartate aminotransferase [EC:2.6.1.1]
K00813	0.440658	0.130863	0.630298	0.441525	0.584867	0.65678	0.2368	2.48641e-08	7.16777e-08	5.09365e-10	1.4912e-09	aspC; aspartate aminotransferase [EC:2.6.1.1]
K00813	0.440658	0.130863	0.630298	0.441525	0.584867	0.65678	0.2368	2.48641e-08	7.16777e-08	5.09365e-10	1.4912e-09	aspC; aspartate aminotransferase [EC:2.6.1.1]
K00813	0.440658	0.130863	0.630298	0.441525	0.584867	0.65678	0.2368	2.48641e-08	7.16777e-08	5.09365e-10	1.4912e-09	aspC; aspartate aminotransferase [EC:2.6.1.1]
K00813	0.440658	0.130863	0.630298	0.441525	0.584867	0.65678	0.2368	2.48641e-08	7.16777e-08	5.09365e-10	1.4912e-09	aspC; aspartate aminotransferase [EC:2.6.1.1]
K00813	0.440658	0.130863	0.630298	0.441525	0.584867	0.65678	0.2368	2.48641e-08	7.16777e-08	5.09365e-10	1.4912e-09	aspC; aspartate aminotransferase [EC:2.6.1.1]
K00813	0.440658	0.130863	0.630298	0.441525	0.584867	0.65678	0.2368	2.48641e-08	7.16777e-08	5.09365e-10	1.4912e-09	aspC; aspartate aminotransferase [EC:2.6.1.1]
K00813	0.440658	0.130863	0.630298	0.441525	0.584867	0.65678	0.2368	2.48641e-08	7.16777e-08	5.09365e-10	1.4912e-09	aspC; aspartate aminotransferase [EC:2.6.1.1]
K00818	4.4731	4.7897	4.34101	-0.438386	0.622857	-0.59758	0.19876	2.9791e-11	1.57905e-10	5.33846e-13	2.77174e-12	E2.6.1.11, argD; acetylornithine aminotransferase [EC:2.6.1.11]
K00818	4.4731	4.7897	4.34101	-0.438386	0.622857	-0.59758	0.19876	2.9791e-11	1.57905e-10	5.33846e-13	2.77174e-12	E2.6.1.11, argD; acetylornithine aminotransferase [EC:2.6.1.11]
K00820	4.92924	5.138	4.80844	-0.324112	0.495168	-0.562386	0.2268	1.47267e-09	4.78137e-09	1.10937e-10	3.48041e-10	glmS, GFPT; glutamine---fructose-6-phosphate transaminase (isomerizing) [EC:2.6.1.16]
K00820	4.92924	5.138	4.80844	-0.324112	0.495168	-0.562386	0.2268	1.47267e-09	4.78137e-09	1.10937e-10	3.48041e-10	glmS, GFPT; glutamine---fructose-6-phosphate transaminase (isomerizing) [EC:2.6.1.16]
K00820	4.92924	5.138	4.80844	-0.324112	0.495168	-0.562386	0.2268	1.47267e-09	4.78137e-09	1.10937e-10	3.48041e-10	glmS, GFPT; glutamine---fructose-6-phosphate transaminase (isomerizing) [EC:2.6.1.16]
K00820	4.92924	5.138	4.80844	-0.324112	0.495168	-0.562386	0.2268	1.47267e-09	4.78137e-09	1.10937e-10	3.48041e-10	glmS, GFPT; glutamine---fructose-6-phosphate transaminase (isomerizing) [EC:2.6.1.16]
K00820	4.92924	5.138	4.80844	-0.324112	0.495168	-0.562386	0.2268	1.47267e-09	4.78137e-09	1.10937e-10	3.48041e-10	glmS, GFPT; glutamine---fructose-6-phosphate transaminase (isomerizing) [EC:2.6.1.16]
K00821	1.93659	1.79253	2.01655	0.240248	0.436377	0.502044	0.281944	1.4044e-07	3.78635e-07	2.0948e-07	5.12822e-07	argD; acetylornithine/N-succinyldiaminopimelate aminotransferase [EC:2.6.1.11 2.6.1.17]
K00821	1.93659	1.79253	2.01655	0.240248	0.436377	0.502044	0.281944	1.4044e-07	3.78635e-07	2.0948e-07	5.12822e-07	argD; acetylornithine/N-succinyldiaminopimelate aminotransferase [EC:2.6.1.11 2.6.1.17]
K00821	1.93659	1.79253	2.01655	0.240248	0.436377	0.502044	0.281944	1.4044e-07	3.78635e-07	2.0948e-07	5.12822e-07	argD; acetylornithine/N-succinyldiaminopimelate aminotransferase [EC:2.6.1.11 2.6.1.17]
K00823	1.56451	1.20551	1.77299	0.518285	0.839207	0.559983	0.266347	8.35938e-08	2.26483e-07	2.69467e-08	7.07492e-08	puuE; 4-aminobutyrate aminotransferase [EC:2.6.1.19]
K00823	1.56451	1.20551	1.77299	0.518285	0.839207	0.559983	0.266347	8.35938e-08	2.26483e-07	2.69467e-08	7.07492e-08	puuE; 4-aminobutyrate aminotransferase [EC:2.6.1.19]
K00823	1.56451	1.20551	1.77299	0.518285	0.839207	0.559983	0.266347	8.35938e-08	2.26483e-07	2.69467e-08	7.07492e-08	puuE; 4-aminobutyrate aminotransferase [EC:2.6.1.19]
K00823	1.56451	1.20551	1.77299	0.518285	0.839207	0.559983	0.266347	8.35938e-08	2.26483e-07	2.69467e-08	7.07492e-08	puuE; 4-aminobutyrate aminotransferase [EC:2.6.1.19]
K00823	1.56451	1.20551	1.77299	0.518285	0.839207	0.559983	0.266347	8.35938e-08	2.26483e-07	2.69467e-08	7.07492e-08	puuE; 4-aminobutyrate aminotransferase [EC:2.6.1.19]
K00830	1.66051	1.53969	1.82723	0.300284	0.566456	0.500298	0.281944	1.03065e-07	2.822e-07	1.50825e-07	3.74264e-07	AGXT; alanine-glyoxylate transaminase / serine-glyoxylate transaminase / serine-pyruvate transaminase [EC:2.6.1.44 2.6.1.45 2.6.1.51]
K00830	1.66051	1.53969	1.82723	0.300284	0.566456	0.500298	0.281944	1.03065e-07	2.822e-07	1.50825e-07	3.74264e-07	AGXT; alanine-glyoxylate transaminase / serine-glyoxylate transaminase / serine-pyruvate transaminase [EC:2.6.1.44 2.6.1.45 2.6.1.51]
K00830	1.66051	1.53969	1.82723	0.300284	0.566456	0.500298	0.281944	1.03065e-07	2.822e-07	1.50825e-07	3.74264e-07	AGXT; alanine-glyoxylate transaminase / serine-glyoxylate transaminase / serine-pyruvate transaminase [EC:2.6.1.44 2.6.1.45 2.6.1.51]
K00830	1.66051	1.53969	1.82723	0.300284	0.566456	0.500298	0.281944	1.03065e-07	2.822e-07	1.50825e-07	3.74264e-07	AGXT; alanine-glyoxylate transaminase / serine-glyoxylate transaminase / serine-pyruvate transaminase [EC:2.6.1.44 2.6.1.45 2.6.1.51]
K00830	1.66051	1.53969	1.82723	0.300284	0.566456	0.500298	0.281944	1.03065e-07	2.822e-07	1.50825e-07	3.74264e-07	AGXT; alanine-glyoxylate transaminase / serine-glyoxylate transaminase / serine-pyruvate transaminase [EC:2.6.1.44 2.6.1.45 2.6.1.51]
K00830	1.66051	1.53969	1.82723	0.300284	0.566456	0.500298	0.281944	1.03065e-07	2.822e-07	1.50825e-07	3.74264e-07	AGXT; alanine-glyoxylate transaminase / serine-glyoxylate transaminase / serine-pyruvate transaminase [EC:2.6.1.44 2.6.1.45 2.6.1.51]
K00832	1.55592	1.8611	1.25328	-0.677931	0.845817	-0.742094	0.198	6.63603e-14	6.70326e-13	9.23047e-13	4.48098e-12	tyrB; aromatic-amino-acid transaminase [EC:2.6.1.57]
K00832	1.55592	1.8611	1.25328	-0.677931	0.845817	-0.742094	0.198	6.63603e-14	6.70326e-13	9.23047e-13	4.48098e-12	tyrB; aromatic-amino-acid transaminase [EC:2.6.1.57]
K00832	1.55592	1.8611	1.25328	-0.677931	0.845817	-0.742094	0.198	6.63603e-14	6.70326e-13	9.23047e-13	4.48098e-12	tyrB; aromatic-amino-acid transaminase [EC:2.6.1.57]
K00832	1.55592	1.8611	1.25328	-0.677931	0.845817	-0.742094	0.198	6.63603e-14	6.70326e-13	9.23047e-13	4.48098e-12	tyrB; aromatic-amino-acid transaminase [EC:2.6.1.57]
K00832	1.55592	1.8611	1.25328	-0.677931	0.845817	-0.742094	0.198	6.63603e-14	6.70326e-13	9.23047e-13	4.48098e-12	tyrB; aromatic-amino-acid transaminase [EC:2.6.1.57]
K00832	1.55592	1.8611	1.25328	-0.677931	0.845817	-0.742094	0.198	6.63603e-14	6.70326e-13	9.23047e-13	4.48098e-12	tyrB; aromatic-amino-acid transaminase [EC:2.6.1.57]
K00832	1.55592	1.8611	1.25328	-0.677931	0.845817	-0.742094	0.198	6.63603e-14	6.70326e-13	9.23047e-13	4.48098e-12	tyrB; aromatic-amino-acid transaminase [EC:2.6.1.57]
K00832	1.55592	1.8611	1.25328	-0.677931	0.845817	-0.742094	0.198	6.63603e-14	6.70326e-13	9.23047e-13	4.48098e-12	tyrB; aromatic-amino-acid transaminase [EC:2.6.1.57]
K00835	2.31725	3.04629	1.48816	-1.54934	1.54234	-0.922406	0.1326	5.52209e-18	1.53072e-16	2.21787e-18	5.96478e-17	avtA; valine--pyruvate aminotransferase [EC:2.6.1.66]
K00835	2.31725	3.04629	1.48816	-1.54934	1.54234	-0.922406	0.1326	5.52209e-18	1.53072e-16	2.21787e-18	5.96478e-17	avtA; valine--pyruvate aminotransferase [EC:2.6.1.66]
K00836	-0.504267	-0.767242	-0.247289	0.484145	0.843507	0.54844	0.263147	7.46534e-09	2.23126e-08	1.72846e-08	4.55931e-08	ectB, dat; diaminobutyrate-2-oxoglutarate transaminase [EC:2.6.1.76]
K00836	-0.504267	-0.767242	-0.247289	0.484145	0.843507	0.54844	0.263147	7.46534e-09	2.23126e-08	1.72846e-08	4.55931e-08	ectB, dat; diaminobutyrate-2-oxoglutarate transaminase [EC:2.6.1.76]
K00845	5.02117	5.24409	4.90927	-0.344213	0.477912	-0.611573	0.1926	4.11704e-11	2.08479e-10	3.05746e-13	1.66942e-12	glk; glucokinase [EC:2.7.1.2]
K00845	5.02117	5.24409	4.90927	-0.344213	0.477912	-0.611573	0.1926	4.11704e-11	2.08479e-10	3.05746e-13	1.66942e-12	glk; glucokinase [EC:2.7.1.2]
K00845	5.02117	5.24409	4.90927	-0.344213	0.477912	-0.611573	0.1926	4.11704e-11	2.08479e-10	3.05746e-13	1.66942e-12	glk; glucokinase [EC:2.7.1.2]
K00845	5.02117	5.24409	4.90927	-0.344213	0.477912	-0.611573	0.1926	4.11704e-11	2.08479e-10	3.05746e-13	1.66942e-12	glk; glucokinase [EC:2.7.1.2]
K00845	5.02117	5.24409	4.90927	-0.344213	0.477912	-0.611573	0.1926	4.11704e-11	2.08479e-10	3.05746e-13	1.66942e-12	glk; glucokinase [EC:2.7.1.2]
K00845	5.02117	5.24409	4.90927	-0.344213	0.477912	-0.611573	0.1926	4.11704e-11	2.08479e-10	3.05746e-13	1.66942e-12	glk; glucokinase [EC:2.7.1.2]
K00847	4.57249	4.87622	4.40278	-0.424763	0.624677	-0.588892	0.207159	1.05856e-10	4.373e-10	1.99443e-12	8.7941e-12	E2.7.1.4, scrK; fructokinase [EC:2.7.1.4]
K00847	4.57249	4.87622	4.40278	-0.424763	0.624677	-0.588892	0.207159	1.05856e-10	4.373e-10	1.99443e-12	8.7941e-12	E2.7.1.4, scrK; fructokinase [EC:2.7.1.4]
K00847	4.57249	4.87622	4.40278	-0.424763	0.624677	-0.588892	0.207159	1.05856e-10	4.373e-10	1.99443e-12	8.7941e-12	E2.7.1.4, scrK; fructokinase [EC:2.7.1.4]
K00850	5.07139	5.29093	4.91516	-0.374356	0.521045	-0.626629	0.19876	3.52363e-11	1.82686e-10	1.177e-12	5.62928e-12	pfkA, PFK; 6-phosphofructokinase 1 [EC:2.7.1.11]
K00850	5.07139	5.29093	4.91516	-0.374356	0.521045	-0.626629	0.19876	3.52363e-11	1.82686e-10	1.177e-12	5.62928e-12	pfkA, PFK; 6-phosphofructokinase 1 [EC:2.7.1.11]
K00850	5.07139	5.29093	4.91516	-0.374356	0.521045	-0.626629	0.19876	3.52363e-11	1.82686e-10	1.177e-12	5.62928e-12	pfkA, PFK; 6-phosphofructokinase 1 [EC:2.7.1.11]
K00850	5.07139	5.29093	4.91516	-0.374356	0.521045	-0.626629	0.19876	3.52363e-11	1.82686e-10	1.177e-12	5.62928e-12	pfkA, PFK; 6-phosphofructokinase 1 [EC:2.7.1.11]
K00850	5.07139	5.29093	4.91516	-0.374356	0.521045	-0.626629	0.19876	3.52363e-11	1.82686e-10	1.177e-12	5.62928e-12	pfkA, PFK; 6-phosphofructokinase 1 [EC:2.7.1.11]
K00850	5.07139	5.29093	4.91516	-0.374356	0.521045	-0.626629	0.19876	3.52363e-11	1.82686e-10	1.177e-12	5.62928e-12	pfkA, PFK; 6-phosphofructokinase 1 [EC:2.7.1.11]
K00850	5.07139	5.29093	4.91516	-0.374356	0.521045	-0.626629	0.19876	3.52363e-11	1.82686e-10	1.177e-12	5.62928e-12	pfkA, PFK; 6-phosphofructokinase 1 [EC:2.7.1.11]
K00850	5.07139	5.29093	4.91516	-0.374356	0.521045	-0.626629	0.19876	3.52363e-11	1.82686e-10	1.177e-12	5.62928e-12	pfkA, PFK; 6-phosphofructokinase 1 [EC:2.7.1.11]
K00850	5.07139	5.29093	4.91516	-0.374356	0.521045	-0.626629	0.19876	3.52363e-11	1.82686e-10	1.177e-12	5.62928e-12	pfkA, PFK; 6-phosphofructokinase 1 [EC:2.7.1.11]
K00850	5.07139	5.29093	4.91516	-0.374356	0.521045	-0.626629	0.19876	3.52363e-11	1.82686e-10	1.177e-12	5.62928e-12	pfkA, PFK; 6-phosphofructokinase 1 [EC:2.7.1.11]
K00850	5.07139	5.29093	4.91516	-0.374356	0.521045	-0.626629	0.19876	3.52363e-11	1.82686e-10	1.177e-12	5.62928e-12	pfkA, PFK; 6-phosphofructokinase 1 [EC:2.7.1.11]
K00850	5.07139	5.29093	4.91516	-0.374356	0.521045	-0.626629	0.19876	3.52363e-11	1.82686e-10	1.177e-12	5.62928e-12	pfkA, PFK; 6-phosphofructokinase 1 [EC:2.7.1.11]
K00850	5.07139	5.29093	4.91516	-0.374356	0.521045	-0.626629	0.19876	3.52363e-11	1.82686e-10	1.177e-12	5.62928e-12	pfkA, PFK; 6-phosphofructokinase 1 [EC:2.7.1.11]
K00852	3.59451	3.90158	3.34071	-0.589792	0.81121	-0.630407	0.181164	2.63776e-11	1.41965e-10	2.3571e-14	1.60585e-13	rbsK, RBKS; ribokinase [EC:2.7.1.15]
K00855	3.683	4.39146	3.11764	-1.31728	1.408	-0.862466	0.147	1.01481e-16	2.10606e-15	2.22175e-17	3.71581e-16	PRK, prkB; phosphoribulokinase [EC:2.7.1.19]
K00858	4.9505	5.33156	4.74508	-0.562325	0.733123	-0.674228	0.163367	1.95442e-12	1.39484e-11	1.14071e-15	1.06067e-14	ppnK, NADK; NAD+ kinase [EC:2.7.1.23]
K00859	4.74418	5.01545	4.62032	-0.375133	0.542833	-0.58791	0.206959	9.45843e-11	4.0012e-10	3.15475e-12	1.29046e-11	coaE; dephospho-CoA kinase [EC:2.7.1.24]
K00860	3.36905	3.83736	3.06107	-0.749122	0.94603	-0.700516	0.161968	5.44493e-13	4.40057e-12	1.51182e-15	1.35559e-14	cysC; adenylylsulfate kinase [EC:2.7.1.25]
K00860	3.36905	3.83736	3.06107	-0.749122	0.94603	-0.700516	0.161968	5.44493e-13	4.40057e-12	1.51182e-15	1.35559e-14	cysC; adenylylsulfate kinase [EC:2.7.1.25]
K00864	4.24377	4.59704	4.03962	-0.540083	0.635911	-0.756204	0.1392	1.37987e-13	1.29071e-12	6.35944e-18	1.28438e-16	glpK, GK; glycerol kinase [EC:2.7.1.30]
K00864	4.24377	4.59704	4.03962	-0.540083	0.635911	-0.756204	0.1392	1.37987e-13	1.29071e-12	6.35944e-18	1.28438e-16	glpK, GK; glycerol kinase [EC:2.7.1.30]
K00864	4.24377	4.59704	4.03962	-0.540083	0.635911	-0.756204	0.1392	1.37987e-13	1.29071e-12	6.35944e-18	1.28438e-16	glpK, GK; glycerol kinase [EC:2.7.1.30]
K00864	4.24377	4.59704	4.03962	-0.540083	0.635911	-0.756204	0.1392	1.37987e-13	1.29071e-12	6.35944e-18	1.28438e-16	glpK, GK; glycerol kinase [EC:2.7.1.30]
K00872	3.59888	4.0175	3.33591	-0.666567	0.829822	-0.727181	0.15217	4.47673e-13	3.68755e-12	1.17242e-16	1.46924e-15	thrB; homoserine kinase [EC:2.7.1.39]
K00873	4.98136	5.34753	4.79079	-0.535051	0.720193	-0.644868	0.172366	6.58581e-12	4.14055e-11	5.72999e-15	4.47831e-14	PK, pyk; pyruvate kinase [EC:2.7.1.40]
K00873	4.98136	5.34753	4.79079	-0.535051	0.720193	-0.644868	0.172366	6.58581e-12	4.14055e-11	5.72999e-15	4.47831e-14	PK, pyk; pyruvate kinase [EC:2.7.1.40]
K00873	4.98136	5.34753	4.79079	-0.535051	0.720193	-0.644868	0.172366	6.58581e-12	4.14055e-11	5.72999e-15	4.47831e-14	PK, pyk; pyruvate kinase [EC:2.7.1.40]
K00873	4.98136	5.34753	4.79079	-0.535051	0.720193	-0.644868	0.172366	6.58581e-12	4.14055e-11	5.72999e-15	4.47831e-14	PK, pyk; pyruvate kinase [EC:2.7.1.40]
K00873	4.98136	5.34753	4.79079	-0.535051	0.720193	-0.644868	0.172366	6.58581e-12	4.14055e-11	5.72999e-15	4.47831e-14	PK, pyk; pyruvate kinase [EC:2.7.1.40]
K00873	4.98136	5.34753	4.79079	-0.535051	0.720193	-0.644868	0.172366	6.58581e-12	4.14055e-11	5.72999e-15	4.47831e-14	PK, pyk; pyruvate kinase [EC:2.7.1.40]
K00873	4.98136	5.34753	4.79079	-0.535051	0.720193	-0.644868	0.172366	6.58581e-12	4.14055e-11	5.72999e-15	4.47831e-14	PK, pyk; pyruvate kinase [EC:2.7.1.40]
K00873	4.98136	5.34753	4.79079	-0.535051	0.720193	-0.644868	0.172366	6.58581e-12	4.14055e-11	5.72999e-15	4.47831e-14	PK, pyk; pyruvate kinase [EC:2.7.1.40]
K00873	4.98136	5.34753	4.79079	-0.535051	0.720193	-0.644868	0.172366	6.58581e-12	4.14055e-11	5.72999e-15	4.47831e-14	PK, pyk; pyruvate kinase [EC:2.7.1.40]
K00873	4.98136	5.34753	4.79079	-0.535051	0.720193	-0.644868	0.172366	6.58581e-12	4.14055e-11	5.72999e-15	4.47831e-14	PK, pyk; pyruvate kinase [EC:2.7.1.40]
K00876	3.65216	4.0791	3.40355	-0.657569	0.887489	-0.657621	0.188562	1.06674e-11	6.36539e-11	1.15399e-13	6.84421e-13	udk, UCK; uridine kinase [EC:2.7.1.48]
K00876	3.65216	4.0791	3.40355	-0.657569	0.887489	-0.657621	0.188562	1.06674e-11	6.36539e-11	1.15399e-13	6.84421e-13	udk, UCK; uridine kinase [EC:2.7.1.48]
K00883	-1.26482	-1.75209	-0.891154	0.870213	0.997664	0.780558	0.166967	1.45913e-05	2.63518e-05	1.38994e-15	1.20921e-14	dgoK; 2-dehydro-3-deoxygalactonokinase [EC:2.7.1.58]
K00891	4.73576	5.00462	4.59991	-0.383611	0.567191	-0.579289	0.213957	1.32018e-10	5.23888e-10	9.23694e-12	3.35863e-11	aroK, aroL; shikimate kinase [EC:2.7.1.71]
K00901	3.9461	4.34839	3.74347	-0.586032	0.836336	-0.623959	0.1962	9.24463e-12	5.60048e-11	9.1936e-13	4.52053e-12	dgkA, DGK; diacylglycerol kinase (ATP) [EC:2.7.1.107]
K00901	3.9461	4.34839	3.74347	-0.586032	0.836336	-0.623959	0.1962	9.24463e-12	5.60048e-11	9.1936e-13	4.52053e-12	dgkA, DGK; diacylglycerol kinase (ATP) [EC:2.7.1.107]
K00901	3.9461	4.34839	3.74347	-0.586032	0.836336	-0.623959	0.1962	9.24463e-12	5.60048e-11	9.1936e-13	4.52053e-12	dgkA, DGK; diacylglycerol kinase (ATP) [EC:2.7.1.107]
K00901	3.9461	4.34839	3.74347	-0.586032	0.836336	-0.623959	0.1962	9.24463e-12	5.60048e-11	9.1936e-13	4.52053e-12	dgkA, DGK; diacylglycerol kinase (ATP) [EC:2.7.1.107]
K00901	3.9461	4.34839	3.74347	-0.586032	0.836336	-0.623959	0.1962	9.24463e-12	5.60048e-11	9.1936e-13	4.52053e-12	dgkA, DGK; diacylglycerol kinase (ATP) [EC:2.7.1.107]
K00901	3.9461	4.34839	3.74347	-0.586032	0.836336	-0.623959	0.1962	9.24463e-12	5.60048e-11	9.1936e-13	4.52053e-12	dgkA, DGK; diacylglycerol kinase (ATP) [EC:2.7.1.107]
K00906	2.45537	2.66799	2.33213	-0.339853	0.547099	-0.559862	0.254749	4.25648e-09	1.31707e-08	5.67128e-09	1.55562e-08	aceK; isocitrate dehydrogenase kinase/phosphatase [EC:2.7.11.5 3.1.3.-]
K01142	4.83374	5.09524	4.69608	-0.386023	0.576642	-0.579443	0.2136	7.21983e-11	3.26194e-10	9.05517e-12	3.29792e-11	E3.1.11.2, xthA; exodeoxyribonuclease III [EC:3.1.11.2]
K01142	4.83374	5.09524	4.69608	-0.386023	0.576642	-0.579443	0.2136	7.21983e-11	3.26194e-10	9.05517e-12	3.29792e-11	E3.1.11.2, xthA; exodeoxyribonuclease III [EC:3.1.11.2]
K01147	3.36403	3.92191	2.78423	-1.12441	1.24906	-0.831119	0.156769	1.01287e-15	1.61384e-14	8.06555e-16	7.89943e-15	rnb; exoribonuclease II [EC:3.1.13.1]
K01150	-4.23791	-6.24349	-2.48684	3.92426	2.67968	1.47087	0.0263947	3.24973e-21	1.44315e-19	1.10351e-29	2.61986e-27	endA; deoxyribonuclease I [EC:3.1.21.1]
K01153	4.85575	5.15901	4.70913	-0.444672	0.651909	-0.610048	0.2148	5.05993e-11	2.48158e-10	1.05374e-11	3.78718e-11	hsdR; type I restriction enzyme, R subunit [EC:3.1.21.3]
K01154	4.71106	5.03103	4.57468	-0.460316	0.666218	-0.600659	0.2188	8.79366e-11	3.78092e-10	1.3929e-11	4.89213e-11	hsdS; type I restriction enzyme, S subunit [EC:3.1.21.3]
K01155	0.0106949	0.264232	-0.348817	-0.643734	0.883917	-0.655273	0.224555	9.10405e-11	3.79436e-10	8.18822e-11	2.58036e-10	E3.1.21.4; type II restriction enzyme [EC:3.1.21.4]
K01159	4.75104	5.02472	4.62716	-0.375444	0.542001	-0.583566	0.202959	7.83073e-11	3.46488e-10	1.98727e-12	8.74311e-12	ruvC; crossover junction endodeoxyribonuclease RuvC [EC:3.1.22.4]
K01159	4.75104	5.02472	4.62716	-0.375444	0.542001	-0.583566	0.202959	7.83073e-11	3.46488e-10	1.98727e-12	8.74311e-12	ruvC; crossover junction endodeoxyribonuclease RuvC [EC:3.1.22.4]
K01166	0.103742	-0.16356	0.262844	0.463808	0.629291	0.681107	0.209958	0.00261969	0.00366468	6.67386e-12	2.45238e-11	RNASET2; ribonuclease T2 [EC:4.6.1.19]
K01174	2.58137	3.27312	1.72609	-1.50324	1.42274	-0.967756	0.1222	5.10424e-19	1.84232e-17	3.50955e-19	1.35945e-17	nuc; micrococcal nuclease [EC:3.1.31.1]
K01185	-0.870223	-0.533252	-1.32382	-0.80827	0.903923	-0.802178	0.162967	2.63644e-15	3.50618e-14	2.55876e-15	2.08484e-14	E3.2.1.17; lysozyme [EC:3.2.1.17]
K01192	0.831775	1.01199	0.624212	-0.391407	0.647601	-0.535896	0.255349	5.22441e-09	1.59592e-08	6.66175e-09	1.81369e-08	E3.2.1.25, MANBA, manB; beta-mannosidase [EC:3.2.1.25]
K01192	0.831775	1.01199	0.624212	-0.391407	0.647601	-0.535896	0.255349	5.22441e-09	1.59592e-08	6.66175e-09	1.81369e-08	E3.2.1.25, MANBA, manB; beta-mannosidase [EC:3.2.1.25]
K01195	-0.608751	-0.317958	-1.00285	-0.657824	0.699081	-0.855563	0.1504	3.88607e-16	6.35653e-15	2.08287e-16	2.25769e-15	uidA, GUSB; beta-glucuronidase [EC:3.2.1.31]
K01195	-0.608751	-0.317958	-1.00285	-0.657824	0.699081	-0.855563	0.1504	3.88607e-16	6.35653e-15	2.08287e-16	2.25769e-15	uidA, GUSB; beta-glucuronidase [EC:3.2.1.31]
K01195	-0.608751	-0.317958	-1.00285	-0.657824	0.699081	-0.855563	0.1504	3.88607e-16	6.35653e-15	2.08287e-16	2.25769e-15	uidA, GUSB; beta-glucuronidase [EC:3.2.1.31]
K01195	-0.608751	-0.317958	-1.00285	-0.657824	0.699081	-0.855563	0.1504	3.88607e-16	6.35653e-15	2.08287e-16	2.25769e-15	uidA, GUSB; beta-glucuronidase [EC:3.2.1.31]
K01195	-0.608751	-0.317958	-1.00285	-0.657824	0.699081	-0.855563	0.1504	3.88607e-16	6.35653e-15	2.08287e-16	2.25769e-15	uidA, GUSB; beta-glucuronidase [EC:3.2.1.31]
K01195	-0.608751	-0.317958	-1.00285	-0.657824	0.699081	-0.855563	0.1504	3.88607e-16	6.35653e-15	2.08287e-16	2.25769e-15	uidA, GUSB; beta-glucuronidase [EC:3.2.1.31]
K01195	-0.608751	-0.317958	-1.00285	-0.657824	0.699081	-0.855563	0.1504	3.88607e-16	6.35653e-15	2.08287e-16	2.25769e-15	uidA, GUSB; beta-glucuronidase [EC:3.2.1.31]
K01200	-0.125082	0.0377749	-0.379291	-0.456998	0.75516	-0.564099	0.2448	5.50731e-10	1.84154e-09	4.75156e-09	1.29327e-08	pulA; pullulanase [EC:3.2.1.41]
K01212	-2.73602	-3.57418	-2.11348	1.34716	1.65288	0.726504	0.211	2.48528e-09	7.10654e-09	7.01043e-12	2.53947e-11	sacC, levB; levanase [EC:3.2.1.65]
K01239	1.78248	1.55953	1.95254	0.383261	0.575469	0.585727	0.2448	2.03574e-09	6.39425e-09	1.08911e-09	3.12913e-09	iunH; purine nucleosidase [EC:3.2.2.1]
K01239	1.78248	1.55953	1.95254	0.383261	0.575469	0.585727	0.2448	2.03574e-09	6.39425e-09	1.08911e-09	3.12913e-09	iunH; purine nucleosidase [EC:3.2.2.1]
K01251	4.76561	5.04429	4.64035	-0.372547	0.534028	-0.613376	0.2036	5.34627e-11	2.59753e-10	1.1386e-12	5.45866e-12	E3.3.1.1, ahcY; adenosylhomocysteinase [EC:3.3.1.1]
K01251	4.76561	5.04429	4.64035	-0.372547	0.534028	-0.613376	0.2036	5.34627e-11	2.59753e-10	1.1386e-12	5.45866e-12	E3.3.1.1, ahcY; adenosylhomocysteinase [EC:3.3.1.1]
K01251	4.76561	5.04429	4.64035	-0.372547	0.534028	-0.613376	0.2036	5.34627e-11	2.59753e-10	1.1386e-12	5.45866e-12	E3.3.1.1, ahcY; adenosylhomocysteinase [EC:3.3.1.1]
K01252	-2.87399	-3.43107	-2.16274	1.6048	1.8716	0.761759	0.1034	1.36282e-10	4.58483e-10	9.83125e-21	5.14196e-19	entB, dhbB, vibB, mxcF; bifunctional isochorismate lyase / aryl carrier protein [EC:3.3.2.1 6.3.2.14]
K01252	-2.87399	-3.43107	-2.16274	1.6048	1.8716	0.761759	0.1034	1.36282e-10	4.58483e-10	9.83125e-21	5.14196e-19	entB, dhbB, vibB, mxcF; bifunctional isochorismate lyase / aryl carrier protein [EC:3.3.2.1 6.3.2.14]
K01255	4.64674	4.84775	4.50395	-0.350328	0.54725	-0.555652	0.214157	4.06639e-10	1.40805e-09	6.87019e-12	2.56371e-11	CARP, pepA; leucyl aminopeptidase [EC:3.4.11.1]
K01255	4.64674	4.84775	4.50395	-0.350328	0.54725	-0.555652	0.214157	4.06639e-10	1.40805e-09	6.87019e-12	2.56371e-11	CARP, pepA; leucyl aminopeptidase [EC:3.4.11.1]
K01256	4.04429	4.43248	3.87016	-0.533397	0.764347	-0.60542	0.20136	1.8436e-11	1.03825e-10	7.84572e-13	3.92029e-12	pepN; aminopeptidase N [EC:3.4.11.2]
K01256	4.04429	4.43248	3.87016	-0.533397	0.764347	-0.60542	0.20136	1.8436e-11	1.03825e-10	7.84572e-13	3.92029e-12	pepN; aminopeptidase N [EC:3.4.11.2]
K01259	3.79029	4.17507	3.57509	-0.610012	0.869975	-0.62761	0.19756	8.27604e-12	5.06972e-11	5.83948e-13	3.00545e-12	pip; proline iminopeptidase [EC:3.4.11.5]
K01259	3.79029	4.17507	3.57509	-0.610012	0.869975	-0.62761	0.19756	8.27604e-12	5.06972e-11	5.83948e-13	3.00545e-12	pip; proline iminopeptidase [EC:3.4.11.5]
K01262	4.92133	5.14646	4.82859	-0.340362	0.523339	-0.565295	0.2134	1.71914e-10	6.54417e-10	1.44058e-11	5.04055e-11	pepP; Xaa-Pro aminopeptidase [EC:3.4.11.9]
K01265	5.03002	5.3703	4.86745	-0.50302	0.697668	-0.639847	0.176365	1.29749e-11	7.59694e-11	1.62361e-14	1.14759e-13	map; methionyl aminopeptidase [EC:3.4.11.18]
K01266	-0.304187	-0.55195	0.000716772	0.568257	0.722713	0.737088	0.188162	2.81419e-14	2.94899e-13	9.76172e-14	5.64297e-13	dmpA, dap; D-aminopeptidase [EC:3.4.11.19]
K01271	2.65415	3.24167	2.12464	-1.12245	1.31543	-0.799883	0.158168	1.95023e-14	2.30971e-13	4.42041e-16	4.66178e-15	pepQ; Xaa-Pro dipeptidase [EC:3.4.13.9]
K01277	0.187583	0.674362	-0.0889829	-0.706462	0.972393	-0.672622	0.2362	2.86762e-11	1.45268e-10	2.75349e-10	8.28709e-10	DPP3; dipeptidyl-peptidase III [EC:3.4.14.4]
K01281	-2.57879	-2.00761	-3.49434	-1.63719	1.64968	-0.865252	0.128574	4.99783e-09	1.39341e-08	9.35589e-19	2.91115e-17	pepX; X-Pro dipeptidyl-peptidase [EC:3.4.14.11]
K01286	0.779583	0.450422	0.977594	0.54568	0.661391	0.765246	0.182	3.4098e-06	6.5887e-06	1.04361e-13	6.09161e-13	E3.4.16.4; D-alanyl-D-alanine carboxypeptidase [EC:3.4.16.4]
K01297	3.73532	4.22524	3.38411	-0.81004	0.927229	-0.770641	0.159968	2.11907e-14	2.48121e-13	6.19047e-16	6.27483e-15	ldcA; muramoyltetrapeptide carboxypeptidase [EC:3.4.17.13]
K01297	3.73532	4.22524	3.38411	-0.81004	0.927229	-0.770641	0.159968	2.11907e-14	2.48121e-13	6.19047e-16	6.27483e-15	ldcA; muramoyltetrapeptide carboxypeptidase [EC:3.4.17.13]
K01299	2.70049	3.33945	2.11658	-1.17714	1.2501	-0.850614	0.136773	3.02433e-16	5.61302e-15	3.18943e-18	7.48929e-17	E3.4.17.19; carboxypeptidase Taq [EC:3.4.17.19]
K01301	-1.57776	-1.98636	-1.26752	0.725055	1.13378	0.614449	0.232354	0.000272336	0.000387038	2.62385e-10	7.79837e-10	NAALAD; N-acetylated-alpha-linked acidic dipeptidase [EC:3.4.17.21]
K01304	2.13631	2.9726	1.22305	-1.7628	1.68183	-0.959538	0.134373	4.51363e-19	1.65828e-17	1.21308e-18	4.0104e-17	pcp; pyroglutamyl-peptidase [EC:3.4.19.3]
K01322	3.40639	3.94278	3.17969	-0.738934	0.963151	-0.706083	0.174965	4.62916e-13	3.80267e-12	5.09667e-15	4.01999e-14	PREP; prolyl oligopeptidase [EC:3.4.21.26]
K01322	3.40639	3.94278	3.17969	-0.738934	0.963151	-0.706083	0.174965	4.62916e-13	3.80267e-12	5.09667e-15	4.01999e-14	PREP; prolyl oligopeptidase [EC:3.4.21.26]
K01338	5.50548	5.72142	5.39552	-0.321097	0.518146	-0.538546	0.24755	2.93415e-09	9.25016e-09	2.38056e-09	6.71209e-09	lon; ATP-dependent Lon protease [EC:3.4.21.53]
K01338	5.50548	5.72142	5.39552	-0.321097	0.518146	-0.538546	0.24755	2.93415e-09	9.25016e-09	2.38056e-09	6.71209e-09	lon; ATP-dependent Lon protease [EC:3.4.21.53]
K01356	4.63443	4.86035	4.48904	-0.411012	0.56713	-0.61784	0.1948	3.93247e-11	2.00771e-10	3.54818e-13	1.91573e-12	lexA; repressor LexA [EC:3.4.21.88]
K01356	4.63443	4.86035	4.48904	-0.411012	0.56713	-0.61784	0.1948	3.93247e-11	2.00771e-10	3.54818e-13	1.91573e-12	lexA; repressor LexA [EC:3.4.21.88]
K01358	5.40833	5.9	5.13673	-0.737778	0.914677	-0.736503	0.1454	1.19068e-13	1.14377e-12	1.74735e-17	3.02746e-16	clpP, CLPP; ATP-dependent Clp protease, protease subunit [EC:3.4.21.92]
K01358	5.40833	5.9	5.13673	-0.737778	0.914677	-0.736503	0.1454	1.19068e-13	1.14377e-12	1.74735e-17	3.02746e-16	clpP, CLPP; ATP-dependent Clp protease, protease subunit [EC:3.4.21.92]
K01358	5.40833	5.9	5.13673	-0.737778	0.914677	-0.736503	0.1454	1.19068e-13	1.14377e-12	1.74735e-17	3.02746e-16	clpP, CLPP; ATP-dependent Clp protease, protease subunit [EC:3.4.21.92]
K01409	4.75657	5.02894	4.63419	-0.374047	0.54035	-0.596988	0.206959	8.67858e-11	3.74478e-10	2.47147e-12	1.04923e-11	KAE1, tsaD, QRI7; N6-L-threonylcarbamoyladenine synthase [EC:2.3.1.234]
K01414	3.58781	3.98403	3.34129	-0.683207	0.951429	-0.652749	0.1846	3.00366e-12	2.0371e-11	6.83869e-14	4.23788e-13	prlC; oligopeptidase A [EC:3.4.24.70]
K01415	-2.36901	-2.79806	-1.43763	1.3424	1.96224	0.572432	0.2344	8.19996e-07	1.78047e-06	5.08319e-10	1.4906e-09	ECE; endothelin-converting enzyme [EC:3.4.24.71]
K01415	-2.36901	-2.79806	-1.43763	1.3424	1.96224	0.572432	0.2344	8.19996e-07	1.78047e-06	5.08319e-10	1.4906e-09	ECE; endothelin-converting enzyme [EC:3.4.24.71]
K01424	4.04082	4.57316	3.63638	-0.912305	1.11831	-0.762718	0.153169	2.74069e-14	3.10681e-13	7.59689e-17	1.03819e-15	E3.5.1.1, ansA, ansB; L-asparaginase [EC:3.5.1.1]
K01424	4.04082	4.57316	3.63638	-0.912305	1.11831	-0.762718	0.153169	2.74069e-14	3.10681e-13	7.59689e-17	1.03819e-15	E3.5.1.1, ansA, ansB; L-asparaginase [EC:3.5.1.1]
K01425	2.44823	3.12622	1.71684	-1.39241	1.53543	-0.825905	0.154	8.52626e-16	1.39068e-14	1.15577e-16	1.44791e-15	glsA, GLS; glutaminase [EC:3.5.1.2]
K01425	2.44823	3.12622	1.71684	-1.39241	1.53543	-0.825905	0.154	8.52626e-16	1.39068e-14	1.15577e-16	1.44791e-15	glsA, GLS; glutaminase [EC:3.5.1.2]
K01425	2.44823	3.12622	1.71684	-1.39241	1.53543	-0.825905	0.154	8.52626e-16	1.39068e-14	1.15577e-16	1.44791e-15	glsA, GLS; glutaminase [EC:3.5.1.2]
K01425	2.44823	3.12622	1.71684	-1.39241	1.53543	-0.825905	0.154	8.52626e-16	1.39068e-14	1.15577e-16	1.44791e-15	glsA, GLS; glutaminase [EC:3.5.1.2]
K01425	2.44823	3.12622	1.71684	-1.39241	1.53543	-0.825905	0.154	8.52626e-16	1.39068e-14	1.15577e-16	1.44791e-15	glsA, GLS; glutaminase [EC:3.5.1.2]
K01425	2.44823	3.12622	1.71684	-1.39241	1.53543	-0.825905	0.154	8.52626e-16	1.39068e-14	1.15577e-16	1.44791e-15	glsA, GLS; glutaminase [EC:3.5.1.2]
K01425	2.44823	3.12622	1.71684	-1.39241	1.53543	-0.825905	0.154	8.52626e-16	1.39068e-14	1.15577e-16	1.44791e-15	glsA, GLS; glutaminase [EC:3.5.1.2]
K01425	2.44823	3.12622	1.71684	-1.39241	1.53543	-0.825905	0.154	8.52626e-16	1.39068e-14	1.15577e-16	1.44791e-15	glsA, GLS; glutaminase [EC:3.5.1.2]
K01425	2.44823	3.12622	1.71684	-1.39241	1.53543	-0.825905	0.154	8.52626e-16	1.39068e-14	1.15577e-16	1.44791e-15	glsA, GLS; glutaminase [EC:3.5.1.2]
K01428	1.42243	1.28587	1.55543	0.284933	0.499178	0.503499	0.276345	2.36799e-07	6.25821e-07	9.16808e-08	2.30944e-07	ureC; urease subunit alpha [EC:3.5.1.5]
K01428	1.42243	1.28587	1.55543	0.284933	0.499178	0.503499	0.276345	2.36799e-07	6.25821e-07	9.16808e-08	2.30944e-07	ureC; urease subunit alpha [EC:3.5.1.5]
K01428	1.42243	1.28587	1.55543	0.284933	0.499178	0.503499	0.276345	2.36799e-07	6.25821e-07	9.16808e-08	2.30944e-07	ureC; urease subunit alpha [EC:3.5.1.5]
K01428	1.42243	1.28587	1.55543	0.284933	0.499178	0.503499	0.276345	2.36799e-07	6.25821e-07	9.16808e-08	2.30944e-07	ureC; urease subunit alpha [EC:3.5.1.5]
K01429	2.69417	3.29903	2.23833	-1.0442	1.30803	-0.738303	0.1534	3.22695e-14	3.59088e-13	1.68301e-16	1.98451e-15	ureB; urease subunit beta [EC:3.5.1.5]
K01429	2.69417	3.29903	2.23833	-1.0442	1.30803	-0.738303	0.1534	3.22695e-14	3.59088e-13	1.68301e-16	1.98451e-15	ureB; urease subunit beta [EC:3.5.1.5]
K01429	2.69417	3.29903	2.23833	-1.0442	1.30803	-0.738303	0.1534	3.22695e-14	3.59088e-13	1.68301e-16	1.98451e-15	ureB; urease subunit beta [EC:3.5.1.5]
K01430	2.75515	3.33099	2.33876	-0.978664	1.23476	-0.739169	0.160368	1.11018e-13	1.07571e-12	4.22691e-16	4.48196e-15	ureA; urease subunit gamma [EC:3.5.1.5]
K01430	2.75515	3.33099	2.33876	-0.978664	1.23476	-0.739169	0.160368	1.11018e-13	1.07571e-12	4.22691e-16	4.48196e-15	ureA; urease subunit gamma [EC:3.5.1.5]
K01430	2.75515	3.33099	2.33876	-0.978664	1.23476	-0.739169	0.160368	1.11018e-13	1.07571e-12	4.22691e-16	4.48196e-15	ureA; urease subunit gamma [EC:3.5.1.5]
K01433	3.48146	4.00198	3.1611	-0.798511	0.937517	-0.779094	0.1376	1.2778e-14	1.59723e-13	8.56398e-18	1.64594e-16	purU; formyltetrahydrofolate deformylase [EC:3.5.1.10]
K01433	3.48146	4.00198	3.1611	-0.798511	0.937517	-0.779094	0.1376	1.2778e-14	1.59723e-13	8.56398e-18	1.64594e-16	purU; formyltetrahydrofolate deformylase [EC:3.5.1.10]
K01436	3.20383	3.59088	2.82584	-0.756302	0.981486	-0.709624	0.15037	6.93541e-13	5.4691e-12	7.80309e-17	1.0583e-15	yhaA; amidohydrolase [EC:3.5.1.-]
K01442	-2.18049	-2.61578	-1.74881	0.844525	1.19121	0.615035	0.215757	2.14959e-07	4.8566e-07	4.83677e-11	1.51489e-10	cbh; choloylglycine hydrolase [EC:3.5.1.24]
K01442	-2.18049	-2.61578	-1.74881	0.844525	1.19121	0.615035	0.215757	2.14959e-07	4.8566e-07	4.83677e-11	1.51489e-10	cbh; choloylglycine hydrolase [EC:3.5.1.24]
K01442	-2.18049	-2.61578	-1.74881	0.844525	1.19121	0.615035	0.215757	2.14959e-07	4.8566e-07	4.83677e-11	1.51489e-10	cbh; choloylglycine hydrolase [EC:3.5.1.24]
K01443	3.0168	3.4473	2.61753	-0.873899	1.1007	-0.727579	0.153369	1.47123e-13	1.36289e-12	1.01151e-16	1.30125e-15	nagA, AMDHD2; N-acetylglucosamine-6-phosphate deacetylase [EC:3.5.1.25]
K01447	-0.0395477	-0.412906	0.206643	0.644975	0.951433	0.618261	0.230554	3.70191e-06	7.7761e-06	8.62756e-11	2.7141e-10	xlyAB; N-acetylmuramoyl-L-alanine amidase [EC:3.5.1.28]
K01448	5.34875	5.84232	4.99843	-0.791098	0.965635	-0.732879	0.154169	1.47656e-13	1.36715e-12	1.89186e-16	2.19745e-15	amiABC; N-acetylmuramoyl-L-alanine amidase [EC:3.5.1.28]
K01448	5.34875	5.84232	4.99843	-0.791098	0.965635	-0.732879	0.154169	1.47656e-13	1.36715e-12	1.89186e-16	2.19745e-15	amiABC; N-acetylmuramoyl-L-alanine amidase [EC:3.5.1.28]
K01448	5.34875	5.84232	4.99843	-0.791098	0.965635	-0.732879	0.154169	1.47656e-13	1.36715e-12	1.89186e-16	2.19745e-15	amiABC; N-acetylmuramoyl-L-alanine amidase [EC:3.5.1.28]
K01455	-0.68228	-0.821671	-0.430716	0.367251	0.620735	0.525707	0.275945	1.44774e-06	3.51742e-06	1.00819e-07	2.49863e-07	E3.5.1.49; formamidase [EC:3.5.1.49]
K01455	-0.68228	-0.821671	-0.430716	0.367251	0.620735	0.525707	0.275945	1.44774e-06	3.51742e-06	1.00819e-07	2.49863e-07	E3.5.1.49; formamidase [EC:3.5.1.49]
K01455	-0.68228	-0.821671	-0.430716	0.367251	0.620735	0.525707	0.275945	1.44774e-06	3.51742e-06	1.00819e-07	2.49863e-07	E3.5.1.49; formamidase [EC:3.5.1.49]
K01457	-0.52923	-0.960475	-0.171241	0.67255	1.00165	0.623795	0.2354	1.93337e-10	7.19394e-10	2.48223e-10	7.47252e-10	atzF; allophanate hydrolase [EC:3.5.1.54]
K01457	-0.52923	-0.960475	-0.171241	0.67255	1.00165	0.623795	0.2354	1.93337e-10	7.19394e-10	2.48223e-10	7.47252e-10	atzF; allophanate hydrolase [EC:3.5.1.54]
K01462	5.26852	5.59365	5.08919	-0.500763	0.668053	-0.661179	0.179564	2.7708e-12	1.89571e-11	1.49885e-14	1.06753e-13	PDF, def; peptide deformylase [EC:3.5.1.88]
K01464	1.79295	1.65121	1.89162	0.248101	0.429914	0.518211	0.2718	3.27119e-07	8.51529e-07	4.84117e-08	1.24318e-07	DPYS, dht, hydA; dihydropyrimidinase [EC:3.5.2.2]
K01464	1.79295	1.65121	1.89162	0.248101	0.429914	0.518211	0.2718	3.27119e-07	8.51529e-07	4.84117e-08	1.24318e-07	DPYS, dht, hydA; dihydropyrimidinase [EC:3.5.2.2]
K01464	1.79295	1.65121	1.89162	0.248101	0.429914	0.518211	0.2718	3.27119e-07	8.51529e-07	4.84117e-08	1.24318e-07	DPYS, dht, hydA; dihydropyrimidinase [EC:3.5.2.2]
K01464	1.79295	1.65121	1.89162	0.248101	0.429914	0.518211	0.2718	3.27119e-07	8.51529e-07	4.84117e-08	1.24318e-07	DPYS, dht, hydA; dihydropyrimidinase [EC:3.5.2.2]
K01464	1.79295	1.65121	1.89162	0.248101	0.429914	0.518211	0.2718	3.27119e-07	8.51529e-07	4.84117e-08	1.24318e-07	DPYS, dht, hydA; dihydropyrimidinase [EC:3.5.2.2]
K01465	5.33731	5.66686	5.17699	-0.468681	0.655155	-0.62243	0.199	1.79112e-11	1.01274e-10	4.59271e-13	2.42275e-12	URA4, pyrC; dihydroorotase [EC:3.5.2.3]
K01467	-0.714846	-0.967204	-0.403643	0.563198	0.87632	0.597305	0.2574	6.65649e-10	2.21913e-09	9.98694e-09	2.67478e-08	ampC; beta-lactamase class C [EC:3.5.2.6]
K01467	-0.714846	-0.967204	-0.403643	0.563198	0.87632	0.597305	0.2574	6.65649e-10	2.21913e-09	9.98694e-09	2.67478e-08	ampC; beta-lactamase class C [EC:3.5.2.6]
K01469	2.52546	3.22455	1.88927	-1.2616	1.37282	-0.832075	0.139572	2.81847e-16	5.27516e-15	5.43211e-18	1.13483e-16	OPLAH, OXP1, oplAH; 5-oxoprolinase (ATP-hydrolysing) [EC:3.5.2.9]
K01470	3.48069	3.83774	3.19769	-0.646689	0.868649	-0.665605	0.1622	6.09323e-12	3.85532e-11	1.00351e-15	9.48512e-15	E3.5.2.10; creatinine amidohydrolase [EC:3.5.2.10]
K01473	2.45457	2.17035	2.61324	0.365062	0.538424	0.617517	0.257548	1.33783e-08	3.9473e-08	1.23517e-08	3.30934e-08	hyuA; N-methylhydantoinase A [EC:3.5.2.14]
K01474	2.45841	2.17189	2.62535	0.370428	0.547219	0.610311	0.258948	1.98755e-08	5.77993e-08	2.05195e-08	5.42368e-08	hyuB; N-methylhydantoinase B [EC:3.5.2.14]
K01476	2.05515	2.25686	1.88131	-0.380392	0.600101	-0.57883	0.233953	1.90555e-10	7.11936e-10	4.18396e-10	1.23991e-09	E3.5.3.1, rocF, arg; arginase [EC:3.5.3.1]
K01476	2.05515	2.25686	1.88131	-0.380392	0.600101	-0.57883	0.233953	1.90555e-10	7.11936e-10	4.18396e-10	1.23991e-09	E3.5.3.1, rocF, arg; arginase [EC:3.5.3.1]
K01476	2.05515	2.25686	1.88131	-0.380392	0.600101	-0.57883	0.233953	1.90555e-10	7.11936e-10	4.18396e-10	1.23991e-09	E3.5.3.1, rocF, arg; arginase [EC:3.5.3.1]
K01480	3.84211	4.22546	3.63238	-0.571702	0.819812	-0.624281	0.1898	5.60929e-11	2.69212e-10	4.18941e-13	2.22677e-12	speB; agmatinase [EC:3.5.3.11]
K01483	-0.923918	-1.30449	-0.674459	0.641876	0.660132	0.891221	0.1466	9.44623e-18	2.16304e-16	5.48877e-17	6.88972e-16	allA; ureidoglycolate lyase [EC:4.3.2.3]
K01485	2.7768	3.35979	2.28441	-1.07905	1.22015	-0.825493	0.131574	9.71904e-16	1.55761e-14	5.28962e-18	1.10774e-16	codA; cytosine/creatinine deaminase [EC:3.5.4.1 3.5.4.21]
K01485	2.7768	3.35979	2.28441	-1.07905	1.22015	-0.825493	0.131574	9.71904e-16	1.55761e-14	5.28962e-18	1.10774e-16	codA; cytosine/creatinine deaminase [EC:3.5.4.1 3.5.4.21]
K01487	2.42313	3.07834	1.79083	-1.31533	1.44846	-0.838224	0.144371	3.55893e-16	6.46855e-15	1.15397e-17	2.11912e-16	E3.5.4.3, guaD; guanine deaminase [EC:3.5.4.3]
K01488	3.61692	4.27667	3.14419	-1.18687	1.30263	-0.842427	0.133	2.92696e-16	5.46849e-15	2.66412e-18	6.64375e-17	add, ADA; adenosine deaminase [EC:3.5.4.4]
K01488	3.61692	4.27667	3.14419	-1.18687	1.30263	-0.842427	0.133	2.92696e-16	5.46849e-15	2.66412e-18	6.64375e-17	add, ADA; adenosine deaminase [EC:3.5.4.4]
K01491	4.71482	4.99247	4.58888	-0.384408	0.550236	-0.588191	0.203959	5.65108e-11	2.70896e-10	1.25425e-12	5.92983e-12	folD; methylenetetrahydrofolate dehydrogenase (NADP+) / methenyltetrahydrofolate cyclohydrolase [EC:1.5.1.5 3.5.4.9]
K01491	4.71482	4.99247	4.58888	-0.384408	0.550236	-0.588191	0.203959	5.65108e-11	2.70896e-10	1.25425e-12	5.92983e-12	folD; methylenetetrahydrofolate dehydrogenase (NADP+) / methenyltetrahydrofolate cyclohydrolase [EC:1.5.1.5 3.5.4.9]
K01494	4.19009	4.41838	4.03764	-0.410684	0.630846	-0.559507	0.204359	2.73936e-10	9.83737e-10	2.63075e-12	1.10428e-11	dcd; dCTP deaminase [EC:3.5.4.13]
K01495	4.56216	4.81611	4.42829	-0.368669	0.579366	-0.534355	0.2148	3.13749e-10	1.11092e-09	1.29029e-11	4.55373e-11	GCH1, folE; GTP cyclohydrolase IA [EC:3.5.4.16]
K01497	0.798091	0.515023	1.04399	0.50782	0.821634	0.581577	0.25135	4.99078e-09	1.53129e-08	3.11125e-09	8.67056e-09	ribA, RIB1; GTP cyclohydrolase II [EC:3.5.4.25]
K01497	0.798091	0.515023	1.04399	0.50782	0.821634	0.581577	0.25135	4.99078e-09	1.53129e-08	3.11125e-09	8.67056e-09	ribA, RIB1; GTP cyclohydrolase II [EC:3.5.4.25]
K01497	0.798091	0.515023	1.04399	0.50782	0.821634	0.581577	0.25135	4.99078e-09	1.53129e-08	3.11125e-09	8.67056e-09	ribA, RIB1; GTP cyclohydrolase II [EC:3.5.4.25]
K01507	4.32781	4.65194	4.17229	-0.456396	0.649854	-0.627077	0.1844	8.80477e-12	5.35498e-11	4.45284e-14	2.8546e-13	ppa; inorganic pyrophosphatase [EC:3.6.1.1]
K01512	4.48116	4.72446	4.29105	-0.433836	0.6108	-0.631444	0.1896	2.26414e-11	1.24084e-10	9.96854e-14	5.97921e-13	acyP; acylphosphatase [EC:3.6.1.7]
K01512	4.48116	4.72446	4.29105	-0.433836	0.6108	-0.631444	0.1896	2.26414e-11	1.24084e-10	9.96854e-14	5.97921e-13	acyP; acylphosphatase [EC:3.6.1.7]
K01515	4.38957	4.69423	4.1912	-0.497344	0.610047	-0.720942	0.157	6.64048e-13	5.25878e-12	4.4393e-16	4.66207e-15	nudF; ADP-ribose pyrophosphatase [EC:3.6.1.13]
K01533	4.29701	4.63672	4.14069	-0.480499	0.709415	-0.601671	0.213957	7.52657e-11	3.36772e-10	8.76722e-12	3.20287e-11	copB; P-type Cu2+ transporter [EC:7.2.2.9]
K01534	3.66943	4.07955	3.34674	-0.715117	0.854252	-0.750704	0.15157	9.89635e-14	9.74934e-13	1.25693e-16	1.55377e-15	zntA; Zn2+/Cd2+-exporting ATPase [EC:7.2.2.12 7.2.2.21]
K01546	1.55318	1.82657	1.3496	-0.471255	0.656678	-0.651536	0.2156	2.10628e-11	1.14523e-10	1.39457e-11	4.87527e-11	kdpA; potassium-transporting ATPase potassium-binding subunit
K01547	1.43881	1.74436	1.19172	-0.567959	0.726331	-0.721035	0.198	5.38175e-13	4.29499e-12	4.53653e-13	2.36243e-12	kdpB; potassium-transporting ATPase ATP-binding subunit [EC:7.2.2.6]
K01548	1.55331	1.82617	1.34934	-0.470788	0.654	-0.658733	0.2232	2.09163e-11	1.1411e-10	1.39833e-11	4.88965e-11	kdpC; potassium-transporting ATPase KdpC subunit
K01551	3.40784	4.133	2.46593	-1.63822	1.5618	-0.953201	0.1286	3.71983e-19	1.41025e-17	7.52428e-19	2.66156e-17	arsA, ASNA1, GET3; arsenite/tail-anchored protein-transporting ATPase [EC:7.3.2.7 7.3.-.-]
K01551	3.40784	4.133	2.46593	-1.63822	1.5618	-0.953201	0.1286	3.71983e-19	1.41025e-17	7.52428e-19	2.66156e-17	arsA, ASNA1, GET3; arsenite/tail-anchored protein-transporting ATPase [EC:7.3.2.7 7.3.-.-]
K01567	-6.65014	-7.57614	-5.38141	2.37325	3.68893	0.543254	0.246951	4.38402e-07	1.04941e-06	4.96873e-09	1.32792e-08	pdaA; peptidoglycan-N-acetylmuramic acid deacetylase [EC:3.5.1.-]
K01578	-0.0547052	-0.386339	0.422517	0.749111	0.997034	0.679678	0.212158	6.24675e-06	1.13488e-05	5.09265e-12	1.94199e-11	MLYCD; malonyl-CoA decarboxylase [EC:4.1.1.9]
K01578	-0.0547052	-0.386339	0.422517	0.749111	0.997034	0.679678	0.212158	6.24675e-06	1.13488e-05	5.09265e-12	1.94199e-11	MLYCD; malonyl-CoA decarboxylase [EC:4.1.1.9]
K01578	-0.0547052	-0.386339	0.422517	0.749111	0.997034	0.679678	0.212158	6.24675e-06	1.13488e-05	5.09265e-12	1.94199e-11	MLYCD; malonyl-CoA decarboxylase [EC:4.1.1.9]
K01578	-0.0547052	-0.386339	0.422517	0.749111	0.997034	0.679678	0.212158	6.24675e-06	1.13488e-05	5.09265e-12	1.94199e-11	MLYCD; malonyl-CoA decarboxylase [EC:4.1.1.9]
K01579	4.1166	4.47354	3.87892	-0.584923	0.726469	-0.717325	0.1552	1.0771e-13	1.04931e-12	7.6715e-17	1.0404e-15	panD; aspartate 1-decarboxylase [EC:4.1.1.11]
K01579	4.1166	4.47354	3.87892	-0.584923	0.726469	-0.717325	0.1552	1.0771e-13	1.04931e-12	7.6715e-17	1.0404e-15	panD; aspartate 1-decarboxylase [EC:4.1.1.11]
K01581	1.4324	1.05544	1.70373	0.564077	0.70703	0.745715	0.2098	3.24345e-13	2.66564e-12	1.71873e-12	7.51736e-12	E4.1.1.17, ODC1, speC, speF; ornithine decarboxylase [EC:4.1.1.17]
K01581	1.4324	1.05544	1.70373	0.564077	0.70703	0.745715	0.2098	3.24345e-13	2.66564e-12	1.71873e-12	7.51736e-12	E4.1.1.17, ODC1, speC, speF; ornithine decarboxylase [EC:4.1.1.17]
K01583	-2.0649	-2.319	-1.65026	0.523665	0.923981	0.511218	0.2888	7.6853e-07	1.89715e-06	1.12987e-06	2.55096e-06	E4.1.1.19; arginine decarboxylase [EC:4.1.1.19]
K01584	0.828971	1.48009	0.387232	-1.05269	1.03314	-0.940026	0.154569	1.68254e-18	5.23912e-17	4.11708e-16	4.34257e-15	adiA; arginine decarboxylase [EC:4.1.1.19]
K01585	3.84832	4.19185	3.67114	-0.521825	0.824446	-0.565392	0.226955	5.54934e-10	1.88353e-09	9.50741e-11	3.00631e-10	speA; arginine decarboxylase [EC:4.1.1.19]
K01586	4.90046	5.19475	4.72479	-0.432382	0.555154	-0.679023	0.1798	2.71821e-12	1.86272e-11	1.40413e-14	1.00535e-13	lysA; diaminopimelate decarboxylase [EC:4.1.1.20]
K01588	4.51282	4.78632	4.35733	-0.417736	0.587005	-0.618834	0.194361	1.83101e-11	1.03073e-10	2.16823e-13	1.21897e-12	purE; 5-(carboxyamino)imidazole ribonucleotide mutase [EC:5.4.99.18]
K01589	4.18159	4.50742	4.02468	-0.475534	0.696775	-0.601128	0.192362	1.8944e-11	1.06304e-10	2.1268e-13	1.19933e-12	purK; 5-(carboxyamino)imidazole ribonucleotide synthase [EC:6.3.4.18]
K01590	-6.32856	-7.12056	-5.61635	1.5269	2.53356	0.501216	0.2364	2.50435e-05	4.28859e-05	2.65562e-09	7.03969e-09	hdc, HDC; histidine decarboxylase [EC:4.1.1.22]
K01975	4.75234	5.02629	4.62786	-0.369962	0.535643	-0.594651	0.204359	8.51392e-11	3.68673e-10	2.28616e-12	9.84262e-12	thpR; RNA 2',3'-cyclic 3'-phosphodiesterase [EC:3.1.4.58]
K02343	4.74552	5.03084	4.61709	-0.393189	0.540463	-0.61843	0.20196	3.18086e-11	1.6704e-10	6.961e-13	3.52388e-12	dnaX; DNA polymerase III subunit gamma/tau [EC:2.7.7.7]
K02343	4.74552	5.03084	4.61709	-0.393189	0.540463	-0.61843	0.20196	3.18086e-11	1.6704e-10	6.961e-13	3.52388e-12	dnaX; DNA polymerase III subunit gamma/tau [EC:2.7.7.7]
K02343	4.74552	5.03084	4.61709	-0.393189	0.540463	-0.61843	0.20196	3.18086e-11	1.6704e-10	6.961e-13	3.52388e-12	dnaX; DNA polymerase III subunit gamma/tau [EC:2.7.7.7]
K02343	4.74552	5.03084	4.61709	-0.393189	0.540463	-0.61843	0.20196	3.18086e-11	1.6704e-10	6.961e-13	3.52388e-12	dnaX; DNA polymerase III subunit gamma/tau [EC:2.7.7.7]
K02343	4.74552	5.03084	4.61709	-0.393189	0.540463	-0.61843	0.20196	3.18086e-11	1.6704e-10	6.961e-13	3.52388e-12	dnaX; DNA polymerase III subunit gamma/tau [EC:2.7.7.7]
K02355	5.64572	5.90977	5.48182	-0.394459	0.563049	-0.614113	0.20176	1.35505e-10	5.35862e-10	1.21281e-12	5.78118e-12	fusA, GFM, EFG; elongation factor G
K02355	5.64572	5.90977	5.48182	-0.394459	0.563049	-0.614113	0.20176	1.35505e-10	5.35862e-10	1.21281e-12	5.78118e-12	fusA, GFM, EFG; elongation factor G
K02356	4.7945	5.05937	4.67533	-0.361005	0.525237	-0.586065	0.209	1.08591e-10	4.4613e-10	3.05415e-12	1.25547e-11	efp; elongation factor P
K02357	4.75333	5.02684	4.62963	-0.37533	0.537415	-0.592783	0.203159	7.77975e-11	3.45144e-10	1.97888e-12	8.7321e-12	tsf, TSFM; elongation factor Ts
K02357	4.75333	5.02684	4.62963	-0.37533	0.537415	-0.592783	0.203159	7.77975e-11	3.45144e-10	1.97888e-12	8.7321e-12	tsf, TSFM; elongation factor Ts
K02363	-3.16798	-3.81486	-2.21259	1.89497	1.92738	0.888095	0.0788	3.11644e-12	1.41548e-11	7.70885e-24	5.75491e-22	entE, dhbE, vibE, mxcE; 2,3-dihydroxybenzoate-AMP ligase [EC:6.3.2.14 2.7.7.58]
K02363	-3.16798	-3.81486	-2.21259	1.89497	1.92738	0.888095	0.0788	3.11644e-12	1.41548e-11	7.70885e-24	5.75491e-22	entE, dhbE, vibE, mxcE; 2,3-dihydroxybenzoate-AMP ligase [EC:6.3.2.14 2.7.7.58]
K02372	4.43472	4.68125	4.28482	-0.399894	0.646759	-0.530093	0.224	3.91012e-10	1.35781e-09	4.05747e-11	1.33316e-10	fabZ; 3-hydroxyacyl-[acyl-carrier-protein] dehydratase [EC:4.2.1.59]
K02372	4.43472	4.68125	4.28482	-0.399894	0.646759	-0.530093	0.224	3.91012e-10	1.35781e-09	4.05747e-11	1.33316e-10	fabZ; 3-hydroxyacyl-[acyl-carrier-protein] dehydratase [EC:4.2.1.59]
K02372	4.43472	4.68125	4.28482	-0.399894	0.646759	-0.530093	0.224	3.91012e-10	1.35781e-09	4.05747e-11	1.33316e-10	fabZ; 3-hydroxyacyl-[acyl-carrier-protein] dehydratase [EC:4.2.1.59]
K02377	4.08784	4.49019	3.77202	-0.669795	0.807091	-0.735933	0.1624	9.50196e-14	9.42982e-13	5.47369e-16	5.62792e-15	TSTA3, fcl; GDP-L-fucose synthase [EC:1.1.1.271]
K02377	4.08784	4.49019	3.77202	-0.669795	0.807091	-0.735933	0.1624	9.50196e-14	9.42982e-13	5.47369e-16	5.62792e-15	TSTA3, fcl; GDP-L-fucose synthase [EC:1.1.1.271]
K02377	4.08784	4.49019	3.77202	-0.669795	0.807091	-0.735933	0.1624	9.50196e-14	9.42982e-13	5.47369e-16	5.62792e-15	TSTA3, fcl; GDP-L-fucose synthase [EC:1.1.1.271]
K02379	3.3423	3.43395	3.23096	-0.206655	0.338997	-0.561206	0.259748	1.61123e-08	4.71807e-08	1.46134e-08	3.88673e-08	fdhD; FdhD protein
K02380	1.17326	1.7746	0.749989	-0.958496	0.947935	-0.944116	0.152	1.8903e-18	5.7762e-17	1.08441e-16	1.36853e-15	fdhE; FdhE protein
K02398	2.85496	3.03252	2.74664	-0.296983	0.493174	-0.548502	0.263	7.54194e-09	2.2774e-08	7.97895e-09	2.1645e-08	flgM; negative regulator of flagellin synthesis FlgM
K02398	2.85496	3.03252	2.74664	-0.296983	0.493174	-0.548502	0.263	7.54194e-09	2.2774e-08	7.97895e-09	2.1645e-08	flgM; negative regulator of flagellin synthesis FlgM
K02398	2.85496	3.03252	2.74664	-0.296983	0.493174	-0.548502	0.263	7.54194e-09	2.2774e-08	7.97895e-09	2.1645e-08	flgM; negative regulator of flagellin synthesis FlgM
K02398	2.85496	3.03252	2.74664	-0.296983	0.493174	-0.548502	0.263	7.54194e-09	2.2774e-08	7.97895e-09	2.1645e-08	flgM; negative regulator of flagellin synthesis FlgM
K02398	2.85496	3.03252	2.74664	-0.296983	0.493174	-0.548502	0.263	7.54194e-09	2.2774e-08	7.97895e-09	2.1645e-08	flgM; negative regulator of flagellin synthesis FlgM
K02399	0.934474	1.5108	0.312342	-1.08851	1.17716	-0.809795	0.195361	9.36431e-14	9.14698e-13	2.2087e-13	1.23777e-12	flgN; flagellar biosynthesis protein FlgN
K02399	0.934474	1.5108	0.312342	-1.08851	1.17716	-0.809795	0.195361	9.36431e-14	9.14698e-13	2.2087e-13	1.23777e-12	flgN; flagellar biosynthesis protein FlgN
K02402	0.785348	1.46516	0.357873	-1.08949	1.08176	-0.923878	0.1624	3.33819e-18	9.61104e-17	6.89144e-16	6.77901e-15	flhC; flagellar transcriptional activator FlhC
K02402	0.785348	1.46516	0.357873	-1.08949	1.08176	-0.923878	0.1624	3.33819e-18	9.61104e-17	6.89144e-16	6.77901e-15	flhC; flagellar transcriptional activator FlhC
K02402	0.785348	1.46516	0.357873	-1.08949	1.08176	-0.923878	0.1624	3.33819e-18	9.61104e-17	6.89144e-16	6.77901e-15	flhC; flagellar transcriptional activator FlhC
K02402	0.785348	1.46516	0.357873	-1.08949	1.08176	-0.923878	0.1624	3.33819e-18	9.61104e-17	6.89144e-16	6.77901e-15	flhC; flagellar transcriptional activator FlhC
K02402	0.785348	1.46516	0.357873	-1.08949	1.08176	-0.923878	0.1624	3.33819e-18	9.61104e-17	6.89144e-16	6.77901e-15	flhC; flagellar transcriptional activator FlhC
K02403	0.785658	1.46668	0.355812	-1.08036	1.08719	-0.926215	0.1648	3.57749e-18	1.024e-16	7.84275e-16	7.61973e-15	flhD; flagellar transcriptional activator FlhD
K02403	0.785658	1.46668	0.355812	-1.08036	1.08719	-0.926215	0.1648	3.57749e-18	1.024e-16	7.84275e-16	7.61973e-15	flhD; flagellar transcriptional activator FlhD
K02403	0.785658	1.46668	0.355812	-1.08036	1.08719	-0.926215	0.1648	3.57749e-18	1.024e-16	7.84275e-16	7.61973e-15	flhD; flagellar transcriptional activator FlhD
K02403	0.785658	1.46668	0.355812	-1.08036	1.08719	-0.926215	0.1648	3.57749e-18	1.024e-16	7.84275e-16	7.61973e-15	flhD; flagellar transcriptional activator FlhD
K02403	0.785658	1.46668	0.355812	-1.08036	1.08719	-0.926215	0.1648	3.57749e-18	1.024e-16	7.84275e-16	7.61973e-15	flhD; flagellar transcriptional activator FlhD
K02414	1.21331	1.67354	0.86591	-0.835136	0.886698	-0.895921	0.1542	4.47578e-18	1.24298e-16	2.80594e-16	3.09047e-15	fliK; flagellar hook-length control protein FliK
K02414	1.21331	1.67354	0.86591	-0.835136	0.886698	-0.895921	0.1542	4.47578e-18	1.24298e-16	2.80594e-16	3.09047e-15	fliK; flagellar hook-length control protein FliK
K02418	2.86035	3.00897	2.77429	-0.269641	0.449713	-0.544469	0.254149	4.54775e-09	1.40205e-08	4.72141e-09	1.30143e-08	fliO, fliZ; flagellar protein FliO/FliZ
K02418	2.86035	3.00897	2.77429	-0.269641	0.449713	-0.544469	0.254149	4.54775e-09	1.40205e-08	4.72141e-09	1.30143e-08	fliO, fliZ; flagellar protein FliO/FliZ
K02418	2.86035	3.00897	2.77429	-0.269641	0.449713	-0.544469	0.254149	4.54775e-09	1.40205e-08	4.72141e-09	1.30143e-08	fliO, fliZ; flagellar protein FliO/FliZ
K02423	0.783803	1.46502	0.355773	-1.08602	1.07176	-0.931743	0.1572	3.04758e-18	8.8558e-17	6.5183e-16	6.4876e-15	fliT; flagellar protein FliT
K02423	0.783803	1.46502	0.355773	-1.08602	1.07176	-0.931743	0.1572	3.04758e-18	8.8558e-17	6.5183e-16	6.4876e-15	fliT; flagellar protein FliT
K02426	3.58549	3.95801	3.3346	-0.592473	0.928837	-0.559792	0.216957	2.01145e-10	7.49993e-10	9.23234e-12	3.35898e-11	sufE; cysteine desulfuration protein SufE
K02427	4.94984	5.33081	4.74444	-0.568328	0.744402	-0.65637	0.1636	2.32033e-12	1.62183e-11	1.74364e-15	1.53572e-14	rlmE, rrmJ, ftsJ; 23S rRNA (uridine2552-2'-O)-methyltransferase [EC:2.1.1.166]
K03060	4.28279	4.56589	4.10697	-0.474058	0.664155	-0.640329	0.188	1.36767e-11	7.9568e-11	9.52613e-14	5.72987e-13	rpoZ; DNA-directed RNA polymerase subunit omega [EC:2.7.7.6]
K03060	4.28279	4.56589	4.10697	-0.474058	0.664155	-0.640329	0.188	1.36767e-11	7.9568e-11	9.52613e-14	5.72987e-13	rpoZ; DNA-directed RNA polymerase subunit omega [EC:2.7.7.6]
K03060	4.28279	4.56589	4.10697	-0.474058	0.664155	-0.640329	0.188	1.36767e-11	7.9568e-11	9.52613e-14	5.72987e-13	rpoZ; DNA-directed RNA polymerase subunit omega [EC:2.7.7.6]
K03070	4.79443	5.05625	4.68627	-0.350701	0.516351	-0.574027	0.2088	1.24644e-10	4.99498e-10	3.94396e-12	1.56315e-11	secA; preprotein translocase subunit SecA [EC:7.4.2.8]
K03070	4.79443	5.05625	4.68627	-0.350701	0.516351	-0.574027	0.2088	1.24644e-10	4.99498e-10	3.94396e-12	1.56315e-11	secA; preprotein translocase subunit SecA [EC:7.4.2.8]
K03070	4.79443	5.05625	4.68627	-0.350701	0.516351	-0.574027	0.2088	1.24644e-10	4.99498e-10	3.94396e-12	1.56315e-11	secA; preprotein translocase subunit SecA [EC:7.4.2.8]
K03070	4.79443	5.05625	4.68627	-0.350701	0.516351	-0.574027	0.2088	1.24644e-10	4.99498e-10	3.94396e-12	1.56315e-11	secA; preprotein translocase subunit SecA [EC:7.4.2.8]
K03072	4.48605	4.71767	4.32323	-0.424321	0.602977	-0.618969	0.199	4.54773e-11	2.26974e-10	4.7962e-13	2.51708e-12	secD; preprotein translocase subunit SecD
K03072	4.48605	4.71767	4.32323	-0.424321	0.602977	-0.618969	0.199	4.54773e-11	2.26974e-10	4.7962e-13	2.51708e-12	secD; preprotein translocase subunit SecD
K03072	4.48605	4.71767	4.32323	-0.424321	0.602977	-0.618969	0.199	4.54773e-11	2.26974e-10	4.7962e-13	2.51708e-12	secD; preprotein translocase subunit SecD
K03073	4.74196	5.01641	4.61667	-0.377802	0.546121	-0.586352	0.205759	8.34909e-11	3.63064e-10	2.86189e-12	1.18735e-11	secE; preprotein translocase subunit SecE
K03073	4.74196	5.01641	4.61667	-0.377802	0.546121	-0.586352	0.205759	8.34909e-11	3.63064e-10	2.86189e-12	1.18735e-11	secE; preprotein translocase subunit SecE
K03073	4.74196	5.01641	4.61667	-0.377802	0.546121	-0.586352	0.205759	8.34909e-11	3.63064e-10	2.86189e-12	1.18735e-11	secE; preprotein translocase subunit SecE
K03073	4.74196	5.01641	4.61667	-0.377802	0.546121	-0.586352	0.205759	8.34909e-11	3.63064e-10	2.86189e-12	1.18735e-11	secE; preprotein translocase subunit SecE
K03074	4.48694	4.72063	4.32202	-0.433165	0.603499	-0.625301	0.1944	3.48498e-11	1.80904e-10	3.49748e-13	1.88791e-12	secF; preprotein translocase subunit SecF
K03074	4.48694	4.72063	4.32202	-0.433165	0.603499	-0.625301	0.1944	3.48498e-11	1.80904e-10	3.49748e-13	1.88791e-12	secF; preprotein translocase subunit SecF
K03074	4.48694	4.72063	4.32202	-0.433165	0.603499	-0.625301	0.1944	3.48498e-11	1.80904e-10	3.49748e-13	1.88791e-12	secF; preprotein translocase subunit SecF
K03075	4.75424	5.02873	4.63141	-0.379168	0.546479	-0.598492	0.20156	8.08539e-11	3.54768e-10	2.30021e-12	9.86107e-12	secG; preprotein translocase subunit SecG
K03075	4.75424	5.02873	4.63141	-0.379168	0.546479	-0.598492	0.20156	8.08539e-11	3.54768e-10	2.30021e-12	9.86107e-12	secG; preprotein translocase subunit SecG
K03075	4.75424	5.02873	4.63141	-0.379168	0.546479	-0.598492	0.20156	8.08539e-11	3.54768e-10	2.30021e-12	9.86107e-12	secG; preprotein translocase subunit SecG
K03075	4.75424	5.02873	4.63141	-0.379168	0.546479	-0.598492	0.20156	8.08539e-11	3.54768e-10	2.30021e-12	9.86107e-12	secG; preprotein translocase subunit SecG
K03076	4.75797	5.03121	4.63379	-0.370272	0.528989	-0.604932	0.207	9.31838e-11	3.9499e-10	2.59661e-12	1.09327e-11	secY; preprotein translocase subunit SecY
K03076	4.75797	5.03121	4.63379	-0.370272	0.528989	-0.604932	0.207	9.31838e-11	3.9499e-10	2.59661e-12	1.09327e-11	secY; preprotein translocase subunit SecY
K03076	4.75797	5.03121	4.63379	-0.370272	0.528989	-0.604932	0.207	9.31838e-11	3.9499e-10	2.59661e-12	1.09327e-11	secY; preprotein translocase subunit SecY
K03076	4.75797	5.03121	4.63379	-0.370272	0.528989	-0.604932	0.207	9.31838e-11	3.9499e-10	2.59661e-12	1.09327e-11	secY; preprotein translocase subunit SecY
K03086	5.31892	5.50378	5.22526	-0.282881	0.410196	-0.5752	0.2174	1.38105e-10	5.43701e-10	5.17247e-12	1.98341e-11	rpoD; RNA polymerase primary sigma factor
K03086	5.31892	5.50378	5.22526	-0.282881	0.410196	-0.5752	0.2174	1.38105e-10	5.43701e-10	5.17247e-12	1.98341e-11	rpoD; RNA polymerase primary sigma factor
K03087	4.28999	4.94428	3.66958	-1.26518	1.34143	-0.890074	0.138572	4.06867e-17	9.31965e-16	3.22778e-18	7.51634e-17	rpoS; RNA polymerase nonessential primary-like sigma factor
K03087	4.28999	4.94428	3.66958	-1.26518	1.34143	-0.890074	0.138572	4.06867e-17	9.31965e-16	3.22778e-18	7.51634e-17	rpoS; RNA polymerase nonessential primary-like sigma factor
K03087	4.28999	4.94428	3.66958	-1.26518	1.34143	-0.890074	0.138572	4.06867e-17	9.31965e-16	3.22778e-18	7.51634e-17	rpoS; RNA polymerase nonessential primary-like sigma factor
K03088	7.21633	7.35813	7.11998	-0.281136	0.457667	-0.537666	0.2404	1.89847e-09	6.09146e-09	6.87149e-10	2.00632e-09	rpoE; RNA polymerase sigma-70 factor, ECF subfamily
K03090	2.70026	3.28826	2.05672	-1.25842	1.32119	-0.872759	0.135173	8.78285e-17	1.85578e-15	2.36283e-18	6.15057e-17	sigB; RNA polymerase sigma-B factor
K03093	-1.4933	-1.99531	-1.08173	0.895307	1.06681	0.753181	0.1916	1.10067e-06	2.21525e-06	3.85079e-13	1.91201e-12	sigI; RNA polymerase sigma factor
K03098	3.12337	3.32586	2.98894	-0.307162	0.539638	-0.524927	0.2736	5.65067e-08	1.59093e-07	1.13069e-07	2.84966e-07	APOD; apolipoprotein D and lipocalin family protein
K03100	5.02529	5.37758	4.84002	-0.509571	0.712547	-0.638819	0.178	1.44771e-11	8.38812e-11	2.45089e-14	1.66214e-13	lepB; signal peptidase I [EC:3.4.21.89]
K03100	5.02529	5.37758	4.84002	-0.509571	0.712547	-0.638819	0.178	1.44771e-11	8.38812e-11	2.45089e-14	1.66214e-13	lepB; signal peptidase I [EC:3.4.21.89]
K03101	4.77639	5.05571	4.65241	-0.384396	0.521845	-0.631366	0.190962	2.041e-11	1.13384e-10	2.5085e-13	1.39421e-12	lspA; signal peptidase II [EC:3.4.23.36]
K03101	4.77639	5.05571	4.65241	-0.384396	0.521845	-0.631366	0.190962	2.041e-11	1.13384e-10	2.5085e-13	1.39421e-12	lspA; signal peptidase II [EC:3.4.23.36]
K03106	4.75017	5.02642	4.62674	-0.380238	0.539054	-0.60011	0.199	6.67367e-11	3.07395e-10	1.59197e-12	7.27908e-12	SRP54, ffh; signal recognition particle subunit SRP54 [EC:3.6.5.4]
K03106	4.75017	5.02642	4.62674	-0.380238	0.539054	-0.60011	0.199	6.67367e-11	3.07395e-10	1.59197e-12	7.27908e-12	SRP54, ffh; signal recognition particle subunit SRP54 [EC:3.6.5.4]
K03106	4.75017	5.02642	4.62674	-0.380238	0.539054	-0.60011	0.199	6.67367e-11	3.07395e-10	1.59197e-12	7.27908e-12	SRP54, ffh; signal recognition particle subunit SRP54 [EC:3.6.5.4]
K03106	4.75017	5.02642	4.62674	-0.380238	0.539054	-0.60011	0.199	6.67367e-11	3.07395e-10	1.59197e-12	7.27908e-12	SRP54, ffh; signal recognition particle subunit SRP54 [EC:3.6.5.4]
K03110	4.75481	5.02744	4.6307	-0.375663	0.535631	-0.599351	0.205559	8.1336e-11	3.5625e-10	2.19954e-12	9.51995e-12	ftsY; fused signal recognition particle receptor
K03110	4.75481	5.02744	4.6307	-0.375663	0.535631	-0.599351	0.205559	8.1336e-11	3.5625e-10	2.19954e-12	9.51995e-12	ftsY; fused signal recognition particle receptor
K03110	4.75481	5.02744	4.6307	-0.375663	0.535631	-0.599351	0.205559	8.1336e-11	3.5625e-10	2.19954e-12	9.51995e-12	ftsY; fused signal recognition particle receptor
K03110	4.75481	5.02744	4.6307	-0.375663	0.535631	-0.599351	0.205559	8.1336e-11	3.5625e-10	2.19954e-12	9.51995e-12	ftsY; fused signal recognition particle receptor
K03111	5.26321	5.47232	5.16202	-0.303305	0.461376	-0.563149	0.222356	2.09497e-10	7.76093e-10	2.28805e-11	7.75962e-11	ssb; single-strand DNA-binding protein
K03111	5.26321	5.47232	5.16202	-0.303305	0.461376	-0.563149	0.222356	2.09497e-10	7.76093e-10	2.28805e-11	7.75962e-11	ssb; single-strand DNA-binding protein
K03111	5.26321	5.47232	5.16202	-0.303305	0.461376	-0.563149	0.222356	2.09497e-10	7.76093e-10	2.28805e-11	7.75962e-11	ssb; single-strand DNA-binding protein
K03111	5.26321	5.47232	5.16202	-0.303305	0.461376	-0.563149	0.222356	2.09497e-10	7.76093e-10	2.28805e-11	7.75962e-11	ssb; single-strand DNA-binding protein
K03111	5.26321	5.47232	5.16202	-0.303305	0.461376	-0.563149	0.222356	2.09497e-10	7.76093e-10	2.28805e-11	7.75962e-11	ssb; single-strand DNA-binding protein
K03111	5.26321	5.47232	5.16202	-0.303305	0.461376	-0.563149	0.222356	2.09497e-10	7.76093e-10	2.28805e-11	7.75962e-11	ssb; single-strand DNA-binding protein
K03113	3.25722	3.82047	2.93642	-0.884079	1.02578	-0.766348	0.155169	2.45353e-14	2.8183e-13	1.19786e-16	1.4939e-15	EIF1, SUI1; translation initiation factor 1
K03113	3.25722	3.82047	2.93642	-0.884079	1.02578	-0.766348	0.155169	2.45353e-14	2.8183e-13	1.19786e-16	1.4939e-15	EIF1, SUI1; translation initiation factor 1
K03116	5.11025	5.45018	4.91149	-0.517293	0.698362	-0.662981	0.1704	3.46165e-12	2.31271e-11	5.66645e-15	4.43077e-14	tatA; sec-independent protein translocase protein TatA
K03116	5.11025	5.45018	4.91149	-0.517293	0.698362	-0.662981	0.1704	3.46165e-12	2.31271e-11	5.66645e-15	4.43077e-14	tatA; sec-independent protein translocase protein TatA
K03116	5.11025	5.45018	4.91149	-0.517293	0.698362	-0.662981	0.1704	3.46165e-12	2.31271e-11	5.66645e-15	4.43077e-14	tatA; sec-independent protein translocase protein TatA
K03118	4.82444	5.08502	4.71067	-0.345743	0.518658	-0.563752	0.219756	4.28894e-10	1.47966e-09	2.62738e-11	8.83151e-11	tatC; sec-independent protein translocase protein TatC
K03118	4.82444	5.08502	4.71067	-0.345743	0.518658	-0.563752	0.219756	4.28894e-10	1.47966e-09	2.62738e-11	8.83151e-11	tatC; sec-independent protein translocase protein TatC
K03118	4.82444	5.08502	4.71067	-0.345743	0.518658	-0.563752	0.219756	4.28894e-10	1.47966e-09	2.62738e-11	8.83151e-11	tatC; sec-independent protein translocase protein TatC
K03147	4.17187	4.49305	3.91021	-0.53515	0.75744	-0.641882	0.1992	3.47864e-11	1.80694e-10	3.906e-13	2.09273e-12	thiC; phosphomethylpyrimidine synthase [EC:4.1.99.17]
K03149	3.9137	4.25397	3.69499	-0.559288	0.737898	-0.669519	0.1672	3.28525e-12	2.20614e-11	2.7672e-15	2.31042e-14	thiG; thiazole synthase [EC:2.8.1.10]
K03154	4.13292	4.45733	3.91401	-0.549988	0.70763	-0.694063	0.165	1.59237e-12	1.16196e-11	2.18861e-15	1.87518e-14	thiS; sulfur carrier protein
K03166	-6.43179	-5.23583	-8.71658	-2.89894	4.4968	-0.614631	0.196361	1.54547e-08	4.13369e-08	3.09532e-12	1.07512e-11	top6A; DNA topoisomerase VI subunit A [EC:5.6.2.2]
K03167	-6.43189	-5.25836	-8.74344	-3.04457	4.53881	-0.637239	0.190162	9.50383e-09	2.54412e-08	2.33284e-12	8.66018e-12	top6B; DNA topoisomerase VI subunit B [EC:5.6.2.2]
K03168	4.75123	5.01397	4.61948	-0.351805	0.545055	-0.567637	0.221556	2.21616e-10	8.15425e-10	1.56638e-11	5.44633e-11	topA; DNA topoisomerase I [EC:5.6.2.1]
K03168	4.75123	5.01397	4.61948	-0.351805	0.545055	-0.567637	0.221556	2.21616e-10	8.15425e-10	1.56638e-11	5.44633e-11	topA; DNA topoisomerase I [EC:5.6.2.1]
K03169	2.47603	2.78029	2.26596	-0.480806	0.666427	-0.681044	0.222356	3.33433e-12	2.21931e-11	5.06819e-11	1.64659e-10	topB; DNA topoisomerase III [EC:5.6.2.1]
K03177	4.74697	5.02316	4.62359	-0.374435	0.542268	-0.598727	0.2042	7.96071e-11	3.50645e-10	2.25584e-12	9.71293e-12	truB, PUS4, TRUB1; tRNA pseudouridine55 synthase [EC:5.4.99.25]
K03179	4.60468	4.89912	4.46748	-0.430616	0.679737	-0.564448	0.2266	4.39122e-10	1.512e-09	1.35547e-10	4.21879e-10	ubiA; 4-hydroxybenzoate polyprenyltransferase [EC:2.5.1.39]
K03179	4.60468	4.89912	4.46748	-0.430616	0.679737	-0.564448	0.2266	4.39122e-10	1.512e-09	1.35547e-10	4.21879e-10	ubiA; 4-hydroxybenzoate polyprenyltransferase [EC:2.5.1.39]
K03181	2.12417	2.33067	1.9454	-0.370505	0.632415	-0.523255	0.260948	2.82565e-08	8.14177e-08	1.18532e-08	3.17644e-08	ubiC; chorismate lyase [EC:4.1.3.40]
K03182	4.09465	4.44173	3.92093	-0.540621	0.774055	-0.604972	0.205759	1.93493e-11	1.08315e-10	2.0795e-12	9.1046e-12	ubiD; 4-hydroxy-3-polyprenylbenzoate decarboxylase [EC:4.1.1.98]
K03183	5.12126	5.45554	4.91085	-0.528043	0.707305	-0.652748	0.179964	8.69554e-12	5.29923e-11	1.94484e-14	1.35045e-13	ubiE; demethylmenaquinone methyltransferase / 2-methoxy-6-polyprenyl-1,4-benzoquinol methylase [EC:2.1.1.163 2.1.1.201]
K03185	3.71074	4.05507	3.50627	-0.595484	0.880483	-0.60469	0.2004	4.65844e-11	2.31453e-10	2.30114e-12	9.89241e-12	ubiH; 2-octaprenyl-6-methoxyphenol hydroxylase [EC:1.14.13.-]
K03186	4.06658	4.41081	3.84246	-0.555464	0.782569	-0.633821	0.1948	1.27035e-11	7.44394e-11	3.11743e-13	1.70496e-12	ubiX, bsdB, PAD1; flavin prenyltransferase [EC:2.5.1.129]
K03186	4.06658	4.41081	3.84246	-0.555464	0.782569	-0.633821	0.1948	1.27035e-11	7.44394e-11	3.11743e-13	1.70496e-12	ubiX, bsdB, PAD1; flavin prenyltransferase [EC:2.5.1.129]
K03186	4.06658	4.41081	3.84246	-0.555464	0.782569	-0.633821	0.1948	1.27035e-11	7.44394e-11	3.11743e-13	1.70496e-12	ubiX, bsdB, PAD1; flavin prenyltransferase [EC:2.5.1.129]
K03187	2.51894	3.19046	1.99809	-1.19764	1.36846	-0.792745	0.152969	6.48125e-15	8.65405e-14	1.21432e-16	1.50895e-15	ureE; urease accessory protein
K03188	2.62303	3.23723	2.15027	-1.08225	1.29112	-0.779084	0.14977	1.99588e-14	2.3586e-13	9.92375e-17	1.28147e-15	ureF; urease accessory protein
K03189	2.59522	3.23424	2.12777	-1.11399	1.32546	-0.76137	0.1542	1.56851e-14	1.91471e-13	1.39378e-16	1.69207e-15	ureG; urease accessory protein
K03190	2.62467	3.23867	2.15088	-1.09943	1.28765	-0.789284	0.14897	2.02965e-14	2.38752e-13	9.8813e-17	1.27924e-15	ureD, ureH; urease accessory protein
K03192	1.05702	0.72049	1.24156	0.526795	0.561699	0.857304	0.184363	1.07723e-15	1.64851e-14	4.99594e-14	3.11579e-13	ureJ; urease accessory protein
K03195	-1.95048	-2.3704	-1.19282	1.21809	1.3535	0.803099	0.1574	7.99317e-09	2.15312e-08	5.8393e-16	5.47052e-15	virB10, lvhB10; type IV secretion system protein VirB10
K03195	-1.95048	-2.3704	-1.19282	1.21809	1.3535	0.803099	0.1574	7.99317e-09	2.15312e-08	5.8393e-16	5.47052e-15	virB10, lvhB10; type IV secretion system protein VirB10
K03196	-2.49766	-3.1472	-1.77655	1.36309	1.30629	0.929543	0.1158	1.56243e-09	4.51896e-09	7.16781e-20	3.17953e-18	virB11, lvhB11; type IV secretion system protein VirB11 [EC:7.4.2.8]
K03196	-2.49766	-3.1472	-1.77655	1.36309	1.30629	0.929543	0.1158	1.56243e-09	4.51896e-09	7.16781e-20	3.17953e-18	virB11, lvhB11; type IV secretion system protein VirB11 [EC:7.4.2.8]
K03196	-2.49766	-3.1472	-1.77655	1.36309	1.30629	0.929543	0.1158	1.56243e-09	4.51896e-09	7.16781e-20	3.17953e-18	virB11, lvhB11; type IV secretion system protein VirB11 [EC:7.4.2.8]
K03197	-2.66121	-3.25058	-2.1436	1.17588	1.18709	0.871429	0.1274	1.57727e-08	4.2026e-08	1.11554e-18	3.03181e-17	virB2, lvhB2; type IV secretion system protein VirB2
K03197	-2.66121	-3.25058	-2.1436	1.17588	1.18709	0.871429	0.1274	1.57727e-08	4.2026e-08	1.11554e-18	3.03181e-17	virB2, lvhB2; type IV secretion system protein VirB2
K03197	-2.66121	-3.25058	-2.1436	1.17588	1.18709	0.871429	0.1274	1.57727e-08	4.2026e-08	1.11554e-18	3.03181e-17	virB2, lvhB2; type IV secretion system protein VirB2
K03198	-3.1929	-3.63055	-2.52447	1.1344	1.70477	0.511839	0.234953	1.25763e-05	2.54593e-05	1.72155e-10	5.22188e-10	virB3, lvhB3; type IV secretion system protein VirB3
K03198	-3.1929	-3.63055	-2.52447	1.1344	1.70477	0.511839	0.234953	1.25763e-05	2.54593e-05	1.72155e-10	5.22188e-10	virB3, lvhB3; type IV secretion system protein VirB3
K03199	-3.1501	-3.62714	-2.21942	1.35913	1.83497	0.601236	0.214957	9.30217e-06	1.80108e-05	9.89081e-12	3.51175e-11	virB4, lvhB4; type IV secretion system protein VirB4 [EC:7.4.2.8]
K03199	-3.1501	-3.62714	-2.21942	1.35913	1.83497	0.601236	0.214957	9.30217e-06	1.80108e-05	9.89081e-12	3.51175e-11	virB4, lvhB4; type IV secretion system protein VirB4 [EC:7.4.2.8]
K03204	-2.28862	-2.69551	-1.80336	0.977102	1.27213	0.659317	0.1778	2.03343e-06	4.17945e-06	5.0871e-14	3.0933e-13	virB9, lvhB9; type IV secretion system protein VirB9
K03204	-2.28862	-2.69551	-1.80336	0.977102	1.27213	0.659317	0.1778	2.03343e-06	4.17945e-06	5.0871e-14	3.0933e-13	virB9, lvhB9; type IV secretion system protein VirB9
K03205	-0.462158	-0.895221	-0.260523	0.647786	0.970231	0.580119	0.2396	0.0007241	0.00102417	1.54391e-09	4.38121e-09	virD4, lvhD4; type IV secretion system protein VirD4 [EC:7.4.2.8]
K03205	-0.462158	-0.895221	-0.260523	0.647786	0.970231	0.580119	0.2396	0.0007241	0.00102417	1.54391e-09	4.38121e-09	virD4, lvhD4; type IV secretion system protein VirD4 [EC:7.4.2.8]
K03215	4.67571	4.96524	4.54773	-0.400266	0.603193	-0.564752	0.218	2.47872e-10	8.99709e-10	4.19277e-11	1.37592e-10	rumA; 23S rRNA (uracil1939-C5)-methyltransferase [EC:2.1.1.190]
K03216	4.77723	5.03278	4.67295	-0.352098	0.53943	-0.553709	0.2198	4.05461e-10	1.40374e-09	3.50861e-11	1.16048e-10	trmL, cspR; tRNA (cytidine/uridine-2'-O-)-methyltransferase [EC:2.1.1.207]
K03223	-5.23855	-4.49581	-6.6814	-2.06085	4.01261	-0.539365	0.1944	2.69426e-08	7.12554e-08	5.65168e-12	1.93422e-11	yscL, sctL; type III secretion protein L
K03223	-5.23855	-4.49581	-6.6814	-2.06085	4.01261	-0.539365	0.1944	2.69426e-08	7.12554e-08	5.65168e-12	1.93422e-11	yscL, sctL; type III secretion protein L
K03226	-2.10095	-1.81368	-2.39782	-0.630875	1.03757	-0.561416	0.244	1.7839e-05	3.38358e-05	1.53285e-09	4.29427e-09	yscR, sctR, hrcR, ssaR; type III secretion protein R
K03226	-2.10095	-1.81368	-2.39782	-0.630875	1.03757	-0.561416	0.244	1.7839e-05	3.38358e-05	1.53285e-09	4.29427e-09	yscR, sctR, hrcR, ssaR; type III secretion protein R
K03230	-2.09936	-1.8135	-2.39769	-0.645171	1.02935	-0.561355	0.2382	1.8195e-05	3.39644e-05	1.22092e-09	3.44224e-09	yscV, sctV, hrcV, ssaV, invA; type III secretion protein V
K03230	-2.09936	-1.8135	-2.39769	-0.645171	1.02935	-0.561355	0.2382	1.8195e-05	3.39644e-05	1.22092e-09	3.44224e-09	yscV, sctV, hrcV, ssaV, invA; type III secretion protein V
K03271	4.41366	4.63078	4.21277	-0.455907	0.636436	-0.631734	0.188762	1.99379e-11	1.11179e-10	1.3691e-13	8.00592e-13	gmhA, lpcA; D-sedoheptulose 7-phosphate isomerase [EC:5.3.1.28]
K03271	4.41366	4.63078	4.21277	-0.455907	0.636436	-0.631734	0.188762	1.99379e-11	1.11179e-10	1.3691e-13	8.00592e-13	gmhA, lpcA; D-sedoheptulose 7-phosphate isomerase [EC:5.3.1.28]
K03273	4.29361	4.57613	4.07704	-0.517109	0.710142	-0.649774	0.1834	5.20201e-12	3.34717e-11	3.20453e-14	2.12191e-13	gmhB; D-glycero-D-manno-heptose 1,7-bisphosphate phosphatase [EC:3.1.3.82 3.1.3.83]
K03273	4.29361	4.57613	4.07704	-0.517109	0.710142	-0.649774	0.1834	5.20201e-12	3.34717e-11	3.20453e-14	2.12191e-13	gmhB; D-glycero-D-manno-heptose 1,7-bisphosphate phosphatase [EC:3.1.3.82 3.1.3.83]
K03274	2.19643	2.48754	1.92694	-0.561924	0.599796	-0.829751	0.188162	4.34162e-15	5.9562e-14	3.88705e-14	2.51256e-13	gmhD, rfaD; ADP-L-glycero-D-manno-heptose 6-epimerase [EC:5.1.3.20]
K03274	2.19643	2.48754	1.92694	-0.561924	0.599796	-0.829751	0.188162	4.34162e-15	5.9562e-14	3.88705e-14	2.51256e-13	gmhD, rfaD; ADP-L-glycero-D-manno-heptose 6-epimerase [EC:5.1.3.20]
K03281	4.048	4.43775	3.74353	-0.676724	0.830432	-0.723275	0.1682	2.27661e-13	1.98692e-12	3.93615e-15	3.18677e-14	TC.CIC; chloride channel protein, CIC family
K03282	3.85709	4.2473	3.56677	-0.645086	0.797952	-0.742275	0.146	5.45406e-14	5.74162e-13	2.26224e-17	3.74768e-16	mscL; large conductance mechanosensitive channel
K03284	4.67646	4.93925	4.55061	-0.394925	0.563399	-0.625635	0.2014	4.41966e-11	2.21588e-10	8.15042e-13	4.05856e-12	corA; magnesium transporter
K03292	2.93398	3.44093	2.40327	-1.03486	1.2519	-0.752315	0.160568	2.82476e-14	3.18807e-13	9.90233e-16	9.42106e-15	TC.GPH; glycoside/pentoside/hexuronide:cation symporter, GPH family
K03299	-0.388111	-0.631429	0.14606	0.641007	0.874531	0.679794	0.243351	7.11209e-11	3.04287e-10	8.53677e-10	2.45734e-09	TC.GNTP; gluconate:H+ symporter, GntP family
K03304	-0.253391	-0.582748	0.0666337	0.610564	0.709159	0.78541	0.19916	7.07112e-06	1.39083e-05	7.62025e-13	3.61835e-12	tehA; tellurite resistance protein
K03306	4.26882	4.51352	4.06012	-0.453421	0.690619	-0.562139	0.210758	3.96715e-10	1.37607e-09	7.3665e-12	2.73616e-11	TC.PIT; inorganic phosphate transporter, PiT family
K03307	4.30248	4.54781	4.13895	-0.450326	0.687978	-0.581617	0.205359	1.41479e-10	5.55511e-10	2.1546e-12	9.36426e-12	TC.SSS; solute:Na+ symporter, SSS family
K03316	2.96969	3.43027	2.628	-0.775475	1.08248	-0.660366	0.1738	6.89053e-12	4.30511e-11	7.54348e-15	5.7389e-14	TC.CPA1; monovalent cation:H+ antiporter, CPA1 family
K03317	3.85447	4.45388	3.30463	-1.10626	1.25824	-0.796858	0.156	4.00244e-15	5.62771e-14	1.13761e-16	1.43308e-15	TC.CNT; concentrative nucleoside transporter, CNT family
K03319	-4.57073	-5.5179	-2.82109	2.84091	2.66164	0.961155	0.1122	1.07923e-14	9.39771e-14	3.77142e-20	1.7557e-18	TC.DASS; divalent anion:Na+ symporter, DASS family
K03320	5.37111	5.68875	5.16798	-0.503987	0.661998	-0.645947	0.174365	4.02158e-12	2.65023e-11	1.00626e-14	7.46254e-14	amt, AMT, MEP; ammonium transporter, Amt family
K03326	-7.51534	-8.83746	-6.56726	2.33451	2.91764	0.699219	0.169166	8.84955e-10	2.65382e-09	1.44369e-13	6.10972e-13	TC.DCUC, dcuC, dcuD; C4-dicarboxylate transporter, DcuC family
K03340	-5.08203	-6.97389	-4.09496	2.77825	3.08823	0.784477	0.1502	2.84557e-12	1.39384e-11	1.88601e-16	1.9328e-15	dapdh; diaminopimelate dehydrogenase [EC:1.4.1.16]
K03342	1.27413	1.67114	0.899761	-0.793367	0.879527	-0.820359	0.1812	1.09599e-15	1.71652e-14	2.6569e-14	1.77886e-13	pabBC; para-aminobenzoate synthetase / 4-amino-4-deoxychorismate lyase [EC:2.6.1.85 4.1.3.38]
K03342	1.27413	1.67114	0.899761	-0.793367	0.879527	-0.820359	0.1812	1.09599e-15	1.71652e-14	2.6569e-14	1.77886e-13	pabBC; para-aminobenzoate synthetase / 4-amino-4-deoxychorismate lyase [EC:2.6.1.85 4.1.3.38]
K03386	4.61605	4.9161	4.44245	-0.466017	0.647089	-0.62715	0.1994	2.1528e-11	1.18919e-10	1.00071e-12	4.87116e-12	PRDX2_4, ahpC; peroxiredoxin 2/4 [EC:1.11.1.24]
K03386	4.61605	4.9161	4.44245	-0.466017	0.647089	-0.62715	0.1994	2.1528e-11	1.18919e-10	1.00071e-12	4.87116e-12	PRDX2_4, ahpC; peroxiredoxin 2/4 [EC:1.11.1.24]
K03403	2.43089	3.17582	1.59818	-1.55885	1.66056	-0.866332	0.14877	7.26422e-17	1.57612e-15	7.62176e-17	1.03999e-15	chlH, bchH; magnesium chelatase subunit H [EC:6.6.1.1]
K03404	2.58535	3.22851	1.94427	-1.29411	1.43019	-0.851516	0.1448	4.94276e-16	8.64903e-15	2.8776e-17	4.60246e-16	chlD, bchD; magnesium chelatase subunit D [EC:6.6.1.1]
K03406	6.13559	6.35044	5.97781	-0.40205	0.587588	-0.620027	0.227754	3.93271e-11	2.0105e-10	8.59114e-11	2.72812e-10	mcp; methyl-accepting chemotaxis protein
K03406	6.13559	6.35044	5.97781	-0.40205	0.587588	-0.620027	0.227754	3.93271e-11	2.0105e-10	8.59114e-11	2.72812e-10	mcp; methyl-accepting chemotaxis protein
K03406	6.13559	6.35044	5.97781	-0.40205	0.587588	-0.620027	0.227754	3.93271e-11	2.0105e-10	8.59114e-11	2.72812e-10	mcp; methyl-accepting chemotaxis protein
K03407	4.71784	5.06239	4.45777	-0.566758	0.72316	-0.704776	0.187163	3.96788e-13	3.31085e-12	6.50709e-14	4.05446e-13	cheA; two-component system, chemotaxis family, sensor kinase CheA [EC:2.7.13.3]
K03407	4.71784	5.06239	4.45777	-0.566758	0.72316	-0.704776	0.187163	3.96788e-13	3.31085e-12	6.50709e-14	4.05446e-13	cheA; two-component system, chemotaxis family, sensor kinase CheA [EC:2.7.13.3]
K03407	4.71784	5.06239	4.45777	-0.566758	0.72316	-0.704776	0.187163	3.96788e-13	3.31085e-12	6.50709e-14	4.05446e-13	cheA; two-component system, chemotaxis family, sensor kinase CheA [EC:2.7.13.3]
K03407	4.71784	5.06239	4.45777	-0.566758	0.72316	-0.704776	0.187163	3.96788e-13	3.31085e-12	6.50709e-14	4.05446e-13	cheA; two-component system, chemotaxis family, sensor kinase CheA [EC:2.7.13.3]
K03407	4.71784	5.06239	4.45777	-0.566758	0.72316	-0.704776	0.187163	3.96788e-13	3.31085e-12	6.50709e-14	4.05446e-13	cheA; two-component system, chemotaxis family, sensor kinase CheA [EC:2.7.13.3]
K03408	4.88607	5.17568	4.67342	-0.469982	0.664077	-0.628615	0.207	1.72846e-11	9.80066e-11	2.77959e-12	1.15832e-11	cheW; purine-binding chemotaxis protein CheW
K03408	4.88607	5.17568	4.67342	-0.469982	0.664077	-0.628615	0.207	1.72846e-11	9.80066e-11	2.77959e-12	1.15832e-11	cheW; purine-binding chemotaxis protein CheW
K03408	4.88607	5.17568	4.67342	-0.469982	0.664077	-0.628615	0.207	1.72846e-11	9.80066e-11	2.77959e-12	1.15832e-11	cheW; purine-binding chemotaxis protein CheW
K03410	-1.62512	-1.96235	-1.28873	0.711391	1.11504	0.5379	0.232553	1.64998e-06	3.72349e-06	2.16076e-10	6.49979e-10	cheC; chemotaxis protein CheC
K03410	-1.62512	-1.96235	-1.28873	0.711391	1.11504	0.5379	0.232553	1.64998e-06	3.72349e-06	2.16076e-10	6.49979e-10	cheC; chemotaxis protein CheC
K03411	2.70926	2.8612	2.50211	-0.359446	0.590891	-0.544096	0.262	5.37296e-08	1.51892e-07	1.46853e-08	3.91551e-08	cheD; chemotaxis protein CheD [EC:3.5.1.44]
K03411	2.70926	2.8612	2.50211	-0.359446	0.590891	-0.544096	0.262	5.37296e-08	1.51892e-07	1.46853e-08	3.91551e-08	cheD; chemotaxis protein CheD [EC:3.5.1.44]
K03414	2.28757	2.43514	2.14937	-0.311865	0.51956	-0.526674	0.2614	4.5177e-08	1.27987e-07	2.28362e-08	6.00981e-08	cheZ; chemotaxis protein CheZ
K03414	2.28757	2.43514	2.14937	-0.311865	0.51956	-0.526674	0.2614	4.5177e-08	1.27987e-07	2.28362e-08	6.00981e-08	cheZ; chemotaxis protein CheZ
K03415	2.10318	2.34445	1.87463	-0.453859	0.700683	-0.572455	0.253	6.64105e-08	1.85982e-07	3.14063e-09	8.78058e-09	cheV; two-component system, chemotaxis family, chemotaxis protein CheV
K03415	2.10318	2.34445	1.87463	-0.453859	0.700683	-0.572455	0.253	6.64105e-08	1.85982e-07	3.14063e-09	8.78058e-09	cheV; two-component system, chemotaxis family, chemotaxis protein CheV
K03415	2.10318	2.34445	1.87463	-0.453859	0.700683	-0.572455	0.253	6.64105e-08	1.85982e-07	3.14063e-09	8.78058e-09	cheV; two-component system, chemotaxis family, chemotaxis protein CheV
K03415	2.10318	2.34445	1.87463	-0.453859	0.700683	-0.572455	0.253	6.64105e-08	1.85982e-07	3.14063e-09	8.78058e-09	cheV; two-component system, chemotaxis family, chemotaxis protein CheV
K03417	2.53239	3.20258	1.88414	-1.32953	1.45087	-0.857815	0.145771	4.05078e-16	7.24984e-15	4.06027e-17	6.15233e-16	prpB; methylisocitrate lyase [EC:4.1.3.30]
K03418	-2.93591	-3.52331	-2.54114	0.998647	1.11837	0.805129	0.1578	3.28216e-06	6.23843e-06	1.22504e-15	1.0158e-14	E3.5.1.56; N,N-dimethylformamidase [EC:3.5.1.56]
K03424	5.10188	5.34401	4.97707	-0.366192	0.510256	-0.606309	0.2086	5.69825e-11	2.72466e-10	6.20383e-12	2.3427e-11	tatD; TatD DNase family protein [EC:3.1.21.-]
K03426	2.16425	1.94282	2.32362	0.363407	0.647028	0.517592	0.2798	2.57583e-07	6.80918e-07	2.3066e-07	5.65624e-07	E3.6.1.22, NUDT12, nudC; NAD+ diphosphatase [EC:3.6.1.22]
K03426	2.16425	1.94282	2.32362	0.363407	0.647028	0.517592	0.2798	2.57583e-07	6.80918e-07	2.3066e-07	5.65624e-07	E3.6.1.22, NUDT12, nudC; NAD+ diphosphatase [EC:3.6.1.22]
K03427	5.00166	5.30622	4.86078	-0.450945	0.649761	-0.60637	0.220556	1.03174e-10	4.28116e-10	5.63492e-11	1.82426e-10	hsdM; type I restriction enzyme M protein [EC:2.1.1.72]
K03428	2.40404	3.11795	1.56726	-1.57404	1.63678	-0.896228	0.1442	3.02304e-17	7.19731e-16	2.89257e-17	4.63324e-16	bchM, chlM; magnesium-protoporphyrin O-methyltransferase [EC:2.1.1.11]
K03431	4.30125	4.57247	4.12014	-0.445263	0.664282	-0.600663	0.20136	8.15578e-11	3.57445e-10	1.68413e-12	7.62203e-12	glmM; phosphoglucosamine mutase [EC:5.4.2.10]
K03437	4.24231	4.56348	4.02631	-0.544515	0.673377	-0.722531	0.152569	2.31877e-13	2.02203e-12	1.59521e-16	1.89257e-15	spoU; RNA methyltransferase, TrmH family
K03438	4.75243	5.02721	4.62732	-0.374472	0.538005	-0.603308	0.1998	7.38902e-11	3.32177e-10	1.88507e-12	8.373e-12	mraW, rsmH; 16S rRNA (cytosine1402-N4)-methyltransferase [EC:2.1.1.199]
K03439	4.31081	4.63266	4.15327	-0.458886	0.679654	-0.585781	0.209958	4.13656e-11	2.09657e-10	2.5659e-12	1.08537e-11	trmB, METTL1, TRM8; tRNA (guanine-N7-)-methyltransferase [EC:2.1.1.33]
K03442	4.30527	4.64755	4.1423	-0.489532	0.717923	-0.608064	0.2066	4.86103e-11	2.39914e-10	3.368e-12	1.36441e-11	mscS; small conductance mechanosensitive channel
K03446	1.59702	1.7811	1.39659	-0.411486	0.689947	-0.550021	0.2534	1.10277e-09	3.61306e-09	7.97234e-09	2.16152e-08	emrB; MFS transporter, DHA2 family, multidrug resistance protein
K03451	-0.696234	-0.971768	-0.419973	0.518243	0.67936	0.733795	0.209158	1.59685e-12	1.03607e-11	1.08701e-11	3.78129e-11	TC.BCT; betaine/carnitine transporter, BCCT family
K03455	4.29309	4.70173	4.02854	-0.651322	0.797427	-0.745156	0.166167	5.79829e-14	6.07235e-13	2.05175e-15	1.7747e-14	TC.KEF; monovalent cation:H+ antiporter-2, CPA2 family
K03462	-2.14144	-2.96544	-1.42928	1.47805	0.988879	1.39037	0.0708	8.45776e-13	4.39853e-12	2.12248e-24	1.64708e-22	NAMPT; nicotinamide phosphoribosyltransferase [EC:2.4.2.12]
K03462	-2.14144	-2.96544	-1.42928	1.47805	0.988879	1.39037	0.0708	8.45776e-13	4.39853e-12	2.12248e-24	1.64708e-22	NAMPT; nicotinamide phosphoribosyltransferase [EC:2.4.2.12]
K03465	2.86186	3.45095	2.24484	-1.06854	1.16644	-0.829103	0.1368	8.27623e-16	1.3527e-14	4.32338e-18	9.42146e-17	thyX, thy1; thymidylate synthase (FAD) [EC:2.1.1.148]
K03465	2.86186	3.45095	2.24484	-1.06854	1.16644	-0.829103	0.1368	8.27623e-16	1.3527e-14	4.32338e-18	9.42146e-17	thyX, thy1; thymidylate synthase (FAD) [EC:2.1.1.148]
K03469	4.7099	4.97626	4.58322	-0.36718	0.5369	-0.565062	0.214957	1.87214e-10	7.04334e-10	8.90403e-12	3.24714e-11	rnhA, RNASEH1; ribonuclease HI [EC:3.1.26.4]
K03469	4.7099	4.97626	4.58322	-0.36718	0.5369	-0.565062	0.214957	1.87214e-10	7.04334e-10	8.90403e-12	3.24714e-11	rnhA, RNASEH1; ribonuclease HI [EC:3.1.26.4]
K03470	4.729	5.0086	4.59796	-0.378294	0.555605	-0.579101	0.2064	8.11307e-11	3.55774e-10	2.33876e-12	1.00407e-11	rnhB; ribonuclease HII [EC:3.1.26.4]
K03470	4.729	5.0086	4.59796	-0.378294	0.555605	-0.579101	0.2064	8.11307e-11	3.55774e-10	2.33876e-12	1.00407e-11	rnhB; ribonuclease HII [EC:3.1.26.4]
K03471	-0.183187	0.0644661	-0.463737	-0.574287	0.722405	-0.712982	0.195561	2.2721e-12	1.50901e-11	3.54613e-13	1.83465e-12	rnhC; ribonuclease HIII [EC:3.1.26.4]
K03471	-0.183187	0.0644661	-0.463737	-0.574287	0.722405	-0.712982	0.195561	2.2721e-12	1.50901e-11	3.54613e-13	1.83465e-12	rnhC; ribonuclease HIII [EC:3.1.26.4]
K03472	0.262482	-0.0775401	0.481886	0.477116	0.768178	0.585638	0.274145	6.56696e-08	1.82942e-07	6.35747e-08	1.62386e-07	epd; D-erythrose 4-phosphate dehydrogenase [EC:1.2.1.72]
K03474	4.48302	4.77732	4.35587	-0.445804	0.663885	-0.579596	0.216157	9.49384e-11	4.01334e-10	1.195e-11	4.24884e-11	pdxJ; pyridoxine 5-phosphate synthase [EC:2.6.99.2]
K03478	1.06411	1.29195	0.93474	-0.330977	0.429633	-0.707809	0.210158	5.79261e-12	3.46404e-11	8.93388e-12	3.19296e-11	chbG; chitin disaccharide deacetylase [EC:3.5.1.105]
K03495	4.50474	4.78629	4.37954	-0.433013	0.663706	-0.56847	0.2232	1.69257e-10	6.45806e-10	2.55175e-11	8.60446e-11	gidA, mnmG, MTO1; tRNA uridine 5-carboxymethylaminomethyl modification enzyme
K03495	4.50474	4.78629	4.37954	-0.433013	0.663706	-0.56847	0.2232	1.69257e-10	6.45806e-10	2.55175e-11	8.60446e-11	gidA, mnmG, MTO1; tRNA uridine 5-carboxymethylaminomethyl modification enzyme
K03496	5.95345	6.2036	5.85239	-0.342586	0.548899	-0.525755	0.2484	2.40168e-09	7.63399e-09	1.14886e-09	3.3027e-09	parA, soj; chromosome partitioning protein
K03496	5.95345	6.2036	5.85239	-0.342586	0.548899	-0.525755	0.2484	2.40168e-09	7.63399e-09	1.14886e-09	3.3027e-09	parA, soj; chromosome partitioning protein
K03498	4.68362	4.97863	4.54636	-0.426597	0.665973	-0.556021	0.234353	4.88437e-10	1.66983e-09	2.53882e-10	7.69332e-10	trkH, trkG, ktrB; trk system potassium uptake protein
K03499	5.02513	5.31056	4.88798	-0.37409	0.488085	-0.653716	0.1866	1.10758e-11	6.57677e-11	8.53733e-14	5.1882e-13	trkA, ktrA; trk system potassium uptake protein
K03500	4.70572	4.98403	4.52335	-0.414413	0.622832	-0.604981	0.2076	2.79168e-11	1.49173e-10	2.07229e-12	9.07259e-12	rsmB, sun; 16S rRNA (cytosine967-C5)-methyltransferase [EC:2.1.1.176]
K03501	4.72649	5.00721	4.59889	-0.381133	0.54632	-0.596403	0.2034	6.96086e-11	3.17582e-10	2.1184e-12	9.22794e-12	gidB, rsmG; 16S rRNA (guanine527-N7)-methyltransferase [EC:2.1.1.170]
K03501	4.72649	5.00721	4.59889	-0.381133	0.54632	-0.596403	0.2034	6.96086e-11	3.17582e-10	2.1184e-12	9.22794e-12	gidB, rsmG; 16S rRNA (guanine527-N7)-methyltransferase [EC:2.1.1.170]
K03517	4.59466	4.90141	4.44765	-0.447419	0.567714	-0.654011	0.173565	3.39846e-12	2.27181e-11	1.62925e-14	1.14773e-13	nadA; quinolinate synthase [EC:2.5.1.72]
K03523	3.05792	3.56988	2.58248	-0.957484	1.11499	-0.797822	0.1408	7.57447e-15	9.96229e-14	8.82799e-18	1.69347e-16	bioY; biotin transport system substrate-specific component
K03523	3.05792	3.56988	2.58248	-0.957484	1.11499	-0.797822	0.1408	7.57447e-15	9.96229e-14	8.82799e-18	1.69347e-16	bioY; biotin transport system substrate-specific component
K03524	4.7749	5.04671	4.65132	-0.363637	0.521987	-0.581464	0.2084	1.27984e-10	5.10619e-10	4.20675e-12	1.6554e-11	birA; BirA family transcriptional regulator, biotin operon repressor / biotin---[acetyl-CoA-carboxylase] ligase [EC:6.3.4.15]
K03524	4.7749	5.04671	4.65132	-0.363637	0.521987	-0.581464	0.2084	1.27984e-10	5.10619e-10	4.20675e-12	1.6554e-11	birA; BirA family transcriptional regulator, biotin operon repressor / biotin---[acetyl-CoA-carboxylase] ligase [EC:6.3.4.15]
K03526	4.44879	4.72631	4.26676	-0.464395	0.586909	-0.706001	0.164567	2.20657e-12	1.55002e-11	7.18935e-16	7.1007e-15	gcpE, ispG; (E)-4-hydroxy-3-methylbut-2-enyl-diphosphate synthase [EC:1.17.7.1 1.17.7.3]
K03527	4.45703	4.74283	4.27672	-0.46654	0.600583	-0.692559	0.154769	1.86209e-12	1.33531e-11	4.28246e-16	4.52428e-15	ispH, lytB; 4-hydroxy-3-methylbut-2-en-1-yl diphosphate reductase [EC:1.17.7.4]
K03530	5.0889	5.3514	4.93655	-0.411462	0.573678	-0.617553	0.205959	2.39444e-11	1.30449e-10	4.23234e-12	1.66409e-11	hupB; DNA-binding protein HU-beta
K03530	5.0889	5.3514	4.93655	-0.411462	0.573678	-0.617553	0.205959	2.39444e-11	1.30449e-10	4.23234e-12	1.66409e-11	hupB; DNA-binding protein HU-beta
K03530	5.0889	5.3514	4.93655	-0.411462	0.573678	-0.617553	0.205959	2.39444e-11	1.30449e-10	4.23234e-12	1.66409e-11	hupB; DNA-binding protein HU-beta
K03531	4.80547	5.05734	4.67484	-0.356343	0.530624	-0.563879	0.217556	3.02931e-10	1.07615e-09	1.43538e-11	5.03028e-11	ftsZ; cell division protein FtsZ
K03531	4.80547	5.05734	4.67484	-0.356343	0.530624	-0.563879	0.217556	3.02931e-10	1.07615e-09	1.43538e-11	5.03028e-11	ftsZ; cell division protein FtsZ
K03531	4.80547	5.05734	4.67484	-0.356343	0.530624	-0.563879	0.217556	3.02931e-10	1.07615e-09	1.43538e-11	5.03028e-11	ftsZ; cell division protein FtsZ
K03531	4.80547	5.05734	4.67484	-0.356343	0.530624	-0.563879	0.217556	3.02931e-10	1.07615e-09	1.43538e-11	5.03028e-11	ftsZ; cell division protein FtsZ
K03536	4.59768	4.89666	4.45087	-0.439071	0.576867	-0.661923	0.1712	5.02675e-12	3.24531e-11	7.95664e-15	6.01862e-14	rnpA; ribonuclease P protein component [EC:3.1.26.5]
K03544	4.6667	4.94763	4.55174	-0.380129	0.569066	-0.571688	0.214157	1.62263e-10	6.23376e-10	9.0209e-12	3.28618e-11	clpX, CLPX; ATP-dependent Clp protease ATP-binding subunit ClpX
K03544	4.6667	4.94763	4.55174	-0.380129	0.569066	-0.571688	0.214157	1.62263e-10	6.23376e-10	9.0209e-12	3.28618e-11	clpX, CLPX; ATP-dependent Clp protease ATP-binding subunit ClpX
K03545	4.75443	5.02802	4.63119	-0.37574	0.542943	-0.603467	0.203959	8.11065e-11	3.55886e-10	2.22329e-12	9.60819e-12	tig; trigger factor
K03546	3.07751	3.5699	2.53834	-1.00062	1.10696	-0.832371	0.135173	1.694e-15	2.57852e-14	6.46001e-18	1.30727e-16	sbcC, rad50; DNA repair protein SbcC/Rad50
K03547	2.85161	3.42041	2.28969	-1.12621	1.22889	-0.83804	0.134	3.08189e-16	5.71048e-15	2.14487e-18	5.85539e-17	sbcD, mre11; DNA repair protein SbcD/Mre11
K03549	2.15742	2.36905	1.92705	-0.415626	0.582511	-0.645338	0.211758	2.26474e-11	1.21978e-10	6.36747e-12	2.38351e-11	kup; KUP system potassium uptake protein
K03550	4.75419	5.02888	4.6311	-0.37176	0.530081	-0.593257	0.205759	8.01941e-11	3.5292e-10	2.08845e-12	9.12195e-12	ruvA; holliday junction DNA helicase RuvA [EC:3.6.4.12]
K03550	4.75419	5.02888	4.6311	-0.37176	0.530081	-0.593257	0.205759	8.01941e-11	3.5292e-10	2.08845e-12	9.12195e-12	ruvA; holliday junction DNA helicase RuvA [EC:3.6.4.12]
K03551	4.75465	5.02777	4.63109	-0.365543	0.533926	-0.608401	0.2064	7.92527e-11	3.49111e-10	2.0486e-12	8.96931e-12	ruvB; holliday junction DNA helicase RuvB [EC:3.6.4.12]
K03551	4.75465	5.02777	4.63109	-0.365543	0.533926	-0.608401	0.2064	7.92527e-11	3.49111e-10	2.0486e-12	8.96931e-12	ruvB; holliday junction DNA helicase RuvB [EC:3.6.4.12]
K03553	4.82109	5.07059	4.70484	-0.35746	0.533751	-0.577781	0.212557	2.44784e-10	8.89465e-10	1.62124e-11	5.62162e-11	recA; recombination protein RecA
K03553	4.82109	5.07059	4.70484	-0.35746	0.533751	-0.577781	0.212557	2.44784e-10	8.89465e-10	1.62124e-11	5.62162e-11	recA; recombination protein RecA
K03555	4.62883	4.89522	4.50307	-0.399592	0.602153	-0.583026	0.215557	1.39887e-10	5.49964e-10	9.32771e-12	3.38408e-11	mutS; DNA mismatch repair protein MutS
K03555	4.62883	4.89522	4.50307	-0.399592	0.602153	-0.583026	0.215557	1.39887e-10	5.49964e-10	9.32771e-12	3.38408e-11	mutS; DNA mismatch repair protein MutS
K03559	5.61329	5.83818	5.49528	-0.395319	0.658447	-0.527829	0.239752	1.20128e-09	3.93729e-09	8.78398e-10	2.54606e-09	exbD; biopolymer transport protein ExbD
K03561	5.65723	5.96929	5.51515	-0.460044	0.662665	-0.601771	0.214157	5.77095e-11	2.76085e-10	1.53307e-11	5.34592e-11	exbB; biopolymer transport protein ExbB
K03564	5.16014	5.52828	4.98536	-0.548577	0.70656	-0.686886	0.167167	1.17801e-12	8.83573e-12	1.74992e-15	1.5409e-14	BCP, PRXQ, DOT5; thioredoxin-dependent peroxiredoxin [EC:1.11.1.24]
K03565	4.42532	4.68563	4.27542	-0.414694	0.635096	-0.566163	0.208958	2.22778e-10	8.18702e-10	5.22936e-12	2.00898e-11	recX; regulatory protein
K03568	4.34905	4.80026	4.06276	-0.747639	0.922074	-0.73431	0.147171	1.62379e-13	1.48032e-12	3.9747e-17	6.05528e-16	tldD; TldD protein
K03569	4.87665	5.11357	4.76433	-0.343212	0.523148	-0.557271	0.216957	4.51066e-10	1.55011e-09	3.48699e-11	1.15445e-10	mreB; rod shape-determining protein MreB and related proteins
K03569	4.87665	5.11357	4.76433	-0.343212	0.523148	-0.557271	0.216957	4.51066e-10	1.55011e-09	3.48699e-11	1.15445e-10	mreB; rod shape-determining protein MreB and related proteins
K03569	4.87665	5.11357	4.76433	-0.343212	0.523148	-0.557271	0.216957	4.51066e-10	1.55011e-09	3.48699e-11	1.15445e-10	mreB; rod shape-determining protein MreB and related proteins
K03570	4.69912	4.98171	4.5657	-0.397335	0.586626	-0.578769	0.212	9.4668e-11	3.99938e-10	5.48681e-12	2.09376e-11	mreC; rod shape-determining protein MreC
K03572	4.61272	4.87672	4.48692	-0.405478	0.608685	-0.563222	0.2158	1.56709e-10	6.05099e-10	1.11678e-11	3.99461e-11	mutL; DNA mismatch repair protein MutL
K03572	4.61272	4.87672	4.48692	-0.405478	0.608685	-0.563222	0.2158	1.56709e-10	6.05099e-10	1.11678e-11	3.99461e-11	mutL; DNA mismatch repair protein MutL
K03574	5.26846	5.52693	5.11951	-0.421446	0.610748	-0.582929	0.192162	1.45111e-10	5.67553e-10	2.00617e-13	1.13694e-12	mutT, NUDT15, MTH2; 8-oxo-dGTP diphosphatase [EC:3.6.1.55]
K03575	4.67973	4.94177	4.5542	-0.363826	0.551456	-0.553691	0.2182	3.03459e-10	1.07724e-09	1.29888e-11	4.581e-11	mutY; A/G-specific adenine glycosylase [EC:3.2.2.31]
K03575	4.67973	4.94177	4.5542	-0.363826	0.551456	-0.553691	0.2182	3.03459e-10	1.07724e-09	1.29888e-11	4.581e-11	mutY; A/G-specific adenine glycosylase [EC:3.2.2.31]
K03576	2.29014	2.50582	2.09422	-0.434686	0.635434	-0.603407	0.231754	1.16116e-08	3.45107e-08	1.92734e-10	5.89602e-10	metR; LysR family transcriptional regulator, regulator for metE and metH
K03577	1.066	1.55746	0.634831	-0.943815	1.07244	-0.809765	0.190762	4.17359e-15	5.77389e-14	8.63837e-14	5.23136e-13	acrR, smeT; TetR/AcrR family transcriptional regulator, acrAB operon repressor
K03578	3.20576	3.3133	3.0821	-0.244646	0.441275	-0.505238	0.2822	1.30758e-07	3.55356e-07	1.93856e-07	4.78789e-07	hrpA; ATP-dependent helicase HrpA [EC:3.6.4.13]
K03584	4.73872	5.01204	4.6136	-0.381295	0.544821	-0.601197	0.19956	7.24581e-11	3.27139e-10	1.99066e-12	8.77475e-12	recO; DNA repair protein RecO (recombination protein O)
K03584	4.73872	5.01204	4.6136	-0.381295	0.544821	-0.601197	0.19956	7.24581e-11	3.27139e-10	1.99066e-12	8.77475e-12	recO; DNA repair protein RecO (recombination protein O)
K03587	4.74433	5.01201	4.61845	-0.373516	0.552239	-0.580027	0.2136	1.59233e-10	6.13027e-10	6.75524e-12	2.52733e-11	ftsI; cell division protein FtsI (penicillin-binding protein 3) [EC:3.4.16.4]
K03587	4.74433	5.01201	4.61845	-0.373516	0.552239	-0.580027	0.2136	1.59233e-10	6.13027e-10	6.75524e-12	2.52733e-11	ftsI; cell division protein FtsI (penicillin-binding protein 3) [EC:3.4.16.4]
K03587	4.74433	5.01201	4.61845	-0.373516	0.552239	-0.580027	0.2136	1.59233e-10	6.13027e-10	6.75524e-12	2.52733e-11	ftsI; cell division protein FtsI (penicillin-binding protein 3) [EC:3.4.16.4]
K03587	4.74433	5.01201	4.61845	-0.373516	0.552239	-0.580027	0.2136	1.59233e-10	6.13027e-10	6.75524e-12	2.52733e-11	ftsI; cell division protein FtsI (penicillin-binding protein 3) [EC:3.4.16.4]
K03588	4.71704	4.98883	4.5874	-0.381787	0.552012	-0.60519	0.207958	8.63189e-11	3.72683e-10	2.67466e-12	1.12094e-11	ftsW, spoVE; cell division protein FtsW
K03588	4.71704	4.98883	4.5874	-0.381787	0.552012	-0.60519	0.207958	8.63189e-11	3.72683e-10	2.67466e-12	1.12094e-11	ftsW, spoVE; cell division protein FtsW
K03588	4.71704	4.98883	4.5874	-0.381787	0.552012	-0.60519	0.207958	8.63189e-11	3.72683e-10	2.67466e-12	1.12094e-11	ftsW, spoVE; cell division protein FtsW
K03589	4.43568	4.76282	4.26742	-0.441251	0.656043	-0.603878	0.2092	5.84471e-11	2.78546e-10	4.87147e-12	1.88622e-11	ftsQ; cell division protein FtsQ
K03589	4.43568	4.76282	4.26742	-0.441251	0.656043	-0.603878	0.2092	5.84471e-11	2.78546e-10	4.87147e-12	1.88622e-11	ftsQ; cell division protein FtsQ
K03592	4.17298	4.71635	3.81905	-0.898721	1.08219	-0.756853	0.146971	2.08661e-14	2.45159e-13	7.74869e-17	1.05454e-15	pmbA; PmbA protein
K03593	4.66797	4.87887	4.50982	-0.360921	0.551402	-0.553969	0.2096	1.99513e-10	7.43687e-10	4.91042e-12	1.89649e-11	mrp, NUBPL; ATP-binding protein involved in chromosome partitioning
K03593	4.66797	4.87887	4.50982	-0.360921	0.551402	-0.553969	0.2096	1.99513e-10	7.43687e-10	4.91042e-12	1.89649e-11	mrp, NUBPL; ATP-binding protein involved in chromosome partitioning
K03594	4.3383	4.62448	4.19922	-0.469657	0.706131	-0.575816	0.221	2.49568e-10	9.05466e-10	2.90935e-11	9.72735e-11	bfr; bacterioferritin [EC:1.16.3.1]
K03595	4.685	4.9672	4.55446	-0.387981	0.562121	-0.581888	0.214757	1.10481e-10	4.52835e-10	4.18771e-12	1.6478e-11	era, ERAL1; GTPase
K03595	4.685	4.9672	4.55446	-0.387981	0.562121	-0.581888	0.214757	1.10481e-10	4.52835e-10	4.18771e-12	1.6478e-11	era, ERAL1; GTPase
K03596	4.7696	5.0416	4.64631	-0.372217	0.528257	-0.611352	0.19956	7.22959e-11	3.26727e-10	1.5149e-12	6.96551e-12	lepA; GTP-binding protein LepA
K03601	4.64892	4.85688	4.5117	-0.375869	0.547953	-0.590141	0.206959	2.02097e-10	7.52286e-10	2.36646e-12	1.01295e-11	xseA; exodeoxyribonuclease VII large subunit [EC:3.1.11.6]
K03601	4.64892	4.85688	4.5117	-0.375869	0.547953	-0.590141	0.206959	2.02097e-10	7.52286e-10	2.36646e-12	1.01295e-11	xseA; exodeoxyribonuclease VII large subunit [EC:3.1.11.6]
K03602	4.64005	4.8468	4.50108	-0.372746	0.546923	-0.574354	0.205959	2.36442e-10	8.63345e-10	3.22368e-12	1.31567e-11	xseB; exodeoxyribonuclease VII small subunit [EC:3.1.11.6]
K03602	4.64005	4.8468	4.50108	-0.372746	0.546923	-0.574354	0.205959	2.36442e-10	8.63345e-10	3.22368e-12	1.31567e-11	xseB; exodeoxyribonuclease VII small subunit [EC:3.1.11.6]
K03605	3.10885	3.25558	2.87324	-0.365197	0.590845	-0.568837	0.252749	9.51139e-09	2.84979e-08	8.11289e-09	2.20235e-08	hyaD, hybD; hydrogenase maturation protease [EC:3.4.23.-]
K03608	3.57284	4.07983	3.11408	-0.930014	1.09504	-0.776999	0.173165	3.77026e-14	4.12102e-13	7.0892e-15	5.42801e-14	minE; cell division topological specificity factor
K03608	3.57284	4.07983	3.11408	-0.930014	1.09504	-0.776999	0.173165	3.77026e-14	4.12102e-13	7.0892e-15	5.42801e-14	minE; cell division topological specificity factor
K03609	3.6965	4.16863	3.33552	-0.838151	1.0287	-0.740078	0.1736	2.03659e-13	1.7993e-12	1.92516e-14	1.33797e-13	minD; septum site-determining protein MinD
K03609	3.6965	4.16863	3.33552	-0.838151	1.0287	-0.740078	0.1736	2.03659e-13	1.7993e-12	1.92516e-14	1.33797e-13	minD; septum site-determining protein MinD
K03610	3.73441	4.18977	3.36109	-0.823547	1.02622	-0.729064	0.1736	1.6761e-13	1.51966e-12	1.50471e-14	1.07536e-13	minC; septum site-determining protein MinC
K03610	3.73441	4.18977	3.36109	-0.823547	1.02622	-0.729064	0.1736	1.6761e-13	1.51966e-12	1.50471e-14	1.07536e-13	minC; septum site-determining protein MinC
K03620	0.125904	-0.0367301	0.478771	0.437427	0.630048	0.63348	0.2496	1.25469e-09	4.05879e-09	1.50086e-09	4.25768e-09	hyaC; Ni/Fe-hydrogenase 1 B-type cytochrome subunit
K03621	4.32457	4.56463	4.14966	-0.460153	0.641303	-0.640704	0.193	1.67851e-11	9.55409e-11	7.49846e-14	4.61474e-13	plsX; phosphate acyltransferase [EC:2.3.1.274]
K03621	4.32457	4.56463	4.14966	-0.460153	0.641303	-0.640704	0.193	1.67851e-11	9.55409e-11	7.49846e-14	4.61474e-13	plsX; phosphate acyltransferase [EC:2.3.1.274]
K03625	4.73727	5.01567	4.60971	-0.383617	0.544771	-0.607217	0.1994	4.70869e-11	2.33753e-10	8.97302e-13	4.41998e-12	nusB; transcription antitermination protein NusB
K03625	4.73727	5.01567	4.60971	-0.383617	0.544771	-0.607217	0.1994	4.70869e-11	2.33753e-10	8.97302e-13	4.41998e-12	nusB; transcription antitermination protein NusB
K03629	4.23952	4.53654	4.08807	-0.445752	0.608515	-0.62517	0.1886	4.18525e-11	2.11766e-10	9.04926e-14	5.46431e-13	recF; DNA replication and repair protein RecF
K03629	4.23952	4.53654	4.08807	-0.445752	0.608515	-0.62517	0.1886	4.18525e-11	2.11766e-10	9.04926e-14	5.46431e-13	recF; DNA replication and repair protein RecF
K03630	4.68712	4.94068	4.56769	-0.38748	0.600615	-0.552612	0.234353	7.90234e-10	2.63926e-09	1.72826e-10	5.32061e-10	radC; DNA repair protein RadC
K03631	4.72452	5.00803	4.59467	-0.387712	0.557363	-0.595973	0.2024	5.98115e-11	2.83063e-10	1.39455e-12	6.50148e-12	recN; DNA repair protein RecN (Recombination protein N)
K03635	4.52319	4.79002	4.3963	-0.388538	0.579883	-0.576906	0.2058	2.1058e-10	7.79903e-10	4.30939e-12	1.69131e-11	MOCS2B, moaE; molybdopterin synthase catalytic subunit [EC:2.8.1.12]
K03635	4.52319	4.79002	4.3963	-0.388538	0.579883	-0.576906	0.2058	2.1058e-10	7.79903e-10	4.30939e-12	1.69131e-11	MOCS2B, moaE; molybdopterin synthase catalytic subunit [EC:2.8.1.12]
K03636	4.16012	4.40702	4.0261	-0.432503	0.657096	-0.565208	0.2076	2.75298e-10	9.87746e-10	3.41836e-12	1.38221e-11	moaD, cysO; sulfur-carrier protein
K03637	4.53867	4.76269	4.41375	-0.382335	0.571835	-0.573324	0.2102	2.42761e-10	8.83139e-10	3.95484e-12	1.56844e-11	moaC, CNX3; cyclic pyranopterin monophosphate synthase [EC:4.6.1.17]
K03637	4.53867	4.76269	4.41375	-0.382335	0.571835	-0.573324	0.2102	2.42761e-10	8.83139e-10	3.95484e-12	1.56844e-11	moaC, CNX3; cyclic pyranopterin monophosphate synthase [EC:4.6.1.17]
K03638	3.59182	4.01412	3.33294	-0.631047	0.922122	-0.60966	0.19956	2.83667e-11	1.51177e-10	4.68885e-13	2.47003e-12	moaB; molybdopterin adenylyltransferase [EC:2.7.7.75]
K03638	3.59182	4.01412	3.33294	-0.631047	0.922122	-0.60966	0.19956	2.83667e-11	1.51177e-10	4.68885e-13	2.47003e-12	moaB; molybdopterin adenylyltransferase [EC:2.7.7.75]
K03639	4.9129	5.30233	4.67077	-0.602359	0.771652	-0.695264	0.1652	1.13677e-12	8.55844e-12	2.5374e-15	2.14493e-14	moaA, CNX2; GTP 3',8-cyclase [EC:4.1.99.22]
K03639	4.9129	5.30233	4.67077	-0.602359	0.771652	-0.695264	0.1652	1.13677e-12	8.55844e-12	2.5374e-15	2.14493e-14	moaA, CNX2; GTP 3',8-cyclase [EC:4.1.99.22]
K03789	4.48346	4.66127	4.33838	-0.349485	0.564621	-0.500478	0.2332	1.73007e-09	5.57747e-09	8.10792e-11	2.57742e-10	rimI; [ribosomal protein S18]-alanine N-acetyltransferase [EC:2.3.1.266]
K03793	2.38309	2.23685	2.58096	0.313051	0.514788	0.563008	0.268546	6.92687e-08	1.9299e-07	4.86389e-08	1.25486e-07	PTR1; pteridine reductase [EC:1.5.1.33]
K03795	2.85673	3.49858	2.18571	-1.34402	1.282	-0.988128	0.115777	2.73458e-19	1.08532e-17	4.27971e-20	2.10735e-18	cbiX; sirohydrochlorin cobaltochelatase [EC:4.99.1.3]
K03797	5.48407	5.74229	5.35752	-0.432136	0.641318	-0.583366	0.217157	1.72852e-10	6.57984e-10	1.58604e-11	5.52291e-11	E3.4.21.102, prc, ctpA; carboxyl-terminal processing protease [EC:3.4.21.102]
K03798	5.40859	5.90134	5.09885	-0.752556	0.929163	-0.749589	0.14957	9.21335e-14	9.20438e-13	4.00813e-17	6.09473e-16	ftsH, hflB; cell division protease FtsH [EC:3.4.24.-]
K03798	5.40859	5.90134	5.09885	-0.752556	0.929163	-0.749589	0.14957	9.21335e-14	9.20438e-13	4.00813e-17	6.09473e-16	ftsH, hflB; cell division protease FtsH [EC:3.4.24.-]
K03800	3.33884	3.77292	2.98582	-0.824711	0.948936	-0.783344	0.14797	1.50875e-14	1.84669e-13	2.57805e-17	4.2024e-16	lplA, lplJ, lipL1; lipoate---protein ligase [EC:6.3.1.20]
K03801	4.57303	4.86833	4.44493	-0.415063	0.613258	-0.585623	0.213957	1.49287e-10	5.81381e-10	1.09127e-11	3.91326e-11	lipB; lipoyl(octanoyl) transferase [EC:2.3.1.181]
K03802	3.09219	3.8655	2.3393	-1.41114	1.41197	-0.927275	0.1392	1.27465e-18	4.16784e-17	7.76269e-18	1.52115e-16	cphA; cyanophycin synthetase [EC:6.3.2.29 6.3.2.30]
K03807	-1.08487	-1.74521	-0.30393	1.31887	1.4194	0.883426	0.169	6.68098e-17	1.40728e-15	2.92103e-15	2.39249e-14	ampE; AmpE protein
K03808	1.29691	1.01403	1.58818	0.533852	0.457124	1.09005	0.1136	9.75746e-23	8.94869e-21	2.98679e-20	1.46868e-18	pqiA; paraquat-inducible protein A
K03817	-0.620416	-0.846175	-0.319731	0.490032	0.883858	0.516175	0.278144	1.963e-07	5.20237e-07	1.9875e-07	4.87796e-07	rimL; ribosomal-protein-serine acetyltransferase [EC:2.3.1.-]
K03820	4.56713	4.87092	4.42778	-0.433055	0.605651	-0.619014	0.1968	1.91718e-11	1.07387e-10	7.30467e-13	3.67797e-12	lnt; apolipoprotein N-acyltransferase [EC:2.3.1.269]
K03821	3.39434	3.56063	3.21131	-0.381545	0.534603	-0.641905	0.222156	5.96857e-11	2.77116e-10	4.5211e-11	1.47563e-10	phbC, phaC; polyhydroxyalkanoate synthase subunit PhaC [EC:2.3.1.-]
K03823	3.0561	3.57858	2.73747	-0.879288	1.06176	-0.760394	0.1458	1.72585e-14	2.0802e-13	3.42378e-17	5.31589e-16	pat, bar; phosphinothricin acetyltransferase [EC:2.3.1.183]
K03824	0.0597853	-0.335214	0.32025	0.696223	0.559603	1.18558	0.103779	4.55177e-24	5.23466e-22	4.31795e-21	2.38513e-19	yhbS; putative acetyltransferase [EC:2.3.1.-]
K03826	-4.87114	-3.13934	-6.89119	-4.0231	3.38362	-1.06716	0.0907818	1.79931e-17	3.04623e-16	4.77369e-22	2.97568e-20	yiaC; putative acetyltransferase [EC:2.3.1.-]
K03828	2.30398	3.05996	1.59473	-1.46475	1.57482	-0.865241	0.147371	1.26569e-16	2.55168e-15	3.45569e-17	5.36592e-16	yjgM; putative acetyltransferase [EC:2.3.1.-]
K03829	-0.450697	-0.84754	-0.226663	0.57015	0.666399	0.794797	0.194761	1.05877e-14	1.24278e-13	6.13156e-13	2.91746e-12	yedL; putative acetyltransferase [EC:2.3.1.-]
K03831	2.64171	3.40197	1.88302	-1.55356	1.43132	-0.99247	0.1202	4.04534e-20	2.62906e-18	1.13566e-19	5.08024e-18	mogA; molybdopterin adenylyltransferase [EC:2.7.7.75]
K03831	2.64171	3.40197	1.88302	-1.55356	1.43132	-0.99247	0.1202	4.04534e-20	2.62906e-18	1.13566e-19	5.08024e-18	mogA; molybdopterin adenylyltransferase [EC:2.7.7.75]
K03834	-5.83316	-7.07759	-4.96543	2.28467	2.25107	0.9027	0.095	3.62654e-12	1.42347e-11	7.31023e-21	3.52465e-19	tyrP; tyrosine-specific transport protein
K03839	2.59921	3.25259	1.93724	-1.35764	1.61655	-0.790144	0.1646	4.09419e-15	5.74702e-14	1.64819e-15	1.46273e-14	fldA, nifF, isiB; flavodoxin I
K03841	3.70167	4.13389	3.37822	-0.750827	0.942941	-0.731981	0.1652	1.63907e-13	1.49191e-12	1.5091e-15	1.35672e-14	FBP, fbp; fructose-1,6-bisphosphatase I [EC:3.1.3.11]
K03841	3.70167	4.13389	3.37822	-0.750827	0.942941	-0.731981	0.1652	1.63907e-13	1.49191e-12	1.5091e-15	1.35672e-14	FBP, fbp; fructose-1,6-bisphosphatase I [EC:3.1.3.11]
K03841	3.70167	4.13389	3.37822	-0.750827	0.942941	-0.731981	0.1652	1.63907e-13	1.49191e-12	1.5091e-15	1.35672e-14	FBP, fbp; fructose-1,6-bisphosphatase I [EC:3.1.3.11]
K03841	3.70167	4.13389	3.37822	-0.750827	0.942941	-0.731981	0.1652	1.63907e-13	1.49191e-12	1.5091e-15	1.35672e-14	FBP, fbp; fructose-1,6-bisphosphatase I [EC:3.1.3.11]
K03841	3.70167	4.13389	3.37822	-0.750827	0.942941	-0.731981	0.1652	1.63907e-13	1.49191e-12	1.5091e-15	1.35672e-14	FBP, fbp; fructose-1,6-bisphosphatase I [EC:3.1.3.11]
K03841	3.70167	4.13389	3.37822	-0.750827	0.942941	-0.731981	0.1652	1.63907e-13	1.49191e-12	1.5091e-15	1.35672e-14	FBP, fbp; fructose-1,6-bisphosphatase I [EC:3.1.3.11]
K03841	3.70167	4.13389	3.37822	-0.750827	0.942941	-0.731981	0.1652	1.63907e-13	1.49191e-12	1.5091e-15	1.35672e-14	FBP, fbp; fructose-1,6-bisphosphatase I [EC:3.1.3.11]
K03841	3.70167	4.13389	3.37822	-0.750827	0.942941	-0.731981	0.1652	1.63907e-13	1.49191e-12	1.5091e-15	1.35672e-14	FBP, fbp; fructose-1,6-bisphosphatase I [EC:3.1.3.11]
K03841	3.70167	4.13389	3.37822	-0.750827	0.942941	-0.731981	0.1652	1.63907e-13	1.49191e-12	1.5091e-15	1.35672e-14	FBP, fbp; fructose-1,6-bisphosphatase I [EC:3.1.3.11]
K03851	-0.89487	-1.08895	-0.644943	0.459365	0.855889	0.507366	0.2878	3.84072e-07	9.80008e-07	7.7184e-07	1.78431e-06	tpa; taurine-pyruvate aminotransferase [EC:2.6.1.77]
K03851	-0.89487	-1.08895	-0.644943	0.459365	0.855889	0.507366	0.2878	3.84072e-07	9.80008e-07	7.7184e-07	1.78431e-06	tpa; taurine-pyruvate aminotransferase [EC:2.6.1.77]
K03885	4.70531	5.26341	4.30616	-0.921261	1.05723	-0.813273	0.133773	4.26349e-15	5.96059e-14	1.81254e-18	5.30998e-17	ndh; NADH:ubiquinone reductase (H+-translocating) [EC:7.1.1.2]
K03918	-0.114579	0.049327	-0.270335	-0.373621	0.64319	-0.514404	0.262	9.00803e-07	2.25374e-06	2.79073e-08	7.25788e-08	lat; L-lysine 6-transaminase [EC:2.6.1.36]
K03919	-1.24879	-1.68733	-0.821182	0.869279	1.00739	0.790377	0.166567	1.24837e-05	2.18355e-05	2.47095e-15	2.00997e-14	alkB; DNA oxidative demethylase [EC:1.14.11.33]
K03923	-5.07371	-5.95605	-4.14882	1.66774	2.27248	0.595481	0.203959	6.57467e-06	1.30596e-05	1.10718e-11	3.75832e-11	mdaB; NADPH dehydrogenase (quinone) [EC:1.6.5.10]
K03926	3.83494	4.18939	3.57768	-0.604131	0.839759	-0.646516	0.186763	8.58519e-12	5.24769e-11	6.52905e-14	4.06773e-13	cutA; periplasmic divalent cation tolerance protein
K03931	-5.52768	-3.24953	-10.3314	-7.07155	4.36078	-1.50663	0.0414	9.27354e-27	1.38657e-24	2.43749e-27	2.40066e-25	ygjK; putative isomerase
K03943	-0.847337	-0.51275	-1.20814	-0.709715	0.850497	-0.768463	0.181164	6.91791e-14	6.6158e-13	3.79554e-14	2.39199e-13	NDUFV2; NADH dehydrogenase (ubiquinone) flavoprotein 2 [EC:7.1.1.2]
K03943	-0.847337	-0.51275	-1.20814	-0.709715	0.850497	-0.768463	0.181164	6.91791e-14	6.6158e-13	3.79554e-14	2.39199e-13	NDUFV2; NADH dehydrogenase (ubiquinone) flavoprotein 2 [EC:7.1.1.2]
K03943	-0.847337	-0.51275	-1.20814	-0.709715	0.850497	-0.768463	0.181164	6.91791e-14	6.6158e-13	3.79554e-14	2.39199e-13	NDUFV2; NADH dehydrogenase (ubiquinone) flavoprotein 2 [EC:7.1.1.2]
K03943	-0.847337	-0.51275	-1.20814	-0.709715	0.850497	-0.768463	0.181164	6.91791e-14	6.6158e-13	3.79554e-14	2.39199e-13	NDUFV2; NADH dehydrogenase (ubiquinone) flavoprotein 2 [EC:7.1.1.2]
K03943	-0.847337	-0.51275	-1.20814	-0.709715	0.850497	-0.768463	0.181164	6.91791e-14	6.6158e-13	3.79554e-14	2.39199e-13	NDUFV2; NADH dehydrogenase (ubiquinone) flavoprotein 2 [EC:7.1.1.2]
K03943	-0.847337	-0.51275	-1.20814	-0.709715	0.850497	-0.768463	0.181164	6.91791e-14	6.6158e-13	3.79554e-14	2.39199e-13	NDUFV2; NADH dehydrogenase (ubiquinone) flavoprotein 2 [EC:7.1.1.2]
K03943	-0.847337	-0.51275	-1.20814	-0.709715	0.850497	-0.768463	0.181164	6.91791e-14	6.6158e-13	3.79554e-14	2.39199e-13	NDUFV2; NADH dehydrogenase (ubiquinone) flavoprotein 2 [EC:7.1.1.2]
K03943	-0.847337	-0.51275	-1.20814	-0.709715	0.850497	-0.768463	0.181164	6.91791e-14	6.6158e-13	3.79554e-14	2.39199e-13	NDUFV2; NADH dehydrogenase (ubiquinone) flavoprotein 2 [EC:7.1.1.2]
K03943	-0.847337	-0.51275	-1.20814	-0.709715	0.850497	-0.768463	0.181164	6.91791e-14	6.6158e-13	3.79554e-14	2.39199e-13	NDUFV2; NADH dehydrogenase (ubiquinone) flavoprotein 2 [EC:7.1.1.2]
K03943	-0.847337	-0.51275	-1.20814	-0.709715	0.850497	-0.768463	0.181164	6.91791e-14	6.6158e-13	3.79554e-14	2.39199e-13	NDUFV2; NADH dehydrogenase (ubiquinone) flavoprotein 2 [EC:7.1.1.2]
K03943	-0.847337	-0.51275	-1.20814	-0.709715	0.850497	-0.768463	0.181164	6.91791e-14	6.6158e-13	3.79554e-14	2.39199e-13	NDUFV2; NADH dehydrogenase (ubiquinone) flavoprotein 2 [EC:7.1.1.2]
K03969	3.6843	4.36273	3.10806	-1.16381	1.34316	-0.803924	0.1446	2.38225e-15	3.51935e-14	6.38052e-17	9.03545e-16	pspA; phage shock protein A
K03970	-0.713822	-1.02232	-0.345722	0.576939	0.998662	0.545987	0.273945	7.5412e-08	2.08191e-07	7.26805e-08	1.84307e-07	pspB; phage shock protein B
K03973	-0.563834	-0.832205	-0.127784	0.612142	0.922233	0.627508	0.2382	3.07561e-10	1.0818e-09	8.52571e-10	2.45344e-09	pspC; phage shock protein C
K03973	-0.563834	-0.832205	-0.127784	0.612142	0.922233	0.627508	0.2382	3.07561e-10	1.0818e-09	8.52571e-10	2.45344e-09	pspC; phage shock protein C
K03974	-0.732541	-1.03285	-0.403725	0.535712	0.964644	0.51982	0.281944	3.75184e-07	9.73133e-07	2.34636e-07	5.72064e-07	pspF; psp operon transcriptional activator
K03975	2.21263	2.40477	2.06835	-0.353498	0.484118	-0.636781	0.224	1.27218e-10	5.0498e-10	5.9674e-11	1.91462e-10	dedA; membrane-associated protein
K03977	4.75515	5.02789	4.63004	-0.371567	0.540543	-0.577	0.2044	7.86309e-11	3.47694e-10	2.10767e-12	9.19396e-12	engA, der; GTPase
K03979	4.75564	5.02772	4.63076	-0.381565	0.540493	-0.597818	0.2078	7.99897e-11	3.51897e-10	2.10113e-12	9.16044e-12	obgE, cgtA, MTG2; GTPase [EC:3.6.5.-]
K03980	4.65277	4.8815	4.49469	-0.389689	0.548417	-0.596175	0.1936	1.04818e-10	4.33717e-10	8.13122e-13	4.04946e-12	murJ, mviN; putative peptidoglycan lipid II flippase
K03980	4.65277	4.8815	4.49469	-0.389689	0.548417	-0.596175	0.1936	1.04818e-10	4.33717e-10	8.13122e-13	4.04946e-12	murJ, mviN; putative peptidoglycan lipid II flippase
K04035	2.28442	3.0726	1.37053	-1.73857	1.75209	-0.914332	0.139172	2.03625e-18	6.26137e-17	6.32655e-18	1.2826e-16	E1.14.13.81, acsF, chlE; magnesium-protoporphyrin IX monomethyl ester (oxidative) cyclase [EC:1.14.13.81]
K04038	2.40229	3.11928	1.5668	-1.57969	1.68245	-0.886755	0.1492	2.95226e-17	7.04868e-16	2.82375e-17	4.53439e-16	chlN; light-independent protochlorophyllide reductase subunit N [EC:1.3.7.7]
K04040	2.40839	3.12245	1.57836	-1.55651	1.65434	-0.880865	0.1496	2.95328e-17	7.06113e-16	2.83473e-17	4.55181e-16	chlG, bchG; chlorophyll/bacteriochlorophyll a synthase [EC:2.5.1.62 2.5.1.133]
K04040	2.40839	3.12245	1.57836	-1.55651	1.65434	-0.880865	0.1496	2.95328e-17	7.06113e-16	2.83473e-17	4.55181e-16	chlG, bchG; chlorophyll/bacteriochlorophyll a synthase [EC:2.5.1.62 2.5.1.133]
K04042	4.54389	4.76113	4.40463	-0.387597	0.582399	-0.570097	0.208	1.61119e-10	6.19866e-10	2.59551e-12	1.09347e-11	glmU; bifunctional UDP-N-acetylglucosamine pyrophosphorylase / glucosamine-1-phosphate N-acetyltransferase [EC:2.7.7.23 2.3.1.157]
K04042	4.54389	4.76113	4.40463	-0.387597	0.582399	-0.570097	0.208	1.61119e-10	6.19866e-10	2.59551e-12	1.09347e-11	glmU; bifunctional UDP-N-acetylglucosamine pyrophosphorylase / glucosamine-1-phosphate N-acetyltransferase [EC:2.7.7.23 2.3.1.157]
K04043	5.36847	5.75713	5.12494	-0.612888	0.807243	-0.656264	0.173	3.17888e-12	2.14254e-11	4.98042e-15	3.94238e-14	dnaK, HSPA9; molecular chaperone DnaK
K04043	5.36847	5.75713	5.12494	-0.612888	0.807243	-0.656264	0.173	3.17888e-12	2.14254e-11	4.98042e-15	3.94238e-14	dnaK, HSPA9; molecular chaperone DnaK
K04043	5.36847	5.75713	5.12494	-0.612888	0.807243	-0.656264	0.173	3.17888e-12	2.14254e-11	4.98042e-15	3.94238e-14	dnaK, HSPA9; molecular chaperone DnaK
K04043	5.36847	5.75713	5.12494	-0.612888	0.807243	-0.656264	0.173	3.17888e-12	2.14254e-11	4.98042e-15	3.94238e-14	dnaK, HSPA9; molecular chaperone DnaK
K04043	5.36847	5.75713	5.12494	-0.612888	0.807243	-0.656264	0.173	3.17888e-12	2.14254e-11	4.98042e-15	3.94238e-14	dnaK, HSPA9; molecular chaperone DnaK
K04043	5.36847	5.75713	5.12494	-0.612888	0.807243	-0.656264	0.173	3.17888e-12	2.14254e-11	4.98042e-15	3.94238e-14	dnaK, HSPA9; molecular chaperone DnaK
K04043	5.36847	5.75713	5.12494	-0.612888	0.807243	-0.656264	0.173	3.17888e-12	2.14254e-11	4.98042e-15	3.94238e-14	dnaK, HSPA9; molecular chaperone DnaK
K04047	3.90269	4.3229	3.6234	-0.667953	0.851928	-0.714859	0.1668	1.93815e-13	1.72409e-12	1.73202e-15	1.52738e-14	dps; starvation-inducible DNA-binding protein
K04062	0.492662	1.30018	-0.287089	-1.533	1.56447	-0.898923	0.177564	8.12541e-16	1.32148e-14	1.27472e-14	9.18706e-14	osmB; osmotically inducible lipoprotein OsmB
K04063	0.667904	0.400066	1.00054	0.564392	0.622903	0.850249	0.165367	1.94667e-16	3.60536e-15	4.16078e-15	3.25567e-14	osmC, ohr; lipoyl-dependent peroxiredoxin [EC:1.11.1.28]
K05337	4.1973	4.5073	3.89025	-0.584793	0.741227	-0.717083	0.168366	2.34524e-12	1.6345e-11	2.65829e-15	2.23465e-14	fer; ferredoxin
K05340	-1.0193	-1.34877	-0.755412	0.550909	0.706313	0.722612	0.211	4.39166e-12	2.61868e-11	1.17296e-11	4.07068e-11	glcU; glucose uptake protein
K05349	4.11007	4.52472	3.86551	-0.664309	0.845201	-0.69078	0.1898	1.06666e-12	8.06376e-12	1.12171e-13	6.66322e-13	bglX; beta-glucosidase [EC:3.2.1.21]
K05349	4.11007	4.52472	3.86551	-0.664309	0.845201	-0.69078	0.1898	1.06666e-12	8.06376e-12	1.12171e-13	6.66322e-13	bglX; beta-glucosidase [EC:3.2.1.21]
K05349	4.11007	4.52472	3.86551	-0.664309	0.845201	-0.69078	0.1898	1.06666e-12	8.06376e-12	1.12171e-13	6.66322e-13	bglX; beta-glucosidase [EC:3.2.1.21]
K05356	2.11401	2.95936	1.04739	-1.98372	1.95167	-0.975157	0.137572	1.10683e-19	5.36797e-18	2.14669e-18	5.84788e-17	SPS, sds; all-trans-nonaprenyl-diphosphate synthase [EC:2.5.1.84 2.5.1.85]
K05356	2.11401	2.95936	1.04739	-1.98372	1.95167	-0.975157	0.137572	1.10683e-19	5.36797e-18	2.14669e-18	5.84788e-17	SPS, sds; all-trans-nonaprenyl-diphosphate synthase [EC:2.5.1.84 2.5.1.85]
K05365	2.44125	2.31996	2.6052	0.267228	0.495559	0.501655	0.2848	9.00925e-07	2.26106e-06	2.76587e-07	6.72409e-07	mrcB; penicillin-binding protein 1B [EC:2.4.1.129 3.4.16.4]
K05365	2.44125	2.31996	2.6052	0.267228	0.495559	0.501655	0.2848	9.00925e-07	2.26106e-06	2.76587e-07	6.72409e-07	mrcB; penicillin-binding protein 1B [EC:2.4.1.129 3.4.16.4]
K05365	2.44125	2.31996	2.6052	0.267228	0.495559	0.501655	0.2848	9.00925e-07	2.26106e-06	2.76587e-07	6.72409e-07	mrcB; penicillin-binding protein 1B [EC:2.4.1.129 3.4.16.4]
K05366	4.91296	5.22544	4.75695	-0.438922	0.58516	-0.655941	0.193761	3.39226e-12	2.27086e-11	1.9169e-13	1.09041e-12	mrcA; penicillin-binding protein 1A [EC:2.4.1.129 3.4.16.4]
K05366	4.91296	5.22544	4.75695	-0.438922	0.58516	-0.655941	0.193761	3.39226e-12	2.27086e-11	1.9169e-13	1.09041e-12	mrcA; penicillin-binding protein 1A [EC:2.4.1.129 3.4.16.4]
K05366	4.91296	5.22544	4.75695	-0.438922	0.58516	-0.655941	0.193761	3.39226e-12	2.27086e-11	1.9169e-13	1.09041e-12	mrcA; penicillin-binding protein 1A [EC:2.4.1.129 3.4.16.4]
K05366	4.91296	5.22544	4.75695	-0.438922	0.58516	-0.655941	0.193761	3.39226e-12	2.27086e-11	1.9169e-13	1.09041e-12	mrcA; penicillin-binding protein 1A [EC:2.4.1.129 3.4.16.4]
K05369	-6.51243	-5.78694	-7.75676	-2.0755	3.58613	-0.523489	0.2174	2.78802e-07	6.82498e-07	3.27037e-10	9.36124e-10	pebA; 15,16-dihydrobiliverdin:ferredoxin oxidoreductase [EC:1.3.7.2]
K05371	2.1127	2.95759	1.04783	-1.97515	1.93813	-0.962256	0.1384	1.09778e-19	5.35545e-18	2.11694e-18	5.81351e-17	pcyA; phycocyanobilin:ferredoxin oxidoreductase [EC:1.3.7.5]
K05377	-6.53851	-5.80231	-7.75931	-2.03471	3.53418	-0.516378	0.229354	3.3664e-07	8.17307e-07	2.42329e-10	7.04773e-10	cpeB, mpeB; phycoerythrin beta chain
K05377	-6.53851	-5.80231	-7.75931	-2.03471	3.53418	-0.516378	0.229354	3.3664e-07	8.17307e-07	2.42329e-10	7.04773e-10	cpeB, mpeB; phycoerythrin beta chain
K05380	-6.51082	-5.79616	-7.77132	-2.03056	3.53316	-0.514115	0.225555	7.30924e-07	1.60554e-06	3.52688e-10	1.00457e-09	cpeE; phycoerythrin-associated linker protein
K05380	-6.51082	-5.79616	-7.77132	-2.03056	3.53316	-0.514115	0.225555	7.30924e-07	1.60554e-06	3.52688e-10	1.00457e-09	cpeE; phycoerythrin-associated linker protein
K05381	-5.56539	-4.8251	-6.92336	-2.21096	3.96591	-0.50801	0.221556	1.92683e-07	4.70263e-07	6.23046e-11	1.92685e-10	cpeR; phycoerythrin-associated linker protein
K05381	-5.56539	-4.8251	-6.92336	-2.21096	3.96591	-0.50801	0.221556	1.92683e-07	4.70263e-07	6.23046e-11	1.92685e-10	cpeR; phycoerythrin-associated linker protein
K05383	-6.52221	-5.80787	-7.74136	-2.03209	3.53541	-0.527405	0.2218	3.19977e-07	7.68236e-07	2.55983e-10	7.50144e-10	cpeT; CpeT protein
K05383	-6.52221	-5.80787	-7.74136	-2.03209	3.53541	-0.527405	0.2218	3.19977e-07	7.68236e-07	2.55983e-10	7.50144e-10	cpeT; CpeT protein
K05384	-6.52162	-5.79954	-7.72132	-2.01858	3.55103	-0.51159	0.226155	6.68608e-07	1.50995e-06	3.21843e-10	9.29685e-10	cpeU, mpeU; bilin biosynthesis protein
K05384	-6.52162	-5.79954	-7.72132	-2.01858	3.55103	-0.51159	0.226155	6.68608e-07	1.50995e-06	3.21843e-10	9.29685e-10	cpeU, mpeU; bilin biosynthesis protein
K05385	-6.53372	-5.79782	-7.75154	-1.99223	3.57471	-0.510072	0.224755	4.66946e-07	1.12495e-06	2.74735e-10	7.97189e-10	cpeY; bilin biosynthesis protein
K05385	-6.53372	-5.79782	-7.75154	-1.99223	3.57471	-0.510072	0.224755	4.66946e-07	1.12495e-06	2.74735e-10	7.97189e-10	cpeY; bilin biosynthesis protein
K05386	-6.51962	-5.79829	-7.75381	-2.02386	3.53755	-0.503259	0.223	2.65296e-06	5.5478e-06	4.60641e-10	1.30407e-09	cpeZ; bilin biosynthesis protein
K05386	-6.51962	-5.79829	-7.75381	-2.02386	3.53755	-0.503259	0.223	2.65296e-06	5.5478e-06	4.60641e-10	1.30407e-09	cpeZ; bilin biosynthesis protein
K05501	1.53774	1.8599	1.28784	-0.56444	0.734857	-0.717167	0.203959	4.68981e-13	3.79872e-12	1.30952e-12	6.05976e-12	slmA, ttk; TetR/AcrR family transcriptional regulator
K05501	1.53774	1.8599	1.28784	-0.56444	0.734857	-0.717167	0.203959	4.68981e-13	3.79872e-12	1.30952e-12	6.05976e-12	slmA, ttk; TetR/AcrR family transcriptional regulator
K05515	4.96842	5.33421	4.75018	-0.544579	0.753144	-0.667719	0.175765	5.68782e-12	3.63231e-11	1.38152e-14	9.93583e-14	mrdA; penicillin-binding protein 2 [EC:3.4.16.4]
K05515	4.96842	5.33421	4.75018	-0.544579	0.753144	-0.667719	0.175765	5.68782e-12	3.63231e-11	1.38152e-14	9.93583e-14	mrdA; penicillin-binding protein 2 [EC:3.4.16.4]
K05515	4.96842	5.33421	4.75018	-0.544579	0.753144	-0.667719	0.175765	5.68782e-12	3.63231e-11	1.38152e-14	9.93583e-14	mrdA; penicillin-binding protein 2 [EC:3.4.16.4]
K05516	4.63916	5.04877	4.24587	-0.776518	0.988283	-0.692938	0.179364	5.51009e-13	4.4475e-12	1.28902e-14	9.34998e-14	cbpA; curved DNA-binding protein
K05516	4.63916	5.04877	4.24587	-0.776518	0.988283	-0.692938	0.179364	5.51009e-13	4.4475e-12	1.28902e-14	9.34998e-14	cbpA; curved DNA-binding protein
K05526	-5.29379	-5.8963	-3.52875	2.29454	3.45804	0.515793	0.2464	0.000141737	0.000239185	1.9497e-09	5.40826e-09	astE; succinylglutamate desuccinylase [EC:3.5.1.96]
K05558	3.44611	3.97202	2.90197	-0.977781	1.14551	-0.764409	0.168566	6.98231e-15	9.2558e-14	1.0795e-15	1.01393e-14	K05558; pyridoxamine 5'-phosphate oxidase family protein
K06136	-0.481495	-0.916625	-0.0222633	0.778022	0.767728	0.966829	0.152769	2.07427e-19	7.86819e-18	1.08779e-16	1.30934e-15	pqqB; pyrroloquinoline quinone biosynthesis protein B
K06137	-0.623493	-1.1015	-0.289835	0.779981	0.777721	0.930816	0.172	3.73422e-17	7.91019e-16	6.05554e-15	4.46422e-14	pqqC; pyrroloquinoline-quinone synthase [EC:1.3.3.11]
K06138	-0.874168	-1.30589	-0.593896	0.630745	0.863235	0.676062	0.229754	8.60967e-11	3.52376e-10	2.59003e-10	7.74762e-10	pqqD; pyrroloquinoline quinone biosynthesis protein D
K06139	-1.00606	-1.42648	-0.652212	0.740362	0.826031	0.829681	0.182763	2.47785e-15	3.29834e-14	5.57469e-14	3.328e-13	pqqE; PqqA peptide cyclase [EC:1.21.98.4]
K06140	1.85053	2.15939	1.56751	-0.560742	0.659414	-0.796862	0.183963	1.18519e-14	1.46101e-13	6.56288e-14	4.05786e-13	rnk; regulator of nucleoside diphosphate kinase
K06147	6.67343	7.07714	6.39242	-0.643474	0.813952	-0.696081	0.16	8.68138e-13	6.70335e-12	1.53635e-16	1.83692e-15	ABCB-BAC; ATP-binding cassette, subfamily B, bacterial
K06152	-4.1981	-4.84277	-3.60625	1.57977	2.27763	0.597635	0.178764	1.50524e-08	3.95927e-08	3.03503e-14	1.8401e-13	E1.1.99.3G; gluconate 2-dehydrogenase gamma chain [EC:1.1.99.3]
K06153	4.75613	5.02366	4.63402	-0.36071	0.530101	-0.584625	0.207758	1.27417e-10	5.08735e-10	3.65305e-12	1.46353e-11	bacA; undecaprenyl-diphosphatase [EC:3.6.1.27]
K06153	4.75613	5.02366	4.63402	-0.36071	0.530101	-0.584625	0.207758	1.27417e-10	5.08735e-10	3.65305e-12	1.46353e-11	bacA; undecaprenyl-diphosphatase [EC:3.6.1.27]
K06158	4.72782	4.97947	4.6038	-0.393368	0.574335	-0.588757	0.212557	7.50319e-11	3.35648e-10	2.82934e-12	1.17507e-11	ABCF3; ATP-binding cassette, subfamily F, member 3
K06162	0.353992	-0.0445516	0.740654	0.792119	0.620383	1.19852	0.084983	4.02242e-26	8.08182e-24	8.32808e-23	5.67462e-21	phnM; alpha-D-ribose 1-methylphosphonate 5-triphosphate diphosphatase [EC:3.6.1.63]
K06163	-0.0941097	-0.363154	0.160049	0.513643	0.615113	0.771382	0.186	1.16533e-13	1.0627e-12	9.3722e-14	5.45442e-13	phnJ; alpha-D-ribose 1-methylphosphonate 5-phosphate C-P lyase [EC:4.7.1.1]
K06164	-0.0809439	-0.359881	0.177677	0.529005	0.616217	0.779612	0.1726	2.69981e-14	2.87385e-13	1.98028e-14	1.31716e-13	phnI; alpha-D-ribose 1-methylphosphonate 5-triphosphate synthase subunit PhnI [EC:2.7.8.37]
K06165	-0.586608	-1.05091	-0.139746	0.89108	0.814727	1.03728	0.1156	7.62372e-09	2.01688e-08	1.65353e-19	6.54702e-18	phnH; alpha-D-ribose 1-methylphosphonate 5-triphosphate synthase subunit PhnH [EC:2.7.8.37]
K06166	-0.615814	-1.0637	-0.156947	0.880053	0.831111	0.996803	0.125975	1.77109e-09	4.90149e-09	6.75325e-19	2.09472e-17	phnG; alpha-D-ribose 1-methylphosphonate 5-triphosphate synthase subunit PhnG [EC:2.7.8.37]
K06168	4.75902	5.03059	4.63625	-0.377263	0.540116	-0.594308	0.206359	9.33816e-11	3.9604e-10	2.52996e-12	1.07139e-11	miaB; tRNA-2-methylthio-N6-dimethylallyladenosine synthase [EC:2.8.4.3]
K06169	3.06852	3.66778	2.74906	-0.91543	1.13791	-0.722681	0.1708	1.91676e-13	1.70686e-12	7.63483e-15	5.80568e-14	miaE; tRNA 2-(methylsulfanyl)-N6-isopentenyladenosine37 hydroxylase [EC:1.14.99.69]
K06173	4.82686	5.10594	4.70483	-0.381621	0.548203	-0.599965	0.197161	2.94648e-11	1.56371e-10	7.636e-13	3.82459e-12	truA, PUS1; tRNA pseudouridine38-40 synthase [EC:5.4.99.12]
K06175	0.724022	0.45936	0.971178	0.503207	0.674859	0.692838	0.210958	1.48847e-10	5.70137e-10	2.35818e-11	7.90218e-11	truC; tRNA pseudouridine65 synthase [EC:5.4.99.26]
K06178	4.78876	5.03718	4.66319	-0.352959	0.526824	-0.572957	0.214557	2.88565e-10	1.03e-09	1.92066e-11	6.58803e-11	rluB; 23S rRNA pseudouridine2605 synthase [EC:5.4.99.22]
K06180	5.23693	5.40878	5.12036	-0.302085	0.47438	-0.535561	0.2378	7.15855e-10	2.4003e-09	2.10713e-10	6.42919e-10	rluD; 23S rRNA pseudouridine1911/1915/1917 synthase [EC:5.4.99.23]
K06181	3.77342	4.2216	3.48147	-0.690468	0.917897	-0.668938	0.1828	8.98817e-13	6.91444e-12	5.04661e-14	3.21333e-13	rluE; 23S rRNA pseudouridine2457 synthase [EC:5.4.99.20]
K06182	2.59599	2.92718	2.39328	-0.495898	0.731084	-0.616789	0.24855	2.1118e-10	7.8022e-10	9.00649e-10	2.60553e-09	rluF; 23S rRNA pseudouridine2604 synthase [EC:5.4.99.21]
K06183	1.77179	1.98155	1.50215	-0.484553	0.687949	-0.63917	0.228354	4.00359e-11	1.98401e-10	8.82545e-11	2.78999e-10	rsuA; 16S rRNA pseudouridine516 synthase [EC:5.4.99.19]
K06187	4.75352	5.02716	4.63087	-0.372198	0.531172	-0.598047	0.206	7.90824e-11	3.49351e-10	2.03076e-12	8.91201e-12	recR; recombination protein RecR
K06187	4.75352	5.02716	4.63087	-0.372198	0.531172	-0.598047	0.206	7.90824e-11	3.49351e-10	2.03076e-12	8.91201e-12	recR; recombination protein RecR
K06188	2.71897	3.36903	2.18365	-1.19639	1.30967	-0.849671	0.135173	1.2977e-16	2.61197e-15	3.79252e-18	8.53135e-17	aqpZ; aquaporin Z
K06192	2.90088	3.06718	2.73886	-0.348653	0.590371	-0.549199	0.273	6.41768e-08	1.79839e-07	5.3342e-08	1.37604e-07	pqiB; paraquat-inducible protein B
K06196	3.73025	4.12157	3.37455	-0.718084	0.846206	-0.758621	0.1446	5.09449e-14	5.39874e-13	6.99514e-17	9.6487e-16	ccdA; cytochrome c-type biogenesis protein
K06197	-2.70782	-4.47007	-1.45096	3.00727	1.72357	1.65214	0.028	2.34124e-17	3.39452e-16	2.3142e-29	3.57437e-27	chaB; cation transport regulator
K06199	4.55796	4.81956	4.41902	-0.405699	0.598233	-0.579549	0.205759	6.14984e-11	2.89368e-10	2.1637e-12	9.37877e-12	crcB, FEX; fluoride exporter
K06202	0.966719	1.51248	0.58194	-0.896126	0.964258	-0.842577	0.180764	9.26182e-16	1.48168e-14	2.13039e-14	1.45779e-13	cyaY; CyaY protein
K06206	3.28059	3.71868	2.73973	-0.914032	1.0793	-0.751148	0.166167	6.73139e-14	6.94979e-13	1.03475e-15	9.7747e-15	sfsA; sugar fermentation stimulation protein A
K06207	4.74668	5.02012	4.62395	-0.382836	0.537523	-0.595894	0.19916	8.04655e-11	3.5334e-10	2.44542e-12	1.0404e-11	typA, bipA; GTP-binding protein
K06208	2.96179	3.46402	2.30996	-1.13589	1.21556	-0.867325	0.139772	9.40126e-17	1.9726e-15	4.72202e-18	1.01297e-16	aroH; chorismate mutase [EC:5.4.99.5]
K06213	4.63671	4.88156	4.51657	-0.393341	0.617893	-0.553405	0.234153	8.82176e-10	2.93459e-09	2.30034e-10	6.99603e-10	mgtE; magnesium transporter
K06214	-2.98507	-2.14201	-3.8968	-1.65555	2.24612	-0.675103	0.2184	5.58255e-09	1.46984e-08	2.58082e-11	8.64131e-11	csgG; curli production assembly/transport component CsgG
K06898	3.44791	3.88703	3.07023	-0.773156	0.908436	-0.770209	0.1462	3.19332e-14	3.55294e-13	1.30247e-17	2.34772e-16	larB; pyridinium-3,5-biscarboxylic acid mononucleotide synthase [EC:2.5.1.143]
K06901	3.35753	3.88069	2.87583	-0.979251	1.01297	-0.908325	0.1216	2.90475e-17	6.96538e-16	2.12952e-19	8.81938e-18	pbuG, azgA, ghxP, ghxQ, adeQ; adenine/guanine/hypoxanthine permease
K06904	-1.28872	-1.68162	-0.921157	0.769843	0.851565	0.827023	0.159368	2.13007e-05	3.85161e-05	4.96052e-16	4.50385e-15	K06904; uncharacterized protein
K06911	4.90955	5.14042	4.77779	-0.379646	0.602849	-0.57458	0.2212	8.20631e-11	3.58694e-10	2.64932e-11	8.91412e-11	PIR; quercetin 2,3-dioxygenase [EC:1.13.11.24]
K06915	4.16107	4.70682	3.77244	-0.881431	1.07298	-0.752442	0.1522	3.07036e-14	3.4318e-13	8.85669e-17	1.17237e-15	K06915; uncharacterized protein
K06917	2.26993	2.39712	2.10619	-0.310815	0.537868	-0.527638	0.268546	7.24805e-09	2.19074e-08	3.79027e-08	9.84677e-08	selU, mnmH; tRNA 2-selenouridine synthase [EC:2.9.1.3]
K06918	-1.10071	-1.54542	-0.747003	0.861552	0.831082	0.935369	0.122775	9.45258e-05	0.000139013	5.81565e-19	1.89556e-17	K06918; uncharacterized protein
K06919	0.515228	0.28177	0.736448	0.480789	0.538876	0.838179	0.169566	7.78843e-16	9.6866e-15	9.7453e-15	6.60484e-14	K06919; putative DNA primase/helicase
K06920	4.22696	4.53076	4.04997	-0.496832	0.741087	-0.605856	0.2014	5.29743e-11	2.57262e-10	3.90855e-12	1.553e-11	queC; 7-cyano-7-deazaguanine synthase [EC:6.3.4.20]
K06920	4.22696	4.53076	4.04997	-0.496832	0.741087	-0.605856	0.2014	5.29743e-11	2.57262e-10	3.90855e-12	1.553e-11	queC; 7-cyano-7-deazaguanine synthase [EC:6.3.4.20]
K06923	2.52545	2.67934	2.38139	-0.297122	0.520798	-0.516027	0.2756	1.50151e-07	4.05453e-07	9.79502e-08	2.47581e-07	K06923; uncharacterized protein
K06925	4.742	5.021	4.61404	-0.377805	0.549235	-0.591475	0.2112	7.581e-11	3.38053e-10	2.35723e-12	1.01049e-11	tsaE; tRNA threonylcarbamoyladenosine biosynthesis protein TsaE
K06928	-5.95812	-3.4033	-9.26611	-5.18887	4.70715	-1.06414	0.10098	1.0823e-16	1.44879e-15	5.27751e-21	2.73762e-19	NTPCR; nucleoside-triphosphatase [EC:3.6.1.15]
K06928	-5.95812	-3.4033	-9.26611	-5.18887	4.70715	-1.06414	0.10098	1.0823e-16	1.44879e-15	5.27751e-21	2.73762e-19	NTPCR; nucleoside-triphosphatase [EC:3.6.1.15]
K06934	1.27264	1.43081	0.992232	-0.374588	0.687879	-0.502296	0.295541	5.13249e-07	1.31973e-06	1.00163e-06	2.31831e-06	K06934; uncharacterized protein
K06940	4.82095	5.09373	4.61586	-0.484561	0.767184	-0.563408	0.2376	1.00454e-09	3.32017e-09	5.47055e-10	1.61105e-09	K06940; uncharacterized protein
K06941	4.88989	5.17063	4.75912	-0.401712	0.534514	-0.646756	0.1904	6.5341e-12	4.11273e-11	1.21222e-13	7.1267e-13	rlmN; 23S rRNA (adenine2503-C2)-methyltransferase [EC:2.1.1.192]
K06942	4.75432	5.02891	4.63058	-0.371718	0.539991	-0.587297	0.205559	7.79371e-11	3.45051e-10	2.0363e-12	8.93172e-12	ychF; ribosome-binding ATPase
K06949	4.58156	4.89888	4.42388	-0.432072	0.623652	-0.599485	0.196961	2.41047e-11	1.31129e-10	1.19636e-12	5.69423e-12	rsgA, engC; ribosome biogenesis GTPase / thiamine phosphate phosphatase [EC:3.6.1.- 3.1.3.100]
K06949	4.58156	4.89888	4.42388	-0.432072	0.623652	-0.599485	0.196961	2.41047e-11	1.31129e-10	1.19636e-12	5.69423e-12	rsgA, engC; ribosome biogenesis GTPase / thiamine phosphate phosphatase [EC:3.6.1.- 3.1.3.100]
K06950	3.6448	3.83975	3.50717	-0.323754	0.524183	-0.569323	0.263747	1.15195e-08	3.42483e-08	1.12188e-08	3.01443e-08	K06950; uncharacterized protein
K06952	-0.501107	-0.847786	-0.283446	0.582192	0.833659	0.621023	0.228954	0.00198571	0.00265159	1.00611e-10	3.13021e-10	K06952; uncharacterized protein
K06953	-0.482293	-0.881932	-0.222243	0.655822	0.861591	0.696512	0.202	6.66009e-05	0.000120043	1.32581e-12	5.93478e-12	K06953; uncharacterized protein
K06959	4.17437	4.56622	3.93883	-0.610413	0.746223	-0.725998	0.1736	6.73673e-13	5.32638e-12	7.96495e-15	6.03052e-14	tex; protein Tex
K06960	3.92801	4.27075	3.63513	-0.620667	0.735772	-0.733934	0.156	4.1618e-13	3.45646e-12	2.93848e-16	3.24219e-15	K06960; uncharacterized protein
K06962	2.70374	3.3902	1.93727	-1.46214	1.43369	-0.921045	0.1328	3.96425e-18	1.13193e-16	4.0109e-18	8.89323e-17	K06962; uncharacterized protein
K06978	3.23307	3.6265	2.98813	-0.654436	1.03085	-0.574445	0.196361	1.93918e-10	7.26096e-10	3.29935e-13	1.7932e-12	K06978; uncharacterized protein
K06980	4.00314	4.31461	3.7975	-0.528635	0.741184	-0.627615	0.180564	9.28281e-12	5.61871e-11	4.33172e-14	2.78813e-13	ygfZ; tRNA-modifying protein YgfZ
K06991	2.54786	3.24314	2.02821	-1.24254	1.39668	-0.829558	0.1484	6.45673e-16	1.09126e-14	2.83069e-17	4.53998e-16	K06991; uncharacterized protein
K06995	3.12628	3.67791	2.68842	-1.01927	1.21034	-0.786245	0.168366	1.3077e-14	1.63165e-13	9.47642e-16	9.07161e-15	K06995; uncharacterized protein
K06997	4.75552	5.02852	4.6316	-0.380405	0.532836	-0.595989	0.204159	7.83665e-11	3.46323e-10	2.05872e-12	9.01726e-12	yggS, PROSC; PLP dependent protein
K06999	3.81502	4.25911	3.60481	-0.598861	0.850483	-0.638997	0.1934	4.43175e-12	2.89549e-11	1.8164e-13	1.0383e-12	K06999; phospholipase/carboxylesterase
K07000	3.2407	3.79496	2.76353	-1.04479	1.16064	-0.826015	0.1538	2.55043e-15	3.74606e-14	1.30013e-16	1.59744e-15	K07000; uncharacterized protein
K07006	3.26373	3.63308	2.93783	-0.746556	1.00165	-0.691013	0.167966	1.44493e-12	1.06413e-11	2.72378e-15	2.28547e-14	K07006; uncharacterized protein
K07007	4.09323	4.50595	3.87802	-0.636028	0.800155	-0.722622	0.160568	1.7179e-13	1.55297e-12	1.94427e-15	1.69028e-14	baiN; 3-dehydro-bile acid Delta4,6-reductase [EC:1.3.1.114]
K07008	2.98128	3.61488	2.42349	-1.18845	1.24629	-0.878362	0.130574	3.58493e-17	8.34748e-16	1.47495e-18	4.63199e-17	egtC; gamma-glutamyl hercynylcysteine S-oxide hydrolase [EC:3.5.1.118]
K07010	3.05226	2.82668	3.27371	0.378987	0.534762	0.652716	0.2518	4.54278e-09	1.39611e-08	3.99259e-09	1.10698e-08	K07010; putative glutamine amidotransferase
K07012	3.34872	3.80797	2.85054	-0.915258	1.15937	-0.721675	0.1792	2.30583e-13	2.01021e-12	2.20915e-14	1.51336e-13	cas3; CRISPR-associated endonuclease/helicase Cas3 [EC:3.1.-.- 3.6.4.-]
K07015	2.13154	2.96513	1.08936	-1.94389	1.878	-0.973694	0.135373	1.76261e-19	7.44902e-18	2.51833e-18	6.39252e-17	K07015; uncharacterized protein
K07016	-3.68021	-4.54431	-2.91226	1.82987	1.82375	0.892374	0.122376	5.91543e-11	1.88385e-10	6.25844e-19	1.93973e-17	csm1, cas10; CRISPR-associated protein Csm1
[truncated: 389 more rows]
