# Supplementary material for: Long-Term Warming of Baltic Sea Coastal Waters Affects Bacterial Communities in Bottom Water and Sediments Differently
Source: Front Microbiol. 2022 Jun 10;13:873281. doi: 10.3389/fmicb.2022.873281 (PMC9226639; doi:10.3389/fmicb.2022.873281)
Supplement: Supplementary file 7 [file Table_7.XLSX]

## Sheet: 3.1
3.1 Comparison of heated bay and control bay community composition with PERMANOVA using the adonis function in the vegan package. The structure of the data was considered with bay and month as interaction, while using the function strata to control for sampling site. (A) shows the tested bottom water (BW) communities in the heated and control bay, while (B) shows the sediment (SED) samples.
(A)
· Variable	· Df	· SumofSqs	· MeanSqs	· F-value	· R2	· p-value
· Bay	· 1	· 4.12	· 4.13	· 31.45	· 0.08	· 0.001***
· Month	· 3	· 15.01	· 5.01	· 38.10	· 0.31	· 0.001***
· Bay:Month	· 3	· 3.81	· 1.27	· 9.69	· 0.08	· 0.001***
***: p<0.001
(B)
· Variable	· Df	· SumofSqs	· MeanSqs	· F-value	· R2	· p-value
· Bay	· 1	· 3.31	· 3.31	· 14.50	· 0.07	· 0.001***
· Month	· 3	· 2.18	· 0.73	· 3.19	· 0.04	· 0.001***
· Bay:Month	· 3	· 1.41	· 0.47	· 2.05	· 0.02	· 0.001***
***: p<0.001

## Sheet: 3.2
3.2 Comparison of surface water and BW temperature in each bay using a mixed linear model with lme() and anova() function. The model used fixed explanatory variables, including surface plus BW and month as interaction factors, as well as sampling site as random variable. (A) Shows the differences of temperature between surface water and BW of the heated bay, while (B) shows the differences within…
(A)
· Variable	· numDF	· denDF	· F-value	· p-value
· Bay	· 1	· 49	· 15.55	· 0.0003
· Month	· 3	· 49	· 106.55	· <0.0001
· Bay:Month	· 3	· 49	· 4.00	· 0.0126
***: p<0.001
(B)
· Variable	· numDF	· denDF	· F-value	· p-value
· Bay	· 1	· 49	· 17.75	· 0.0001
· Month	· 3	· 49	· 275.96	· <0.0001
· Bay:Month	· 3	· 49	· 7.55	· 0.0003
***: p<0.001

## Sheet: 3.3
3.3 Comparison between bays surface water and BW temperature using a mixed linear model with lme() and anova() function. The model used fixed explanatory variables, including surface plus BW and month as interaction factors, as well as sampling site as random variable. (A) shows the differences of temperature between the heated and control bay within surface water, while (B) shows the differences…
(A)
· Variable	· numDF	· denDF	· F-value	· p-value
· Bay	· 1	· 14	· 331.80	· <0.0001
· Month	· 3	· 42	· 176.61	· <0.0001
· Bay:Month	· 3	· 42	· 68.76	· <0.0001
***: p<0.001
(B)
· Variable	· numDF	· denDF	· F-value	· p-value
· Bay	· 1	· 14	· 227.72	· <0.0001
· Month	· 3	· 42	· 142.95	· <0.0001
· Bay:Month	· 3	· 42	· 27.95	· <0.0001
***: p<0.001

## Sheet: 3.4
3.4 A linear mixed model using the lme and anova function to test differences of environmental variables between bays, and month (A). The model used fixed explanatory variables, including bay and month as interaction factors and replicates nested within sampling sites as random variable. Function emmeans was used to do pairwise comparison between bays on every sampling month (B).
(A)
· Env.Var	· Variable	· Material	· numDF	· denDF	· F-value	· p-value
· Sulfate	· Bay	· SED	· 1	· 14	· 23.28	· <0.0001***
·	· Month	·	· 3	· 138	· 24.06	· <0.0001***
·	· Bay:Month	·	· 3	· 138	· 23.08	· <0.0001***
· OM	· Bay	· SED	· 1	· 14	0.0605	0.8093
·	· Month	·	· 3	· 138	7.6475	0.0001***
·	· Bay:Month	·	· 3	· 138	4.17127	0.0073**
· Nitrate	· Bay	· SED	· 1	· 14	2.52924	0.1341
·	· Month	·	· 3	· 138	6.12506	0.0006***
·	· Bay:Month	·	· 3	· 138	2.76019	0.0446*
· Nitrite	· Bay	· SED	· 1	· 14	0.91411	0.3552
·	· Month	·	· 3	· 138	14.119	<0.0001***
·	· Bay:Month	·	· 3	· 138	1.35321	0.2598
· Total Iron	· Bay	· SED	· 1	· 14	3.4822	0.0831
·	· Month	·	· 3	· 135	200.629	<0.0001***
·	· Bay:Month	·	· 3	· 135	0.9003	0.443
· Phosphate	· Bay	· SED	· 1	· 14	1.74952	0.2071
·	· Month	·	· 3	· 135	29.6521	<0.0001***
·	· Bay:Month	·	· 3	· 135	4.77763	0.0034**
· pH	· Bay	· SED	· 1	· 14	0.12	0.736
·	· Month	·	· 3	· 135	119.61	<0.0001***
·	· Bay:Month	·	· 3	· 135	2.01	0.116
· pH	· Bay	· BW	· 1	· 14	0.81	0.383
·	· Month	·	· 3	· 137	14.74	<0.0001***
·	· Bay:Month	·	· 3	· 137	12.22	<0.0001***
· Nitrate/Nitrite	· Bay	· BW	· 1	· 14	0.03429	0.8557
·	· Month	·	· 3	· 138	12.966	<0.0001***
·	· Bay:Month	·	· 3	· 138	8.82727	<0.0001***
· Sulfate	· Bay	· BW	· 1	· 14	3.049	0.1027
·	· Month	·	· 3	· 138	29.666	<0.0001***
·	· Bay:Month	·	· 3	· 138	4.817	0.0032**
· Total Iron	· Bay	· BW	· 1	· 14	4.35949	0.0556
·	· Month	·	· 3	· 137	88.5647	<0.0001***
·	· Bay:Month	·	· 3	· 137	2.45269	0.066
· Phosphate	· Bay	· BW	· 1	· 14	0.2102	0.6537
·	· Month	·	· 3	· 137	2.1047	0.1025
·	· Bay:Month	·	· 3	· 137	1.9003	0.1325
· Oxygen	· Bay	· BW	· 1	· 14	0.14134	0.7126
·	· Month	·	· 3	· 138	61.0543	<0.0001***
·	· Bay:Month	·	· 3	· 138	2.29554	0.0805
· Temperature	· Bay	· BW	· 1	· 14	227.723	<0.0001***
·	· Month	·	· 3	· 138	578.607	<0.0001***
·	· Bay:Month	·	· 3	· 138	113.144	<0.0001***
***: p<0.001 **: p<0.01 *: p<0.05
(B)
· Env.Var	· Month	· Material	· estimate	· SE	· df	· t.ratio	· p-value
· Sulfate	· April	· SED	-0.11	0.252	14	-0.435	0.6704
·	· December	·	0.188	0.252	14	0.744	0.4691
·	· June	·	0.316	0.252	14	1.251	0.2314
·	· September	·	2.399	0.252	14	9.503	<0.0001***
· OM	· April	· SED	-1.09	5.97	14	-0.182	0.8581
·	· December	·	-4.76	5.97	14	-0.797	0.4386
·	· June	·	7.76	5.97	14	1.3	0.2146
·	· September	·	3.5	5.97	14	0.587	0.5667
· Nitrate	· April	· SED	9.26	6.31	14	1.467	0.1645
·	· December	·	16.87	6.31	14	2.673	0.0182*
·	· June	·	-3.59	6.31	14	-0.569	0.5783
·	· September	·	6.14	6.31	14	0.973	0.3471
· Nitrite	· April	· SED	-0.0906	0.355	14	-0.255	0.8022
·	· December	·	-0.0616	0.355	14	-0.174	0.8647
·	· June	·	-0.7599	0.355	14	-2.142	0.0503*
·	· September	·	0.1458	0.355	14	0.411	0.6873
· Total Iron	· April	· SED	0.238	1.06	14	0.23	0.8211
·	· December	·	1.616	1.06	14	1.526	0.1493
·	· June	·	2.135	1.06	14	2.018	0.0632
·	· September	·	1.628	1.06	14	1.575	0.1375
· Phosphate	· April	· SED	41.4	45.1	14	0.918	0.3742
·	· December	·	80.5	45.1	14	1.784	0.0962
·	· June	·	22	45.2	14	0.487	0.6337
·	· September	·	84.4	45.1	14	1.872	0.0823
· pH	· April	· SED	-0.0949	0.0873	14	-1.087	0.2955
·	· December	·	-0.1276	0.0895	14	-1.425	0.1761
·	· June	·	0.0199	0.0873	14	0.228	0.8232
·	· September	·	0.099	0.0873	14	1.134	0.276
· pH	· April	· BW	0.0125	0.103	14	0.121	0.9051
·	· December	·	-0.3666	0.103	14	-3.549	0.0032**
·	· June	·	0.2872	0.103	14	2.78	0.0148**
·	· September	·	-0.2046	0.104	14	-1.966	0.0694
· Nitrate/Nitrite	· April	· BW	1.3803	0.407	14	3.395	0.044*
·	· December	·	-0.2221	0.407	14	-0.546	0.5936
·	· June	·	0.0125	0.407	14	0.031	0.9759
·	· September	·	-1.35	0.407	14	-3.32	0.0051**
· Sulfate	· April	· BW	-0.5049	0.179	14	-2.828	0.0134*
·	· December	·	-0.4355	0.179	14	-2.439	0.0287*
·	· June	·	-0.0369	0.179	14	-0.206	0.8394
·	· September	·	0.3275	0.179	14	1.834	0.088
· Total Iron	· April	· BW	1.115	0.358	14	3.11	0.0077**
·	· December	·	0.578	0.358	14	1.614	0.1288
·	· June	·	0.532	0.358	14	1.484	0.1599
·	· September	·	0.278	0.358	14	0.774	0.452
· Phosphate	· April	· BW	-0.947	0.882	14	-1.073	0.3013
·	· December	·	-0.282	0.882	14	-0.319	0.7542
·	· June	·	1.785	0.882	14	2.022	0.0627
·	· September	·	0.353	0.891	14	0.396	0.6978
· Oxygen	· April	· BW	1.73	1.62	14	1.069	0.303
·	· December	·	2.27	1.62	14	1.404	0.1821
·	· June	·	-1.16	1.62	14	-0.717	0.4851
·	· September	·	-0.95	1.62	14	-0.587	0.5664
· Temperature	· April	· BW	-6.2	0.476	14	-13.027	<0.0001***
·	· December	·	-9.188	0.476	14	-19.304	<0.0001***
·	· June	·	-6.662	0.476	14	-13.999	<0.0001***
·	· September	·	-0.725	0.476	14	-1.523	0.15
***: p<0.001 **: p<0.01 *: p<0.05

## Sheet: 3.5
3.5 A linear mixed model using the lme and anova function to test differences of salinity concentrations between bays in general (A) and at each month (B) for surface and bottom waters. The model used fixed explanatory variables, including bay and month as interaction factors and sampling sites as random variable. Function emmeans was used to do pairwise comparison between bays on every sampling …
(A)
· Env.Var	· Variable	· numDF	· denDF	· F-value	· p-value
· Surface	· Bay	· 1	· 14	· 43.36	· <0.0001***
·	· Month	· 2	· 28	· 123.62	· <0.0001***
·	· Bay:Month	· 2	· 28	· 125.49	· <0.0001***
· Bottom	· Bay	· 1	· 14	8.57	0.01**
·	· Month	· 2	· 28	8.62	0.001***
·	· Bay:Month	· 2	· 28	1.67	0.21
***: p<0.001 **: p<0.01 *: p<0.05
(B)
· Env.Var	· Month	· estimate	· SE	· df	· t.ratio	· p-value
· Surface	· April	-3.36	0.299	14	-11.24	<0.0001***
·	· December	-1.48	0.299	14	-4.97	0.0002***
·	· June	-0.72	0.299	14	-2.42	0.0295*
· Bottom	· April	-0.71	0.216	14	-3.3	0.005**
·	· December	-0.52	0.216	14	-2.43	0.029*
·	· June	-0.32	0.216	14	-1.5	0.154
***: p<0.001 **: p<0.01 *: p<0.05

## Sheet: 3.6
3.6 Variance inflation factor (VIF). To test for occurrence of high intercorrelation between two or more independent environmental variables measured in a model. Values <5 show no correlation between the variables. High VIF would reduce the statistical significance. None of the measured variables showed intercorrelation and therefore, all variables were retained. (A) shows the VIF within the test…
(A)
· Env.Var	· VIF
· pH	· 1.33
· Sulfate	· 1.37
· Total iron	· 1.43
· Nitrate+Nitrite	· 1.11
· Phosphate	· 1.03
· Temperature	· 1.25
· Oxygen	· 1.31
· Depth	· 1.12
(B)
· Env.Var	· VIF
· OM	· 1.41
· pH	· 2.15
· Sulfate	· 1.29
· Total iron	· 2.43
· Nitrate	· 1.42
· Nitrite	· 1.35
· Phosphate	· 1.97
· Temperature	· 1.53
· Oxygen	· 1.42
· Depth	· 1.43

## Sheet: 3.7
3.7 Anova like permutation test for db-RDA under direct model with marginal effects and number of permutations n=999. (A) Test if the first two axes significantly explained variation on the microbial communities of the BW samples (using block on bay to test for significant variables over different sampling times as season seems to be the main driver). (B) Test of which environmental variables sig…
(A)
· Axis	· Df	· Sum of Squares	· F-value	· p-value
· CAP1	· 1	· 5.32	· 27.09	· 0.001***
· CAP2	· 1	· 2.67	· 13.61	· 0.001***
***: p<0.001 **: p<0.01 *: p<0.05
(B)
· Env.Var.	· Df	· Sum of Squares	· F-value	· p-value
· pH	1	0.276	1.4049	0.136
· Sulfate	1	0.666	3.3942	0.003**
· Total Iron	1	1.351	6.8803	0.001***
· Nitrate+Nitrite	1	0.993	5.0572	0.001***
· Phosphate	1	0.218	1.1114	0.267
· Temperature	1	2.773	14.123	0.001***
· Oxygen	1	3.486	17.7578	0.001***
· Depth	1	1.076	5.4815	0.001***
***: p<0.001 **: p<0.01 *: p<0.05
(C)
· Axis	· Df	· Sum of Squares	· F-value	· p-value
· CAP1	· 1	· 2.24	· 9.51	· 0.001***
· CAP2	· 1	· 1.11	· 4.69	· 0.046*
***: p<0.001 **: p<0.01 *: p<0.05
(D)
· Env.Var.	· Df	· Sum of Squares	· F-value	· p-value
· OM	1	0.285	1.2089	0.29
· pH	1	0.417	1.7664	0.121
· Sulfate	1	0.766	3.2437	0.004**
· Total Iron	1	0.452	1.9124	0.052*
· Nitrate	1	0.308	1.3041	0.217
· Nitrite	1	0.21	0.8909	0.547
· Phosphate	1	0.433	1.8329	0.043*
· Temperature	1	1.084	4.5892	0.001***
· Oxygen	1	0.809	3.4253	0.002**
· Depth	1	0.216	0.5333	0.533
***: p<0.001 **: p<0.01 *: p<0.05

## Sheet: 3.8
3.8 A linear mixed model using the lme and anova function to test differences of diversity indices (Shannon H, Shannon evenness & Chao1) between bays and month (A). The model used fixed explanatory variables, including bay and month as interaction factors and replicates nested within sampling sites as random variable. Function emmeans was used to do pairwise comparison between bays on every sampl…
(A)
· Index	· Variable	· Material	· numDF	· denDF	· F-value	· p-value
· Shannon´s H	· Bay	· BW	· 1	· 14	7.276	0.0173**
·	· Month	·	· 3	· 137	17.457	<0.0001***
·	· Bay:Month	·	· 3	· 137	4.291	0.0063**
· Shannon´s H	· Bay	· SED	· 1	· 14	4.1084	0.0622
·	· Month	·	· 3	· 137	15.6061	<0.0001***
·	· Bay:Month	·	· 3	· 137	3.8218	0.0115**
· Evenness	· Bay	· BW	· 1	· 14	16.717	0.0011***
·	· Month	·	· 3	· 137	14.941	<0.0001***
·	· Bay:Month	·	· 3	· 137	3.623	0.0148**
· Evenness	· Bay	· SED	· 1	· 14	3.771	0.0725
·	· Month	·	· 3	· 137	10.792	<0.0001***
·	· Bay:Month	·	· 3	· 137	3.499	0.0173*
· Chao1	· Bay	· BW	· 1	· 14	2.75	0.1195
·	· Month	·	· 3	· 137	27.966	<0.0001***
·	· Bay:Month	·	· 3	· 137	3.246	0.0239*
· Chao1	· Bay	· SED	· 1	· 14	4.496	0.0523*
·	· Month	·	· 3	· 137	15.604	<0.0001***
·	· Bay:Month	·	· 3	· 137	3.4	0.0197*
***: p<0.001 **: p<0.01 *: p<0.05
(B)
· Index	· Month	· Material	· estimate	· SE	· df	· t.ratio	· p-value
· Shannon´s H	· April	· BW	0.2543	0.229	14	1.109	0.2862
·	· December	·	0.0626	0.229	14	0.273	0.789
·	· June	·	0.7952	0.229	14	3.467	0.0038**
·	· September	·	0.7552	0.231	14	3.271	0.0056**
· Shannon´s H	· April	· SED	-0.693	0.294	14	-2.355	0.0337*
·	· December	·	-0.426	0.294	14	-1.448	0.1695
·	· June	·	-0.803	0.294	14	-2.727	0.0164*
·	· September	·	-0.333	0.295	14	-1.13	0.2774
· Evenness	· April	· BW	0.0354	0.0179	14	1.98	0.0677
·	· December	·	0.0044	0.0179	14	0.246	0.8091
·	· June	·	0.0691	0.0179	14	3.866	0.0017**
·	· September	·	0.0701	0.018	14	3.884	0.0017**
· Evenness	· April	· SED	-0.0587	0.0308	14	-1.906	0.0775
·	· December	·	-0.0494	0.0308	14	-1.604	0.131
·	· June	·	-0.093	0.0308	14	-2.695	0.0174*
·	· September	·	-0.0384	0.0308	14	-1.245	0.2336
· Chao1	· April	· BW	288.833	110	14	2.638	0.0195*
·	· December	·	-0.958	110	14	-0.009	0.9931
·	· June	·	240.719	110	14	2.185	0.0464*
·	· September	·	37.208	110	14	0.34	0.7391
· Chao1	· April	· SED	-195.3	69.6	14	-2.808	0.0139*
·	· December	·	-86.6	69.6	14	-1.245	0.2336
·	· June	·	-64.5	69.8	14	-0.924	0.371
·	· September	·	-182.6	69.6	14	-2.626	0.0200*
***: p<0.001 **: p<0.01 *: p<0.05

## Sheet: 3.9
3.9 A linear mixed model using the lme and anova function to test differences of diversity indices (Shannon H) between bays and month without doubletons. The model used fixed explanatory variables, including bay and month as interaction factors and replicates nested within sampling sites as random variable.
· Index	· Variable	· Material	· numDF	· denDF	· F-value	· p-value
· Shannon´s H	· Bay	· BW	· 1	· 14	7.27	0.017
·	· Month	·	· 3	· 137	17.28	<0.0001
·	· Bay:Month	·	· 3	· 137	4.34	0.006
· Shannon´s H	· Bay	· SED	· 1	· 14	4.13	0.0614
·	· Month	·	· 3	· 137	15.27	<0.0001
·	· Bay:Month	·	· 3	· 137	3.99	0.0092
***: p<0.001 **: p<0.01 *: p<0.05
